# Supplementary material for: Pan-viral ORFs discovery using Massively Parallel Ribosome Profiling
Source: Science. Author manuscript; Available in PMC 2025 Sep 24. (PMC12459998; doi:10.1126/science.ado6670)
Supplement: Data_Table_S1_pan_viral_library_MPRP_ORFs_PRICE.txt [file NIHMS2100651-supplement-Data_Table_S1_pan_viral_library_MPRP_ORFs_PRICE_txt.txt]

orf_price_id	oligo_index	gb_accession_id	virus_name	virus_family	virus_genus	gene_name	ORF_type	oligo_type	ORF_length_on_viral_transcript(aa)	orf_start_pos_rel_cds_start_codon	orf_stop_pos_rel_cds_start_codon	price_start_codon	orf_pval	orf_fdr_pval	reads_chx_1	reads_ltm	reads_ars_exp_chx_cntrl	reads_ars_exp_chx_arsenite	ORF_seq_on_viral_transcript
12_ncRNA_1	12	NC_006998	Vaccinia_virus	Poxviridae	Orthopoxvirus	A30L	uORF	CDS	10	-40	-10	ACG	2.1197e-06	4.55810974789916e-05	23.5	0.0	5.7	2.9	ACGAATAAGATACAAACACAAATGTTTATATAA
13_ncRNA_1	13	NC_003663	Cowpox_virus	Poxviridae	Orthopoxvirus	CPXV165_CDS	uORF	CDS	10	-40	-10	ACG	2.1197e-06	4.55810974789916e-05	23.5	0.0	5.7	2.9	ACGAATAAGATACAAACACAAATGTTTATATAA
18_ncRNA_0	18	NC_002642	Yaba-like_disease_virus	Poxviridae	Yatapoxvirus	6L	uORF	5UTR	7	-83	-62	GTG	0.0080307	0.045018679245283	85.3	38.0	29.1	13.6	GTGCTCAAAATGCTCTTTAAATAA
21_ncRNA_0	21	NC_006998	Vaccinia_virus	Poxviridae	Orthopoxvirus	C2L	N_ext	CDS	519	-21	1536	ATT	0.000263	0.0027812707789382	69.4	4.0	10.4	14.5	ATTACTTATAGTACTTCAAGAATGGAAAGCGTGATATTTTCTATCAATGGGGAAATTATACAAGTGAATAAGGAAATTATTACGGCATCTCCGTATAATTTTTTTAAACGAATTCAGGATCACCATCTAAAGGATGAAGCGATTATATTGAATGGTATAAACTATCACGCGTTTGAATCGCTATTAGACTATATACGCTGGAAGAAGATAAACATCACCATAAACAATGTAGAAATGATACTAGTTGCTGCCATAATAATTGATGTTCCGCCTGTAGTAGATCTATGTGTAAAAACTATGATTCATAATATTAATTCCACAAATTGTATAAGGATGTTTAACTTTTCTAAAAGATATGGAATTAAAAAACTATATAATGCGTCGATGTCAGAAATAATC…
1_ncRNA_0	1	NC_011202	Human_mastadenovirus_B_(HAdV-B)	Adenoviridae	Mastadenovirus	L3	mORF	CDS	246	0	738	ATG	0.00075498	0.0067169449807797	274.2	32.3	58.7	41.7	ATGGAAGACATCAATTTTTCATCCTTGGCTCCGCGACACGGCACGAAGCCGTACATGGGCACCTGGAGCGACATCGGCACGAGCCAACTGAACGGGGGCGCCTTCAATTGGAGCAGTATCTGGAGCGGGCTTAAAAATTTTGGCTCAACCATAAAAACATACGGGAACAAAGCTTGGAACAGCAGTACAGGACAGGCGCTTAGAAATAAACTTAAAGACCAGAACTTCCAACAAAAAGTAGTCGATGGGATAGCTTCCGGCATCAATGGAGTGGTAGATTTGGCTAACCAGGCTGTGCAGAAAAAGATAAACAGTCGTTTGGACCCGCCGCCAGCAACCCCAGGTGAAATGCAAGTGGAGGAAGAAATTCCTCCGCCAGAAAAACGAGGCGACAAGCGT…
34_ncRNA_0	34	NC_006429	Mokola_lyssavirus	Rhabdoviridae	Lyssavirus	L	N_ext	CDS	2145	-54	6381	ATG	1.9503e-08	6.929196348684211e-07	564.6	189.7	169.7	152.4	ATGCCCCTTGGTCAAAGTCAACGCCTCAACACTCCTCCTACTTCAGTTGCAACCATGATGGACGTTACGGAGGTGTATGACGACCCGATAGACCCTGTTGAGCCAGAAGGAGAATGGAATAGCAGTCCCGTAGTTCCAAATATTTTGCGGAACTCTGACTACAACCTGAACTCTCCTTTGCTAGAAGACCCCGCAAATCTAATGATTCAGTGGCTAACATCCGGGAATAGACCCTCGAGAATGAATGTCACAGAGAACACAACCAGGTCTTACAAAGTCTTGAGAGCACTTTTCAAGGGAGTGGATATAGCAACAATAAAAATAGGGGGTGTGGGAGCTCAGGCAATGATGGGGCTGTGGGTCTTGGGGTCTCACTCAGAATCGTCTCGAAGCAGAAAG…
36_ncRNA_0	36	NC_006998	Vaccinia_virus	Poxviridae	Orthopoxvirus	A2.5L	uORF	5UTR	73	-236	-17	ATG	1.4294e-06	3.225340896007428e-05	220.3	29.3	55.5	51.2	ATGGATTCAGACGATGGTTTTTATGAATGGTTGAATGGCGACGGTTCAGTATTTGCTGCCTCAAAACAGCAAATGTTGATGAATCACGTTGCTAACTTTGACGACGATCTTCTAACTATGGAAGAAGCCATGTCGATGATTTCGAGACATTGTTGTATCTTAATTTATGCACAGGATTATGATCAATATATTAGCGCTAGACATATTACAGAACTATTTTAG
39_ncRNA_0	39	NC_003310	Monkeypox_virus_Zaire-96-I-16	Poxviridae	Orthopoxvirus	A3L	uORF	5UTR	73	-236	-17	ATG	3.5793e-05	0.00053038569375	211.1	29.3	54.3	51.1	ATGGATTCAGACGATGGTTTTTATGAATGGTTGAATGGTGATGGTTCAGTATTTGCTGCCTCAAAACAGCAAATGTTGATGAATCACGTTGCTAACTTTGACGATGATCTTCTAACTATGGAAGAAGCCATGTCGATGATTTCAAGACATTGTTGTATCTTAATTTATGCACAGGATTATGATCAATATATTAGCGCTAGACATATTACAGAACTATTTTAG
40_ncRNA_1	40	NC_009333	Human_gammaherpesvirus_8_(Kaposi's_sarcoma-associated_herpesvirus)	Herpesviridae	Rhadinovirus	ORF7	uORF	CDS	10	-49	-19	ATC	0.00013128	0.0015650398528329	161.6	23.7	51.9	24.8	ATCGCATCCCTGCTCTCTGACCTGGATTTGTAG
40_ncRNA_1	40	GQ994935	Human_gammaherpesvirus_8_(Kaposi's_sarcoma-associated_herpesvirus)	Herpesviridae	Rhadinovirus	ORF7	uORF	CDS	10	-49	-19	ATC	0.00013128	0.0015650398528329	161.6	23.7	51.9	24.8	ATCGCATCCCTGCTCTCTGACCTGGATTTGTAG
40_ncRNA_0	40	NC_009333	Human_gammaherpesvirus_8_(Kaposi's_sarcoma-associated_herpesvirus)	Herpesviridae	Rhadinovirus	ORF7	mORF	CDS	695	0	2085	ATG	4.121500000000001e-07	1.0839790327380957e-05	146.1	103.1	48.8	48.9	ATGGCAAAGGAACTGGCGGCGGTCTATGCCGATGTGTCAGCCCTAGCCATGGACCTCTGTCTTCTTAGTTACGCAGACCCGGCAACACTGGACACTAAAAGTCTGGCCCTCACTACAGGGAAGTTTCAGAGCCTTCACGGCACACTACTCCCCCTCCTCAGACGACAAAACGCACACGAATGCTCAGGTCTGTCACTAGAATTGGAGCACCTTTTGGAAAACGTGGCTGATGCTCTGACCACGTTGGGAGTGTGCACTAGCAGAAAACTGTCTCCAGAAGAGCATTTTTCCCTCCTGCATTTGGACATAACATGCAACAAGCACCGGAGCGTTAGGTTTAATTTTTACGGAAATTGGGCCTTGGAGTTAAAGCTGTCACTAATAAACGACGTTGAAATT…
40_ncRNA_0	40	GQ994935	Human_gammaherpesvirus_8_(Kaposi's_sarcoma-associated_herpesvirus)	Herpesviridae	Rhadinovirus	ORF7	mORF	CDS	695	0	2085	ATG	4.121500000000001e-07	1.0839790327380957e-05	146.1	103.1	48.8	48.9	ATGGCAAAGGAACTGGCGGCGGTCTATGCCGATGTGTCAGCCCTAGCCATGGACCTCTGTCTTCTTAGTTACGCAGACCCGGCAACACTGGACACTAAAAGTCTGGCCCTCACTACAGGGAAGTTTCAGAGCCTTCACGGCACACTACTCCCCCTCCTCAGACGACAAAACGCACACGAATGCTCAGGTCTGTCACTAGAATTGGAGCACCTTTTGGAAAACGTGGCTGATGCTCTGGCCACGTTGGGAGTGTGCACTAGCAGAAAACTGTCTCCAGAAGAGCATTTTTCCCTCCTGCATTTGGACACAACATGCAACAAGCACCGGAGCGTTAGGTTTAATTTTTACGGAAATTGGGCCTTGGAGTTAAAGCTGTCACTAATAAACGACGTTGAAATT…
62_ncRNA_1	62	NC_011203	Human_mastadenovirus_B_(HAdV-B)	Adenoviridae	Mastadenovirus	E3	uORF	CDS	6	-47	-29	ATA	0.0022268	0.0160961144854253	31.9	20.8	7.8	7.7	ATAAACAGGATCCACTACTAA
62_ncRNA_3	62	NC_011203	Human_mastadenovirus_B_(HAdV-B)	Adenoviridae	Mastadenovirus	E3	iORF	CDS	5	49	64	ATG	0.00017114	0.0019560265702527	19.9	15.0	3.0	5.1	ATGGCCGTTCACACCTAA
62_ncRNA_2	62	NC_011203	Human_mastadenovirus_B_(HAdV-B)	Adenoviridae	Mastadenovirus	E3	iORF	CDS	17	86	137	ATG	0.0037982	0.0249787989581219	30.5	1.9	4.2	7.1	ATGTACACTACAAGGACCCCAAGAAGGCTATGTCACTTGGTGGAGAATATATGA
27_ncRNA_0	27	NC_001542	Rabies_lyssavirus	Rhabdoviridae	Lyssavirus	M2_protein	uORF	5UTR	4	-255	-243	ATG	0.0001	0.0012498935548984	86.4	36.0	14.4	15.8	ATGTACCAGGTGTGA
27_ncRNA_2	27	NC_001542	Rabies_lyssavirus	Rhabdoviridae	Lyssavirus	M2_protein	uORF	5UTR	11	-203	-170	ATG	0.0046088	0.0291298766850828	6.0	0.0	1.0	2.0	ATGTGTACTGGGATGGGTCGCCTTGGCCAACTCTAA
28_ncRNA_1	28	NC_003310	Monkeypox_virus_Zaire-96-I-16	Poxviridae	Orthopoxvirus	B4R	iORF	CDS	33	31	130	ACG	0.0087515	0.0476133128393127	14.6	1.1	1.4	3.5	ACGAGAACCTTCATGCATTTCCTAGAATATCATCGACGGTTGCCAATGATGTCAGGAAATATTCTGTTGTGTCAGTTTATAATAAAAAGTATAACATTGTAA
30_ncRNA_1	30	NC_001348	Human_alphaherpesvirus_3_(HHV-3)	Herpesviridae	Varicellovirus	ORF56	uORF	CDS	8	-50	-26	ATG	5.9537e-07	1.4870023532887973e-05	102.2	70.8	21.8	7.3	ATGCGGGCTTGCTGTTCTCATTTCTAG
30_ncRNA_2	30	NC_001348	Human_alphaherpesvirus_3_(HHV-3)	Herpesviridae	Varicellovirus	ORF56	iORF	CDS	32	37	133	ATA	0.005759	0.0348664121200797	114.4	20.7	26.7	21.7	ATAGGTTACATGGGGTTAGGCGGGTTCTTCACTGGACTTTACCGGATCATGAACAAACACTCTACGCATTTACGGGTGGGTCAAGATCAATGGCGGTGA
67_ncRNA_1	67	NC_001357	Alphapapillomavirus_7	Papillomaviridae	Alphapapillomavirus	E4	uORF	CDS	14	-54	-12	ATG	8.5941e-06	0.0001555981893648	27.6	75.8	5.0	14.7	ATGGGAACACAGGTACGTGGGAAGTACATTTTGGGAATAATGTAA
67_ncRNA_0	67	NC_001357	Alphapapillomavirus_7	Papillomaviridae	Alphapapillomavirus	E4	iORF	CDS	152	8	467	ATG	0.0043781	0.0279583475693075	290.6	82.5	113.4	70.9	ATGTGCAGTACCAGTGACGACACGGTATCCGCTACTCAGCTTGTTAAACAGCTACAGCACACCCCCTCACCGTATTCCAGCACCGTGTCCGTGGGCACCGCAAAGACCTACGGCCAGACGTCGGCTGCTACACGACCTGGACACTGTGGACTCGCGGAGAAGCAGCATTGTGGACCTGTCAACCCACTTCTCGGTGCAGCTACACCTACAGGCAACAACAAAAGACGGAAACTCTGTAGTGGTAACACTACGCCTATAATACATTTAAAAGGTGACAGAAACAGTTTAAAATGTTTACGGTACAGATTGCGAAAACATAGCGACCACTATAGAGATATATCATCCACCTGGCATTGGACAGGTGCAGGCAATGAAAAAACAGGAATACTGACTGTAACA…
69_ncRNA_0	69	NC_009333	Human_gammaherpesvirus_8_(Kaposi's_sarcoma-associated_herpesvirus)	Herpesviridae	Rhadinovirus	K15	N_ext	CDS	497	-24	1467	AAG	4.2625e-05	0.0006156684063893	145.9	22.0	26.3	49.3	AAGCCCTGTGGATACCTAGTCAAAATGAAGACACTCATATTCTTCTGGAATTTATGGCTTTGGGCCCTACTGGTATGTTTTTGGTGTATCACTCTTGTCTGTGTAACTACCAACTCAATTGATACAATGGCTTCTTTGCTTGTTATGTGCATTTTGTTTGTCAGTGCTATTAATAAGTATACACAGGCAATCTCTAGCAACAATCCTAAATGGCCTTCATCCTGGCACCTAGGAATTATTGCTTGCATTGTCCTTAAACTTTGGAACTTGTCAACTACCAACTCTGTAACCTATGCTTGCTTAATCACCACGGCCATTTTATCACTGGTAACAGCTTTTTTGACGTTAATAAAACACTGCACCGCCTGTAAATTACAACTTGAACATGGAATATTATTC…
69_ncRNA_0	69	GQ994935	Human_gammaherpesvirus_8_(Kaposi's_sarcoma-associated_herpesvirus)	Herpesviridae	Rhadinovirus	K15	N_ext	CDS	497	-24	1467	AAG	4.2625e-05	0.0006156684063893	145.9	22.0	26.3	49.3	AAGCCCTGTGGATACCTAGTCAAAATGAAGACACTCATATTCTTCTGGAATTTATGGCTTTGGGCCCTACTGGTATGTTTTTGGTGTATCACTCTTGTCTGTGTAACTACCAACTCAATTGATACAATGGCTTCTTTGCTTGTTATGTGCATTTTGTTTGTCAGTGCTATTAATAAGTATACACAGGCAATCTCTAGCAACAATCCTAAATGGCCTTCATCCTGGCACCTAGGAATTATTGCTTGCATTGTCCTTAAACTTTGGAACTTGTCAACTACCAACTCTGTAACCTATGCTTGCTTAATCACCACGGCCATTTTATCACTGGTAACAGCTTTTTTGACGTTAATAAAACACTGCACCGCCTGTAAATTACAACTTGAACATGGAATATTATTC…
54_ncRNA_2	54	NC_028362	Caprine_parainfluenza_virus_3	Paramyxoviridae	Respirovirus	P	mORF	CDS	626	0	1878	ATG	0.00018155	0.0020590282172441	158.2	8.3	46.4	34.7	ATGGATAACAATGTTGAAGACAATAAAATCATGGATTCTTGGGAAGAAAGAGCAGAGAATAGATCAGCTGACATCTCCTCAGCGCTCGACATTATCGAATTCATACTCAACAACGACACCCAAGAAAACGCAAATATTGAAAACAGAATTGAGACCGGAGAAGTGGACCTCAGTGCAACGATACCCTATACAAAATCCCAAACAACAGAACCCTACAAGAAAGATAGTAGATCAACTGACAAAAATAGATGGTCTAGGACATCACACAAATATACCACAAAAACAGAAAGTGGAGATGTTGATCAGGAAGTTGTACAGAGAAGAGATAGGAGAGGAAGCAGCACAGATAATAGAATTGAAATTATGGGCATTGGAAGACTCCCCAGAAGCATCGCAGAT…
54_ncRNA_0	54	NC_028362	Caprine_parainfluenza_virus_3	Paramyxoviridae	Respirovirus	P	iORF	CDS	200	13	613	TTG	3.0209e-05	0.0004601720282043	191.9	21.3	50.7	47.5	TTGAAGACAATAAAATCATGGATTCTTGGGAAGAAAGAGCAGAGAATAGATCAGCTGACATCTCCTCAGCGCTCGACATTATCGAATTCATACTCAACAACGACACCCAAGAAAACGCAAATATTGAAAACAGAATTGAGACCGGAGAAGTGGACCTCAGTGCAACGATACCCTATACAAAATCCCAAACAACAGAACCCTACAAGAAAGATAGTAGATCAACTGACAAAAATAGATGGTCTAGGACATCACACAAATATACCACAAAAACAGAAAGTGGAGATGTTGATCAGGAAGTTGTACAGAGAAGAGATAGGAGAGGAAGCAGCACAGATAATAGAATTGAAATTATGGGCATTGGAAGACTCCCCAGAAGCATCGCAGATCCTGAACATGGAT…
57_ncRNA_0	57	NC_000898	Human_betaherpesvirus_6B_(HHV-6B)	Herpesviridae	Roseolovirus	U31	uORF	5UTR	72	-236	-20	AAG	7.8968e-09	3.003224716744915e-07	142.2	42.0	17.9	28.2	AAGCCTTTTATAACACAACTATTTGAAAGCATGAAACCCACCACGAGTCTATATAAGAAATTGATGGCTACCCAAAAACTGACCACCGACCGCATTCCATTTCTCGATATCTTCGACGATAGGTACAACCTAGTCAGACACGTCGAACGACAATTAAACTGGTACGCCGCATATGCCGAAGCAGCGCAGCAAGATCTTATTGCTCCTCTTACGTTTTAA
58_ncRNA_0	58	NC_025402	Porcine_respirovirus_1	Paramyxoviridae	Respirovirus	P/V/C	uORF	5UTR	26	-230	-152	ATA	9.5671e-05	0.0012088770176784	48.2	12.1	22.4	24.1	ATACTCACCACCGGTGGTATGACCGAAGATACAGACAATGATGATGATATAATGAGAATGAATGCACTAGGAGGGATATGA
58_ncRNA_0	58	NC_025402	Porcine_respirovirus_1	Paramyxoviridae	Respirovirus	P/V/C	uORF	5UTR	26	-230	-152	ATA	9.5671e-05	0.0012088770176784	48.2	12.1	22.4	24.1	ATACTCACCACCGGTGGTATGACCGAAGATACAGACAATGATGATGATATAATGAGAATGAATGCACTAGGAGGGATATGA
58_ncRNA_0	58	NC_025402	Porcine_respirovirus_1	Paramyxoviridae	Respirovirus	P/V/C	uORF	5UTR	26	-230	-152	ATA	9.5671e-05	0.0012088770176784	48.2	12.1	22.4	24.1	ATACTCACCACCGGTGGTATGACCGAAGATACAGACAATGATGATGATATAATGAGAATGAATGCACTAGGAGGGATATGA
42_ncRNA_1	42	NC_001731	Molluscum_contagiosum_virus_subtype_1	Poxviridae	Molluscipoxvirus	MC117L	uORF	CDS	17	-54	-3	GTG	0.0021011	0.015433807191265	128.1	44.7	28.1	31.2	GTGACTGAGGGCGCTCGATTTAACTCTAGCGAGATCGAACTTAACGGCCAATAA
42_ncRNA_0	42	NC_001731	Molluscum_contagiosum_virus_subtype_1	Poxviridae	Molluscipoxvirus	MC117L	mORF	CDS	68	0	204	ATG	5.1474e-06	9.914073940955025e-05	185.8	74.7	46.6	55.2	ATGATGCTAACGGACGCGGCCATGCTCCTGATCTGCGTGGCCATCGTCGCGTTGCTACTCTACGCCGTGTACCGCCGCGGCCGCGAGACGCAGACGACGCCCAAGCGCACCGTTGACGAGCTGGTAGAGAACGACGCGATCTTCCGCGACGAGCTCACGCCGGACCAGATCCGGGCGCTGCACCGCTTCTTTACGGGCGCCAGCTAA
44_ncRNA_0	44	NC_001405	Human_mastadenovirus_C	Adenoviridae	Mastadenovirus	L2	N_ext	CDS	380	-33	1107	ATG	4.6734999999999994e-11	2.522470374791782e-09	668.0	132.4	115.2	110.0	ATGTATCCAGCGGCGGCGGCGCGCAACGAAGCTATGTCCAAGCGCAAAATCAAAGAAGAGATGCTCCAGGTCATCGCGCCGGAGATCTATGGCCCCCCGAAGAAGGAAGAGCAGGATTACAAGCCCCGAAAGCTAAAGCGGGTCAAAAAGAAAAAGAAAGATGATGATGATGATGAACTTGACGACGAGGTGGAACTGCTGCACGCAACCGCGCCCAGGCGGCGGGTACAGTGGAAAGGTCGACGCGTAAGACGTGTTTTGCGACCCGGCACCACCGTAGTTTTTACGCCCGGTGAGCGCTCCACCCGCACCTACAAGCGCGTGTATGATGAGGTGTACGGCGACGAGGACCTGCTTGAGCAGGCCAACGAGCGCCTCGGGGAGTTTGCCTACGGAAAG…
83_ncRNA_0	83	NC_024781	Marburg_marburgvirus	Filoviridae	Marburgvirus	VP35	mORF	CDS	329	0	987	ATG	0.00059634	0.0055557503402012	57.7	23.4	9.2	12.2	ATGTGGGACTCGTCATACATGCAACAAGTGAGTGAGGGACTGATGACTGGAAAAGTTCCAATAGATCAAGTGTTCGGCACTAATCCCTTAGAAAAGTTATATAAGAGAAGAAAGCCGAAAGGGACAGTGGGATTACAATGTAGTCCTTGCTTAATATCAAAATCAACAAGTACTGACGACATTGTTTGGGATCAGCTAATCGTAAAGAAAACATTGGCTGACTTGCTTATACCTATAAATAGGCAAATGTCGGACATTCAAAGCACCCTAAGCGAAATGACAACAAAAGTCCATGAGATCGAGCGTCAACTACATGATATCACCCCAGTTGTAAAAATGGGAAAAACGCTAGAAGCAATTTCCAAAGGAATGTCAGAGATGCTAGCTAAGTACGATCAT…
85_ncRNA_0	85	NC_011203	Human_mastadenovirus_B_(HAdV-B)	Adenoviridae	Mastadenovirus	E3	uORF	CDS	8	-55	-31	ATG	4.3138999999999995e-05	0.000621614701008	29.0	9.0	4.3	3.0	ATGAACAAAAAGGTGATGCATTACTAA
48_ncRNA_1	48	NC_019531	Avian_avulavirus_4_(APMV-4)	Paramyxoviridae	Avulavirus	P	uORF	CDS	10	-55	-25	CTG	3.6768e-07	9.794757402027956e-06	143.5	4.8	39.7	13.2	CTGGCCGACAGGGTGGGGAAGGAGGACTGTTAG
48_ncRNA_0	48	NC_019531	Avian_avulavirus_4_(APMV-4)	Paramyxoviridae	Avulavirus	P	mORF	CDS	393	0	1179	ATG	0.0038863	0.0254514292326349	126.7	33.3	26.0	26.6	ATGGATTTTACAGACATTGACGCTGTCAACTCACTGATTGAGTCATCATCGGCAATTATAGACTCCATACAGCATGGAGGGCTGCAACCAGCAGGCACTGTTGGCTTATCTCAAATTCCAAAAGGGATAACCAGTGCACTGAATAAAGCCTGGGAAGCTGAGGCGGCAACTGCCGGCAGTGGAGACACCCAACACAAACCCGATGACCCAGAGGACCACCAGGCTAGGGACACGGAGTCCCTGGAAGACACAGGCAACGACCCGGCCACACAGGGGACTAACATTGTTGAGACACCCCACCCAGAAGTACTGTCAGCAGCCAAAGCTAGACTCAAGAGACCCAAAGCAGGGAAAGACACCCATGGCAATCCCCCCACTCAACCCGATCACTTTTTAAAG…
50_ncRNA_0	50	NC_001921	Canine_morbillivirus	Paramyxoviridae	Morbillivirus	nucleocapsid_protein_N	mORF	CDS	523	0	1569	ATG	0.00016196	0.0018700137451003	143.9	11.4	28.6	25.2	ATGGCTAGCCTTCTTAAAAGCCTCACACTGTTCAAGAGGACTCGGGACCAACCCCCTCTTGCCTCTGGCTCCGGGGGAGCAATAAGAGGAATAAAGCATGTCATTATAGTCCTAATCCCGGGTGATTCAAGCATTGTTACAAGATCTCGACTATTGGATAGACTTGTTAGGTTGGTTGGTGATCCAAAAATCAACGGCCCTAAATTAACTGGGATCTTAATCAGTATCCTCTCCTTGTTTGTGGAATCCCCTGGACAGTTGATCCAGAGGATCATAGACGACCCTGATGTAAGCATCAAGTTAGTAGAGGTAATACCAAGCATCAACTCTGCTTGCGGTCTTACATTTGCATCCAGAGGAGCAAGTCTGGATTCTGAGGCAGATGAGTTCTTCAAAATT…
87_ncRNA_0	87	NC_003243	Australian_bat_lyssavirus	Rhabdoviridae	Lyssavirus	G	uORF	5UTR	10	-247	-217	CTG	0.0071948	0.0412933178012635	48.8	57.3	11.8	6.9	CTGAAGATCACAAAAATAGTTCTCTCCTCTTAG
89_ncRNA_1	89	NC_001348	Human_alphaherpesvirus_3_(HHV-3)	Herpesviridae	Varicellovirus	ORF53	mORF	CDS	331	0	993	ATG	0.00014178	0.0016675146352087	136.1	2.1	29.8	18.8	ATGCAGCGGATTCGACCTTACTGGATAAAATTCGAGCAAACCGGAGGCGCGGGGATGGCCGATGGGATGTCCGGAATAAATATACCCAGCATTTTAGGTTGCAGCGTAACGATCGACAACTTACTAACACGAGCCGAAGAGGGGTTGGATGTGAGCGACGTGATCGAAGATCTTAGAATACAAGCAATACCAAGATTCGTATGCGAGGCGCGGGAGGTAACCGGTTTGAAGCCACGCTTTTTGGCAAACTCTGTTGTATCACTGCGCGTAAAACCGGAACACCAAGAGACCGTTTTAGTAGTGTTGAATGGTGATTCAAGTGAGGTGTCCTGTGATCGTTACTACATGGAGTGTGTTACTCAACCAGCGTTCCGCGGATTTATTTTTTCCGTATTAACT…
97_ncRNA_0	97	NC_003663	Cowpox_virus	Poxviridae	Orthopoxvirus	CPXV185_CDS	mORF	CDS	244	0	732	ATG	1.2133e-06	2.793492494078636e-05	188.2	32.7	62.4	48.7	ATGGGTAATAAAAATATCAAACCATCTAAGGAAAATAGACTGTCCATCTTGTCCAAGGATAAGATGGATTCATTTAAGAGAGGATCTTGGGCAACATCATCCTTTAGAGAAAAGTCACGTGCAACCATCCAAAGATTTTCATCTCTTAGACGAGAACATGTTAAAGTAGATCATCCTGACAAGTTCCTGGAGTTAAAGAGAGAGATATATGCAATAATTCAGAAATCATCGTCTATAGATGTGGACAAACGGACTAAGCTCATATCCAACATAAAAACGATGATGATAAATCCATTCATGATCGAGGGTTTAATGACATCTTTAGAAAGCTTGGATCCCAATAACAAGATGAGCTACTCATCAGTGATGATATTAGGAGAATTCGACATCATCAATATA…
99_ncRNA_0	99	NC_001722	Human_immunodeficiency_virus_2_(HIV-2)	Retroviridae	Lentivirus	gag-pol	N_trunc	CDS	1543	21	4650	TTG	7.3759e-05	0.0009725842529842	95.0	0.9	20.2	12.3	TTGAGAGGGAAAAAAGCAGACGAATTAGAAAAAGTTAGGTTACGGCCCGGCGGAAAGAAAAAGTACAGGTTAAAACATATTGTGTGGGCAGCGAATGAATTGGATAAATTCGGATTGGCAGAGAGCCTGTTGGAGTCAAAAGAAGGTTGCCAAAAGATTCTCAGAGTTTTAGATCCATTAGTACCAACAGGGTCAGAAAATTTAAAAAGCCTTTTTAATACCGTCTGCGTCATTTGGTGCTTGCACGCAGAAGAGAAAGTGAAAGATACTGAGGAAGCAAAGAAACTAGCACAGAGACATCTAGTGGCAGAAACTGGAACTGCAGAGAAAATGCCAAATACAAGTAGACCAACAGCACCACCTAGTGGGAAAAGAGGAAACTACCCCGTGCAACAAGCG…
99_ncRNA_0	99	NC_001722	Human_immunodeficiency_virus_2_(HIV-2)	Retroviridae	Lentivirus	gag-pol	N_trunc	CDS	514	21	1563	TTG	7.3759e-05	0.0009725842529842	95.0	0.9	20.2	12.3	TTGAGAGGGAAAAAAGCAGACGAATTAGAAAAAGTTAGGTTACGGCCCGGCGGAAAGAAAAAGTACAGGTTAAAACATATTGTGTGGGCAGCGAATGAATTGGATAAATTCGGATTGGCAGAGAGCCTGTTGGAGTCAAAAGAAGGTTGCCAAAAGATTCTCAGAGTTTTAGATCCATTAGTACCAACAGGGTCAGAAAATTTAAAAAGCCTTTTTAATACCGTCTGCGTCATTTGGTGCTTGCACGCAGAAGAGAAAGTGAAAGATACTGAGGAAGCAAAGAAACTAGCACAGAGACATCTAGTGGCAGAAACTGGAACTGCAGAGAAAATGCCAAATACAAGTAGACCAACAGCACCACCTAGTGGGAAAAGAGGAAACTACCCCGTGCAACAAGCG…
102_ncRNA_0	102	NC_001552	Murine_respirovirus	Paramyxoviridae	Respirovirus	F	mORF	CDS	565	0	1695	ATG	8.8425e-06	0.0001593830701835	189.3	23.6	33.6	41.9	ATGGCGACTTATATCCAGAGGGTACAGTGCATATCTGCATTATTGTCAGTTGTGCTCACAACACTGGTCTCGTGTCAAATTCCTAGAGATAGGCTCTCTAATATAGGGGTCATAGTCGACGAAGGGAAATCACTGAAGATTGCCGGGTCCCACGAATCTAGGTACATCGTATTAAGTCTGGTCCCAGGGATAGACCTCGAAAATGGGTGCGGAACAGCTCAGGTTATCCAGTATAAGAGCCTACTGAACCGGTTGTTAATCCCATTGAGAGATGCCTTAGATCTTCAGGAGGCTCTGATAACTGTCACTAATGACACGATGACCGGTGCTGATGTCCCACAGTCAAGATTCTTCGGCGCCGTGATTGGGACCATAGCACTTGGAGTGGCAACATCAGCA…
166_ncRNA_0	166	NC_003310	Monkeypox_virus_Zaire-96-I-16	Poxviridae	Orthopoxvirus	A25R	ouORF	5UTR	37	-110	1	GTG	4.3079e-05	0.0006213949180887	135.5	4.5	30.5	44.3	GTGACTAAATCCGAGAATATGATAGAAATGATGAAGGAAAGATCGACTATTTTAAATAGCATAGATATAGAAACGGAATCGGTAGATCGTCTAAAAGAATTGCTTCTAAAATGA
167_ncRNA_0	167	NC_003663	Cowpox_virus	Poxviridae	Orthopoxvirus	rpo132	ouORF	5UTR	59	-176	1	AAG	1.0615e-05	0.0001875754053808	150.0	6.5	35.0	45.3	AAGTTTTTTAAGGGGAAAAAGCTCAATATTGTAGCATTACGATCTCTGGAGGATTGTATAAATTACGTGACTAAATCCGAGAATATGATAGAAATGATGAAGGAAAGATCGACTATTTTAAATAGCATAGATATAGAAACGGAATCGGTAGATCGTCTAAAAGAATTGCTTCTAAAATGA
167_ncRNA_0	167	NC_006998	Vaccinia_virus	Poxviridae	Orthopoxvirus	A24R	ouORF	5UTR	59	-176	1	AAG	1.0615e-05	0.0001875754053808	150.0	6.5	35.0	45.3	AAGTTTTTTAAGGGGAAAAAGCTCAATATTGTAGCATTACGATCTCTGGAGGATTGTATAAATTACGTGACTAAATCCGAGAATATGATAGAAATGATGAAGGAAAGATCGACTATTTTAAATAGCATAGATATAGAAACGGAATCGGTAGATCGTCTAAAAGAATTGCTTCTAAAATGA
168_ncRNA_0	168	NC_001611	Variola_virus	Poxviridae	Orthopoxvirus	A24R	ouORF	5UTR	78	-233	1	ATT	5.8849e-07	1.4755967468419696e-05	151.3	4.5	36.6	45.2	ATTAAGTCATTGGATCATACCGTTTTCCCCTCTCTGTTAGATGAGGATAGTAAAATAAAGTTTTTTAAGGGGAAAAAGCTCAATATTGTAGCATTACGCTCTCTGGAGGATTGTATAAATTACGTGACTAAATCCGAGAATATGATAGAAATGATGAAGGAAAGATCGACTATTTTAAATAGCATAGATATAGAAACGGAATCGGTAGATCGTCTAAAAGATTTGCTTCTAAAATGA
169_ncRNA_0	169	NC_001352	Alphapapillomavirus_4	Papillomaviridae	Alphapapillomavirus	E6	N_ext	CDS	178	-57	477	ATA	4.745e-06	9.2713008040201e-05	231.8	73.0	61.3	45.7	ATAGGGTGTGACCGAAAACGGTCAGACCGAATTCGGTTGTATATAAACAGAAGCAGGATGCACACAAGGGCAGGGATGTCTGAGGAGAATCCATGCCCTAGGAACATCTTTTTGCTTTGCAAAGAGTATGGTTTGGAGCTAGAGGATTTGCGATTGCTCTGTGTATGGTGCAAACGGCCGTTATCAGAGGCTGACATATGGGCATTTGCAATAAAAGAACTGTTTGTAGTGTGGAGAAAGGGCTTCCCATTTGGAGCCTGCGGAAAATGCCTGATTGCAGCAGGAAAACTTAGACAATACAGACATTGGCATTACTCATGCTACGGAGACACAGTGGAGACTGAGACAGGAATACCCATACCTCAGCTGTTTATGAGATGCTATATTTGCCATAAGCCC…
173_ncRNA_1	173	NC_002642	Yaba-like_disease_virus	Poxviridae	Yatapoxvirus	48L	uORF	CDS	17	-57	-6	ATA	0.0053843999999999	0.033059712657908	13.8	0.0	1.5	3.5	ATATATCTACACAGTTTGGAAAATAAAATATTTCTGGTAGATGATTATCCATAA
173_ncRNA_0	173	NC_002642	Yaba-like_disease_virus	Poxviridae	Yatapoxvirus	48L	iORF	CDS	5	124	139	ATT	0.0013454	0.0107995291329479	102.9	50.8	32.7	18.7	ATTGTAATGGTTACGTAG
175_ncRNA_1	175	NC_001405	Human_mastadenovirus_C	Adenoviridae	Mastadenovirus	L3	uORF	CDS	14	-57	-15	ATC	0.0001852	0.0020952905493482	207.9	75.8	40.0	28.3	ATCAAAATAAAAAGTCTGGAGTCTCACGCTCGCTTGGTCCTGTAA
175_ncRNA_0	175	NC_001405	Human_mastadenovirus_C	Adenoviridae	Mastadenovirus	L3	mORF	CDS	250	0	750	ATG	5.705e-05	0.0007847261001839	377.2	53.6	70.8	63.9	ATGGAAGACATCAACTTTGCGTCTCTGGCCCCGCGACACGGCTCGCGCCCGTTCATGGGAAACTGGCAAGATATCGGCACCAGCAATATGAGCGGTGGCGCCTTCAGCTGGGGCTCGCTGTGGAGCGGCATTAAAAATTTCGGTTCCACCATTAAGAACTATGGCAGCAAGGCCTGGAACAGCAGCACAGGCCAGATGCTGAGGGACAAGTTGAAAGAGCAAAATTTCCAACAAAAGGTGGTAGATGGCCTGGCCTCTGGCATTAGCGGGGTGGTGGACCTGGCCAACCAGGCAGTGCAAAATAAGATTAACAGTAAGCTTGATCCCCGCCCTCCCGTAGAGGAGCCTCCACCGGCCGTGGAGACAGTGTCTCCAGAGGGGCGTGGCGAAAAGCGTCCG…
179_ncRNA_0	179	NC_002642	Yaba-like_disease_virus	Poxviridae	Yatapoxvirus	29L	uORF	CDS	3	-57	-48	ATG	0.0060104999999999	0.0359391445838715	7.0	0.0	0.0	4.0	ATGAAAAAATAA
181_ncRNA_0	181	NC_011203	Human_mastadenovirus_B_(HAdV-B)	Adenoviridae	Mastadenovirus	E3	uORF	CDS	15	-57	-12	ATG	1.4075e-05	0.0002369978390784	377.6	289.8	125.7	74.1	ATGAGCCACAACCTTCACTGCCCCCTGCCATTAGTTACTTCAACCTAA
181_ncRNA_1	181	NC_011203	Human_mastadenovirus_B_(HAdV-B)	Adenoviridae	Mastadenovirus	E3	mORF	CDS	136	0	408	ATG	4.9784e-07	1.2788988604651162e-05	342.0	27.2	72.3	47.4	ATGACTGACCCAATCGCCACATCATCCACCGCTGCCAAGGAGCTGCTGGACATGGACGGACGTGCCTCAGAACAGCGACTCATCCAACTACGCATTCGTCAGCAGCAGGAACGAGCAGTAAAAGAGCTAAGGGATGCCATTGGGATTCACCAGTGCAAAAAAGGCATATTCTGCTTAGTAAAACAATCCAAAATCTCCTACGAGATCACCGCTACTGACCATCGTCTCTCATACGAGCTCGGTCCGCAGCGACAAAAATTCACCTGCATGGTGGGAATCAACCCCATAGTTATCACCCAGCAGTCTGGAGATACTAAGGGTTGTATCCAGTGTTCCTGTGATTCCACCGAGTGCATCTACACACTGCTGAAGACCCTCTGCGGCCTTCGAGACCTCCTA…
132_ncRNA_2	132	NC_003663	Cowpox_virus	Poxviridae	Orthopoxvirus	CPXV014_CDS	uORF	CDS	6	-51	-33	ATG	0.0022268	0.0160961144854253	62.7	0.0	9.6	8.8	ATGCTGTACCACTCCGGATAA
134_ncRNA_2	134	NC_006998	Vaccinia_virus	Poxviridae	Orthopoxvirus	E8R	iORF	CDS	6	40	58	ATG	0.000729	0.0065246204769358	36.7	0.0	5.1	5.1	ATGCACAAAGAAGAATTCTAG
135_ncRNA_2	135	NC_003663	Cowpox_virus	Poxviridae	Orthopoxvirus	CPXV074_CDS	iORF	CDS	6	40	58	ATG	0.000729	0.0065246204769358	36.7	0.0	5.1	5.1	ATGCACAAAGAAGAATTCTAG
140_ncRNA_0	140	NC_001538	Human_polyomavirus_1	Polyomaviridae	Betapolyomavirus	VP2	iORF	CDS	6	124	142	TTG	0.008279	0.045796760581574	115.7	29.2	72.1	52.3	TTGCATCCCTTGCTACTGTAG
164_ncRNA_0	164	NC_006273	Human_betaherpesvirus_5_(HHV-5_HCMV)	Herpesviridae	Cytomegalovirus	UL43	mORF	CDS	423	0	1269	ATG	2.9716999999999997e-05	0.0004537700940936	57.9	3.6	18.6	11.0	ATGGAGAAAACGCCGGCGGAGACGACGGCGGTTTCAGCTGGCAACGTGCCACGTGACTCAATTCCGTGTATAACTAACGTGTCCGCGGACACCCGCGGCCGTACCCGCCCCAGCAGACCAGCCACCGTCCCTCAGCGACGTCCCGCGCGGATCGGACACTTTAGGCGGCGCAGCGCCAGCCTTAGCTTTCTTGACTGGCCGGACGACAGCGTCACAGAGGGCGTTCGGACGACCTCCGCGTCGGTCGCCGCCTCCGCGGCCCGTTTCGACGAAATCCGGCGGCGCCGCCAGAGCATCAACGACGAGATGAAGGAACGCACGCTGGAGGACGCGCTGGCTGTCGAGCTGGTCAACGAGACCTTCCGCTGCTCTGTCACCTCCGACGCCCGCAAGGACTTG…
186_ncRNA_2	186	NC_002642	Yaba-like_disease_virus	Poxviridae	Yatapoxvirus	69R	uORF	5UTR	11	-234	-201	ATG	0.0013737999999999	0.0109857664198749	9.6	0.0	0.6	0.3	ATGCAAAAAAATATGAAAAAAAGATGTTTTATATAA
190_ncRNA_1	190	NC_003310	Monkeypox_virus_Zaire-96-I-16	Poxviridae	Orthopoxvirus	L2R	uORF	5UTR	27	-240	-159	ATT	3.3704e-05	0.0005048173694915	95.5	0.9	14.4	9.8	ATTTTAAAAAACTGTTTAACAAGGTCCCTATTGTTACAGATGGAAGGGTCAAACTTAATAAAGGATATTTGTTCGACTTTGTGA
191_ncRNA_2	191	NC_003663	Cowpox_virus	Poxviridae	Orthopoxvirus	CPXV105_CDS	uORF	5UTR	18	-240	-186	ATT	2.1134e-05	0.0003378346880447	61.2	0.7	7.2	1.1	ATTTTAAAAAACTGTTTAACAAGGTTCCTATTGTTACAGATGGAAGGGTCAAACTGA
142_ncRNA_0	142	NC_006998	Vaccinia_virus	Poxviridae	Orthopoxvirus	O1L	uORF	5UTR	46	-247	-109	ATG	1.0066e-05	0.0001791114153395	363.1	94.4	61.9	75.1	ATGAAATTGTCGATATTAAAGAATTTAAACCCGAAAATGAATTGCGTGACTATTTTGAACAAATTACTGGTGGTAGAACTGTTCCTAGAATCTTTTTTGGGAAAACTTCTATTGGTGGATATAGCGACCTGTTGGAAATAG
142_ncRNA_1	142	NC_006998	Vaccinia_virus	Poxviridae	Orthopoxvirus	O1L	uORF	5UTR	17	-101	-50	ATG	0.00020484	0.0022905650385367	65.2	11.0	11.9	28.5	ATGGACGCATTGGGTGATATTCTATCATCTATTGGGGTATTGAGAACTTGTTGA
143_ncRNA_0	143	NC_003663	Cowpox_virus	Poxviridae	Orthopoxvirus	CPXV078_CDS	uORF	5UTR	46	-247	-109	ATG	7.8666e-06	0.0001452124166729	349.0	89.5	60.4	68.4	ATGAAATTGTCGATATTAAAGAATTTAGACCTGAAAATGAATTGCGTGACTATTTTGAACAAATTACTGGTGGTAGAACTGTTCCTAGAATCTTTTTTGGGAAAACTTCTATCGGTGGATATAGCGACCTGTTGGAAATAG
143_ncRNA_1	143	NC_003663	Cowpox_virus	Poxviridae	Orthopoxvirus	CPXV078_CDS	uORF	5UTR	36	-158	-50	ATC	1.8087e-05	0.0002951457124391	79.1	12.0	15.9	28.9	ATCTTTTTTGGGAAAACTTCTATCGGTGGATATAGCGACCTGTTGGAAATAGACAACATGGACGCATTGGGTGATATTCTATCATCTATTGGGGTATTGAGAACTTGTTGA
145_ncRNA_1	145	NC_003663	Cowpox_virus	Poxviridae	Orthopoxvirus	CPXV013_CDS	uORF	5UTR	16	-186	-138	ATG	8.914799999999998e-07	2.128145784872299e-05	19.1	2.7	4.4	5.0	ATGTCAATACCGATGAGGAATTTGAAGAGGATACTGCTACTGTTCATATAG
145_ncRNA_0	145	NC_003663	Cowpox_virus	Poxviridae	Orthopoxvirus	CPXV013_CDS	uORF	5UTR	8	-100	-76	ATG	0.0063216999999999	0.0372613080220713	31.4	0.0	2.3	1.8	ATGTGCGCTACCAGAACCATTAATTAG
198_ncRNA_0	198	NC_003977	Hepatitis_B_virus	Hepadnaviridae	Orthohepadnavirus	S	N_ext	CDS	406	-51	1167	ATA	0.00088474	0.0076155956061276	297.8	126.2	87.0	79.3	ATAGCGCCTCATTTTGTGGGTCACCATATTCTTGGGAACAAGATCTACAGCATGGGGCAGAATCTTTCCACCAGCAATCCTCTGGGATTCTTTCCCGACCACCAGTTGGATCCAGCCTTCAGAGCAAACACCGCAAATCCAGATTGGGACTTCAATCCCAACAAGGACACCTGGCCAGACGCCAACAAGGTAGGAGCTGGAGCATTCGGGCTGGGTTTCACCCCACCGCACGGAGGCCTTTTGGGGTGGAGCCCTCAGGCTCAGGGCATACTACAAACTTTGCCAGCAAATCCGCCTCCTGCCTCCACCAATCGCCAGTCAGGAAGGCAGCCTACCCCGCTGTCTCCACCTTTGAGAAACACTCATCCTCAGGCCATGCAGTGGAATTCCACAACCTTC…
205_ncRNA_0	205	NC_020807	Lagos_bat_lyssavirus	Rhabdoviridae	Lyssavirus	L	mORF	CDS	2127	0	6381	ATG	0.0061601999999999	0.0366494009058081	99.3	0.0	22.3	38.4	ATGATTGATTCCTCAGAGGTGTATGATGACCCTATTGACCCTGCCGAACCGGAGTGTGAATGGAGCGGGAACCCAGTGATCCCCAACATTTTGAGGAACTCCGATTATAATCTGAATTCCCCATTGCTGGAAGATCCAACCCATCTGATGATTCAATGGCTTCTATCTGGAAACAGGCCTTTGAGGATGACAGTCACAGAAAACATGGTGAGGTCTCATAAGGTTTTGAAGGCATCATTTAAACGGGTGGATATTGCTGTCATTAAAATCGGGGGCACAAGTGCTCAAGCAATGATGGGAACATGGGTACGGGGATCCCACGCAGAGTCATCCCGGAGTAGGAAGTGCCTGGCTGATTTGTCATCTTTCTATCAGAGGTCTTCACCAATTGAGTCGATC…
157_ncRNA_1	157	NC_023891	Human_papillomavirus_178	Papillomaviridae	Gammapapillomavirus	E7	uORF	5UTR	11	-239	-206	ATG	0.0075612	0.0427873773663988	26.0	7.0	3.1	5.4	ATGTGTGAGATGTGTTGCACGCACAGCTGCGTATGA
158_ncRNA_3	158	NC_001611	Variola_virus	Poxviridae	Orthopoxvirus	A3L	uORF	CDS	15	-47	-2	TTG	0.0048866	0.0304983451813804	34.8	0.7	5.9	6.6	TTGGATATTAAAATCACGCTTTCGAGTAAAAACTACGAATATAAATAA
158_ncRNA_0	158	NC_001611	Variola_virus	Poxviridae	Orthopoxvirus	A3L	iORF	CDS	23	88	157	ATG	0.00058332	0.0054574386179018	47.8	23.5	15.0	8.0	ATGAAGATCATATTCACACTTCTGATAAATCTTTGTCATGTAGTGTATGCAATTCATTGTCCCAAATTGTAG
159_ncRNA_2	159	NC_003663	Cowpox_virus	Poxviridae	Orthopoxvirus	CPXV135_CDS	uORF	CDS	15	-47	-2	TTG	0.0025800999999999	0.0181966031125299	34.8	0.7	5.9	6.6	TTGGATATTAAAATCACGCTTTCGAGTAAAAACTACGAATATAAATAA
159_ncRNA_2	159	NC_006998	Vaccinia_virus	Poxviridae	Orthopoxvirus	A3L	uORF	CDS	15	-47	-2	TTG	0.0025800999999999	0.0181966031125299	34.8	0.7	5.9	6.6	TTGGATATTAAAATCACGCTTTCGAGTAAAAACTACGAATATAAATAA
159_ncRNA_1	159	NC_003663	Cowpox_virus	Poxviridae	Orthopoxvirus	CPXV135_CDS	iORF	CDS	23	88	157	ATG	0.0050688	0.0314356795712645	46.9	23.5	16.5	10.0	ATGAAGATCATATTCACACTTCTGATAAATCTTTGTCTTGTAGTGTATGCAATTCATTATCCCAAATTGTAG
159_ncRNA_1	159	NC_006998	Vaccinia_virus	Poxviridae	Orthopoxvirus	A3L	iORF	CDS	23	88	157	ATG	0.0050688	0.0314356795712645	46.9	23.5	16.5	10.0	ATGAAGATCATATTCACACTTCTGATAAATCTTTGTCTTGTAGTGTATGCAATTCATTGTCCCAAATTGTAG
160_ncRNA_1	160	NC_003310	Monkeypox_virus_Zaire-96-I-16	Poxviridae	Orthopoxvirus	A4L	uORF	CDS	15	-47	-2	TTG	0.0048866	0.0304983451813804	34.8	0.7	5.9	6.6	TTGGATATTAAAATCACGCTTTCGAGTAAAAACTACGAATATAAATAA
192_ncRNA_0	192	NC_017091	Gyrovirus_GyV3	Anelloviridae	Gyrovirus	VP1	mORF	CDS	463	0	1389	ATG	0.00021913	0.0024296760476787	304.2	28.0	64.2	57.3	ATGGCTAGACGATTTCGCCGGCACAGAGGAAAGTTCGGATACTACAGACGGGGAAGATGGCACTGGAGACACAGACTGCGACGAAGACGCTATTCCCGGAGGCGTAAACTTCGATATGCGCGTAGACGACCCAGTGCTCGCAGCGTTAAAAGGAAGATATTCAACCCACATCCGGGATCTTACCTGGTAAGACTGCCGAACCCCTATAACGCGATTAACCTATACTTTCAAGGGCTCGTATTCATACCTAGAGCCACAAGCTACTTACCAGACACAACTAAAGGCAAAAACGTTACAACAACTAATGTGGCACTAATTAACGTTAACCTAAAAGAGTTCTTCTGGGCCACACTGCCACTAGACGCAAGGTCAAAGATTGGAGGACCCAACCCCTTCCCA…
213_ncRNA_0	213	NC_003461	Human_respirovirus_1	Paramyxoviridae	Respirovirus	C	N_ext	CDS	219	-45	612	GTG	3.9743e-08	1.3230471921232875e-06	818.9	138.4	195.7	123.3	GTGGATACCTCAGCATCCAAAACTCTCCTTCCCGAATGGATCAGGATGCCTTCTTTTTTGAGAGGGATCCTGAAGCCGAAGGAGAGGCACCACGAAAACAAGAATCACTCTCAGATGTCATCGGACTCCTTGACGTCGTCTTATCCTACAAGCCCACAGAAATTGGAGAAGACAGAAGCTGGCTCCATGGTATCATCGACAACCCAAAAGAAAACAAGCCATCATGCAAAGCCGACGATAACAACAAAGACAGAGCAATCTCAACGTCGACCCAAGATCATAGATCAAGTGAGGGGAGTGGAATCTCTAGGAGAACAAGTGAGTCAAAAACAGAGACACATGCTAGAATCCTTGATCAACAAGGTATACACAGGGCCTCTAGGCGAGGAACTAGTCCAA…
215_ncRNA_0	215	NC_002642	Yaba-like_disease_virus	Poxviridae	Yatapoxvirus	40R	N_trunc	CDS	85	27	282	CTG	0.0079259	0.0445194129954928	113.2	6.9	31.5	23.0	CTGTGGACAGTTATTTTTATATTAATAACTCAGGGAAAACATCAAAACATAGAAATTTGTAAAGAAAAAATATACACGATAATAGATAACTTACCTTGTCCTGCGTGTAAAATTCACGCAAAAGAAGCTATTAATAAAAATAATATCATGTCCAGCACAGATTTAAATTATATTTATTTTTTCTTTATTAGTTTGTTTAATAACTTAGCATCAGATCCAGTGTATAAAATAAATATAGATAAAGTATTACCACTTTAA
217_ncRNA_0	217	NC_021546	Human_rotavirus_B	Reoviridae	Rotavirus	NSP1-3	uORF	5UTR	10	-251	-221	ATG	0.00023854	0.0025957413836337	106.1	11.3	18.0	26.0	ATGCAATCCAGCACAATCATCGAAGAAGCCTGA
147_ncRNA_2	147	NC_009448	Saffold_virus	Picornaviridae	Cardiovirus	polyprotein	uORF	5UTR	14	-175	-133	ATG	0.0082885	0.0457992393985902	49.2	1.1	6.4	7.9	ATGGTTTTCCTAAGCCCTCCGGTAGAGAAGCCAAGAATGTCCTGA
147_ncRNA_2	147	NC_009448	Saffold_virus	Picornaviridae	Cardiovirus	protein_2B*	uORF	5UTR	14	-175	-133	ATG	0.0082885	0.0457992393985902	49.2	1.1	6.4	7.9	ATGGTTTTCCTAAGCCCTCCGGTAGAGAAGCCAAGAATGTCCTGA
155_ncRNA_0	155	NC_017825	Chimpanzee_adenovirus_Y25	Adenoviridae	Mastadenovirus	pVIII	mORF	CDS	227	0	681	ATG	5.4134e-08	1.7488214483217014e-06	512.1	132.4	136.8	99.9	ATGAGCAAAGAGATTCCCACGCCTTACATGTGGAGCTACCAGCCCCAGATGGGCCTGGCCGCCGGCGCCGCCCAGGACTACTCCACCCGCATGAATTGGCTCAGCGCCGGGCCCGCGATGATCTCACGGGTGAATGACATCCGCGCCCACCGAAACCAGATACTCCTAGAACAGTCAGCGCTCACCGCCACGCCCCGCAATCACCTCAATCCGCGTAATTGGCCCGCCGCCCTGGTGTACCAGGAAATTCCCCAGCCCACGACCGTACTACTTCCGCGAGACGCCCAGGCCGAAGTCCAGCTGACTAACTCAGGTGTCCAGCTGGCGGGCGGCGCCACCCTGTGTCGTCACCGCCCCGCTCAGGGTATAAAGCGGCTGGTGATCCGGGGCAGAGGCACA…
276_ncRNA_0	276	NC_001401	Adeno-associated_virus_-_2	Parvoviridae	Dependoparvovirus	X_gene	uORF	5UTR	6	-195	-177	ATG	1.1391e-05	0.0001985805123744	164.1	23.0	46.9	53.3	ATGGCAGAGACTCTCTGGTGA
276_ncRNA_1	276	NC_001401	Adeno-associated_virus_-_2	Parvoviridae	Dependoparvovirus	X_gene	ouORF	5UTR	220	-181	479	CTG	0.007232	0.0414749866666666	135.7	20.5	36.1	34.5	CTGGTGAATCCGGGCCCGGCCATGGCAAGCCACAAGGACGATGAAGAAAAGTTTTTTCCTCAGAGCGGGGTTCTCATCTTTGGGAAGCAAGGCTCAGAGAAAACAAATGTGGACATTGAAAAGGTCATGATTACAGACGAAGAGGAAATCAGGACAACCAATCCCGTGGCTACGGAGCAGTATGGTTCTGTATCTACCAACCTCCAGAGAGGCAACAGACAAGCAGCTACCGCAGATGTCAACACACAAGGCGTTCTTCCAGGCATGGTCTGGCAGGACAGAGATGTGTACCTTCAGGGGCCCATCTGGGCAAAGATTCCACACACGGACGGACATTTTCACCCCTCTCCCCTCATGGGTGGATTCGGACTTAAACACCCTCCTCCACAGATTCTCATC…
276_ncRNA_2	276	NC_001401	Adeno-associated_virus_-_2	Parvoviridae	Dependoparvovirus	X_gene	uORF	5UTR	40	-174	-54	ATC	2.1123e-05	0.0003377143850328	111.5	32.6	30.2	26.3	ATCCGGGCCCGGCCATGGCAAGCCACAAGGACGATGAAGAAAAGTTTTTTCCTCAGAGCGGGGTTCTCATCTTTGGGAAGCAAGGCTCAGAGAAAACAAATGTGGACATTGAAAAGGTCATGA
277_ncRNA_0	277	NC_001664	Human_betaherpesvirus_6A	Herpesviridae	Roseolovirus	U33	mORF	CDS	470	0	1410	ATG	3.9813e-05	0.0005803992637972	125.2	3.7	24.0	28.8	ATGTTCTACTTAAAAAAACTCCTACGCCAGCTTCTGGCTCCGTTGTGTAAACATGGGTCGTACACGCATTTGCAATTGTTTGTGATGGGTGAGGCCTGTGTGCCAGGAAAGTGTGTTCTTACAATGTTTTTGACAAATAAAAAATTCTTGAATAAGGAAGTAACGGAAAAATTTTATAATGAGTTTTTCGCAATTTGGTTGCGTTGCAGGCCGGAGACGCGATTAATCACTAAGCGACTTTTTAACAAAATGGTTATGACAAAGGGTCTTTTTGTTTTGCTCGCCTATCTGTATTTCGTGTATCGGCAGTGTAAAGTTCTCGAATTGTTGTCTCTTTATAAACTTAAAACAATCAAATGGGTGGACGTCGAGACTAGATTCAGGGTTTATCCCCCGTAC…
280_ncRNA_0	280	NC_006273	Human_betaherpesvirus_5_(HHV-5_HCMV)	Herpesviridae	Cytomegalovirus	US32	N_ext	CDS	199	-48	549	TTG	6.5989e-06	0.0001239774395632	738.5	153.7	172.8	115.9	TTGTCATCCGGCTTAGAGCAAACCGTCCTTTTATCATCTTCCGTCGCCATGGCTATGTACACATCCGAATCCGAACGCGACTGGCGTCGTGTAATCCACGACTCGCACGGCCTGTGGTGCGATTGCGGCGACTGGCGAGAGCACCTCTATTGTGTGTACGACAGCCATTTTCAGCGACGACCCACGACCCGAGCCGAACGGAGGGCCGCCAATTGGCGGCGACAGATGCGGCGGTTACACCGTCTGTGGTGTTTTTGTCAGGACTGGAAGTGTCACGCGTTATACGCCGAGTGGGACGGCAAAGAATCCGACGACGAGTCGTCGGCGTCTTCCTCGGGCGAAGCGCCAGAGCAACAGGTCCCCGCTTGGAAGACCGTGCGAGCCTTCTCGCGGGCCTAC…
282_ncRNA_0	282	NC_006879	Simian_adenovirus_1_(SAdV-1)	Adenoviridae	Mastadenovirus	pVIII	N_ext	CDS	236	-9	699	ATC	1.0496e-10	5.395476848228451e-09	411.8	145.1	98.3	115.8	ATCGCCAGCATGAGCAAGGAGATTCCCACCCCCTACATGTGGAGCTATCAGCCCCAGATGGGCCTGGCCGCGGGGGCCGCCCAGGACTACTCCAGCAAGATGAACTGGCTCAGCGCCGGCCCCCACATGATCTCACGAGTTAACGGCATCCGAGCCCACCGAAACCAGATTCTCTTAGAACAGGCGGCAATCACCGCCACACCCCGGCGCCAACTCAACCCGCCTAGTTGGCCCGCCGCCCAGGTGTATCAGGAAAATCCCCGCCCGACCACAGTCCTCCTGCCACGCGACGCGGAGGCCGAAGTCCTCATGACTAACTCTGGGGTACAATTAGCGGGCGGGTCCAGGTACGCCAGGTACAGAGGTCGGGCCGCTCCTTACTCTCCCGGGAGTATAAAG…
284_ncRNA_0	284	NC_001611	Variola_virus	Poxviridae	Orthopoxvirus	J10R	ouORF	CDS	37	-53	58	ATG	0.0029654	0.0204380060833806	101.7	29.0	21.8	18.0	ATGGGAATATATTTGGATTTGTGGTGTCCCATACCACTAGATTTCCTCGTCCTATGGAACGAGAAGGTGTTGATTACCATTACGTTAACAGAGAGGCAATCTGGAAGGGAATAG
285_ncRNA_0	285	NC_006998	Vaccinia_virus	Poxviridae	Orthopoxvirus	guanylate_kinase	ouORF	CDS	37	-53	58	ATG	0.005242	0.0323275096999302	109.5	29.0	23.1	17.7	ATGGGAATATATTTGGATTTGTGGTGTCCCATACCACTAGATTTCCTCGTCCTATGGAACGAGAAGGTGTTGATTACCATTACGTTAACAGAGAGGCCATCTGGAAGGGAATAG
291_ncRNA_0	291	NC_009333	Human_gammaherpesvirus_8_(Kaposi's_sarcoma-associated_herpesvirus)	Herpesviridae	Rhadinovirus	ORF8	ouORF	5UTR	45	-121	14	ACG	0.0009731	0.008261114604473	161.2	15.0	26.9	28.3	ACGGGGCTGTACCTAACATTTGAGACATCTGCGCCCTTGGTGTTGGTGGATAAAAAATATGGCTGGATATTTAAAGACCTGTACGCCCTTCTGTACCACCACCTGCAATTGAGCAACCACAATGACTCCCAGGTCTAG
292_ncRNA_0	292	GQ994935	Human_gammaherpesvirus_8_(Kaposi's_sarcoma-associated_herpesvirus)	Herpesviridae	Rhadinovirus	ORF8	ouORF	5UTR	45	-121	14	ACG	0.0009731	0.008261114604473	161.2	15.0	26.9	28.3	ACGGGGCTGTACCTAACATTTGAGACATCTGCGCCCTTGGTGTTGGTGGATAAAAAATATGGCTGGATATTTAAAGACCTGTACGCCCTTCTGTACCACCACCTGCAATTGAGCAACCACAATGACTCCCAGGTCTAG
245_ncRNA_2	245	NC_006998	Vaccinia_virus	Poxviridae	Orthopoxvirus	hypothetical_protein	uORF	5UTR	12	-253	-217	ATA	0.0027614	0.0192614387055109	3.7	0.0	13.1	6.0	ATAAAACTGCATATTATACACTGGTTAACGCCCTTATAG
245_ncRNA_0	245	NC_006998	Vaccinia_virus	Poxviridae	Orthopoxvirus	hypothetical_protein	ouORF	5UTR	77	-196	35	ATG	5.488099999999998e-06	0.0001051402713243	180.7	65.8	55.2	54.2	ATGAGGTCCCTGATTATAGTCCTTCTGTTCCCCTCTATCATCTACTCCATGTCTATTAGACAATGTGAGAAGACTGAAGAGGAAACATGGGGATTGAAAATAGGGTTGTGTATAATTGCCAAAGATTTCTATCCCGAAAGAACTGATTGCAGTGTTCATCTCCCAACTGCAAGTGAAGGATTGATAACTGAAGGCAATGGATTCAGGGATATACGAAACACCGATAAATTATAA
256_ncRNA_0	256	NC_005336	Orf_virus	Poxviridae	Parapoxvirus	ORF061_late_transcription_factor_VLTF-4	N_ext	CDS	232	-15	681	GTG	5.2092e-07	1.3273150836173e-05	788.0	35.1	135.4	104.1	GTGTCGAGGTCGGGAATGTCTTCGTGGCGACTCAAAATGAGCAAGTGTTCGGGTTCCAGCAGCGTCCAGACTCTCGAAGATCTGCGCAATCGTCTTCGCTCCGAGGCCTTGGGCAGCGATTGCCAAGAGCCCCGCGACGACCTCTTCCCCAACGGCGAGGAGTGTCTAGACATCGACGGGCCCTGCTCCCCTTGCGATGAGGCAGAGCAGGAGCTCGACCAGGAGCAGTTGCCTGTGCCCGAAACCGTGCCCGAACTGCCAGCCAAGACTCCTAAGCGCCGACCAGCGAAAAAGGATAAGGCAGATAAGCCGGAAAAGTCGACCAAAGGCGCAAAGAAACTGTGCCCTCCGGACGACAAGGATGACGAGCTCGAAAGCAACGACGTCGACAACAACGAA…
258_ncRNA_1	258	NC_014092	Torque_teno_sus_virus_k2a	Anelloviridae	Kappatorquevirus	ORF3	uORF	5UTR	25	-229	-154	TTG	0.001943	0.0145713008023453	13.0	1.9	2.0	2.2	TTGGCTGGGCCTGAAGTCCTCATTAGAATAATAAAAGAACCAATCAGAAGAACTTCCTCTTTTAGAGTATATAAGTAA
258_ncRNA_1	258	NC_014092	Torque_teno_sus_virus_k2a	Anelloviridae	Kappatorquevirus	ORF2	uORF	5UTR	25	-229	-154	TTG	0.001943	0.0145713008023453	13.0	1.9	2.0	2.2	TTGGCTGGGCCTGAAGTCCTCATTAGAATAATAAAAGAACCAATCAGAAGAACTTCCTCTTTTAGAGTATATAAGTAA
258_ncRNA_0	258	NC_014092	Torque_teno_sus_virus_k2a	Anelloviridae	Kappatorquevirus	ORF3	ouORF	5UTR	65	-139	56	ATG	0.00036248	0.0036708699250312	96.6	19.0	43.1	32.2	ATGGCTGAGTTTATGCCGCTGGTGGTAGACACGAACAGAGCTGAGTGTCTAACCGCCTGGGCGGGTGCCGGAGCTCCTGAGAGCGGAGTCAAGGGGCCTATCGGGCAGGCGGTAATCCAGCGGAACCGGGCCCCCCTCGATGGAAGAAAGATGGCTGACGGTAGCGTACTGCGCACACGGATTATTCTGCAGCTGTAA
258_ncRNA_0	258	NC_014092	Torque_teno_sus_virus_k2a	Anelloviridae	Kappatorquevirus	ORF2	ouORF	5UTR	65	-139	56	ATG	0.00036248	0.0036708699250312	96.6	19.0	43.1	32.2	ATGGCTGAGTTTATGCCGCTGGTGGTAGACACGAACAGAGCTGAGTGTCTAACCGCCTGGGCGGGTGCCGGAGCTCCTGAGAGCGGAGTCAAGGGGCCTATCGGGCAGGCGGTAATCCAGCGGAACCGGGCCCCCCTCGATGGAAGAAAGATGGCTGACGGTAGCGTACTGCGCACACGGATTATTCTGCAGCTGTAA
260_ncRNA_0	260	NC_009333	Human_gammaherpesvirus_8_(Kaposi's_sarcoma-associated_herpesvirus)	Herpesviridae	Rhadinovirus	ORF16	N_trunc	CDS	163	36	525	ATT	2.7471e-05	0.0004246777189885	70.5	5.3	20.4	19.1	ATTGAAGGGATATTCATGGCCTGTGGATTAAACGAACCTGAGTACCTGTACCATCCTTTGCTCAGCCCTATTAAGCTATACATCACAGGCTTAATGCGAGACAAGGAGTCTTTATTCGAGGCCATGTTGGCTAATGTGAGATTTCACAGCACCACCGGTATAAACCAGCTTGGGTTGAGCATGCTGCAGGTTAGCGGCGATGGAAACATGAACTGGGGGCGAGCCCTGGCTATACTGACCTTTGGCAGTTTTGTGGCCCAGAAGTTATCCAACGAACCTCACCTGCGAGACTTTGCTTTGGCCGTTTTACCTGTATATGCGTATGAAGCAATCGGACCCCAGTGGTTTCGCGCTCGCGGAGGCTGGCGAGGCCTGAAGGCGTATTGTACACAGGTGCTT…
260_ncRNA_0	260	GQ994935	Human_gammaherpesvirus_8_(Kaposi's_sarcoma-associated_herpesvirus)	Herpesviridae	Rhadinovirus	ORF16	N_trunc	CDS	163	36	525	ATT	2.7471e-05	0.0004246777189885	70.5	5.3	20.4	19.1	ATTGAAGGGATATTCATGGCCTGTGGATTAAACGAACCTGAGTACCTGTACCATCCTTTGCTCAGCCCTATTAAGCTATACATCACAGGCTTAATGCGAGACAAGGAGTCTTTATTCGAGGCCATGTTGGCTAATGTGAGATTTCACAGCACCACCGGTATAAACCAGCTTGGGTTGAGCATGCTGCAGGTTAGCGGCGATGGAAACATGAACTGGGGGCGAGCCCTGGCTATACTGACCTTTGGCAGTTTTGTGGCCCAGAAGTTATCCAACGAACCTCACCTGCGAGACTTTGCTTTGGCCGTTTTACCTGTATATGCGTATGAAGCAATCGGACCCCAGTGGTTTCGCGCTCGCGGAGGCTGGCGAGGCCTGAAGGCGTATTGTACACAGGTGCTT…
272_ncRNA_0	272	NC_003310	Monkeypox_virus_Zaire-96-I-16	Poxviridae	Orthopoxvirus	I2L	uORF	5UTR	68	-207	-3	ACG	3.7039e-12	2.2390858662935324e-10	229.8	58.1	49.7	39.5	ACGGAAACAAAAATTACATTCGCGCTCAAGAAACTAATCATTGATAGAGAAGTGGTGGCTAACGTTATCGGACTCTCTGGAGATAGTGAACGCGTATCAATGACTGAAAATGTAGAAGAAGATCTGGTTCGTAATCTGGGACTTGTCGATATTGATGATGAATATGATGAAGATAGCGATAAAGAAAAGCCAATATTCAATGTATAA
273_ncRNA_0	273	NC_001611	Variola_virus	Poxviridae	Orthopoxvirus	K2L	uORF	5UTR	56	-171	-3	ATC	3.8611e-05	0.0005654348725519	119.6	0.6	24.4	16.1	ATCATTGATAGAGAAGTGGTGGCTAACGTTATCGGACTCTCTGGAGATAGTGAACGTGTATCAATGACTGAAAATGTAGAAGAAGATTTGGCTCGTAATTTGGGACTTGTTGATATCGATGATGAATATGATGAAGATAGTGATAAAGAAAAGCCAATATTCAATGTATAA
274_ncRNA_0	274	NC_006998	Vaccinia_virus	Poxviridae	Orthopoxvirus	I2L	uORF	5UTR	68	-207	-3	ACG	5.1018e-06	9.84184704504862e-05	232.3	40.9	49.3	34.5	ACGGAAACAAAAATTACATTCGCACTCAAGAAACTAATCATTGATAGAGAAGTGGTGGCTAACGTTATCGGACTCTCTGGAGATAGTGAACGTGTATCAATGACTGAAAATGTAGAAGAAGATCTGGCTCGTAATCTGGGACTTGTTGATATTGATGATGAATATGATGAAGATAGCGATAAAGAAAAGCCAATATTCAATGTATAA
275_ncRNA_0	275	NC_003663	Cowpox_virus	Poxviridae	Orthopoxvirus	CPXV081_CDS	uORF	5UTR	68	-207	-3	ACG	0.00020664	0.0023077728033088	247.9	57.0	50.5	43.0	ACGGAAACAAAAATTACATTCGCGCTCAAGAAACTAATCATTGATAGAGAAGTTGTGGCTAACGTTATCGGACTCTCTGGAGATAGTGAACGTGTATCAATGACTGAAAATGTAGAAGAAGATCTGGCTCGTAATCTGGGACTTGTTGATATTGAAGATGAATATGATGAAGATAGCGATAAAGAAAAGCCAATATTCAATGTATAA
266_ncRNA_0	266	NC_006998	Vaccinia_virus	Poxviridae	Orthopoxvirus	hypothetical_protein	uORF	5UTR	72	-254	-38	ATG	0.00064969	0.0059233179356593	176.5	27.7	47.6	39.6	ATGAATGCACTTAGTCCAGGACCTATCATTGATTACCACGTCTGGATAGGAGATTGTATCTGTCAAGTTACTGCTGTGGACGTACATGGAAAGGAAATTATGAGAATGAGATTCAAAAAGGGTGCGGTGCTTCCGATCCCAAATCTGGTAAAAGTTAAACTTGGGGAGAATGATACAGAAAATCTTTCTTCTACTATATCGGCGGCACCATCGAGGTAA
267_ncRNA_0	267	NC_006430	Mammalian_rubulavirus_5	Paramyxoviridae	Rubulavirus	SH	N_ext	CDS	53	-27	132	CTG	9.251e-08	2.8412700063191155e-06	242.5	166.9	50.1	64.8	CTGATACCGTCTCGGAAAGCTCAAATCATGCTGCCTGATCCGGAAGATCCGGAAAGCAAGAAAGCTACAAGGAGAGCAGGAAACCTAATTATCTGCTTCCTATTCATCTTCTTTCTGTTTGTAACCTTCATTGTTCCAACTCTAAGACACTTGCTGTCCTAA
269_ncRNA_0	269	NC_003663	Cowpox_virus	Poxviridae	Orthopoxvirus	CPXV006_CDS	uORF	5UTR	43	-245	-116	ATC	4.9003e-07	1.2635105095490716e-05	250.6	83.6	56.0	56.9	ATCATTACAGAGACTGTAAAGAACAGTGAGAGGATCGACTCCATAGTGGACAACATTAATACAGACGATAACTTGATTTCGAAATTACCCATGGAGATACAACGCGAAATACTTTATTACTCCATTAAATAA
269_ncRNA_0	269	NC_003663	Cowpox_virus	Poxviridae	Orthopoxvirus	CPXV225_CDS	uORF	5UTR	43	-245	-116	ATC	4.9003e-07	1.2635105095490716e-05	250.6	83.6	56.0	56.9	ATCATTACAGAGACTGTAAAGAACAGTGAGAGGATCGACTCCATAGTGGACAACATTAATACAGACGATAACTTGATTTCGAAATTACCCATGGAGATACAACGCGAAATACTTTATTACTCCATTAAATAA
303_ncRNA_1	303	NC_006998	Vaccinia_virus	Poxviridae	Orthopoxvirus	C7L	mORF	CDS	150	0	450	ATG	5.262999999999999e-06	0.0001011068065217	72.5	28.5	12.0	13.2	ATGGGTATACAGCACGAATTCGACATCATTATTAATGGAGATATCGCGTTGAGAAATTTACAGTTACATAAAGGGGATAACTACGGATGCAAACTAAAAATTATTTCGAATGATTACAAGAAATTAAAGTTTAGATTCATTATACGCCCAGATTGGTCGGAAATCGACGAGGTCAAAGGATTAACCGTATTTGCAAACAACTATGCGGTGAAAGTTAATAAGGTAGATGACACGTTCTATTACGTAATATATGAGGCTGTAATACATCTGTATAACAAAAAAACAGAGATATTGATTTATTCTGATGATGAGAACGAACTCTTTAAACACTATTACCCATACATCAGTCTAAATATGATTAGTAAAAAGTATAAAGTTAAAGAAGAAAACTACTCATCC…
318_ncRNA_0	318	NC_009333	Human_gammaherpesvirus_8_(Kaposi's_sarcoma-associated_herpesvirus)	Herpesviridae	Rhadinovirus	ORF75	iORF	CDS	44	7	139	ACG	0.00032521	0.0033315089545789	287.2	131.6	73.0	32.2	ACGACGTCACTGGGCTGTGGTTGGAGAGTGATCTCACCGCGGATGAGGAAGCTTTTGTCAGCTTTTATACAAGCCGTACGGGCACACTCACTCTCGTACCCGGTGGCACCGGAGGCTACTATCTGCTATGGATAA
312_ncRNA_0	312	NC_004912	Influenza_A_virus_(A/Hong_Kong/1073/99(H9N2))	Orthomyxoviridae	Alphainfluenzavirus	pa	mORF	CDS	716	0	2148	ATG	3.3167e-07	8.948817604773799e-06	319.5	65.1	68.5	76.2	ATGGAAGACTTTGTGCGACAGTGCTTCAATCCAATGATTGTCGAGCTTGCGGAAAAGACAATGAAGGAATATGGGGAAGACCCGAAAATTGAAACAAATAAGTTCGCTGCAATATGCACACACTTAGAAGTCTGCTTCATGTATTCAGACTTCCATTTCATTGACGAACGAGGCGAATCAATAATTGTGGAATCTGGTGATCCAAATGCATTGTTGAAGCACAGGTTTGAAATAATTGAAGGAAGAGACCGAGCAATGGCCTGGACAGTGGTGAATAGCATCTGCAACACAACAGGAGTCGATAAACCCAAATTTCTTCCGGATCTATACGACTACAAGGAAAACCGATTCACTGAAATTGGTGTGACACGGAGGGAAGTTCACATATATTACTTAGAA…
314_ncRNA_0	314	NC_034563	Anjozorobe_hantavirus	Hantaviridae	Orthohantavirus	glycoprotein_precursor	mORF	CDS	1133	0	3399	ATG	2.6621999999999997e-05	0.0004135258475551	198.4	100.1	37.4	46.7	ATGTGGGGTCTACTAGCTATTGCTGTTTTGATCAGCTCCTGTTTGGCCATCAAAAATGTATATGACATGAAGATAGAGTGCCCGCATTCTGTTAACTTCGGAGAAACCAGTGTGTCAGGCCAGGTAGAGTTACCTCCACTCCCGATTACTGATGCAGAACAATTGGTCCCTGAGAGTTCTTGTAACATGGATAACCACCAATCTCTCGCTACAATCAATACCCTCACAAAGGTTATCTGGAGAAAAAAATCTGATCAAGCATCTGCTAACCAAAATTCATTTGAGGTAGTTGAGTCAGAAGCTAGTTTCAAAGGATTATGCATGCTGAAGCACAGGATGATAGAAGAATCTTACAAAAATAGACGGTCAGTAATCTGTTATGATTTATCTTGTAATTCG…
314_ncRNA_1	314	NC_034563	Anjozorobe_hantavirus	Hantaviridae	Orthohantavirus	glycoprotein_precursor	iORF	CDS	46	148	286	CTG	0.00010635	0.001318786127057	55.1	0.1	16.7	11.4	CTGATGCAGAACAATTGGTCCCTGAGAGTTCTTGTAACATGGATAACCACCAATCTCTCGCTACAATCAATACCCTCACAAAGGTTATCTGGAGAAAAAAATCTGATCAAGCATCTGCTAACCAAAATTCATTTGAGGTAG
248_ncRNA_1	248	NC_000898	Human_betaherpesvirus_6B_(HHV-6B)	Herpesviridae	Roseolovirus	U65	uORF	5UTR	6	-231	-213	ATG	0.00054399	0.0051494435612036	79.3	0.0	9.9	14.3	ATGAAGTTTGGGGAGATTTAA
252_ncRNA_0	252	NC_002642	Yaba-like_disease_virus	Poxviridae	Yatapoxvirus	45L	iORF	CDS	23	113	182	ATG	0.00060271	0.0055861585593058	27.5	7.7	7.4	4.9	ATGTATAGAATCTGTAACACTTTCATCGTCTCAATACCCCTCATGTTCTACAATAATTATAAACTTAGTTAA
254_ncRNA_0	254	NC_002200	Mumps_rubulavirus	Paramyxoviridae	Rubulavirus	SH	uORF	CDS	6	-46	-28	ATG	8.4999e-06	0.0001539787139955	308.8	110.0	92.1	60.5	ATGAATATCCTGGGGTCGTAA
254_ncRNA_1	254	NC_002200	Mumps_rubulavirus	Paramyxoviridae	Rubulavirus	SH	iORF	CDS	53	73	232	ATG	0.00049723	0.0047855679811881	35.7	26.0	21.2	23.7	ATGTCTGGATTATATCAACCATCACTTACAAGACTGCGGTGCGACATGCAGCACTGCACCAGAGATCCTTCTCTCGCTGGAGTCTCGATCACTCACTCTAGAAAGATCTCCAGTTGGGACAAGTCCCAATCCATCATTCGAGAACAAGCCGCATTTAAATGA
326_ncRNA_0	326	NC_006998	Vaccinia_virus	Poxviridae	Orthopoxvirus	H5R	mORF	CDS	203	0	609	ATG	0.0019614	0.0146246690036051	88.3	59.5	32.1	21.6	ATGGCGTGGTCAATTACAAATAAAGCGGATACTAGTAGCTTCACAAAGATGGCTGAAATCAGAGCTCATCTAAAAAATAGCGCTGAAAATAAAGATAAAAACGAGGATATTTTCCCGGAAGATGTAATAATTCCATCTACTAAGCCCAAAACCAAACGAGCCACTACTCCTCGTAAACCAGCGGCTACTAAAAGATCAACCAAAAAGGAGGAAGTGGAAGAAGAAGTAGTTATAGAGGAATATCATCAAACAACTGAAAAAAATTCTCCATCTCCTGGAGTCAGCGACATTGTAGAAAGCGTGGCCGCTGTAGAGCTCGATGATAGCGACGGGGATGATGAACCTATGGTACAAGTTGAAGCTGGTAAAGTAAATCATAGTGCTAGAAGCGATCTCTCT…
327_ncRNA_0	327	NC_003663	Cowpox_virus	Poxviridae	Orthopoxvirus	CPXV114_CDS	mORF	CDS	206	0	618	ATG	6.0224e-09	2.332348353784861e-07	180.5	15.1	36.9	32.9	ATGGCGTGGTCAATTACGAATAAAGCGGATACTAGTAGTTTCACAAAGATGGCTGAAATCAGAGCCCATCTAAGAAATAGCGCTGAAAATAAAGATAAAAACGAGGATATTTTCCCGGAAGATGTAATAATTCCGTCTACTAAGCCCAAAACCAAACGAGCCGCTGCTCCTCGTAAACCAGCGGCTACTAAAAGATCAACCAAAAAGGAAGAAGTGGAAGAAGAAGTAGTTGTAGAAGAATATCATCAAACAACTGAAGAAAATTCGCCACCTCCGTCATCATCTCCTGGAGTTGGTGACATTGTAGAAAGCGTGGCCGCTGTAGAGCTCGACGATAGCGACGGGGATGATGAACCTATGGCACAAGCTGGAGCTAAAGTAAATCATAGTGCTAGAAGC…
328_ncRNA_0	328	NC_003310	Monkeypox_virus_Zaire-96-I-16	Poxviridae	Orthopoxvirus	H5R	mORF	CDS	213	0	639	ATG	7.0896e-08	2.2368021655306717e-06	204.8	19.5	46.5	38.8	ATGGCGTGGTCAATTACGAATAAAGCGGATACTAGTAGTTTCACAAAGATGGCTGAAATCAGAGCTCATCTAAGAAATAGCGCTGAAAATAAAGATAAAAACGAGGATATTTTCCCGGAAGATGTAATAATTCCATCTACTAAGCCCAAAACCAAACGAACCACTACTCCTCGTAAACCAGCGGCTACTAAAAGATCAACCAAAAAGGATAAAGAAAAGGAGGAAGTGGAAGAAGTAGAAGAAGTAGTTATAGAGGAATATCATCAAACAACTGAAGAAAATTCTCCACCTCCGTCATCATCTCCTGGAGTCGGCGACATTGTAGAAAGCGTGGCCGCTGTAGAGCTCGATGATAGCGACGGGGATGATGAACCTATGGTACAAGTTGAAGCTGGTAAA…
332_ncRNA_0	332	NC_001611	Variola_virus	Poxviridae	Orthopoxvirus	I5R	mORF	CDS	221	0	663	ATG	1.2981e-07	3.845913035659861e-06	187.1	19.5	36.7	32.1	ATGGCGTGGTCAATTACGAATAAAGCGGATACTAGTAGTTTCACAAAGATGGCTGAAATTAGAGCTCATCTAAGAAATAGCGCTGAAAATAAAGATAAAAACGATGATATTTTCCCGGAAGATGTAATAATTCCATCTACTAAGCCCAAAACCAAACGAGCCACTACTCCTCGTAAACCAGCGGCTACTAAACGATCAACCAAAAAGGATAAAGAAAAGGAGGAAGTGGAAGAAGAAGAAGTAGTTATAGAGGAATATCATCAAACAACTGAAGAAAATTCTCCACCTCCGTCATCATCTCCTGGAGTCGGCAACATTGTAGAAAGCGTGACCGCTGTAGAGCTTGATGATAGCAACGGGGATGATGATAATGATAATGATAATGACGATAATGAACCT…
336_ncRNA_4	336	NC_000883	Human_parvovirus_B19	Parvoviridae	Erythroparvovirus	7.5_kDa_protein	uORF	CDS	4	-56	-44	CTG	0.0081	0.045018679245283	7.0	0.7	2.6	0.3	CTGGGACCACTATGA
336_ncRNA_1	336	NC_000883	Human_parvovirus_B19	Parvoviridae	Erythroparvovirus	7.5_kDa_protein	uORF	CDS	5	-45	-30	ATG	0.00097656	0.008261114604473	207.8	28.4	35.6	20.1	ATGAAAACTGGGCAATAA
336_ncRNA_0	336	NC_000883	Human_parvovirus_B19	Parvoviridae	Erythroparvovirus	7.5_kDa_protein	mORF	CDS	74	0	222	ATG	4.4089e-11	2.3956173409726107e-09	341.3	32.5	95.2	46.5	ATGCAGATGCCCTCCACCCAGACCTCCAAACCACCCCAATTGTCACAGACACCAGTATCAGCAGCAGTGGTGGTGAAAGCTCTGAAGAACTCAGTGAAAGCAGCTTTTTTAACCTCATCACCCCAGGCGCCTGGAACACTGAAACCCCGCGCTCTAGTACGCCCATCCCCGGGACCAGTTCAGGAGAATCATTTGTCGGAAGCCCAGTTTCCTCCGAAGTTGTAG
341_ncRNA_0	341	NC_006273	Human_betaherpesvirus_5_(HHV-5_HCMV)	Herpesviridae	Cytomegalovirus	UL111A	mORF	CDS	176	0	528	ATG	1.4139e-06	3.1955586445012785e-05	359.2	66.8	81.1	53.2	ATGCTGTCGGTGATGGTCTCTTCCTCTCTGGTCCTGATCGTCTTTTTTCTAGGCGCTTCCGAGGAGGCGAAGCCGGCAACGACGACGACGATAAAGAATACAAAGCCGCAGTGTCGTCCAGAGGATTACGCGACCAGATTGCAAGATCTCCGCGTCACCTTTCATCGAGTAAAACCTACGTTGCAACGTGAGGACGACTACTCCGTGTGGCTCGACGGTACGGTGGTCAAAGGCTGTTGGGGATGCAGCGTCATGGACTGGTTGTTGAGGCGGTATCTGGAGATCGTGTTCCCCGCAGGCGACCACGTCTATCCTGGACTTAAGACGGAATTGCATAGTATGCGCTCGACGCTAGAATCCATCTACAAAGACATGCGGCAATGCCCTCTGTTAGGTTGC…
343_ncRNA_0	343	NC_001611	Variola_virus	Poxviridae	Orthopoxvirus	A45R	uORF	5UTR	10	-214	-184	ATG	0.00057216	0.0053711209193626	20.4	7.0	1.0	0.1	ATGAACATCGGAAATATAGAATATACTTCATAA
344_ncRNA_1	344	NC_001356	Mupapillomavirus_1	Papillomaviridae	Mupapillomavirus	E1	uORF	5UTR	12	-138	-102	TTG	0.002727	0.0190625261757514	28.4	0.0	3.0	2.0	TTGCTTCCTGTGCCTATTGCGAGAAACTGGTTCGATTGA
344_ncRNA_0	344	NC_001356	Mupapillomavirus_1	Papillomaviridae	Mupapillomavirus	E1	uORF	5UTR	36	-112	-4	CTG	0.00057923	0.0054254394497976	25.9	9.5	6.7	2.9	CTGGTTCGATTGACCGTCCTCGCGGATCACAGCGCCATTAGACAGCTGGAGGAACTCCTTCTGCGATCTTTGAACATCGTGTGCCCACTGTGCACCCTACAGCGACAGTAA
377_ncRNA_0	377	NC_001454	Human_mastadenovirus_F	Adenoviridae	Mastadenovirus	L2	uORF	5UTR	46	-226	-88	ATG	0.0085727	0.0470354150759157	339.0	131.5	80.0	61.7	ATGCCTTGCATCCATCCATCACGCCAACGCCCGGTTACCGCGGAACAACCTTCAAACCCAGCCGCACTCGCTCCACCCGCCGTCGTCGCTCTGTCCGCCGCCGCTCAAGGCGCACGGCCCCCATCTCTGTGCGTCGCGTAA
378_ncRNA_0	378	NC_000898	Human_betaherpesvirus_6B_(HHV-6B)	Herpesviridae	Roseolovirus	U47	mORF	CDS	738	0	2214	ATG	1.4879e-05	0.0002490427272727	163.3	14.3	26.0	38.8	ATGCTTCACATCTCGCGACTCGGCCTTTTTCTGGCCCTTTTCGCGATAGTCATGCACTCCGTTAATCTAATAAAATACACATCTGATCCCTTAGAAGCTTTCAAAACCGTCAACCGCCACAATTGGAGCGACGAACAAAGAGAACATTTTTACGACCTCCGAAACTTGTATACAACTTTTTGTCAGAGAAATCTATCCCTCGACTGCTTCACTCAAATTTTAACTAACGTTTTCTCTTGGAACATTCGAGATTTACAATGCAAGTCTGCGGTTAACTTGTCTCCATTACAGAATTTACCGCGGGCAGAAACCAAAATAGTGCTATCCTCAACAGCTGCAAACAAATCTATCGTCGCTAGCAGTTTTTCTCTATTTTATCTTCTGTTTGCCACACTATCT…
380_ncRNA_2	380	GQ994935	Human_gammaherpesvirus_8_(Kaposi's_sarcoma-associated_herpesvirus)	Herpesviridae	Rhadinovirus	ORF68	uORF	CDS	6	-42	-24	ATG	8.4999e-06	0.0001539787139955	51.7	0.0	3.0	2.5	ATGGCGTTCAATCTACAATAG
380_ncRNA_0	380	GQ994935	Human_gammaherpesvirus_8_(Kaposi's_sarcoma-associated_herpesvirus)	Herpesviridae	Rhadinovirus	ORF68	N_ext	CDS	551	-18	1635	GTG	0.0068738999999999	0.0397709182370096	142.8	5.0	45.3	25.4	GTGGGAAATAAAATTTGCATGTCACGAGGCAGAAGCTGGTCAGACGCGTACTCCATGTTGGGTTCCACGGGGAGGGGAACACACGCCCCAAGACACGACGGCGCACATAGGGAGCGGAGCAAACAATTGATTCAAATATTTGACTCCGCAGCGAGCCGGTTTGCAGAGTGGTCACCTGCCCTGCTCCACACCCACCCCCGCGTCTCTTCCAACTCTCAACTCACGATCCAGGGAAACCACCGTCCAGTGGCCATGTTTGTTCCCTGGCAACTCGGTACAATTACCCGTCACCGAGATGAGCTCCAAAAACTACTGGCAGCCTCCCTGCTCCCGGAGCACCCGGAGGAGAGCCTCGGTAACCCCATAATGACACAGATTCACCAGTCGCTCCAACCATCT…
380_ncRNA_1	380	GQ994935	Human_gammaherpesvirus_8_(Kaposi's_sarcoma-associated_herpesvirus)	Herpesviridae	Rhadinovirus	ORF68	iORF	CDS	15	64	109	ACG	0.0049755	0.0309478774315331	38.8	5.0	11.6	11.1	ACGCCCCAAGACACGACGGCGCACATAGGGAGCGGAGCAAACAATTGA
346_ncRNA_1	346	NC_039199	Human_metapneumovirus_(HMPV)	Pneumoviridae	Metapneumovirus	F	uORF	5UTR	6	-202	-184	ATG	0.0016	0.0124063360504067	41.1	39.0	6.0	6.0	ATGTCCAGGCTGAAAGCATAA
346_ncRNA_2	346	NC_039199	Human_metapneumovirus_(HMPV)	Pneumoviridae	Metapneumovirus	F	uORF	5UTR	33	-174	-75	ATG	0.00010977	0.0013542851110547	38.0	0.0	10.8	9.4	ATGCAAGACTTGGAGCCATCAAGGGACAAGATATGTCTTGAAGTCCAGATAACAACCAAGCACCTTGGCCAAGAGCTACTAACCCTATCTCATAGATCATAA
346_ncRNA_0	346	NC_039199	Human_metapneumovirus_(HMPV)	Pneumoviridae	Metapneumovirus	F	uORF	5UTR	5	-76	-61	ATA	0.009032	0.048806138417922	62.1	4.6	26.2	19.6	ATAAAGTCACCATTCTAG
347_ncRNA_0	347	NC_000898	Human_betaherpesvirus_6B_(HHV-6B)	Herpesviridae	Roseolovirus	U33	mORF	CDS	470	0	1410	ATG	0.0015267	0.0119875546768982	139.9	5.2	22.9	26.7	ATGTTCTACTTAAAAAAACTCCTACGCCAGCTTCTGGCCCCGTTGTGTAAACATGGGCCGTACACTCATTTGCAATTGTTTGTGATGGGTGACGCCTGTGTGCCAGGAAAATGTGTTCTTACAATGTTCTTGACAAATAAAAAATTCCTGAATAAGGAAGTAACGGAAAAATTTTACAATGAGTTTTTTGCAATTTGGCTGCGTTGCAGGCCGGAGACACGATTTATCACTAAGCGACTTTTTAACAAAATGGTTATGACAAAGGGTCTTTTTGTTTTGCTCGCCTATCTGTATTTCGTGTATCGGCAGTGCAAAGTTCTCGAATTGTTGTCTCTTTATAAACTTAAAAGAATCAAATGGATGGACGTCGAGACTAGATTTAGGGTTTATCCCTCGTAC…
350_ncRNA_2	350	NC_021928	Human_parainfluenza_virus_4a	Paramyxoviridae	Rubulavirus	NP	iORF	CDS	14	49	91	ATC	0.0048096	0.0301111939138275	60.8	8.6	11.0	10.1	ATCGGGGTTTTGGTGATCAACAATTTGTGCAATCTGATACTTTAA
390_ncRNA_1	390	NC_003663	Cowpox_virus	Poxviridae	Orthopoxvirus	CPXV043_CDS	iORF	CDS	37	64	175	ATG	7.2105e-05	0.000954659593435	32.8	2.2	21.7	12.4	ATGATTATGCTCTATATATTGATCTTTTTGACTATCCTCACTCTGCAGCTATCTTGGCAGAGAGTGTTCAGATGCATATGGATAGATATTTTAAATATAGGGATAAACTTGTAG
392_ncRNA_0	392	NC_010956	Human_mastadenovirus_D	Adenoviridae	Mastadenovirus	E4	mORF	CDS	130	0	390	ATG	1.2087e-05	0.0002091014431393	335.6	103.0	81.0	116.3	ATGCTTCAGCGACGCGGTGTAAGCTACCACATTGTGGTCCCTGGGGTCCTAGTGACTTATTTAGAGGACTTTTCTATTACGCAAATGATTAAAGAAAAACTACCACGCTTTATCACTCACATTTTGGAAGGCATCACCGGAGACACAAAGAGAGCTTATTCCAGCATGCAGTTTTTGGGTGCTAGCTTTGGAGCATTAAAGTTTTCCCTTACGCTTGCCAGTCCCACGCTTAGCCCTGGCTCTGAATTGTCAGCTGTAGTGGCCCAGGACTTAAGTGACTTTTTGCAGCTGACATTGAGGCGCGAGCTCAGGGCGGAGGGCAGAACCTTATTGAATCTTGTTGTTTTGAACACGCTGCAGGTGGTGGAGCAGCAGGATCTGTTTCTATTATGA
394_ncRNA_0	394	NC_012959	Human_adenovirus_54	Adenoviridae	Mastadenovirus	14.5_kDa_protein	mORF	CDS	130	0	390	ATG	5.4134e-08	1.7488214483217014e-06	261.2	87.2	58.3	106.1	ATGCTTCAGCGACGCGGTGTAAGCTACCACATTGTGGTCCCTGGGGTCCTAGTGACGTATTTACAGGATTTTTCTATTACTAAAATGATTAAAGAAAAACTACCTGGCTTTATCACTTACATTTTGGAAGGCATTACCGGAGACACAAAGAGAGCTTATTCCAGCATGCAGTTTTTAGGTGCTAGCTTTGGAGCATTAAAGTACTCCCTCACGCTTGCCAGTCCCACGCTTAGCCCTGGCTCTGAATTGTCAGCTGTAGTGGCCCAGGACTTAAGTGACTTTTTGCAGCTGACACTTAGACGCCAGCTAAGGGCTGAGGGCAGAACCTTATTAAATTTTGTTGTTTTAAACACGCTGCAGGTGGTGGAGCAGCAGGATCTGTTTCTATTATGA
357_ncRNA_2	357	NC_009640	Porcine_rubulavirus_(PorPV)	Paramyxoviridae	Rubulavirus	M	N_trunc	CDS	343	78	1107	ATG	0.0073801999999999	0.0420791308229221	61.4	49.5	32.7	19.2	ATGAGCGAGCCAGAGAATGGGAAGCGCAGACTACTCAAACAGCTTCGCATCAAGCGCATCCCGCCATTGAGTATAGGCGATCAGCAGATCACATTTATAAATACATATGGATTTATCCGTGCGAATCGCACCTTCACTGAGTTCATCTCTGAATTGCACCGCCCAGGATTGCAGCCCATAGTTACTGCCTGCATGTTGCCATTCGGTGCCGGACCATTGCTGGACAGCCCAGAGAAAATCCTGGAAGGGTTAGATCTGTGTGAAATCAAAGTACGGAAAAGTGCCGCAGTTAAGGAAGAGATTTTATTCGAAGTTACGGCACTGCCAAAAATATTCCAAGGGTTCCAGATTAGTGCACAGCCACTGATTAAGGTCTCCTCAGAGAAGTATGTTAAAGCA…
357_ncRNA_0	357	NC_009640	Porcine_rubulavirus_(PorPV)	Paramyxoviridae	Rubulavirus	M	ouORF	CDS	31	-17	76	ATG	0.00046926	0.0045579433236792	339.8	30.7	57.1	28.3	ATGAAGCCAGGGTCGCAATGGCGATGCATGCCAAGATCCCACTCAATCAACCCCAGAATCAGGACACTGCACAACTTCAACCATTTCCCCTTGTGA
359_ncRNA_1	359	NC_011202	Human_mastadenovirus_B_(HAdV-B)	Adenoviridae	Mastadenovirus	E3	mORF	CDS	135	0	405	ATG	6.7935e-07	1.6701460660091048e-05	552.6	131.8	134.5	84.8	ATGACTGAAACACTCACCACCTCCAATTCCGCCGAGGATCTGCTCGATATGGACGGCCGCGTCTCAGAACAGCGACTCGCCCAACTACGCATCCGCCAGCAGCAGGAACGCGCGGCCAAAGAGCTCAGAGATGTCATCCAAATTCACCAATGCAAAAAAGGCATATTCTGTTTGGTAAAACAAGCCAAGATATCCTACGAGATCACCGCTACTGACCATCGCCTCTCTTACGAACTTGGCCCCCAACGACAAAAATTTACCTGCATGGTGGGAATCAACCCCATAGTTATCACCCAGCAAAGTGGAGATACTAAGGGTTGCATTCACTGCTCCTGCGATTCCATCGAGTGCACCTACACCCTGCTGAAGACCCTATACGGCCTAAGAGACCTGCTACCA…
363_ncRNA_0	363	NC_001405	Human_mastadenovirus_C	Adenoviridae	Mastadenovirus	L2	ouORF	CDS	33	-44	55	AAG	0.00041237	0.0040982773325835	210.1	83.2	57.9	50.1	AAGGCCATGGCACCGAGCGTTGGTTTTCTTGTATTCCCCTTAGTATGCAGCGCGCGGCGATGTATGAGGAAGGTCCTCCTCCCTCCTACGAGAGCGTGGTGA
368_ncRNA_0	368	NC_001611	Variola_virus	Poxviridae	Orthopoxvirus	A16L	mORF	CDS	377	0	1131	ATG	3.468e-07	9.315111246200607e-06	112.6	0.0	18.8	20.4	ATGGGGGCAGCCGTTACTCTTAATAGAATCAACATAGCATCAGGAATAGCAGATATACGAGACAAATATATGGAATTAGGTTTTAATTATCCTAAATATAATAGAACTGTTAAGTTTGCCGAAGAAAGTTATATGTATTATTATGAAACGTCTCCAGGAGAAATTAAACCCAAATTTTGTTTGATAGATGGTATGTCGATAGATCATTGTAGTAGTTTTATAGTTCCTGAGTTTGCTAAACAATATGTATTAATTCATGGAGAACCATGTAGTTCTTTCAAATTTCGTCCTGGAACATTAATCTATTATCAGAACGAGGTAACTCCTGAATATATTAAGGATTTAAAACACGCTACTGATTATATAGCATCCGGGCAACGATGTCATTTTATAAAAAAG…
369_ncRNA_0	369	NC_003663	Cowpox_virus	Poxviridae	Orthopoxvirus	CPXV149_CDS	mORF	CDS	377	0	1131	ATG	1.0186999999999999e-10	5.2449560858050844e-09	153.9	0.0	26.7	26.3	ATGGGGGCAGCCGTTACTCTTAATAGAATCAAGATAGCTCCAGGAATAGCAGATATACGAGACAAATATATGGAATTAGGTTTTAATTATCCTGAATATAATAGAGCTGTTAAGTTTGCTGAAGAAAGTTATATGTATTATTATGAAACGTCTCCAGGAGAAATTAAACCCAAATTTTGTTTGATAGATGGTATGTCGATAGATCATTGTAGTAGTTTTATAGTTCCTGAATTTGCTAAACAATATGTATTAATTCGTGGAGAACCATGTAGTTCTTTCAAATTTCGTCCTGGATCATTAATCTATTATCAGAACGAGGTAACTCCTGAATATATTAAGGATTTAAAACACGCTACTGATTATATAGCATCCGGGCAACGATGTCATTTTATAAAAAAG…
370_ncRNA_0	370	NC_006998	Vaccinia_virus	Poxviridae	Orthopoxvirus	A16L	mORF	CDS	377	0	1131	ATG	3.480400000000001e-07	9.332944628965518e-06	109.0	15.9	19.3	18.3	ATGGGGGCAGCTGTTACTCTTAATAGAATCAAAATAGCACCAGGAATAGCAGATATACGAGACAAATATATGGAATTAGGTTTTAATTATCCTGAATATAATAGAGCTGTTAAGTTTGCAGAAGAAAGTTATACGTACTATTATGAAACATCTCCGGGAGAAATTAAACCCAAGTTTTGTTTGATAGATGGTATGTCGATAGATCATTGTAGTAGTTTTATAGTTCCTGAATTTGCTAAACAATATGTATTAATTCATGGAGAACCATGTAGTTCTTTCAAATTTCGTCCTGGATCATTAATCTATTATCAGAACGAGGTAACTCCTGAATATATTAAGGATTTAAAACACGCTACTGATTATATAGCATCCGGGCAACGATGTCATTTTATAAAAAAG…
397_ncRNA_0	397	NC_003899	Eastern_equine_encephalitis_virus	Togaviridae	Alphavirus	precursor_of_structural_proteins	mORF	CDS	1241	0	3723	ATG	3.5427e-06	7.168510385095754e-05	106.9	9.6	27.1	35.8	ATGTTCCCATACCCTACACTTAACTACCCGCCTATGGCGCCGATTAACCCGATGGCTTACCGGGATCCTAATCCGCCTAGGCGCAGGTGGCGGCCCTTTAGGCCACCACTTGCAGCTCAAATTGAGGACCTGAGACGTTCCATCGCTAACCTGACTTTGAAACAACGAGCACCTAACCCTCCAGCAGGACCGCCCGCCAAACGCAAGAAGCCTGCGCCAAGCCTAAGCCTGCGCAGGAAAAAGAAGCGACCACCACCACCTGCCAAGAAACAAAAACGTAAACCTAAACCAGGCAAACGACAGCGAATGTGTATGAAGCTAGAGTCAGATAAAACGTTTCCAATCATGTTGAACGGACAGGTGAATGGTTACGCGTGCGTCGTGGGTGGACGAGTGTTC…
397_ncRNA_0	397	NC_003899	Eastern_equine_encephalitis_virus	Togaviridae	Alphavirus	truncated_polyprotein	mORF	CDS	834	0	2502	ATG	3.5427e-06	7.168510385095754e-05	106.9	9.6	27.1	35.8	ATGTTCCCATACCCTACACTTAACTACCCGCCTATGGCGCCGATTAACCCGATGGCTTACCGGGATCCTAATCCGCCTAGGCGCAGGTGGCGGCCCTTTAGGCCACCACTTGCAGCTCAAATTGAGGACCTGAGACGTTCCATCGCTAACCTGACTTTGAAACAACGAGCACCTAACCCTCCAGCAGGACCGCCCGCCAAACGCAAGAAGCCTGCGCCAAGCCTAAGCCTGCGCAGGAAAAAGAAGCGACCACCACCACCTGCCAAGAAACAAAAACGTAAACCTAAACCAGGCAAACGACAGCGAATGTGTATGAAGCTAGAGTCAGATAAAACGTTTCCAATCATGTTGAACGGACAGGTGAATGGTTACGCGTGCGTCGTGGGTGGACGAGTGTTC…
403_ncRNA_0	403	NC_039196	Feline_morbillivirus	Paramyxoviridae	Morbillivirus	N	N_ext	CDS	523	-12	1557	AGG	0.00042113	0.0041627805480984	124.9	14.7	27.9	18.9	AGGTATTCCACAATGTCTAGTCTATTGAGGTCACTTGCTGCATTTAAGAGACATAGGGAGCAACCAACAGCACCGTCAGGTTCGGGTGGTGCAATTAAAGGATTGAAAAATACAATTATTGTTCCAGTTCCAGGGGATACAGTAATTACTACAAGGTCTAATTTGTTATTTAGATTAGTTTATATAATAGGCAATCCGGATACACCTTTAAGCACCTCGACGGGAGCAATAATATCATTGTTGACCTTATTTGTCGAATCTCCAGGTCAATTAATTCAAAGAATTGCTGATGACCCTGATGCAGTTTTTAAATTGGTAGAGGTCATTCCTGAAGCTGGTAATCCTGGAGAATTAACTTTTGCATCTCGAGGGATTAATTTAGACAAGCAAGCTCAACAA…
405_ncRNA_2	405	NC_003663	Cowpox_virus	Poxviridae	Orthopoxvirus	CPXV001_CDS	uORF	CDS	6	-32	-14	ATG	9.6819e-05	0.0012173696201008	59.6	1.0	20.1	16.9	ATGGTCTCACAAAAATATTAA
405_ncRNA_2	405	NC_003663	Cowpox_virus	Poxviridae	Orthopoxvirus	CPXV229_CDS	uORF	CDS	6	-32	-14	ATG	9.6819e-05	0.0012173696201008	59.6	1.0	20.1	16.9	ATGGTCTCACAAAAATATTAA
411_ncRNA_3	411	NC_001611	Variola_virus	Poxviridae	Orthopoxvirus	A3L	uORF	5UTR	10	-239	-209	ATC	0.00031091	0.0032182545383878	29.3	9.6	5.1	8.0	ATCTCAACAAAATCTAGACAATATGGCCCTTAA
411_ncRNA_0	411	NC_001611	Variola_virus	Poxviridae	Orthopoxvirus	A3L	uORF	5UTR	54	-217	-55	ATG	1.9324e-09	8.17063100478469e-08	255.7	48.6	50.9	40.3	ATGGCCCTTAAGGATCTCATGTCGAGTGTTGAAAAAGATATGCGCCAACTTCAGGCCGAAACAAACGATCTGGTGACGAACGTATATGATGCAAGGGAGTATACGCGTAGGGCAATAGATCAAATTCTACAACTAGTCAAAGGTTTTGAACGATTCCAAAAGTAA
425_ncRNA_0	425	NC_003310	Monkeypox_virus_Zaire-96-I-16	Poxviridae	Orthopoxvirus	C18L	mORF	CDS	635	0	1905	ATG	2.4951e-05	0.0003906898433928	149.5	53.2	30.4	32.8	ATGTTAAACAGGATACAAACCTTGATGAAAACAGCTAACAATTATGAAACTATTGAGATATTGCGTAATTATTTAAGACTGTATATCATTTTGGCACGAAATGAAGAAGGTCGTGGTATACTAATATACGATGATAACATAGATAGTGTTATGTCGATGATGAATATTACAATATTAGAAGTTATAGGATTGACCCATTGCACAAAATTAAGATCATCGCCTCCAATTCCTATGTCTAGATTGTTTATGGACGAAATAGATCATGAATCATATTATTCTCCAAAAACTTCATATTATCCATTGATCGATATTATACGAAAGCGTTCCCACGAACAGGGAGATATAGCACTGGCTTTAGAACGATACGGTATTGAGATTACAGATTCCATATCAGAAATT…
425_ncRNA_5	425	NC_003310	Monkeypox_virus_Zaire-96-I-16	Poxviridae	Orthopoxvirus	C18L	iORF	CDS	7	100	121	ATG	0.0072137	0.0413871295461252	11.2	0.0	1.8	4.6	ATGAAGAAGGTCGTGGTATACTAA
427_ncRNA_0	427	NC_003310	Monkeypox_virus_Zaire-96-I-16	Poxviridae	Orthopoxvirus	B10R	mORF	CDS	221	0	663	ATG	0.00028782	0.0030145586402327	115.7	39.7	38.8	43.4	ATGAGGTCCCTGATTATAGTCCTTCTGTTCCCCTCTATCATCTACTCCATGTCTATTAGACGATGCGAGAAGACTGAAGAGGAAACATGGGGATTAAAAATAGGGTTGTGTATAATTGCCAAAGATTTCTATCCCGAAAGAACTGATTGCAGTGTTCATCGCCCAACTGCAAGTGGAGGATTGATAACTGAAGGCAATGGATTCAGAGTAGTTATATATGATCAATGTACAGAACCACATGACTTTATTATCACCGATACTCAACAAACACGTCTTGGATCATCTCATACATATATTAAATTCAGTAACATGAATACAGGTGTCCCATCTAGTATTCCAAAATGTTCCAGAACTCTCTCTATTTCTGTATATTGTGATCAAGAGGCGGGAGACATAAAA…
429_ncRNA_0	429	NC_001611	Variola_virus	Poxviridae	Orthopoxvirus	C3L	uORF	CDS	4	-58	-46	ATG	0.0037	0.0244139220743958	58.9	0.0	13.0	23.0	ATGAATATAAAATAA
431_ncRNA_1	431	NC_012959	Human_adenovirus_54	Adenoviridae	Mastadenovirus	34_kDa_protein	uORF	5UTR	20	-258	-198	ATG	1.3609999999999998e-07	4.0102675659290684e-06	356.3	14.2	79.4	36.4	ATGATAGACAAGGCAGCATTAACTGGATGGGGATGGCCTACAGAGTCCTGGCTGATGTGTTGA
431_ncRNA_0	431	NC_012959	Human_adenovirus_54	Adenoviridae	Mastadenovirus	34_kDa_protein	ouORF	5UTR	103	-241	68	ATT	5.5034e-08	1.7737699064986737e-06	360.1	99.0	80.7	63.2	ATTAACTGGATGGGGATGGCCTACAGAGTCCTGGCTGATGTGTTGAGGGGAATTCGCATGGACGGGCTTTTTGTTTCATCAGATACAGAGGAACTTCTTCACAACCTTTGGGAATGGATGTACTTCAGTTGGATGGTTGAGCGGCAACAGCGAAAGGACGGTCGGAGGAGAGGTATCTGCTGTTCCAGGGCCACTTTCTGCTGGCAGAAGTACAACGAGGTACGCAAGAGGGTGCACTACAATGAGCACCGAGGAACAATCGACCTTGCTCCGCCATCATCCATATCGCAGGGCCCGTTTATCACGATATGA
412_ncRNA_2	412	NC_003310	Monkeypox_virus_Zaire-96-I-16	Poxviridae	Orthopoxvirus	A4L	uORF	5UTR	11	-258	-225	ATC	8.505e-05	0.001092711518636	34.6	0.0	10.7	3.1	ATCCAAATCCAGGAGCAGCATCTCAACAAAATCTAG
412_ncRNA_0	412	NC_003310	Monkeypox_virus_Zaire-96-I-16	Poxviridae	Orthopoxvirus	A4L	uORF	5UTR	54	-217	-55	ATG	9.671699999999999e-10	4.300809432296431e-08	193.7	55.2	44.0	34.8	ATGACCCTTAAGGATCTCATGTCGAGTGTTGAAAAAGATATGCGTCAACTTCAGGCCGAAACAAACGATCTGGTGACGAACGTATATGATGCAAGGGAGTATACGCGTAGGGCAATAGATCAAATTATACAACTAGTCAAAGGTTTTGAACGATTCCAAAAGTAA
413_ncRNA_2	413	NC_006998	Vaccinia_virus	Poxviridae	Orthopoxvirus	A3L	uORF	5UTR	11	-258	-225	ATC	6.0793999999999994e-05	0.0008305836061841	44.7	0.0	13.7	3.1	ATCCAAATCCAGGAGCAGCATCTCAACAAAATCTAG
413_ncRNA_0	413	NC_006998	Vaccinia_virus	Poxviridae	Orthopoxvirus	A3L	uORF	5UTR	54	-217	-55	ATG	5.0601e-08	1.6489344307743886e-06	266.1	61.8	53.7	48.7	ATGGCCCTTAAGGATCTCATGTCGAATGTTGAAAGAGATATGCACCAACTTCAGGCCGAAACAAACGATCTGGTGACGAACGTATATGATGCAAGGGAGTATACGCGTAGGGCAATAGATCAAATTCTACAACTAGTCAAAGGTTTTGAACGATTCCAAAAGTAA
414_ncRNA_2	414	NC_003663	Cowpox_virus	Poxviridae	Orthopoxvirus	CPXV135_CDS	uORF	5UTR	11	-258	-225	ATC	6.0793999999999994e-05	0.0008305836061841	32.7	0.0	12.7	3.1	ATCCAAATCCAGGAGCAGCATCTCAACAAAATCTAG
414_ncRNA_0	414	NC_003663	Cowpox_virus	Poxviridae	Orthopoxvirus	CPXV135_CDS	uORF	5UTR	54	-217	-55	ATG	0.00063276	0.0057974218152686	130.4	85.0	30.2	25.3	ATGTCCCTTAAGGATCTCATGTCGAGTGTTGAAAAAGATATGCACCAACTTCAGGCAGAAACAAACGATCTGGTGACGAATGTAAATGATGCAAGGGAATATACACGTAGGGCAATAGATCAAATTTTACAACTAGTCAAAGGTTTTGAACGATTCCAAAAGTAA
432_ncRNA_1	432	NC_001460	Human_mastadenovirus_A	Adenoviridae	Mastadenovirus	E1A	uORF	5UTR	3	-258	-249	ATG	0.0019531	0.0145750799708275	81.0	1.0	9.0	6.0	ATGCGGAAGTGA
432_ncRNA_4	432	NC_001460	Human_mastadenovirus_A	Adenoviridae	Mastadenovirus	E1A	uORF	5UTR	12	-136	-100	TTG	0.0001482	0.0017317078254597	15.4	9.0	3.9	4.5	TTGGCGCTCAAAGGGCGCGTTTATTGTTCTGTCAGCTGA
434_ncRNA_0	434	NC_001731	Molluscum_contagiosum_virus_subtype_1	Poxviridae	Molluscipoxvirus	MC045L	uORF	5UTR	84	-258	-6	ATG	5.03e-09	1.96919536850584e-07	69.7	7.6	17.5	28.9	ATGGCCAAGGTTGTGCTCGCGCCCATAGTGCTCTACCGGGGCTCCGGAGAGTACAAGGTGACGTTCGCGCTCAAGCGCATTAGCATGGAGAGCATGGTACACGCCACTGTGGTGGATGCCAGCGGAGAGCACGTGCGGCTGGTCATGACCGAGAGCGCCGACGACGACGAGCGCCTGGCCGCGCTGGGGGTAATGGACACCGCTCTCGAGCTCGAGGACGAGCTCGCGGACCAAGACCCCTTATTTAACGTCTAG
435_ncRNA_0	435	NC_001716	Human_betaherpesvirus_7_(HHV-7)	Herpesviridae	Roseolovirus	U63	uORF	5UTR	20	-258	-198	ATG	0.00034541	0.0035143677904542	101.8	25.0	20.0	18.6	ATGGCTTTCATCAACGATGAGAAGATTAAAGCTCTGACCACGTATACTCTGAGAAGAAAATGA
478_ncRNA_0	478	NC_005336	Orf_virus	Poxviridae	Parapoxvirus	ORF093_predicted_myristylated_protein	uORF	5UTR	73	-248	-29	ATG	3.6769999999999996e-09	1.475155340487e-07	218.6	125.8	72.8	66.5	ATGGCCATCGTGTGCACGATCATGTCCATCGTCACCATCATCGTGACGCACGTGACCGGGTCCGTGGGCGCCACCACTTTCATGTACATCGTGCTCGGCCTGCTGTTCGCCATCTACGCCTTCCGCCTCACTGGCCGCGGTATCGTGCGCACTCGCTCCGCCGCGCCCGCCTGCCCGGTGTACGCGGGCGCCAAGTCGGAGGACCTGTTCTTCGCCGAGTAG
481_ncRNA_2	481	NC_003310	Monkeypox_virus_Zaire-96-I-16	Poxviridae	Orthopoxvirus	D5R	uORF	5UTR	18	-176	-122	ATA	0.0019535999999999	0.0145765731654897	3.0	0.0	1.0	2.1	ATAGAATTAATTATATATCTATTACACCGACCTTGTATCATAATAAAGTTGTGGTAG
482_ncRNA_0	482	NC_009333	Human_gammaherpesvirus_8_(Kaposi's_sarcoma-associated_herpesvirus)	Herpesviridae	Rhadinovirus	ORF54	uORF	5UTR	7	-247	-226	ATA	0.0087001	0.0474206931565968	53.1	0.0	16.1	14.3	ATAGAATCCTGGGGTAGTGACTGA
482_ncRNA_1	482	NC_009333	Human_gammaherpesvirus_8_(Kaposi's_sarcoma-associated_herpesvirus)	Herpesviridae	Rhadinovirus	ORF54	N_ext	5UTR	323	-84	885	GTG	0.0017157	0.0131435140594215	28.3	0.1	7.8	12.6	GTGGACGCTGTCATTATGAACAACCGCCGAGGCTCCAAGCCGTCTATCCAACGTTCCGCGTTCGCCTCTTATATACACTCTGCAATGCAGTCCGACTCTGCCCCTCTACCCAGGGTGGAATATGTGTTCGAAACAAGCAAATTTAGAATGACGTCGAGAGCAAATGAAGCCAGACTCAGACTGACAAATGAGTGTCCGATACTGGTGAGACCCCACGAGCCGTTCATCATGCCCACCGGAATACACTTCACGCGAACCCCTAGCTGCGCTTTCATCCTGACCGGAGAGACCGACAAGGATGTATTTTGCCACACGGGCCTAATCGACGGAGGCTACCGCGGGGAGATACAGGTTATTTTACTCAACAAGAGGAAGTACCCTGTGACGCTGTATCGCGGG…
484_ncRNA_0	484	KF373730	Human_gammaherpesvirus_4_(Epstein-Barr_virus)	Herpesviridae	Lymphocryptovirus	BLLF2	ouORF	5UTR	220	-79	581	ATG	0.0027834	0.019380127770217	55.6	2.4	34.3	16.8	ATGCCTTTACTAACCTCCGCTCACCCAACAGGTGGTGAAAATATAACACAGGTGACACCAGCCTCTATCAGCACACATCATGTGTCCACCAGTTCGCCAGCGCCCCGCCCAGGCACCACCAGCCAAGCGTCAGGCCCTGGAAACAGTTCCACATCCACAAAACCGGGGGAGGTTAATGTCACCAAAGGCACGCCCCCCAAAAATGCAACGTCGCCCCAGGCCCCCAGTGGCCAAAAGACGGCGGTTCCCACGGTCACCTCAACAGGTGGAAAGGCCAATTCTACCACCGGTGGAAAGCACACCACAGGACATGGAGCCCGGACAAGTACAGAGCCCACCACAGATTACGGCGATGATTCAACTACGCCAAGACCGAGATACAATGCGACCACCTATCTA…
485_ncRNA_1	485	NC_006430	Mammalian_rubulavirus_5	Paramyxoviridae	Rubulavirus	V/P	uORF	5UTR	12	-236	-200	ACG	0.0052894	0.0325710569998733	26.0	9.2	12.9	6.0	ACGCAGCAGTTGGAGCTCCCATCCATACAGATGACCTGA
485_ncRNA_1	485	NC_006430	Mammalian_rubulavirus_5	Paramyxoviridae	Rubulavirus	V/P	uORF	5UTR	12	-236	-200	ACG	0.0052894	0.0325710569998733	26.0	9.2	12.9	6.0	ACGCAGCAGTTGGAGCTCCCATCCATACAGATGACCTGA
485_ncRNA_3	485	NC_006430	Mammalian_rubulavirus_5	Paramyxoviridae	Rubulavirus	V/P	uORF	5UTR	22	-197	-131	ATG	0.00024257	0.002628121042131	37.9	0.0	7.1	4.4	ATGCCGCACTGGGTGATCTTGACATCTAGACAATTCAGATCCCAATCTAAAATTGACATACCTAATTGA
485_ncRNA_3	485	NC_006430	Mammalian_rubulavirus_5	Paramyxoviridae	Rubulavirus	V/P	uORF	5UTR	22	-197	-131	ATG	0.00024257	0.002628121042131	37.9	0.0	7.1	4.4	ATGCCGCACTGGGTGATCTTGACATCTAGACAATTCAGATCCCAATCTAAAATTGACATACCTAATTGA
447_ncRNA_0	447	NC_005084	Reptilian_ferlavirus	Paramyxoviridae	Ferlavirus	NP	iORF	CDS	8	115	139	CTG	0.004193	0.0269533759423356	29.1	8.4	9.7	5.1	CTGGAACACAAGATTCTGACATTTTAA
449_ncRNA_3	449	NC_001803	Respiratory_syncytial_virus	Pneumoviridae	unknown	N	uORF	CDS	3	-55	-46	ATA	0.0060104999999999	0.0359391445838715	6.6	0.0	0.0	2.0	ATAGTAATTTAA
449_ncRNA_0	449	NC_001803	Respiratory_syncytial_virus	Pneumoviridae	unknown	N	iORF	CDS	14	112	154	ATG	0.0026278	0.0184526876110669	58.6	0.1	14.1	9.7	ATGATGTGCAGAAACACATCAATAAGTTATGTGGCATGTTATTAA
451_ncRNA_0	451	NC_038235	Human_orthopneumovirus_(HRSV)	Pneumoviridae	Orthopneumovirus	N	iORF	CDS	14	112	154	ATG	0.0026278	0.0184526876110669	58.6	0.1	14.1	9.7	ATGATGTGCAGAAACACATCAATAAGTTATGTGGCATGTTATTAA
455_ncRNA_2	455	NC_007803	Beilong_virus	Paramyxoviridae	unknown	N	uORF	CDS	6	-26	-8	TTG	0.0087039	0.0474206931565968	23.0	0.0	2.7	7.7	TTGGATCTGGGTTTGGGATAA
455_ncRNA_0	455	NC_007803	Beilong_virus	Paramyxoviridae	unknown	N	mORF	CDS	522	0	1566	ATG	3.7894e-09	1.5121354917898198e-07	201.1	11.8	48.4	48.0	ATGTCCCGACTTGGACCTGCGTTGGATGAGTTTCGCTCCTTTAAGAATAATCCCCCTAGGAGAGGTGCACTCACAACAGCAATCCAAGGGATCAAGAAGAATGTTATTGTCTTGGTTCCTACCATGAAACAACCAGCAAAGAGATTCCAATTTATGACATTAATACTTCAGATTGCTTGGTCTGCCAAATCCTCTGCTGCATTTATCACTGGTGCTTTTTTCTCACTGCTCTCGATGTTTGCTGACAATCCTGGAGCTATGTTAAGGAACCTTGTCAATGACCCTGACATTGATGTGCAGATTGCCGAAGTGTCAGACGTCAATGATTCAAGGATAACACTTGCCACAAGAGGTCGCGGTATGGAGCGTTATGAGGAAGAGATAGTGCAGATGGTGGAA…
486_ncRNA_3	486	NC_001454	Human_mastadenovirus_F	Adenoviridae	Mastadenovirus	L3	uORF	CDS	5	-38	-23	CTG	0.0023851	0.0170151486643182	45.0	7.0	12.2	2.8	CTGACTTCCTGGTCCTGA
486_ncRNA_0	486	NC_001454	Human_mastadenovirus_F	Adenoviridae	Mastadenovirus	L3	N_ext	CDS	277	-30	801	CTG	0.00094549	0.0080585924094695	393.8	21.1	76.3	58.8	CTGGTCCTGACTATTTTATGCAGACAAGACATGGAAGACATCAATTTTGCGTCGCTGGCTCCGCGGCACGGCTCGCGGCCGTTTATGGGCACCTGGAACGAGATCGGCACCAGCCAGCTCAACGGGGGCGCTTTCAGTTGGAGCAGCCTGTGGAGTGGCATTAAAAACTTTGGGTCCTCCATTAAGTCATTTGGTAACAAGGCCTGGAACAGTAACACAGGTCAAATGCTCCGGGATAAGCTAAAGGACCAAAACTTTCAACAAAAAGTCGTGGACGGGCTGGCTTCCGGCATTAACGGCGTGGTGGATATAGCCAACCAGGCCTTGCAAAACCAAATCAATCAGCGGCTGGAAAATAGCCGCCAGCCTCCGGTGGCTCTGCAGCAGCGCCCGCCTCCC…
489_ncRNA_0	489	NC_008311	Norovirus_GV	Caliciviridae	Norovirus	ORF4	uORF	CDS	18	-56	-2	ATG	7.020600000000001e-07	1.718588426592798e-05	516.3	42.3	104.1	99.0	ATGGATGCTGAGACCCCGCAGGAACGCTCAGCAGTCTTTGTGAATGAGGATGAGTGA
489_ncRNA_0	489	NC_008311	Norovirus_GV	Caliciviridae	Norovirus	ORF4	uORF	CDS	18	-56	-2	ATG	7.020600000000001e-07	1.718588426592798e-05	516.3	42.3	104.1	99.0	ATGGATGCTGAGACCCCGCAGGAACGCTCAGCAGTCTTTGTGAATGAGGATGAGTGA
489_ncRNA_1	489	NC_008311	Norovirus_GV	Caliciviridae	Norovirus	ORF4	mORF	CDS	213	0	639	ATG	0.0046258	0.029221480413309	171.2	74.7	36.2	42.0	ATGGCGCAGCGCCAAAAGCCAATGGCTCTGAGGCCAGCGGCCAGGATCTTGTTCCTGCCGCCGTTGAACAGGCCGTCCCCATTCAACCCGTGGCTGGCGCGGCTCTTGCCGCCCCCGCCGCCGGGCAAATTAACCAAATTGACCCCTGGATCTTCCAAAATTTTGTCCAGTGCCCCCTTGGTGAGTTTTCCATCTCGCCTCGAAACACCCCAGGTGAAATACTGTTTGATTTGGCCCTCGGGCCAGGGCTTAACCCCTACCTTGCCCACCTCTCAGCCATGTACACCGGCTGGGTTGGGAACATGGAGGTTCAGCTGGTCCTCGCCGGCAATGCCTTTACTGCTGGCAAGGTGGTTGTTGCCCTTGTACCACCCTATTTTCCCAAGGGGTCACTCACTA…
489_ncRNA_1	489	NC_008311	Norovirus_GV	Caliciviridae	Norovirus	ORF4	mORF	CDS	213	0	639	ATG	0.0046258	0.029221480413309	171.2	74.7	36.2	42.0	ATGGCGCAGCGCCAAAAGCCAATGGCTCTGAGGCCAGCGGCCAGGATCTTGTTCCTGCCGCCGTTGAACAGGCCGTCCCCATTCAACCCGTGGCTGGCGCGGCTCTTGCCGCCCCCGCCGCCGGGCAAATTAACCAAATTGACCCCTGGATCTTCCAAAATTTTGTCCAGTGCCCCCTTGGTGAGTTTTCCATCTCGCCTCGAAACACCCCAGGTGAAATACTGTTTGATTTGGCCCTCGGGCCAGGGCTTAACCCCTACCTTGCCCACCTCTCAGCCATGTACACCGGCTGGGTTGGGAACATGGAGGTTCAGCTGGTCCTCGCCGGCAATGCCTTTACTGCTGGCAAGGTGGTTGTTGCCCTTGTACCACCCTATTTTCCCAAGGGGTCACTCACTA…
457_ncRNA_0	457	NC_000858	Simian_T-lymphotropic_virus_1	Retroviridae	Deltaretrovirus	gag_polyprotein	mORF	CDS	428	0	1284	ATG	0.00031347	0.003239234430743	314.9	170.1	106.7	70.2	ATGGGCCAAATCTTTTCCCGTAGCGCTAGCCCTATTCCGCGACCGCCCCGGGGGCTGGCTGCTCATCACTGGCTTAACTTCCTCCAGGCGGCATATCGCCTAGAACCCGGTCCCTCCAGTTACGATTTCCACCAGTTAAAAAAATTTCTTAAAATGGCTTTAGAAACACCGGCTTGGATCTGTCCCATTAACTACTCCCGCCTAGCCAGCCTACTCCCAAAAGGGTACCCCGGCCGGGTAAATGAAATTTTACACATACTCATCCAAACCCAAGCCCAGATCCCGTGCCACCCCGCGCCACCGCCGCCGTCATCCCCCACTCTCGACCCCCCGGATTCTGATCCACAAATCCCCCCTCCTTATGTTGAGCCTACGGCCCCTCAAGTCCTTCCAGTCATG…
459_ncRNA_0	459	NC_001436	Human_T-cell_leukemia_virus_type_I	Retroviridae	Deltaretrovirus	gag-pro-pol	mORF	CDS	1462	0	4386	ATG	0.0021273	0.0155561913112164	287.4	166.9	94.1	68.9	ATGGGCCAAATCTTTTCCCGTAGCGCTAGCCCTATTCCGCGGCCGCCCCGGGGGCTGGCCGCTCATCACTGGCTTAACTTCCTCCAGGCGGCATATCGCCTAGAACCCGGTCCCTCCAGTTACGATTTCCACCAGTTAAAAAAATTTCTTAAAATAGCTTTAGAAACACCGGTCTGGATCTGCCCCATTAACTACTCCCTCCTAGCCAGCCTACTCCCAAAAGGATACCCCGGCCGGGTGAATGAAATTTTACACATACTCATCCAAACCCAAGCCCAGATCCCGTCCCGCCCCGCGCCGCCGCCGCCGTCATCCTCCACCCACGACCCCCCGGATTCTGACCCACAAATCCCCCCTCCCTATGTTGAGCCTACAGCCCCCCAAGTCCTTCCAGTCATG…
459_ncRNA_0	459	NC_001436	Human_T-cell_leukemia_virus_type_I	Retroviridae	Deltaretrovirus	gag-pro	mORF	CDS	651	0	1953	ATG	0.0021273	0.0155561913112164	287.4	166.9	94.1	68.9	ATGGGCCAAATCTTTTCCCGTAGCGCTAGCCCTATTCCGCGGCCGCCCCGGGGGCTGGCCGCTCATCACTGGCTTAACTTCCTCCAGGCGGCATATCGCCTAGAACCCGGTCCCTCCAGTTACGATTTCCACCAGTTAAAAAAATTTCTTAAAATAGCTTTAGAAACACCGGTCTGGATCTGCCCCATTAACTACTCCCTCCTAGCCAGCCTACTCCCAAAAGGATACCCCGGCCGGGTGAATGAAATTTTACACATACTCATCCAAACCCAAGCCCAGATCCCGTCCCGCCCCGCGCCGCCGCCGCCGTCATCCTCCACCCACGACCCCCCGGATTCTGACCCACAAATCCCCCCTCCCTATGTTGAGCCTACAGCCCCCCAAGTCCTTCCAGTCATG…
459_ncRNA_0	459	NC_001436	Human_T-cell_leukemia_virus_type_I	Retroviridae	Deltaretrovirus	gag	mORF	CDS	429	0	1287	ATG	0.0021273	0.0155561913112164	287.4	166.9	94.1	68.9	ATGGGCCAAATCTTTTCCCGTAGCGCTAGCCCTATTCCGCGGCCGCCCCGGGGGCTGGCCGCTCATCACTGGCTTAACTTCCTCCAGGCGGCATATCGCCTAGAACCCGGTCCCTCCAGTTACGATTTCCACCAGTTAAAAAAATTTCTTAAAATAGCTTTAGAAACACCGGTCTGGATCTGCCCCATTAACTACTCCCTCCTAGCCAGCCTACTCCCAAAAGGATACCCCGGCCGGGTGAATGAAATTTTACACATACTCATCCAAACCCAAGCCCAGATCCCGTCCCGCCCCGCGCCGCCGCCGCCGTCATCCTCCACCCACGACCCCCCGGATTCTGACCCACAAATCCCCCCTCCCTATGTTGAGCCTACAGCCCCCCAAGTCCTTCCAGTCATG…
473_ncRNA_0	473	NC_003663	Cowpox_virus	Poxviridae	Orthopoxvirus	CPXV071_CDS	N_trunc	CDS	287	96	957	ATA	2.29e-06	4.881667324561404e-05	82.6	20.6	45.4	32.4	ATAGATAAGAAGAGGACAAAGTTTCAGAATAGAGCCAAAATGGTAAAAGAAATAAATCAGACAATAAGAGCAGCACAAACTCATTACGAGACATTGAAACAAGGATACCTAAAATTTAAGAGAATGATTAGAACTGCTACTCTAAAAGATATAGCACCATCTATTCCAAAAATTCAGAAATTTTATAAACTATTCTCGGACATTTCAGCCATCAGCAAAGCATCACAGAATCCGAGTAAGATGGTATATGCTCTACTGCTTTACATGTTTCCCAATTTGTTTGGAGATGACCATAGATTCATTCGTTATAGAATGCATCCAATGAGCAAAATCAAACACAAGATCTTCTCCCCGTTCAAACTTAATCTTATTAGAATATTAGTGGAAGAAAGATTCTAT…
466_ncRNA_2	466	NC_000898	Human_betaherpesvirus_6B_(HHV-6B)	Herpesviridae	Roseolovirus	U77	uORF	CDS	5	-58	-43	ATT	0.0001286	0.0015398891598915	259.3	32.0	29.9	33.1	ATTTTTGTGTCCGTGTAG
466_ncRNA_1	466	NC_000898	Human_betaherpesvirus_6B_(HHV-6B)	Herpesviridae	Roseolovirus	U77	uORF	CDS	6	-24	-6	ATT	0.0022268	0.0160961144854253	217.5	13.0	47.5	51.6	ATTATCTGCTCAGAGGGATAA
466_ncRNA_0	466	NC_000898	Human_betaherpesvirus_6B_(HHV-6B)	Herpesviridae	Roseolovirus	U77	N_trunc	CDS	822	6	2472	ATC	9.2654e-07	2.202106938386308e-05	288.4	80.5	56.7	71.3	ATCTCTTCGTTGTTCGGAGGTAGATACGATAATAAGTTTTTGCTTAACATGTCTTCGGCTCCCAAAATAGAGTTGATTGTAGATAAGGTGGCTTCGTTATCAGAAAGACGCTTGGAGGGGCGTCTGCCAGAAGATTGGTTTCGCCACATCATGGATCCTGAAACCGAGTTCAACGGCGAATTTGCTGATGCTCTGTGCATCGGTATTGATGAATTCGCTCAACCTCTGCCTTTTTTGCCGTTTAAGGCCTTGTTAGTAACCGGTACGGCCGGGGCAGGGAAAACGAACAGCATTCAGACCTTAGCGGCCAACTTAGATTGTATCGTTACTGCAACGACATCTATCGCCGCTCAGAATTTGAGCGTTGTTTTAAACAGAAGTAAATCCGCGCAAGTTAAA…
468_ncRNA_2	468	NC_001664	Human_betaherpesvirus_6A	Herpesviridae	Roseolovirus	U77	uORF	CDS	5	-58	-43	ATT	0.0001286	0.0015398891598915	259.3	32.0	29.9	33.1	ATTTTTGTGTCCGTGTAG
468_ncRNA_0	468	NC_001664	Human_betaherpesvirus_6A	Herpesviridae	Roseolovirus	U77	uORF	CDS	9	-33	-6	ATA	0.0013428	0.0107831110780669	302.2	68.0	59.2	50.8	ATAAAAGTCATTATCTGCTCCGAGGGATAA
468_ncRNA_1	468	NC_001664	Human_betaherpesvirus_6A	Herpesviridae	Roseolovirus	U77	N_trunc	CDS	822	6	2472	ATC	1.0643e-09	4.7004729713766474e-08	276.0	80.0	60.1	71.3	ATCTCTTCGTTGTTCGGAGGTAGATACGATAATAAGTTTTTGCTTAACATGTCTTCGGCTCCCAAAATAGAGTTGATTGTAGATAAGGTGGCTTCGTTATCAGAAAGACGCTTGGAGGGGCGTCTGCCGGAAGATTGGTTTCGCCACATCATGGATCCCGAAACCGAGTTCAACAGCGAATTTGCTGATGCTCTGTGCATAGGTATTGATGAATTCGCTCAACCTCTGCCTTTTTTGCCGTTTAAGGCCTTGTTAGTAACCGGTACGGCCGGGGCGGGGAAAACGAACAGCATTCAGACCTTAGCGGCCAACTTAGATTGCATCGTTACTGCAACGACATCTATCGCCGCTCAGAATTTGAGCGTTGTTTTAAATAGAAGTAAATCCGCGCAAGTTAAA…
492_ncRNA_0	492	NC_001731	Molluscum_contagiosum_virus_subtype_1	Poxviridae	Molluscipoxvirus	MC051L	N_ext	CDS	129	-27	360	GTG	3.5195e-08	1.1813537171961326e-06	203.7	72.9	71.0	54.0	GTGAACATACGCACTCGTGGCAACAACATGAAGGAAAGTCTTTCTCGGCCGCCGTCACCCTGGCTTTTCGCTCTCTTGCTCTTCTTTTCTGCGTCTTTCCTGCATGCGGGCAGGGATTGTCCGGAGCCCCCTGCCGTTTCTGTCAATGTCATGGTGGTCGCGACGTGTACTGGCTGTGGCCACCACCCAATGTCCATTCTCTCATGGATCGTGAACGGGACACATTGGCCGAATCAAGGCCCAATGCGGGTTCATCGCACGCCTAACGGAACGCAATTGCGACGCCGGGCCTTTTTCGGAGGCGGCGACTTCCACAAGAACCTGACCTGTCGCTTACTGGACGGCTACGGAAGCTCGTCTCAAAAATTCATGTTGAGAAACCTGTGGTAG
494_ncRNA_1	494	NC_038235	Human_orthopneumovirus_(HRSV)	Pneumoviridae	Orthopneumovirus	N	uORF	5UTR	15	-250	-205	ATG	1.7568e-05	0.0002889564426395	20.8	25.9	1.0	3.0	ATGGCACTTTCCCTATGCCAATATTCATCAATCATGATGGGTTCTTAG
495_ncRNA_1	495	NC_001803	Respiratory_syncytial_virus	Pneumoviridae	unknown	N	uORF	5UTR	4	-217	-205	ATG	0.0037	0.0244139220743958	15.0	20.0	2.0	1.0	ATGATGGGTTCTTAG
536_ncRNA_0	536	NC_001460	Human_mastadenovirus_A	Adenoviridae	Mastadenovirus	E4	uORF	5UTR	12	-248	-212	ATG	0.00076697	0.006796426338195	98.6	38.3	29.1	24.8	ATGAAAATTACCTGGGAATGGTTCAGTCAGGCAGTTTGA
504_ncRNA_0	504	NC_001611	Variola_virus	Poxviridae	Orthopoxvirus	F2L	uORF	5UTR	23	-247	-178	TTG	0.0055667	0.0339550510321892	45.2	37.0	9.0	7.2	TTGTCTTCCATCATCTATAAATTCCTCCACCTCTATATATCTACCACCGTGCTGAAAACTAGATCCATTTAA
496_ncRNA_1	496	NC_003663	Cowpox_virus	Poxviridae	Orthopoxvirus	CPXV096_CDS	uORF	CDS	6	-54	-36	ATG	6.4e-05	0.0008632229776606	168.2	10.0	18.9	12.9	ATGTTTTCGGCTCCACGGTAG
496_ncRNA_2	496	NC_003663	Cowpox_virus	Poxviridae	Orthopoxvirus	CPXV096_CDS	mORF	CDS	69	0	207	ATG	3.4409e-05	0.0005145047935702	72.2	64.0	11.8	11.4	ATGTTTACAGATCCGCCCAAGGCGGCAAAAATATACATTAACTCATCCGTCGAGTCTACATTTATAGACACTTCTTCACTGAACTCTGAAAAATATGCCACAATTTGGCGCAGTTTATCGATTTTTATACGGATGCTCATTTTAAATTTTTGTAAATTATTTAAAGTTAAATGGCTGCAGAACAGCGTCGTTCTACAATTTTTGACATAG
496_ncRNA_0	496	NC_003663	Cowpox_virus	Poxviridae	Orthopoxvirus	CPXV096_CDS	iORF	CDS	16	94	142	ATG	0.0005822	0.0054490579048719	194.4	48.7	71.9	63.2	ATGCCACAATTTGGCGCAGTTTATCGATTTTTATACGGATGCTCATTTTAA
498_ncRNA_2	498	NC_004500	Human_papillomavirus_type_92	Papillomaviridae	Betapapillomavirus	L2	iORF	CDS	6	94	112	AAG	0.0020751999999999	0.0152867510154592	38.3	0.0	4.9	4.0	AAGTGGAGCAGACTACTGTAG
533_ncRNA_0	533	NC_001611	Variola_virus	Poxviridae	Orthopoxvirus	B12R	ouORF	CDS	16	-4	44	TTG	0.0004516999999999	0.0044130923100884	58.8	0.0	8.0	9.1	TTGCATGATAGAATGGTTCAGTGGCAAACTTCCATGGAAAAACAAAAGTAG
535_ncRNA_1	535	NC_001731	Molluscum_contagiosum_virus_subtype_1	Poxviridae	Molluscipoxvirus	MC150R	uORF	5UTR	16	-170	-122	ATG	8.3148e-05	0.0010713512646785	39.8	0.0	0.9	4.0	ATGCATCTAGTCAGCGGCGGTCTCAACGAAATTAACCAACAGTATCCGTGA
531_ncRNA_0	531	NC_001512	Onyong-nyong_virus	Togaviridae	Alphavirus	hypothetical_protein	uORF	5UTR	20	-257	-197	AGG	0.00020469	0.0022891510388863	34.9	2.3	8.0	4.1	AGGATGAGGACAGAAGACGTGCTCTGGCAGATGAGGTTACTAGATGGCAAAGAACCGGCTTAG
531_ncRNA_0	531	NC_001512	Onyong-nyong_virus	Togaviridae	Alphavirus	truncated_polyprotein	uORF	5UTR	20	-257	-197	AGG	0.00020469	0.0022891510388863	34.9	2.3	8.0	4.1	AGGATGAGGACAGAAGACGTGCTCTGGCAGATGAGGTTACTAGATGGCAAAGAACCGGCTTAG
531_ncRNA_1	531	NC_001512	Onyong-nyong_virus	Togaviridae	Alphavirus	hypothetical_protein	uORF	5UTR	46	-186	-48	TTG	0.0025963	0.0182843247192639	15.8	5.6	7.1	9.0	TTGGAAAAAGCAGTATATTCAAGGTATGAAGTACAAGGAATAACAGCCGTAATAACATCAATGGCTACCTTTGCGAATAGCAAAGAAAACTTTAAGAAACTAAGAGGGCCCGTCGTAACCTTGTACGGCGGACCTAAATAG
531_ncRNA_1	531	NC_001512	Onyong-nyong_virus	Togaviridae	Alphavirus	truncated_polyprotein	uORF	5UTR	46	-186	-48	TTG	0.0025963	0.0182843247192639	15.8	5.6	7.1	9.0	TTGGAAAAAGCAGTATATTCAAGGTATGAAGTACAAGGAATAACAGCCGTAATAACATCAATGGCTACCTTTGCGAATAGCAAAGAAAACTTTAAGAAACTAAGAGGGCCCGTCGTAACCTTGTACGGCGGACCTAAATAG
512_ncRNA_0	512	NC_005336	Orf_virus	Poxviridae	Parapoxvirus	ORF055_late_membrane_protein	uORF	5UTR	68	-246	-42	GTG	2.3315e-09	9.681252477573686e-08	139.2	104.8	109.5	61.7	GTGAGCCCGCAGGTGCGGCATATGGACCCGTCCGAGGCGCCCAGGCGCGGGTCCTTCACCGTGCCCAGGTCCTCGTCGTTCTTCAACTGGCTGATGACCACGTCCGTGGCGCTTATCTCGCTCTGCGAGTACAGGCTGTACGACACGCGCGCCACCACCGACATGATTCTCCGAGTCGTATTAATAGTATTTTTATCTTTGAAATAA
513_ncRNA_0	513	NC_001611	Variola_virus	Poxviridae	Orthopoxvirus	B22R	ouORF	CDS	19	-56	1	CTG	0.0089033	0.0482663032234677	18.4	0.0	3.1	4.1	CTGTTTACAACACCTATGATAATAAGAGATCTAGTAACTAGAGTAAAAATCTACAGATGA
515_ncRNA_2	515	NC_001611	Variola_virus	Poxviridae	Orthopoxvirus	E3L	uORF	5UTR	12	-218	-182	ATG	0.00054334	0.0051494435612036	89.2	21.6	10.2	9.7	ATGTTACAACGCAATCGATACATAAAAACAAGGAAATAA
515_ncRNA_1	515	NC_001611	Variola_virus	Poxviridae	Orthopoxvirus	E3L	uORF	5UTR	13	-80	-41	ATG	6.3583e-05	0.0008597458173598	105.7	24.2	30.3	41.8	ATGAACCACCAGAAGATGATGAATAAAAAAATGATAAAATAG
516_ncRNA_0	516	NC_003663	Cowpox_virus	Poxviridae	Orthopoxvirus	CPXV069_CDS	uORF	5UTR	12	-218	-182	ATG	1.4312e-05	0.0002405301839557	140.0	21.6	25.2	25.3	ATGTTACAACGCAATCGATACATGAAAACAAGGAAATAA
516_ncRNA_1	516	NC_003663	Cowpox_virus	Poxviridae	Orthopoxvirus	CPXV069_CDS	uORF	5UTR	14	-161	-119	ATA	0.0082885	0.0457992393985902	113.3	9.1	29.0	16.3	ATAATCCATCTCCTCCAGAATCTCCAGAACCAGCATCGCCTATAG
517_ncRNA_1	517	NC_009333	Human_gammaherpesvirus_8_(Kaposi's_sarcoma-associated_herpesvirus)	Herpesviridae	Rhadinovirus	ORF63	ouORF	CDS	25	-55	20	TTG	0.00029975	0.003115342483695	50.3	0.4	23.4	10.4	TTGCCTACCCAGGCGAGCCGCATTTTCAGCCTGCACCTTCATATCCACGCCGGCAATGGACGGCACAGACGCTCTTGA
517_ncRNA_1	517	GQ994935	Human_gammaherpesvirus_8_(Kaposi's_sarcoma-associated_herpesvirus)	Herpesviridae	Rhadinovirus	ORF63	ouORF	CDS	25	-55	20	TTG	0.00029975	0.003115342483695	50.3	0.4	23.4	10.4	TTGCCTACCCAGGCGAGCCGCATTTTCAGCCTGCACCTTCATATCCACGCCGGCAATGGACGGCACAGACGCTCTTGA
517_ncRNA_0	517	NC_009333	Human_gammaherpesvirus_8_(Kaposi's_sarcoma-associated_herpesvirus)	Herpesviridae	Rhadinovirus	ORF63	mORF	CDS	928	0	2784	ATG	2.9811e-07	8.153736288688803e-06	364.2	47.9	114.5	81.8	ATGGACGGCACAGACGCTCTTGAAAAGCTTACCAAAGGCCTGAGTGGGGGAGGCGGGAGCCTTCACCAGACAAAGCTGTTGATGGAATTTCAACTCCGAGGACTGCCGGTGCCTGCCCTCTTAAACAGCAGCACAACAGAGCAGTTTTTAAATACTGTTGCCCAACTGCCGACGGACCTATCAAAATTTATACGCGACTATCGCGTGTTCGCACTGGTTCGCGCGGCGTATTTTTTAGAACCCCCTTCTAGCATCGACCCCCTTGAGGCAGCGCGCGCTCTTGGACGCCTGGTTGATATATTATCATCACAACCACCGCAGAACACCGCACCGGCGCAGCCACCCACCTCCGACGACACCCTGAATAACTGTACATTGCTCAAACTACTAGCCCACTAC…
517_ncRNA_0	517	GQ994935	Human_gammaherpesvirus_8_(Kaposi's_sarcoma-associated_herpesvirus)	Herpesviridae	Rhadinovirus	ORF63	mORF	CDS	928	0	2784	ATG	2.9811e-07	8.153736288688803e-06	364.2	47.9	114.5	81.8	ATGGACGGCACAGACGCTCTTGAAAAGCTTACCAAAGGCCTGAGTGGGGGAGGCGGGAGCCTTCACCAGACAAAGCTGTTGATGGAATTTCAACTCCGAGGACTGCCGGTGCCTGCCCTCTTAAACAGCAGCACAACAGAGCAGTTTTTAAATACTGTTGCCCAACTGCCGACGGACCTATCAAAATTTATACGCGACTATCGCGTGTTCGCACTGGTTCGCGCGGCGTATTTTTTAGAACCCCCTTCTAGCATCGACCCCCTTGAGGCAGCGCGCGCTCTTGGACGCCTGGTTGATATATTATCATCACAACCACCGCAGAACACCGCACCGGCGCAGCCACCCACCTCCGACGACACCCTGAATAACTGTACATTGCTCAAACTACTAGCCCACTAC…
519_ncRNA_0	519	NC_006998	Vaccinia_virus	Poxviridae	Orthopoxvirus	semaphorin-like_protein	ouORF	CDS	21	-52	11	ATG	0.0033186	0.0224205964094728	52.8	21.0	7.0	11.0	ATGATACGATACTATATGTATTCTTCGATAGTCCGCATTATGTACCTATTCTATGAATACCATTAA
521_ncRNA_0	521	NC_002551	Vesicular_exanthema_of_swine_virus	Caliciviridae	Vesivirus	small_basic_protein	ouORF	5UTR	83	-248	1	CTG	0.0041134	0.026574519790075	131.1	38.0	46.2	27.8	CTGATGACATCTCAAAGACTTGCAGAAGGGAATTACAGCCTCCCACCAGACTCTTTAGCTGTCTATAGAATTACTGATTCTTCCTCACAATGGTTCGACATTGGGATTAACCATGATGGCTTTTCCTATGTTGGACTTCCTGATCTGCCAGCTGACCTAACCTTTCCTCTTACCTCGACCTTCATGGGAGTGCAGCTAGCACGTGTCAAGCTAGCGTCTAAGGTCAAAGTCACAAGAAATTCAATAAAATGA
553_ncRNA_0	553	NC_003663	Cowpox_virus	Poxviridae	Orthopoxvirus	CPXV210_CDS	iORF	CDS	26	64	142	AAG	0.007885	0.0443357933248496	31.2	32.5	15.2	10.0	AAGACAGATATAACGATAGTTTTATCACTAGTCCAGAATACTATAGCGCGGAAAAATACATGTGTAGATATACTACACTAA
508_ncRNA_0	508	NC_001806	Human_alphaherpesvirus_1_(Herpes_simplex_virus_1)	Herpesviridae	Simplexvirus	UL36	mORF	CDS	3139	0	9417	ATG	5.1474e-06	9.914073940955025e-05	207.2	17.9	92.9	53.6	ATGATCGCGGGCACCCCACCGCACTCCACGATGGAACGCGGGGGGGATCGCGACATCGTGGTCACCGGTGCTCGGAACCAGTTCGCGCCCGACCTGGAGCCGGGGGGGTCGGTATCGTGCATGCGCTCGTCGCTGTCCTTTCTCAGCCTCATATTTGATGTGGGCCCTCGCGACGTCCTGTCCGCGGAGGCCATCGAGGGATGTTTGGTCGAGGGGGGCGAGTGGACGCGCGCGACCGCGGGCCCTGGGCCGCCGCGCATGTGTTCGATCGTCGAGCTCCCCAACTTCCTCGAGTACCCAGGGGCGCGCGGCGGACTGCGCTGTGTCTTCTCGCGCGTATACGGCGAGGTGGGCTTCTTCGGGGAGCCCGCGGCGGGCCTGCTGGAGACACAATGCCCC…
522_ncRNA_1	522	NC_001664	Human_betaherpesvirus_6A	Herpesviridae	Roseolovirus	U10	uORF	CDS	6	-27	-9	ACG	0.0014804	0.0117021452313196	183.0	100.0	22.3	7.0	ACGAACTCGAAACACCACTAA
522_ncRNA_0	522	NC_001664	Human_betaherpesvirus_6A	Herpesviridae	Roseolovirus	U10	mORF	CDS	503	0	1509	ATG	0.00032962	0.0033720660218901	326.8	34.0	69.6	48.7	ATGGAAATAGTCACATACAAGACGGTTTCAGCGAGATCTCCGACCGTCACCTGGTCATCGGGATTCGGACGAGCTATAGCTTCGATTCAAAAACGGAATCAAGATAATATCAGGAAACCCCTACGCTTCTACACCGGTCTCCTACACTGCCTTATAAAACAATATGAGCATTGCCTCGTCCCGCCAAATAAATCAATACGTTTCGACAAAGGGAAGATTGAAGTCGCTGCCCTAATTCTAGATCTCGGACACCAGGTACTTGGTCGTCAGATACACGTACGACAACGTATCTACAGCTGGACTAGCATCACACTCCCTAAACTCTTTACCCCCAAAGAACTTTACTTTTTAATCGCCTCTCCAGAAGAAGAAAACATCGCATTTAATCCAACTATAACA…
557_ncRNA_0	557	NC_001611	Variola_virus	Poxviridae	Orthopoxvirus	D6L	N_ext	CDS	459	-21	1356	ATT	8.6581e-06	0.0001565528137462	92.1	35.8	17.0	17.2	ATTCACTTCTATTCAGTCAAAATGTTTAACTATCTGGAAAATGAGGAGGTAGCTCTCGATGAACTTAAACAGATGTTGAAAGACAGAGATCCTAATGATACCAGGAACCAATTCAAGAATAATGCTTTACATGCATACCTTTTTAATGAGCATTGTAATAATGTCGAGGTCGTCAAACTACTACTAGACAGTGGCACTAATCCATTGCACAAAAATTGGAGACATTTTACCCCATTAGAAGAATACACAAATAGTAGACATGTTAAAGTTAATAAGGATATAGCGATGGCTCTACTAGAAGCCACTGGATTTAGCAACATAAATAACTTTAATATATTCAACTATATGAAATCCAAAAATGTAAACGTTGACTTAATAAAGGTGTTGGTAGAACATGGA…
561_ncRNA_0	561	NC_027819	Mercadeo_virus	Flaviviridae	Flavivirus	POLY	mORF	CDS	3403	0	10209	ATG	1.0488e-08	3.901672468427096e-07	633.6	19.6	156.7	112.0	ATGTCAAGTAAGGAAGCACTGAAGAAGAAGGGAATTTCCCTGGGAGGAGGAGGAAAACGGGGCTTTGAGATGAAAAAGGCCCCACAACATAACAACAGTAATAGACAACTTCGGCGGTCACTGTTCAGGATGGATGTCGGACGAGCCCTTGAGCTAATGTTGGCATCAATTGTCAACGCGATCAGGGGTCTCATTCAGCGAGTGTCTCGTCTTGAGACGCGCGTTGGACTCCTAGAACGGAAAAAGACACGATCGATCTACTACAGCTTGCCAATGTTCACACTATTGTCATTGGCTTGTTGTCTGACCCTGACTTTCTCTCCCGGAAAGAGTGGAAATCAACTCATCGGGGGAGGACGGAACTACACTGGACTGATGAACTTGTTCAAGCTGCCAGAG…
561_ncRNA_0	561	NC_027819	Mercadeo_virus	Flaviviridae	Flavivirus	POLY	mORF	CDS	1391	0	4173	ATG	1.0488e-08	3.901672468427096e-07	633.6	19.6	156.7	112.0	ATGTCAAGTAAGGAAGCACTGAAGAAGAAGGGAATTTCCCTGGGAGGAGGAGGAAAACGGGGCTTTGAGATGAAAAAGGCCCCACAACATAACAACAGTAATAGACAACTTCGGCGGTCACTGTTCAGGATGGATGTCGGACGAGCCCTTGAGCTAATGTTGGCATCAATTGTCAACGCGATCAGGGGTCTCATTCAGCGAGTGTCTCGTCTTGAGACGCGCGTTGGACTCCTAGAACGGAAAAAGACACGATCGATCTACTACAGCTTGCCAATGTTCACACTATTGTCATTGGCTTGTTGTCTGACCCTGACTTTCTCTCCCGGAAAGAGTGGAAATCAACTCATCGGGGGAGGACGGAACTACACTGGACTGATGAACTTGTTCAAGCTGCCAGAG…
545_ncRNA_1	545	NC_009333	Human_gammaherpesvirus_8_(Kaposi's_sarcoma-associated_herpesvirus)	Herpesviridae	Rhadinovirus	ORF21	uORF	5UTR	40	-213	-93	ATT	0.0042493	0.0272468143205804	53.4	23.7	6.8	3.0	ATTCTGTGCCCTAGAGTCACCTCAAAGAATAATCTGTGGTGTCCAAGGGGAGGGTTCTGGGGCCGGCTACTTAGAAACCGCCATAGATCGGGCAGGGTGGAGTACTTGAGGAGCCGGCGGTAG
545_ncRNA_1	545	GQ994935	Human_gammaherpesvirus_8_(Kaposi's_sarcoma-associated_herpesvirus)	Herpesviridae	Rhadinovirus	ORF21	uORF	5UTR	40	-213	-93	ATT	0.0042493	0.0272468143205804	53.4	23.7	6.8	3.0	ATTCTGTGCCCTAGAGTCACCTCAAAGAATAATCTGTGGTGTCCAAGGGGAGGGTTCTGGGGCCGGCTACTTAGAAACCGCCATAGATCGGGCAGGGTGGAGTACTTGAGGAGCCGGCGGTAG
549_ncRNA_3	549	NC_002642	Yaba-like_disease_virus	Poxviridae	Yatapoxvirus	138R	uORF	5UTR	4	-186	-174	ATG	0.0037	0.0244139220743958	7.0	0.0	0.0	0.0	ATGTTAGCGCTTTAA
550_ncRNA_1	550	NC_028362	Caprine_parainfluenza_virus_3	Paramyxoviridae	Respirovirus	M	uORF	5UTR	14	-237	-195	ATG	1.9223e-05	0.0003105551206581	29.0	7.0	0.2	2.9	ATGAACTCAAACTTTGTAAGAGTGATGAGGAAGTCTCAGAATTGA
564_ncRNA_1	564	NC_008311	Norovirus_GV	Caliciviridae	Norovirus	ORF4	uORF	5UTR	9	-232	-205	CTG	2.7816e-06	5.792437686375322e-05	285.9	5.1	80.1	58.2	CTGGACATGCTCAGAGACCCTCCCAACTAA
564_ncRNA_1	564	NC_008311	Norovirus_GV	Caliciviridae	Norovirus	ORF4	uORF	5UTR	9	-232	-205	CTG	2.7816e-06	5.792437686375322e-05	285.9	5.1	80.1	58.2	CTGGACATGCTCAGAGACCCTCCCAACTAA
564_ncRNA_0	564	NC_008311	Norovirus_GV	Caliciviridae	Norovirus	ORF4	uORF	5UTR	59	-179	-2	ATG	0.0007457	0.0066489873325995	228.1	22.8	86.7	58.7	ATGCATGGTGAAAAGTATTACAGGACTGTGGCTTCCCGTGTCTCCAAGGAGGCCGCCCAAAGTGGGATAGAAATGGTAGTCCCACGCCACCGATCTGTTCTGCGCTGGGTGCGCTTTGGAACAATGGATGCTGAGACCCCGCAGGAACGCTCAGCAGTCTTTGTGAATGAGGATGAGTGA
564_ncRNA_0	564	NC_008311	Norovirus_GV	Caliciviridae	Norovirus	ORF4	uORF	5UTR	59	-179	-2	ATG	0.0007457	0.0066489873325995	228.1	22.8	86.7	58.7	ATGCATGGTGAAAAGTATTACAGGACTGTGGCTTCCCGTGTCTCCAAGGAGGCCGCCCAAAGTGGGATAGAAATGGTAGTCCCACGCCACCGATCTGTTCTGCGCTGGGTGCGCTTTGGAACAATGGATGCTGAGACCCCGCAGGAACGCTCAGCAGTCTTTGTGAATGAGGATGAGTGA
565_ncRNA_2	565	NC_006429	Mokola_lyssavirus	Rhabdoviridae	Lyssavirus	P	uORF	5UTR	21	-117	-54	ATG	0.00025335	0.0027080925280404	56.5	7.3	12.2	21.4	ATGCAGATGGATCATAATCAGAGAGCTTCTTGGAAGACGATGATCTATAGAGGGGTATTATTGTGA
566_ncRNA_0	566	NC_006558	Getah_virus_(GETV)	Togaviridae	Alphavirus	C-P62-6K-E1_polyprotein	uORF	5UTR	52	-203	-47	ATA	1.5665999999999997e-07	4.552600484304932e-06	115.8	25.2	33.0	25.4	ATAGGATTGAGAGAAGAATTAGACGTGGCATTGAGCTCAAGATACCAAGTCAGCGGCGTCGGAAACATCACTAGAGCGATGTCCACGCTGTCTAAGAGTTTGAAGTCTTTTAGGAAAATAAGAGGTCCCATCATACATCTGTACGGCGGTCCTAAATAG
566_ncRNA_0	566	NC_006558	Getah_virus_(GETV)	Togaviridae	Alphavirus	truncated_polyprotein	uORF	5UTR	52	-203	-47	ATA	1.5665999999999997e-07	4.552600484304932e-06	115.8	25.2	33.0	25.4	ATAGGATTGAGAGAAGAATTAGACGTGGCATTGAGCTCAAGATACCAAGTCAGCGGCGTCGGAAACATCACTAGAGCGATGTCCACGCTGTCTAAGAGTTTGAAGTCTTTTAGGAAAATAAGAGGTCCCATCATACATCTGTACGGCGGTCCTAAATAG
567_ncRNA_0	567	AY700211	Murine_hepatitis_virus	Coronaviridae	Betacoronavirus	nonstructural_protein_2a	uORF	5UTR	76	-256	-28	ATG	3.0087e-05	0.0004587712955294	77.2	41.6	16.6	21.0	ATGCATGCCAATTATCTGTTTTGGAGAAATAGTACAATGTGGAATGGAGGGGCTTACAGTCTCTTTGACATGAGTAAGTTCCCTTTGAAAGCGGCTGGTACGGCTGTTGTTAGCCTTAAACCAGACCAAATAAATGACTTAGTCCTCTCCTTGATTGAGAAGGGCAAGTTATTAGTGCGTGATACACGCAAAGAAGTTTTTGTTGGCGATAGCCTAGTAAATGTCAAATAA
568_ncRNA_0	568	NC_038308	Enterovirus_D68_(EV-D68)	Picornaviridae	Enterovirus	polyprotein	uORF	5UTR	8	-256	-232	ATG	5.3666e-05	0.0007448187981153	18.0	0.0	13.7	12.0	ATGGAGCAAGTGCTCACAAACCAGTGA
568_ncRNA_1	568	NC_038308	Enterovirus_D68_(EV-D68)	Picornaviridae	Enterovirus	polyprotein	uORF	5UTR	37	-216	-105	ACG	0.00080387	0.0070512354349395	17.1	1.7	4.0	5.3	ACGCGCAAGTCCGTGGCGGAACCGACTACTTTGGGTGTCCGTGTTTCACTTTTTACTTTTATGACTGCTAATGGTGACAATTTAATATTGTTACCATTTGGCTTGTCGAATTGA
586_ncRNA_0	586	NC_001731	Molluscum_contagiosum_virus_subtype_1	Poxviridae	Molluscipoxvirus	MC075R	mORF	CDS	183	0	549	ATG	9.4297e-10	4.199493798900596e-08	486.2	126.2	91.8	101.5	ATGGACCACAAGCAGTACCTGCTAACTATGTTCTTCGCAGAGGACAGCTCCTTCTTCAAGTACCTGTCGGAGCAGGACGACGACACAGCCCTGGACGACGTAATGATTGTCAAGCACTACATGGACGTGCTGCTGGCCCTGCTAGTGCGCGCCAAGAACAAGCTCGAGGCGCTTGGGCACTGCTACGAGCCGCTGTCCGAGGACTTCCGCGCGCTCTTGCATGTGCGCCAGCTGCGAGAACTACGCCAGGTGCACGACCGCGCGCTGCTGCGCCTGGACGCAGAGCCCGTGCATGTGAGCCATGGCTACCTTGCGGACTTCGTGCTCAGCCTAGTACGGCTGGCGCGCGAGCTGGGGGAGCTGTGCGTGCCACCGCGCACGCGCTACGTGGACCCGCGC…
588_ncRNA_1	588	NC_006273	Human_betaherpesvirus_5_(HHV-5_HCMV)	Herpesviridae	Cytomegalovirus	UL97	uORF	CDS	4	-53	-41	GTG	0.0081	0.045018679245283	33.1	26.5	7.7	4.7	GTGTCGGTGTGGTAG
588_ncRNA_0	588	NC_006273	Human_betaherpesvirus_5_(HHV-5_HCMV)	Herpesviridae	Cytomegalovirus	UL97	N_ext	CDS	712	-15	2121	AAG	0.0092654	0.049852750907682	564.8	326.1	110.4	156.4	AAGACTGTCGCCACTATGTCCTCCGCACTTCGGTCTCGGGCTCGCTCGGCCTCGCTCGGAACGACGACTCAGGGCTGGGATCCGCCGCCATTGCGTCGTCCCAGCAGGGCGCGCCGGCGCCAGTGGATGCGCGAAGCTGCGCAGGCCGCCGCTCAAGCCGCGGTACAGGCCGCGCAGGCCGCCGCCGCTCAAGTTGCCCAGGCTCACGTCGATGAAGACGAGGTCGTGGATCTGATGACCGACGAGGCCGGCGGCGGCGTCACCACTTTGACCACCCTGAGTTCCGTCAGCACAACCACCGTGCTTGGACACGCGACTTTTTCCGCATGCGTTCGAAGTGACGTGATGCGTGACGGAGAAAAAGAGGACGCGGCTTCGGACAAGGAGAACCAGCGTCGG…
590_ncRNA_0	590	NC_009333	Human_gammaherpesvirus_8_(Kaposi's_sarcoma-associated_herpesvirus)	Herpesviridae	Rhadinovirus	ORF23	mORF	CDS	404	0	1212	ATG	2.3389e-07	6.548313718317972e-06	1170.9	206.1	234.7	235.6	ATGTTACGAGTTCCGGACGTGAAGGCTAGTCTAGTAGAGGGCGCGGCGCGCCTGTCGACAGGCGAGCGCGTGTTTCACGTCTTGACCTCTCCGGCGGTGGCGGCCATGGTGGGAGTCTCTAATCCTGAAGTCCCGATGCCACTGTTGTTCGAAAAGTTTGGGACTCCGGACTCGTCTACCCTGCCACTCTACGCGGCTAGGCACCCGGAACTATCGTTGCTACGGATCATGCTCTCACCGCACCCCTACGCGTTAAGAAGCCACTTGTGCGTAGGCGAAGAGACCGCATCTCTTGGCGTTTACCTGCACTCCAAGCCAGTCGTACGCGGCCACGAATTCGAGGACACGCAGATACTACCGGAGTGCCGGCTGGCCATAACGAGCGACCAGTCTTATACC…
590_ncRNA_0	590	GQ994935	Human_gammaherpesvirus_8_(Kaposi's_sarcoma-associated_herpesvirus)	Herpesviridae	Rhadinovirus	ORF23	mORF	CDS	404	0	1212	ATG	2.3389e-07	6.548313718317972e-06	1170.9	206.1	234.7	235.6	ATGTTACGAGTTCCGGACGTGAAGGCTAGTCTAGTAGAGGGCGCGGCGCGCCTGTCGACAGGCGAGCGCGTGTTTCACGTCTTGACCTCTCCGGCGGTGGCGGCCATGGTGGGAGTCTCTAATCCTGAAGTCCCGATGCCACTGTTGTTCGAAAAGTTTGGGACTCCGGACTCGTCTACCCTGCCACTCTACGCGGCTAGGCACCCGGAACTATCGTTGCTACGGATCATGCTCTCACCGCACCCCTACGCGTTAAGAAGCCACTTGTGCGTAGGCGAAGAGACCGCATCTCTTGGCGTTTACCTGCACTCCAAGCCAGTCGTACGCGGCCACGAATTCGAGGACACGCAGATACTACCGGAGTGCCGGCTGGCCATAACGAGCGACCAGTCTTATACC…
605_ncRNA_0	605	NC_001731	Molluscum_contagiosum_virus_subtype_1	Poxviridae	Molluscipoxvirus	MC088R	mORF	CDS	143	0	429	ATG	8.297300000000001e-06	0.0001511536059032	147.5	5.1	35.3	33.7	ATGGACGCGGACCTAAAGCTGCTGGCGGAGACACTCTTCGCAGGCGTGCTCAGCACCAAGGACGTGTACGTGCTTGCGCGCGAGATGCGCGGACAGAGCCCGCGGCGCACGGTCTTCTCGGTGGACGCACAGGGCTGCGTGGGCGTCGACTTTGAGTACGACGGTTTCCGCGCCTCCGACTACCTAGGCACTCCGCGCACCGCGTTGCCGCCCGCCGAGTACCGCGCGCACGCGGCGCTCGTGGCGCGGGAGCTCACGGCTGTGGACATGATCGACGAGGACCCCGCCGCGTACATGCGTGCTAGCCCGCACCTGCGCCGCCTCATGCGCGTGGCTCGCGACCGCAAGCGCATGGCCGCGATCGCGCGCACGCAGCAGCGTGCGGCGCGCCGCGGGTTG…
608_ncRNA_0	608	NC_003663	Cowpox_virus	Poxviridae	Orthopoxvirus	CPXV106_CDS	uORF	5UTR	56	-237	-69	TTG	1.3427e-06	3.0559550199016626e-05	68.2	26.7	7.4	14.3	TTGAATCTTATTCCATTATCTGAAATGGTGGTAAAACTAACTGCTGTGTGTATGAAATGCTTTAAGGAAGCTTCCTTTTCTAAACGATTAGGTGCAGAAACCGAGATAGAGATAATCGGAGGTAATGAAATGTATCAATCGGTGTGTAGAAAGTGTTACATCGACTCATAA
611_ncRNA_2	611	NC_003310	Monkeypox_virus_Zaire-96-I-16	Poxviridae	Orthopoxvirus	A47R	uORF	5UTR	10	-234	-204	ACG	0.0045487999999999	0.0288890109499542	8.6	20.0	2.0	2.0	ACGGAGATATTAGTCGAGGATGTGATTCCATAG
638_ncRNA_2	638	NC_001716	Human_betaherpesvirus_7_(HHV-7)	Herpesviridae	Roseolovirus	U10	mORF	CDS	451	0	1353	ATG	0.0091267	0.0492384907814407	69.9	0.2	17.3	6.6	ATGGCTATAGCAGAAAGCGGAGCGTTCGAAATAAATGTCAATCTTGGAAAATCCATCGCTTCCATACAAAAAAATCCTATAATCTACATGCGTAGACATCTCTCTTTTTATGTGGAGTTATTAAAATTTATCATTCATCAATATGAGCAATGTTTTTTACCACCGAAAGGAACGATACTTTACCACAATGGCTTAATCGAACTAAATACTTTAATTATCGATCTGAATCAACAAATTACATCGAAACAGCAGATCTATAGTTGGACGAGCATTACTTTGCCAAAAATATTTTCGACTAAAGAATTATATTTTATTGTCGCGTCACCAGAATCGGAAAACATAACTCTCAATCCAGCTGTTACTAAAGGAGGATGGTTATCTGGGAGTTTTAGCTTTCCA…
640_ncRNA_0	640	NC_009527	European_bat_1_lyssavirus	Rhabdoviridae	Lyssavirus	G	uORF	5UTR	53	-215	-56	ATG	3.4968e-05	0.0005206965785932	151.3	4.7	34.3	17.2	ATGACCATCACTCCAAGCCACTGCTCAATCAGTTACCTCCACATGATGATATATACAACCACACTCTTCCGTCCTTCCGCGAGCAATAGAACAAAGTATGTTATGGTGCCACACAATAGCTGCATACTCTTAATATATATTATCCAATACCTTCACATGTGA
641_ncRNA_0	641	NC_001348	Human_alphaherpesvirus_3_(HHV-3)	Herpesviridae	Varicellovirus	ORF19	mORF	CDS	775	0	2325	ATG	1.1727e-05	0.0002036709824906	172.6	11.6	38.2	33.6	ATGGAGTTCAAAAGAATTTTTAATACGGTTCATGACATTATAAACCGATTATGTCAACATGGCTACAAGGAATACATCATTCCGCCCGAATCAACCACACCGGTGGAATTAATGGAGTATATTAGCACTATCGTCTCAAAACTTAAGGCGGTGACGCGACAAGATGAGCGAGTGTACCGATGTTGTGGAGAACTTATCCATTGCCGTATTAACCTACGATCCGTTTCCATGGAAACGTGGTTGACTTCCCCAATTCTCTGTTTAACTCCCCGAGTCCGCCAAGCAATTGAAGGGCGGAGGGACGAAATTCGTCGGGCTATATTAGAACCGTTTTTGAAAGATCAATACCCCGCTTTAGCTACCCTTGGACTACAGTCTGCTTTAAAGTACGAAGACTTT…
643_ncRNA_0	643	NC_001356	Mupapillomavirus_1	Papillomaviridae	Mupapillomavirus	E1	iORF	CDS	11	97	130	ATG	0.00062348	0.0057387198522867	36.6	7.7	4.8	3.0	ATGTTTCTTGTGTTAGCGACTTATCTGATTTATTAG
645_ncRNA_0	645	NC_005336	Orf_virus	Poxviridae	Parapoxvirus	ORF011_putative_EEV_envelope_phospholipase	mORF	CDS	378	0	1134	ATG	2.4559e-05	0.0003855469497739	667.3	28.3	162.6	108.7	ATGTGGCCGTTCTCCTCCATCCCCGTGGGCGCCGACTGCCGCGTCGTGGAGACGCTGCCCGCAGAGGTGGCGTCCCTGGCGCAGGGCAACATGAGCACCCTCGACTGCTTCACCGCCATCGCCGAGTCCGCGAAGAAGTTTTTGTACATCTGCAGCTTCTGCTGCAACCTGAGCTCCACCAAGGAGGGCGTCGACGTCAAGGACAAGCTCTGCACGCTCGCCAAGGAGGGCGTAGACGTCACGCTGCTCGTGGACGTGCAGAGCAAGGACAAGGACGCGGACGAGCTGCGCGCGGCGGGCGTCAACTACTACAAGGTCAAGGTGTCCACCAAGGAGGGCGTCGGCAACCTGCTCGGCAGCTTCTGGCTCTCGGACACCGGGAACTGGTACGTGGGCAGC…
598_ncRNA_0	598	NC_011203	Human_mastadenovirus_B_(HAdV-B)	Adenoviridae	Mastadenovirus	E3	N_ext	CDS	163	-51	438	AGG	0.0004513	0.0044103266411983	721.4	282.8	195.4	154.7	AGGGAAATACAACCATCTCCATCTACTGCATCTGTAACCACCCCGGATTGCATGAAAGCCTTTGCTGTCTTGTTTGTGCTGAGTTTAATAAAAACTGAGTTAAGACCCTCCTACGGACTACCGCTTCTTCAATCAGGACTTTACAACACCAACCAGATCTTCCAGAAGACCCAGACCCTTCCTCCTTTCATCCAGGACTCTAACTCTACCTTACCAGCACCCTCCACTACTAACCTTCCCGAAACAAACAAGCTTGCATCTCATCTGCAACACCGCCTTTCACGAAGCCTTCTTTCTGCCAATACTACCACTCCCAAAACCGGAGGTGAGCTCCGCGGTCTTCCTACTGACGACCCCTGGGTGGTAGCGGGTTTTGTAACGTTAGGAGTAGTTGCGGGT…
600_ncRNA_1	600	NC_000898	Human_betaherpesvirus_6B_(HHV-6B)	Herpesviridae	Roseolovirus	U100	uORF	5UTR	24	-174	-102	ATG	0.0017755	0.0135361166692802	31.3	1.0	8.5	4.1	ATGTTTCCGGATGCAAACCGCTCTATTATGCTCTCCCGTCCTCGTAGGATCTGTCTCCCGTTTCTCCTCCTGTAG
614_ncRNA_0	614	NC_014531	Great_Island_virus_(GIV)	Reoviridae	Orbivirus	NS3	N_trunc	CDS	152	57	513	ACG	0.00092169	0.0078896371812257	77.4	42.4	15.2	25.1	ACGACGCGTATGCTCAAGATGCAGGTGAACGAATGCAGTCTTACGGAGATGCGCCAGACATATCAGAGTCTGAAGAGGCGTTGCCGACTGCTTTATTATGGAGAGTTGCTGTGTCTAGCTGCGGCTTTAGGACTCACACTCGTCCTGATGGTCCCATCCGCGTCGAGGGTCTTGGAGGGCGCGCTCACCCAGGCTAACATCACGGGTCACGTGATAACCGGAATCCTTACGAGCCTTGCGATCTTCCTGCAACACCACCGAGCGCGGCTGCTGAAGCGGAAGCGCAGCATTAAACGTGACATCGTGAAGCGCATGACCTACATCTCCCTCGCCCGCAGGATGGGATCGCAGTTTCCGGAAAGCGCTGGCGCAGGAAGTGACTTTAGGGCTCGTCTCATG…
616_ncRNA_0	616	NC_001479	Encephalomyocarditis_virus	Picornaviridae	Cardiovirus	hypothetical_protein	ouORF	CDS	37	-11	100	ACG	0.0067281999999999	0.0390697812066905	86.0	38.3	29.2	11.6	ACGATGATAATATGGCCACAACCATGGAACAAGAGACTTGCGCGCACTCTCTCACTTTTGAGGAATGCCCAAAATGCTCTGCTCTACAATACCGTAATGGATTTTACCTGCTAA
616_ncRNA_0	616	NC_001479	Encephalomyocarditis_virus	Picornaviridae	Cardiovirus	truncated_polyprotein	ouORF	CDS	37	-11	100	ACG	0.0067281999999999	0.0390697812066905	86.0	38.3	29.2	11.6	ACGATGATAATATGGCCACAACCATGGAACAAGAGACTTGCGCGCACTCTCTCACTTTTGAGGAATGCCCAAAATGCTCTGCTCTACAATACCGTAATGGATTTTACCTGCTAA
618_ncRNA_1	618	NC_006998	Vaccinia_virus	Poxviridae	Orthopoxvirus	J2R	uORF	CDS	12	-54	-18	ATG	0.003087	0.0211010483791575	26.0	0.9	2.8	1.0	ATGGATATATTAAAGTCGAATAAAGTGAACAATAATTAA
620_ncRNA_0	620	NC_001348	Human_alphaherpesvirus_3_(HHV-3)	Herpesviridae	Varicellovirus	ORF39	N_ext	CDS	240	-54	666	ATG	2.9021999999999997e-15	2.403016655877342e-13	382.7	40.1	111.6	73.7	ATGAACCCACCCCAAGCCCGCGTCTCGGAACAGACAAAGGACTTGCTTAGCGTTATGGTTAACCAGCACCCCGAAGAGGACGCAAAAGTGTGTAAATCCAGTGATAATTCACCGCTTTATAACACCATGGTTATGTTATCGTATGGGGGTGATACGGACTTACTATTAAGCTCTGCATGTACCCGCACATCTACCGTAAACAGGTCGGCGTTTACGCAACACTCCGTGTTTTATATTATATCCACGGTGTTGATTCAACCAATATGTTGTATCTTCTTTTTTTTTTACTATAAAGCGACACGCTGTATGCTCTTATTCACAGCCGGGTTACTTCTGACGATTCTACATCACTTTCGACTTATTATTATGTTATTGTGTGTCTACAGAAATATACGATCA…
632_ncRNA_0	632	NC_000898	Human_betaherpesvirus_6B_(HHV-6B)	Herpesviridae	Roseolovirus	U54	mORF	CDS	459	0	1377	ATG	0.0011491	0.009486247447983	100.9	13.8	41.6	27.0	ATGCAACCCGCCACTCTACAATGGTCTTCGTACGTACTACAGCTAAGATTAACAACTGCCGCCATATTAAAACCCGGCGAACTGAGATATTTTAAATGCGGATTAGGTATCTGCCCCCCTTCATCCAGCGTGGTGTGCACTTGTAGAGACGAAAGCAGTTTTGCAGCATCGCCTTTTACTTACATCGATCCAAAAGATTATGGCAACATACCCTTTGCGGTGCATAACATCTCAGATCTAGATCTGGATCTCGGCAGATTACCCATCGTTCTTAACATATTCGCACTCCCTTACGCGAACGTGACTGTATCAAATTTACCGGTGCAACGCATAGAAGCCTACGATCGCCACGCCATACCCCACGGACAGTGCGAGGCGCAGTTTATTCTATATGGCCCT…
634_ncRNA_0	634	NC_001664	Human_betaherpesvirus_6A	Herpesviridae	Roseolovirus	U54	mORF	CDS	458	0	1374	ATG	0.00049076	0.0047317305415592	133.6	16.6	50.3	37.5	ATGCAACCCGCCACTCTACAATGGTCTTCGTACGTACTACAGCTAAGAGTAACAACTACCGCCATATTAAAACCCGGCGAACTGAGATTGTTTAAATGCGGATTAGGTATCACCCCCCCTTCATCCGCCGTAGTGTGCATTTGTAGAGACGAAAGCAGTTTTACATCATCGCCTTTTACTTACATCGATCCAAAAGATTACGGCAACATACCCTTCGCGGTGCAGAACATCTCAGATCTAGATCTGGATCTCAGTAGATTACCTATCGTCCTTAATATATTTGCACTTCCTCACGCAAACGTGAATATATCAAATTTACCGGTGCAACGCATCGAAGCCCACGATCGCCACATTATACCCCACGGACAGTGCGACGCGAAGTTTGTCATATATGGCCCT…
649_ncRNA_0	649	NC_006998	Vaccinia_virus	Poxviridae	Orthopoxvirus	B6R	uORF	5UTR	7	-245	-224	TTG	0.0024448	0.0173696589387516	12.0	0.0	0.9	0.0	TTGTACAATATGAACAAGAAATAG
649_ncRNA_1	649	NC_006998	Vaccinia_virus	Poxviridae	Orthopoxvirus	B6R	uORF	5UTR	21	-116	-53	ATG	0.0023507	0.0168482101651186	11.0	0.1	6.2	2.5	ATGACCAATATAAGTTCCATAAATTGCTACCGTAAATATAAATCCGTTAAAATAATGAATAATTAA
654_ncRNA_0	654	NC_001829	Adeno-associated_virus_-_4	Parvoviridae	Dependoparvovirus	capsid	iORF	CDS	119	76	433	CTG	1.4458e-05	0.0002427740207289	107.3	36.7	35.3	14.7	CTGGAGCCCCTAAACCCAAGGCAAATCAACAACATCAGGACAACGCTCGGGGTCTTGTGCTTCCGGGTTACAAATACCTCGGACCCGGCAACGGACTCGACAAGGGGGAACCCGTCAACGCAGCGGACGCGGCAGCCCTCGAGCACGACAAGGCCTACGACCAGCAGCTCAAGGCCGGTGACAACCCCTACCTCAAGTACAACCACGCCGACGCGGAGTTCCAGCAGCGGCTTCAGGGCGACACATCGTTTGGGGGCAACCTCGGCAGAGCAGTCTTCCAGGCCAAAAAGAGGGTTCTTGAACCTCTTGGTCTGGTTGAGCAAGCGGGTGAGACGGCTCCTGGAAAGAAGAGACCGTTGA
656_ncRNA_1	656	NC_009333	Human_gammaherpesvirus_8_(Kaposi's_sarcoma-associated_herpesvirus)	Herpesviridae	Rhadinovirus	K5	N_trunc	CDS	253	9	768	AAG	0.0038583	0.0253175218104495	147.2	1.4	51.3	23.9	AAGGACGTAGAAGAGGGTGTAGAGGGACCCATCTGCTGGATATGTAGGGAAGAGGTGGGGAACGAGGGCATACACCCCTGCGCCTGTACCGGAGAGCTGGATGTCGTCCACCCGCAGTGTTTAAGCACTTGGCTAACAGTGTCTCGAAACACGGCCTGTCAAATGTGTCGCGTTATATACCGCACGCGCACGCAGTGGCGTAGTCGCCTTAACCTGTGGCCGGAGATGGAGCGCCAAGAAATTTTTGAACTGTTTTTGCTGATGTCTGTGGTGGTGGCTGGGCTTGTCGGCGTGGCGTTGTGCACCTGGACGCTCCTGGTCATCCTAACTGCTCCTGCGGGAACATTCTCCCCCGGGGCCGTGCTCGGTTTTCTCTGCTTCTTTGGGTTTTACCAAATA…
656_ncRNA_1	656	GQ994935	Human_gammaherpesvirus_8_(Kaposi's_sarcoma-associated_herpesvirus)	Herpesviridae	Rhadinovirus	K5	N_trunc	CDS	253	9	768	AAG	0.0038583	0.0253175218104495	147.2	1.4	51.3	23.9	AAGGACGTAGAAGAGGGTGTAGAGGGACCCATCTGCTGGATATGTAGGGAAGAGGTGGGGAACGAGGGCATACACCCCTGCGCCTGTACCGGAGAGCTGGATGTCGTCCACCCGCAGTGTTTAAGCACTTGGCTAACAGTGTCTCGAAACACGGCCTGTCAAATGTGTCGCGTTATATACCGCACGCGCACGCAGTGGCGTAGTCGCCTTAACCTGTGGCCGGAGATGGAGCGCCAAGAAATTTTTGAACTGTTTTTGCTGATGTCTGTGGTGGTGGCTGGGCTTGTCGGCGTGGCGTTGTGCACCTGGACGCTCCTGGTCATCCTAACTGCTCCTGCGGGAACATTCTCCCCCGGGGCCGTGCTCGGTTTTCTCTGCTTCTTTGGGTTTTACCAAATA…
656_ncRNA_0	656	NC_009333	Human_gammaherpesvirus_8_(Kaposi's_sarcoma-associated_herpesvirus)	Herpesviridae	Rhadinovirus	K5	iORF	CDS	4	41	53	CTG	0.0037	0.0244139220743958	270.3	0.0	58.7	32.6	CTGCTGGATATGTAG
656_ncRNA_0	656	GQ994935	Human_gammaherpesvirus_8_(Kaposi's_sarcoma-associated_herpesvirus)	Herpesviridae	Rhadinovirus	K5	iORF	CDS	4	41	53	CTG	0.0037	0.0244139220743958	270.3	0.0	58.7	32.6	CTGCTGGATATGTAG
660_ncRNA_2	660	NC_010810	Human_TMEV-like_cardiovirus	Picornaviridae	Cardiovirus	polyprotein	iORF	CDS	32	19	115	ATC	0.0069035	0.0398946866714226	69.1	0.0	13.5	10.8	ATCCGCTTATGTGCCCTCTTTGCACTGCTCTCGACAAAACTTCGGACGGACTTTTCACCCTTCTGTTCGACAATGAATGGTACCCAACTGACCTATTGA
660_ncRNA_2	660	NC_010810	Human_TMEV-like_cardiovirus	Picornaviridae	Cardiovirus	protein_2B*	iORF	CDS	32	19	115	ATC	0.0069035	0.0398946866714226	69.1	0.0	13.5	10.8	ATCCGCTTATGTGCCCTCTTTGCACTGCTCTCGACAAAACTTCGGACGGACTTTTCACCCTTCTGTTCGACAATGAATGGTACCCAACTGACCTATTGA
662_ncRNA_1	662	NC_039199	Human_metapneumovirus_(HMPV)	Pneumoviridae	Metapneumovirus	P	uORF	5UTR	9	-241	-214	GTG	0.0030664	0.0209911561413387	75.0	27.5	6.7	14.8	GTGTTGTTCTCGGAAATGCCTCAGGCTTAG
662_ncRNA_0	662	NC_039199	Human_metapneumovirus_(HMPV)	Pneumoviridae	Metapneumovirus	P	uORF	5UTR	10	-91	-61	ATG	1.2364e-05	0.0002128328932176	153.2	6.9	33.3	36.7	ATGAAGAGAAAGAGGCTGCAGAACATTTCTTAA
664_ncRNA_3	664	NC_007740	Liao_ning_virus	Reoviridae	Seadornavirus	VP5	uORF	CDS	4	-52	-40	ATA	0.0021085	0.015433807191265	41.9	1.0	7.8	9.9	ATATACATTACTTAA
664_ncRNA_1	664	NC_007740	Liao_ning_virus	Reoviridae	Seadornavirus	VP5	iORF	CDS	50	13	163	TTG	1.509e-05	0.0002522534187446	166.1	15.3	54.7	53.6	TTGACTTCAACGCAGTTGACTACAGCGTACTCTACAATCCGGGTGGCCAGCTGGTCCAACCAACCGCCATCGTTGGATCACCTGTCCACTATGAAGCTGTTTATCCCACACCAATGTTGCCTTACACTGCCGTACCGACCGTCACTTCAATGA
672_ncRNA_0	672	NC_002161	Bovine_respirovirus_3	Paramyxoviridae	Respirovirus	nucleoprotein_N	mORF	CDS	515	0	1545	ATG	1.5687e-05	0.000261021261383	111.0	5.9	25.6	26.7	ATGTTGAGTCTATTCGACACATTCAGTGCGCGTAGGCAGGAGAACATAACGAAATCAGCTGGTGGGGCTGTTATTCCCGGGCAAAAAAACACTGTGTCTATATTTGCTCTTGGACCATCAATAACAGATGACAATGATAAAATGACATTGGCTCTTCTCTTTTTGTCTCATTCTTTAGACAATGAAAAGCAGCATGCGCAAAGAGCTGGATTTTTAGTTTCTCTGTTATCAATGGCTTATGCCAACCCAGAATTATATTTAACATCAAATGGTAGTAATGCAGATGTTAAATATGTTATCTACATGATAGAGAAAGACCCAGGAAGACAGAAATATGGTGGGTTTGTCGTCAAGACTAGAGAGATGGTTTATGAAAAGACAACTGATTGGATGTTCGGG…
674_ncRNA_0	674	NC_001796	Human_respirovirus_3	Paramyxoviridae	Respirovirus	nucleocapsid_protein	N_ext	CDS	531	-48	1545	AAG	0.00057287	0.0053767475224485	306.8	44.9	52.7	58.4	AAGACATTGACTAGAAGGTCAAGAAAAGGGAACTCTATAATTTCAAAAATGTTGAGCCTATTTGATACATTTAATGCACGTAGGCAAGAAAACATAACAAAATCAGCCGGTGGAGCTATCATTCCTGGACAGAAAAATACTGTCTCTATATTTGCTCTTGGACCGACAATAACTGATGATAATGAGAAAATGACATTAGCTCTTCTTTTTTTATCTCATTCACTGGATAATGAGAAACAACATGCACAAAGGGCAGGGTTCCTGGTGTCCTTATTATCAATGGCTTATGCCAATCCAGAGCTCTACCTAACAACAAATGGAAGTAATGCAGATGTCAAGTATGTCATATACATGATCGAGAAAGATCTAAAACGGCAAAAGTATGGAGGATTTGTGGTT…
688_ncRNA_0	688	NC_000898	Human_betaherpesvirus_6B_(HHV-6B)	Herpesviridae	Roseolovirus	U76	uORF	5UTR	8	-256	-232	TTG	0.0046088	0.0291298766850828	55.0	0.0	4.0	6.0	TTGACGTTCGCTCATAGATACATGTGA
689_ncRNA_3	689	NC_015396	Avian_gyrovirus_2	Anelloviridae	Gyrovirus	putative_nucleocapsid	uORF	CDS	16	-52	-4	TTG	0.00099244	0.008363425667967	201.1	32.1	32.3	20.8	TTGATTACCTTAAGAGAAGAGGGACCCCCCATAAAAAAACTAAGACTGTGA
689_ncRNA_0	689	NC_015396	Avian_gyrovirus_2	Anelloviridae	Gyrovirus	putative_nucleocapsid	mORF	CDS	460	0	1380	ATG	4.4062e-05	0.0006320104521174	507.1	78.3	114.3	134.9	ATGGCAAGATTACGACGACGACGACCTCGTGGACGCTTTGGCTTCTACCACAGAGGACGATGGCACTGGAGACACAGACTGCGACGAAGACGCTATTCCCGGAGGGGTAAATTTCGATATGCGCGTAGAAGATCCTTTGATCGCCGCGTTAAGAGGAGGATCTTCAACCCACACCCGGGCTCCTATGTGGTAAGGCTACCAAACCCTTACAATAAGCTTACCCTCTTTTTCCAAGGCATTGTGTTCATTCCGGAGGCTCAAGCATTTGTTAAAAGTACTTATACAAAGACTAATCTTACGGTTTGCCATGTAGCCTCAATAAATGTTAACCTCCGAGAATTTATGCTTGCTACAATGCCTTTAGATGCAAAGAGCAAAATCGGAGGCCCTAATCCTTAT…
691_ncRNA_2	691	KF373730	Human_gammaherpesvirus_4_(Epstein-Barr_virus)	Herpesviridae	Lymphocryptovirus	BALF1	uORF	CDS	18	-60	-6	AAG	0.0060926	0.03630054356114	41.3	0.0	16.6	3.1	AAGAAAGCGGTGACAGCCTGGCCGGCGGCCACGCAGGAGGCCAACAGGAGGAGCTGA
691_ncRNA_0	691	KF373730	Human_gammaherpesvirus_4_(Epstein-Barr_virus)	Herpesviridae	Lymphocryptovirus	BALF1	mORF	CDS	220	0	660	ATG	3.7894e-09	1.5121354917898198e-07	617.5	247.5	193.7	149.4	ATGAACCTGGCCATTGCTCTGGACTCTCCTCACCCAGGCCTCGCGTCTTATACTATTCTGCCACGCCCATTTTATCATATAAGCCTGAAGCCCGTGAGCTGGCCTGACGAGACCATGAGGCCAGCCAAGTCTACAGATTCTGTGTTTGTGAAGACCCCGGTCGAGGCGTGGGTCGCGCCCTCGCCGCCGGACGACAAGGTGGCTGAGTCCAGCTACCTCATGTTCAGGGCCATGTACGCGGTGTTCACCCGGGATGAGAAAGACCTGCCTTTGCCAGCCCTGGTCCTCTGCCGGCTCATCAAGGCCTCCCTGAGGAAGGATAGGAAGCTGTACGCAGAGCTGGCCTGCAGGACAGCCGACATCGGGGGCAAAGACACGCACGTACGGCTCATCATCAGC…
693_ncRNA_0	693	NC_024473	Vesicular_stomatitis_New_Jersey_virus	Rhabdoviridae	Vesiculovirus	C'_protein	uORF	5UTR	43	-228	-99	ATG	0.0008394	0.0073114297311827	86.2	15.8	16.6	13.2	ATGACAACGGAGGAAAACCCACACCTGATATGCTCAACTTCGCACGAAGAGCAGTCAGCTCTTTGCAGTCACTTCGTGAGAAAACAATCGGCAAATACGCTAAAGCAGAATTTGATAAATGACCAGGTTTGA
694_ncRNA_1	694	NC_006998	Vaccinia_virus	Poxviridae	Orthopoxvirus	F7L	uORF	5UTR	35	-255	-150	ATT	1.9037e-05	0.0003081648058284	76.2	0.0	14.4	11.5	ATTGCAAAATATGGACACTCATTTAACGTGAAAAGATTTACGAATGAAGAAATGTGTCTTAAGAATGATTATCCACGAATTATATCATATAATCCTCCACCAAAATAG
694_ncRNA_0	694	NC_006998	Vaccinia_virus	Poxviridae	Orthopoxvirus	F7L	uORF	5UTR	6	-245	-227	ATG	6.4e-05	0.0008632229776606	169.9	4.0	29.8	35.1	ATGGACACTCATTTAACGTGA
703_ncRNA_0	703	NC_006273	Human_betaherpesvirus_5_(HHV-5_HCMV)	Herpesviridae	Cytomegalovirus	UL99	ouORF	5UTR	99	-236	61	ATC	3.6554e-05	0.0005400602278115	367.8	105.3	112.6	64.3	ATCGATTTCCGCGACCTGCCTACCGTCTACCTGGTCTCGGCCATCTTCCGCGAGCGCGAGGAAAGCGAACTGGGCTGCGAGTTGCTGGCCGGCGGTCGCGTTTTCCACTGCGACCACATCCCGCTCCTGCTCATCGTCACGCCCGTGGTCTTTGACCCTCAGTTTACGCGCCATGCCGTCTCTACCGTGTTAGACCGTTGGAGTCGCGACCTGTCCCGCAAGACGAACCTACCGATATGGGTGCCGAACTCTGCAAACGAATATGTTGTGAGTTCGGTACCACGTCCGGTGAGCCCCTGA
736_ncRNA_0	736	NC_003663	Cowpox_virus	Poxviridae	Orthopoxvirus	CPXV119A_CDS	uORF	CDS	9	-39	-12	TTG	7.7966e-05	0.0010186614196236	29.6	0.0	4.0	3.0	TTGTTTATGTCTTTTCTAAGCGGTAAATAA
740_ncRNA_2	740	NC_006577	Human_coronavirus_HKU1_(HCoV-HKU1)	Coronaviridae	Betacoronavirus	HE	iORF	CDS	18	76	130	ATG	0.0082092	0.0454955361687571	11.3	0.0	0.0	0.0	ATGACTGGTTTTTATTTGGTGATAGTCGTTCTGATTGTAACCATATTAATAATTTAA
742_ncRNA_0	742	NC_020805	Chandipura_virus	Rhabdoviridae	Vesiculovirus	glycoprotein	ouORF	CDS	16	-47	1	ATG	2.4664e-05	0.0003865710170912	21.4	2.0	4.0	7.9	ATGTACCATATGAAAAAAATTAACAGAATTCCTACGAATTCAGAAACATGA
745_ncRNA_0	745	NC_001552	Murine_respirovirus	Paramyxoviridae	Respirovirus	C	uORF	5UTR	28	-212	-128	ATC	0.00015206	0.0017719127811076	513.0	182.4	107.8	97.3	ATCATGACGAAGAGGATGATGCCGCGGCAGCAGCTGGGATGGGAGGAATCTAAGATCACACGAGGATTTAGGATACATGACCCGTAG
707_ncRNA_0	707	NC_005336	Orf_virus	Poxviridae	Parapoxvirus	ORF106_RNA_polymerase_subunit_RPO35	uORF	CDS	17	-53	-2	ATG	4.1527e-13	2.6911433926666663e-11	520.1	86.7	74.3	81.3	ATGATCCTGAATAAAAAGGCGAAAAAGGAGATGGGCCAGGCGTCCTCTGCGTGA
709_ncRNA_1	709	NC_001405	Human_mastadenovirus_C	Adenoviridae	Mastadenovirus	IX	mORF	CDS	140	0	420	ATG	6.341e-05	0.0008584813189415	930.7	276.9	335.0	523.2	ATGAGCGCCAACTCGTTTGATGGAAGCATTGTGAGCTCATATTTGACAACGCGCATGCCCCCATGGGCCGGGGTGCGTCAGAATGTGATGGGCTCCAGCATTGATGGTCGCCCCGTCCTGCCCGCAAACTCTACTACCTTGACCTACGAGACCGTGTCTGGAACGCCGTTGGAGACTGCAGCCTCCGCCGCCGCTTCAGCCGCTGCAGCCACCGCCCGCGGGATTGTGACTGACTTTGCTTTCCTGAGCCCGCTTGCAAGCAGTGCAGCTTCCCGTTCATCCGCCCGCGATGACAAGTTGACGGCTCTTTTGGCACAATTGGATTCTTTGACCCGGGAACTTAATGTCGTTTCTCAGCAGCTGTTGGATCTGCGCCAGCAGGTTTCTGCCCTGAAGGCT…
711_ncRNA_1	711	NC_001560	Vesicular_stomatitis_Indiana_virus	Rhabdoviridae	Vesiculovirus	nucleocapsid_(N)_protein	mORF	CDS	422	0	1266	ATG	0.00020958	0.0023373844722349	264.2	10.3	63.6	58.3	ATGTCTGTTACAGTCAAGAGAATCATTGACAACACAGTCATAGTTCCAAAACTTCCTGCAAATGAGGATCCAGTGGAATACCCGGCAGATTACTTCAGAAAATCAAAGGAGATTCCTCTTTACATCAATACTACAAAAAGTTTGTCAGATCTAAGAGGATATGTCTACCAAGGCCTCAAATCCGGAAATGTATCAATCATACATGTCAACAGCTACTTGTATGGAGCATTAAAGGACATCCGGGGTAAGTTGGATAAAGATTGGTCAAGTTTCGGAATAAACATCGGGAAAGCAGGGGATACAATCGGAATATTTGACCTTGTATCCTTGAAAGCCCTGGACGGCGTACTTCCAGATGGAGTATCGGATGCTTCCAGAACCAGCGCAGATGACAAATGG…
715_ncRNA_0	715	NC_001405	Human_mastadenovirus_C	Adenoviridae	Mastadenovirus	L1	mORF	CDS	415	0	1245	ATG	0.0050628	0.0314064837013401	647.5	115.4	227.7	130.8	ATGCATCCGGTGCTGCGGCAGATGCGCCCCCCTCCTCAGCAGCGGCAAGAGCAAGAGCAGCGGCAGACATGCAGGGCACCCTCCCCTTCTCCTACCGCGTCAGGAGGGGCAACATCCGCGGCTGACGCGGCGGCAGATGGTGATTACGAACCCCCGCGGCGCCGGGCCCGGCACTACCTGGACTTGGAGGAGGGCGAGGGCCTGGCGCGGCTAGGAGCGCCCTCTCCTGAGCGACACCCAAGGGTGCAGCTGAAGCGTGACACGCGCGAGGCGTACGTGCCGCGGCAGAACCTGTTTCGCGACCGCGAGGGAGAGGAGCCCGAGGAGATGCGGGATCGAAAGTTCCACGCAGGGCGCGAGTTGCGGCATGGCCTGAACCGCGAGCGGTTGCTGCGCGAG…
751_ncRNA_2	751	NC_003663	Cowpox_virus	Poxviridae	Orthopoxvirus	CPXV030_CDS	iORF	CDS	29	43	130	ATT	0.0068834	0.0398164036774769	57.6	0.0	7.7	11.2	ATTCTATCAAAGATGTTATACACGATTACATTTGTTGGCTCAGTATGCCTGATGAAGCAAGACCATCTATCGGAAACGTCTTTAACGTGA
719_ncRNA_0	719	NC_001356	Mupapillomavirus_1	Papillomaviridae	Mupapillomavirus	regulatory_protein_E2	N_ext	CDS	401	-45	1158	ATG	5.895399999999998e-13	3.772706700460829e-11	209.8	54.0	59.4	39.0	ATGGAAAACCTCAGCAGTCGCTTAGACTTACTGCAAGAGCAGCTAATGAACCTATATGAACAGGACAGTAAATTGATAGAAGATCAAATTAAGCAGTGGAATCTAATTAGACAAGAACAAGTTCTTTTCCATTTCGCCAGAAAAAATGGGGTAATGAGAATTGGATTGCAGGCAGTTCCATCTTTAGCGTCCTCACAGGAGAAGGCAAAGACAGCTATTGAAATGGTGTTACATTTAGAGTCTTTAAAGGACTCACCTTATGGCACAGAGGATTGGTCACTTCAAGACACTAGCAGAGAGCTGTTTTTGGCACCCCCAGCTGGCACCTTCAAGAAGAGTGGCAGCACACTTGAGGTTACCTATGACAATAACCCTGATAATCAGACAAGGCACACAATT…
732_ncRNA_0	732	NC_001664	Human_betaherpesvirus_6A	Herpesviridae	Roseolovirus	U32	N_trunc	CDS	87	3	264	ACG	0.0049465	0.0307773427318696	394.9	57.6	67.4	35.1	ACGACCATACGTAGTGATGATTTGTCGAATCAGATCACTCAGATTTCAGGTTCTTCAAAAAAAGAAGAAGAAAAGAAAAAGCAGCAGATGCTTACCGGTGTTTTGGGGCTGCAGCCTAATATGGCCAGTCATCCCGTTCTTGGGGTTTTTTTGCCAAAATATGCTAAGCAGAACGGCGGTAACGTGGATAAAACGGCGTTCCGACTCGATTTGATAAGAATGCTGGCGCTGCATAGACTGAACACAAAAACAGGGAGTGATTGA
732_ncRNA_1	732	NC_001664	Human_betaherpesvirus_6A	Herpesviridae	Roseolovirus	U32	iORF	CDS	65	19	214	ATG	0.0013741	0.0109872615530147	369.8	68.3	74.1	54.7	ATGATTTGTCGAATCAGATCACTCAGATTTCAGGTTCTTCAAAAAAAGAAGAAGAAAAGAAAAAGCAGCAGATGCTTACCGGTGTTTTGGGGCTGCAGCCTAATATGGCCAGTCATCCCGTTCTTGGGGTTTTTTTGCCAAAATATGCTAAGCAGAACGGCGGTAACGTGGATAAAACGGCGTTCCGACTCGATTTGA
734_ncRNA_0	734	NC_000898	Human_betaherpesvirus_6B_(HHV-6B)	Herpesviridae	Roseolovirus	U32	N_trunc	CDS	74	45	267	ATT	0.00035662	0.0036178209496973	273.1	42.3	33.3	37.1	ATTTCAGGAAGTTCTTCAAAAAAAGAGGAGGAAAAGAAGAAGCAGCAGATGCTTACCGGTGTTTTAGGGCTGCAGCCTACCATGGCCAATCATCCCGTCCTTGGGGTCTTTTTGCCAAAATACGCTAAGCAGAACGGCGGTAACGTGGATAAAACGGCGTTCCGACTCGATTTGATAAGAATGCTGGCGCTGCATAGACTGAACACAAAAACAGGGAGTGATTGA
792_ncRNA_0	792	NC_004161	Reston_ebolavirus	Filoviridae	Ebolavirus	VP24	N_ext	CDS	270	-57	753	ATT	1.1956e-07	3.5749212303906486e-06	143.2	62.0	42.0	37.7	ATTATTTCTTGTTGTTTAAACAAATTCCTTTTGTGTGAGACATCCTCAAGGCACAAGATGGCTAAAGCCACAGGCCGATACAATCTCGTGCCCCCAAAGAAAGATATGGAAAAGGGAGTGATTTTTAGTGATCTTTGTAATTTCTTGATTACTCAAACCCTGCAAGGTTGGAAGGTTTATTGGGCAGGAATTGAGTTTGATGTAAGTCAAAAAGGCATGGCTCTTCTGACAAGACTCAAAACAAATGACTTTGCTCCTGCCTGGGCGATGACAAGAAATCTTTTCCCACATCTGTTCCAGAACCCAAATTCGGTTATTCAATCTCCCATCTGGGCTTTGAGGGTAATTTTGGCAGCCGGATTGCAGGATCAGTTGTTAGACCATTCATTGGTTGAGCCA…
796_ncRNA_0	796	NC_014071	Torque_teno_canis_virus	Anelloviridae	Thetatorquevirus	hypothetical_protein	ouORF	5UTR	101	-188	115	ATG	0.0088345	0.0479494830541596	311.5	41.6	138.3	106.5	ATGTCCGACGAGGGCTACCGAGAGCTCGTGGAGAGTAAGAGTGCTCCCACGACCCCGGGACCCTGGAGCCCGGACAGGGAGAGATGGAAGCGTCACGAGGCAGCGTGGAAGCAGCACTGTAGCTGGAGTCACGGGCTCTGGTGCCACTGCCACGACTGGACGCGACACCTCAAAAAAGAGACGCGAGAATGCGGTTCCGGTACCGAAAGTGGAGAAGACCCCGCCGTCTCTTTCGATCTCGTAGACGACGCGGCTATGCTCGCCGCCGCTGGAGACGCCGAGCCTGGGGCCGCCGGAGGCGGGTAA
797_ncRNA_1	797	NC_003663	Cowpox_virus	Poxviridae	Orthopoxvirus	CPXV192_CDS	iORF	CDS	21	115	178	ATG	3.0687e-05	0.0004654378544234	27.9	0.0	3.4	5.0	ATGATCATGTTACCATACATCATATCGCTACTTGGTAGCGTATTATTCAGTATGAAGATCTATTAA
806_ncRNA_0	806	NC_010624	Sapovirus_Mc10	Caliciviridae	Sapovirus	hypothetical_protein	mORF	CDS	166	0	498	ATG	0.00012158	0.0014747226179186	101.9	64.8	24.2	32.1	ATGTCTTGGTTTACTGGAGCATCTCTGGCTGCCGGTTCACTCGTGGACATGGCAGGCACCATTTCATCAATTGTGGCACAACAAAGACAAATTGATCTGATGGCAGAAGCAAATAGAATCCAGGCAGATTGGGTGCGCCGTCAAGAGGCACTACAAATCCGTGGCCAGGACATCTCACGGGATCTTGCTGTTAACGGCACTGCCCAGCGTGTTGAGTCTTTAGTCAATGCAGGCTTCACACCCGTGGACGCACGTCGGCTGGCCGGCGGAACGGAAACGGTGAGTTACGGCCTACTGGATCGCCCTATCCTACAACGGGGCATCCTTTCTGGCATCACTGAGACACGACACCTCCAGGCCATGCAGGGCGCTCTAAGTGCATTCAAAAATGGTGCCTCT…
814_ncRNA_1	814	NC_006998	Vaccinia_virus	Poxviridae	Orthopoxvirus	B1R	uORF	5UTR	6	-171	-153	ATG	0.00054399	0.0051494435612036	12.2	16.0	0.0	1.0	ATGTATTTTAACACTAATTAG
783_ncRNA_0	783	NC_006273	Human_betaherpesvirus_5_(HHV-5_HCMV)	Herpesviridae	Cytomegalovirus	US14	uORF	5UTR	71	-260	-47	AAG	1.5018e-16	1.4077673346190935e-14	504.8	49.5	127.0	107.2	AAGATCGTCTTGTCCTTCAGCGTGCTCATTACCTGTCTAGCCGTCTCGCATTTCCACGAAGCGGCCCTGGCTGTACGCTACGAGACGCCGCTGGAACGCGCGCTTTTGGCGGCCGTCAAGGTGTTTCTCAGCCTGGTTTTCACTCTGCTGATGGTGCTGAGAATCATGACCCTGCGCACCTTTTTGCAAACCTACTTTTCCTCTGACAAGCTGTAG
780_ncRNA_0	780	NC_006273	Human_betaherpesvirus_5_(HHV-5_HCMV)	Herpesviridae	Cytomegalovirus	UL88	ouORF	5UTR	86	-257	1	ATC	0.00041484	0.0041186142253089	180.4	45.0	40.9	34.6	ATCCCTCGCACGCGCCTCAAAGTGTTAGTCGAGGTGCTGGGCGTGTTGCAGAGTATCAGCGGTACGCCGCACACGCGCGAAGTGATCCACCAGACGTTGTTTCGATTGTGCTCGGCGGCCGCAGCCACATCGGGCCTGTGTTCATCCCCTCCCCCATTGTGTGTGTCCTCATCTTCCTCCGTCCCTTCTGTCCCAACCTCCGTCAGCGTTGACGGCAGTTCTGAACCCACGTCGCCGCGAGTGCGGTTTGCATCACGATGA
780_ncRNA_1	780	NC_006273	Human_betaherpesvirus_5_(HHV-5_HCMV)	Herpesviridae	Cytomegalovirus	UL88	uORF	5UTR	35	-153	-48	ATT	0.00012362	0.0014958365053495	92.7	18.0	24.4	17.4	ATTGTGCTCGGCGGCCGCAGCCACATCGGGCCTGTGTTCATCCCCTCCCCCATTGTGTGTGTCCTCATCTTCCTCCGTCCCTTCTGTCCCAACCTCCGTCAGCGTTGA
781_ncRNA_0	781	NC_001664	Human_betaherpesvirus_6A	Herpesviridae	Roseolovirus	U21	mORF	CDS	433	0	1299	ATG	1.9427e-06	4.235120854451671e-05	402.8	19.3	87.3	55.3	ATGATGATCTGCCTTGTTTTCTTATGCGTCTTGACGTTAGCTCGGGGTGAAATCTATCCTCCCATTTGTCCGGCCCCTGGCGTAGGGAACGATGAAGCGGTTAGAGCTGGGGAGTTGCTGTTAGAGATATCTGCATACAGAAATCAAAGAAGCGGTAGAGTGGAGTTGTGGGGCAGTGCGGCGGTCAACAACCAAGTGTTTTATGGAGGAATGGAAAACAGTCAAATTGATTATGATTTCGGAAAGTTTTTGGTTTTTCGATGTTTTCAGGTTTTTAATAACGTACATAAACTATTGTTTAATACCGTGAGTAGTGCAACTATGCATCTTGCAAGAAAGCGTGTTCAGAAATGTGGTCATGGAAAAATGACATTTATTAGCATTCAAGTCCAATGCTCT…
802_ncRNA_0	802	NC_006554	Sapovirus_C12	Caliciviridae	Sapovirus	ORF2_protein	ouORF	CDS	43	-37	92	ATG	1.3378e-06	3.0455157985948473e-05	329.7	19.5	56.3	50.9	ATGGGAACGCTGGACGGGCCGTCAGATTCCTTGAATAATGTCTTGGTTCACAGGAGCAGCTCTTGCAGCCGGGTCCCTCGTGGACATGGCTGGTACTGTATCATCCATTGTGGCACAACACCGCCAAATTGA
804_ncRNA_0	804	NC_006273	Human_betaherpesvirus_5_(HHV-5_HCMV)	Herpesviridae	Cytomegalovirus	US3	N_ext	CDS	197	-33	558	GTG	3.9667999999999986e-11	2.1638649135802467e-09	1071.7	409.8	291.6	169.5	GTGAGCGGAGCCGAGCAGCGGACCTTCGGAGCCATGAAGCCGGTGTTGGTGCTCGCGATCCTGGCCGTCCTGTTCCTGAGACTCGCGGACTCGGTGCCCCGGCCCCTGAATGTGGTGGTATCGGAGATCAAATCGGCCCACTTTCGGGTGGAGGAGAACCAATGCTGGTTCCATATGGGCATGCTGTACTTCAAGGGGAGGATGTCGGGCAACTTCACCAAGAAACACTTTGTGAACGTGGGTATCGTCTCTCAATCTTACATGGACAGATTGCAAGTGTCCGGTGAGCAGTACCACCATGATGAGCGCGGAGCCTATTTCGAGTGGAACATCGGTGGGTACCCGGTGTCGCACACCGTGGATATGGTGGACATCACGTTGTCTACGAGGTGGGGAGAC…
819_ncRNA_0	819	NC_003461	Human_respirovirus_1	Paramyxoviridae	Respirovirus	Y2	N_ext	CDS	193	-54	525	AAG	1.2622e-06	2.895791253245221e-05	745.4	85.0	142.7	104.1	AAGGAGAGGCACCACGAAAACAAGAATCACTCTCAGATGTCATCGGACTCCTTGACGTCGTCTTATCCTACAAGCCCACAGAAATTGGAGAAGACAGAAGCTGGCTCCATGGTATCATCGACAACCCAAAAGAAAACAAGCCATCATGCAAAGCCGACGATAACAACAAAGACAGAGCAATCTCAACGTCGACCCAAGATCATAGATCAAGTGAGGGGAGTGGAATCTCTAGGAGAACAAGTGAGTCAAAAACAGAGACACATGCTAGAATCCTTGATCAACAAGGTATACACAGGGCCTCTAGGCGAGGAACTAGTCCAAACCCTCTACCTGAGAATATGGGCAATGAAAGAAACACCAGAATCGACGAAGATTCTCCAAATGAGAGAAGACATCAGA…
821_ncRNA_0	821	NC_006273	Human_betaherpesvirus_5_(HHV-5_HCMV)	Herpesviridae	Cytomegalovirus	UL13	N_ext	CDS	491	-54	1419	ACG	9.2611e-15	7.022182119344774e-13	883.7	228.1	215.1	164.3	ACGTCCCTGATTCCCTTCATAAAGCTGTTGACCGGCCCTAGAAAGACCAAGAGCATGCTGTGGGCCCACTGCGGTCGCTTCTTGCGTTATCATCTGCTCCCGCTGCTACTGTGTAGACTGCCATTCTTACTCTTTTTTCAGCGGCCGCAGTGGGCCCACGGCTTGGACATTGTCGAGGAGGACGAGTGGCTACGGGAGATACAAGGAGCGACGTACCAGCTGTCCATAGTACGCCAAGCTATGCAGCACGCCGGATTCCAAGTCAGAGCGGCGTCGGTTATGACACGGCGAAACGCCGTTGACCTGGACCGACCGCCGCTTTGGTCTGGATCGCTCCCGCATTTGCCCGTCTACGATGTGCGTTCCCCGCGGCCGTTGAGACCGCCGTCATCACAGCAT…
843_ncRNA_0	843	NC_020809	Irkut_lyssavirus_(IRKV)	Rhabdoviridae	Lyssavirus	P	mORF	CDS	298	0	894	ATG	2.1898e-08	7.698513150090416e-07	289.3	25.5	47.2	34.7	ATGAGCAAGATCTTTGTCAACCCCAGTGCAATCAGAGCTGGTCTGGCAGATCTGGAGATGGCGGAGGAGACTATTGATTTGATCAATAGAACCATAGAGGATAATCAGGCCCATCTGCAAGGAGTCCCCATAGAGGTCGAAGCCCTTCCAGAGGATATGAAGAAGCTTCAAATTTCCGACCATCAACAAGGTCAACCATCCGGAGGGGCAACTGGGCAGGATGGGAGTGAGGAAGAAGACTTCTATATGACAGAGAGTGAGAACCCATATATTCCGTTCCAGTCATATCTTGATGCTGTTGGAATTCAGCTTGTTAGGAAGATGAAGACAGGAGAGGGATTCCTCAAGATTTGGTCACAGGCCGCCGAGGAAATAGTCTCCTATGTTGCCATCAACTTC…
788_ncRNA_0	788	NC_005336	Orf_virus	Poxviridae	Parapoxvirus	ORF058_hypothetical_protein	uORF	5UTR	12	-257	-221	ATG	0.00026077	0.0027630989088729	175.4	52.7	64.4	40.9	ATGGAGGAGATCGAGGAGGCCGCCGAGGAGGAGTTCTAG
791_ncRNA_0	791	NC_005336	Orf_virus	Poxviridae	Parapoxvirus	ORF121_hypothetical_protein	uORF	5UTR	42	-257	-131	ATG	0.0019767	0.0147221725503715	221.6	80.3	48.2	45.8	ATGTTTCCCTGCTGCAAAGAACTCAAGGACTACCTCGACGAGGAGGAGAGCGCCGGGCTGTACGACGCCGTGACGTGGAGCCACTCGAACCCCGGCTTCCGGCTCGTCACGCGCACAGACCCCAGATGA
825_ncRNA_0	825	NC_001716	Human_betaherpesvirus_7_(HHV-7)	Herpesviridae	Roseolovirus	U38	mORF	CDS	1013	0	3039	ATG	0.0027843	0.0193850057370004	193.0	40.6	53.1	71.0	ATGGATCTGGTGTCCTTCTTTAATCCGTATCTAGAGAATGTACGAACTAAGAAAAAAACAAAATCTACTTTTCTCCGGATTTTTCCGCGCGGTATAATGCACGATGGAGCACCCGGCTTAATGAAGACTCTTTGTGACTCGGAACCGAGAATGTTCTATCAAGATAAGCAATACATTCTCAAAAATGATATGACATGGCCATCGCTTTCTCAAGTAGCCGAAAAAGAATTGCGTGCGCCTTTAAAATTTCATATCTATGATGCATCCGAATCTTTATTATTTACTGATTCTATAGAAAACATCCCTTTCCAATATAGACATTTCGTTATTCCATCTGGTAATGTCATAAAACTTTTTGGAAAAACAGAATGTGGTAAAAAAGTTTGTATCAATGTATTT…
830_ncRNA_0	830	NC_005336	Orf_virus	Poxviridae	Parapoxvirus	ORF058_hypothetical_protein	mORF	CDS	321	0	963	ATG	2.1760000000000002e-07	6.134641299303945e-06	250.2	87.2	50.6	38.8	ATGGCGGCGGCGCCGCTGCGGTTGACGCCGGCCACGCAGTGCACGAGCGTGGGCTTCTTCTCGGCCTCGAGGCGCGCCAGCAGCTTCACGAGCGCGGGCATGATGGAAGTGATGTTCGTCTTATCGTCGTCTCTCAGCGGAATGTGGTACGCCGTTATCCCCGCGGGCGTCGAGTACTTGGACATGGTCATGTTAACCAGGCACTTGAAGTCGACGCCGGAGTCCCCCCGCAGCACGGCGCGCGCGTCCTCAGCGCTGCCCAAGTACACGTGGTCCGTGAGCCGCGTCATGCCTGAGGGCATGGCCAGCGGCGGCCCCGCGCGCGTGCACCGCAACAGGAGCCTGGCGTACCACTCGCTCTTATCGCCCATATTTATTTATATGATACAAATGGCAGAC…
853_ncRNA_2	853	NC_005336	Orf_virus	Poxviridae	Parapoxvirus	ORF034_hypothetical_protein	ouORF	CDS	19	-56	1	ATA	0.0009037	0.0077595588640579	64.4	45.4	24.8	15.5	ATAACCTCCCGAATAAATAGTCTGCTCCCGCCGGAGCCCGAGAAGCCGGCGGCGCCATGA
853_ncRNA_0	853	NC_005336	Orf_virus	Poxviridae	Parapoxvirus	ORF034_hypothetical_protein	mORF	CDS	389	0	1167	ATG	4.1473e-07	1.0892909783842206e-05	229.5	67.1	69.2	33.4	ATGAACCACTTCTTCAAGCAGATCGGCGCCGGCGTGCGCAAGCCCGCGACGCGGCTCACGCCCAGCGGCGCGCACGAGATTCGGCTGTTCACGGTGCCCGTGGAGCTCCCCGAGTTCATATACAACAACGAGAACCTCTTCCAGAAGCCCGTCAACTCCGTGGACACGGTGCTGAAGGCGCTCGCGGTCGCGAGCGCCTTTCGCGAGGAGTGGGAGGCCGTGCGCGCGCTCGCGCGCGCGCTGCAGGCCGCGGGCGTGCACGTCTGCGACGTGTTCTTCTCGCCGGTGGGCTGGATGGCCGGAACCGCGCCGCCGCCGGGCGCGCACGCGGCCGTGCGCGTAGTCGCGCCGAGCGCGGCCTCCGCCGCGCGTGCGGTCAAGCAGACCGTGCGGGCGCTG…
855_ncRNA_0	855	AY700211	Murine_hepatitis_virus	Coronaviridae	Betacoronavirus	ORF5a_protein	uORF	5UTR	6	-175	-157	ATG	5.5e-05	0.0007612679766481	16.7	0.0	5.0	2.0	ATGGTACTACGTATACTTTAA
856_ncRNA_0	856	NC_006998	Vaccinia_virus	Poxviridae	Orthopoxvirus	hypothetical_protein	uORF	5UTR	22	-121	-55	ACG	0.00011068	0.0013632628940699	321.0	101.1	70.8	82.2	ACGAAGATATTGCAGAATTTGTTAAAGAAAATGAGAGAGTTAATGTATCGAGAGTGGTTGAATGTTTGA
833_ncRNA_1	833	NC_006273	Human_betaherpesvirus_5_(HHV-5_HCMV)	Herpesviridae	Cytomegalovirus	UL35	mORF	CDS	641	0	1923	ATG	0.00035507	0.003603977183878	436.3	49.7	142.0	84.3	ATGGCCCAGGGATCGCGAGCCCCATCGGGCCCGCCACTGCCCGTTCTCCCCGTGGACGACTGGCTCAACTTTCGGGTTGACCTGTTTGGAGACGAGCACCGGCGCCTGCTGCTCGAGATGTTGACCCAGGGCTGCTCCAACTTTGTGGGGCTGCTCAACTTTGGCGTGCCCAGCCCCGTATACGCACTCGAGGCCTTGGTGGACTTCCAGGTGCGCAACGCTTTTATGAAGGTGAAGCCCGTGGCCCAGGAGATTATCCGTATCTGCATTCTCGCTAACCACTACCGCAACAGCCGCGACGTATTGCGGGACCTGCGCACGCAGCTCGACGTGCTGTACTCGGAGCCGCTTAAGACGCGGCTGCTTAGAGGGCTCATCCGACTCTGCCGCGCTGCGCAA…
869_ncRNA_1	869	NC_001352	Alphapapillomavirus_4	Papillomaviridae	Alphapapillomavirus	E7	uORF	5UTR	8	-231	-207	ATG	0.0046088	0.0291298766850828	51.7	13.0	5.4	9.0	ATGCCTGATTGCAGCAGGAAAACTTAG
869_ncRNA_2	869	NC_001352	Alphapapillomavirus_4	Papillomaviridae	Alphapapillomavirus	E7	uORF	5UTR	8	-180	-156	ATG	0.0046088	0.0291298766850828	23.6	0.0	1.0	2.0	ATGCTACGGAGACACAGTGGAGACTGA
873_ncRNA_0	873	NC_001731	Molluscum_contagiosum_virus_subtype_1	Poxviridae	Molluscipoxvirus	MC071R	uORF	5UTR	84	-257	-5	GTG	1.6333e-05	0.0002704278540282	97.6	66.1	47.4	27.8	GTGCGCAGCCTCGAGCGCCGTGCAGTTGAGAGCAGCGGCTACTTGGACGCGATCCTTGCGTACTTGGAAGAGTCGCGCTACCCGTTGCTGCGCCACGCCAAGCGCTTGCTCTTCGACCTCTGCTTCACGCTGCTCGTGCTGCTCTGCGTGCTTGTGCGCCTGTGCTGGCGAAACCTGGGCGCCGCGCTGATGCTAGCGTGTGCCGCCGCACTATGGACGCTTGCTAGCAACTTGCTCTACTGGCGGCGCCCGTGA
879_ncRNA_0	879	NC_019531	Avian_avulavirus_4_(APMV-4)	Paramyxoviridae	Avulavirus	HN	N_ext	CDS	571	-6	1707	ATT	2.3071000000000002e-08	8.061332483824588e-07	110.1	15.7	22.4	27.2	ATTCTAATGCAGAGTGACATGGAGGGCAGTCGTGATAACCTCACAGTGGATGATGAGTTAAAGACAACATGGAGGTTAGCTTACAGAGTTGTATCTCTCCTATTAATGGTGAGTGCTTTGATAATTTCTATAGTAATCTTGACGAGGGATAACAGCCAAAGCATAATCACGGCAATCAACCAGTCATATGATGCAGACTCAAAGTGGCAAACAGGGATAGAGGGGAAAATCACCTCTATCATGACTGATACGCTTGATACTAGGAATGCAGCTCTCCTCCACATTCCACTCCAACTTAATACACTTGAAGCAAACCTATTATCAGCCCTCGGTGGCAACACAGGAATCGGCCCCGGGGATCTAGAGCATTGCCGTTATCCAGTTCATGATTCTGCTTAC…
881_ncRNA_0	881	NC_006998	Vaccinia_virus	Poxviridae	Orthopoxvirus	K4L	uORF	5UTR	6	-197	-179	ATA	0.0022268	0.0160961144854253	43.3	12.9	14.5	12.5	ATAAGATTAGCGATGTTTTAG
881_ncRNA_2	881	NC_006998	Vaccinia_virus	Poxviridae	Orthopoxvirus	K4L	uORF	5UTR	19	-125	-68	ATG	0.0058806	0.0354582023304822	33.5	25.7	6.0	5.9	ATGAAGGTGCCAAACATCATCTTCATAAGGAAACGGATGAAGTTAAAAAATCAGTCATGA
892_ncRNA_0	892	NC_003663	Cowpox_virus	Poxviridae	Orthopoxvirus	CPX170_CDS	N_trunc	CDS	50	33	183	ATG	0.00016664	0.0019160840406907	36.8	21.0	10.6	18.9	ATGATTGAGATATCAAGATCATCATACAATGTATCTGTTATAGTCAACACACCCATTGGAGTAATAACAAACGCGGCGTCCATGGCGGCGTTCGTTAAAGGCCTATTATTATTTCATTTTTTGTTGTCACTTGTAGAATCTTTTAACACATAG
894_ncRNA_1	894	NC_001611	Variola_virus	Poxviridae	Orthopoxvirus	B13R	uORF	5UTR	11	-167	-134	ATT	0.0010031	0.0084437427866297	16.4	0.0	2.7	2.0	ATTAGTATACACGTTAGATTATTCTCAAACTCCTAA
894_ncRNA_0	894	NC_001611	Variola_virus	Poxviridae	Orthopoxvirus	B13R	uORF	5UTR	6	-129	-111	ATG	0.0016	0.0124063360504067	50.9	6.0	11.0	7.0	ATGAAAGACTACGTAGACTAG
895_ncRNA_0	895	KF373730	Human_gammaherpesvirus_4_(Epstein-Barr_virus)	Herpesviridae	Lymphocryptovirus	BDLF2	uORF	5UTR	81	-256	-13	ATG	2.1519999999999994e-10	1.0549140897629852e-08	223.2	78.6	63.5	62.7	ATGCGCCTGGTCCGAGGCCTTATCCGGCATGAGCATCACGACCTCTTGAATCTCTTCCAGGAGATGGTGCCGGATGAGATAGCCCGGATAGACCTGGATGACCTGTCAGTGGCGGATGATTTATCACGCATGCGTGTGATGATGACCTACCTACAGTCTTTGGCATCACTATTTAATTTGGGGCCTCGCTTGGCCACAGCGGCATACTCTCAAGAGACCCTGACGGCCACTTGCTGGTTAAGATAA
862_ncRNA_1	862	NC_006273	Human_betaherpesvirus_5_(HHV-5_HCMV)	Herpesviridae	Cytomegalovirus	UL98	iORF	CDS	21	31	94	ACG	0.00015522	0.0018011782905574	144.4	26.6	28.5	27.4	ACGATGAGGAGCTCACCCGGCTGCTGGCGGTTTGGGACGATGAGCCCCTCAGTCTCTTTCTCATGA
864_ncRNA_1	864	NC_002076	Torque_teno_virus_1	Anelloviridae	Alphatorquevirus	orf1	ouORF	5UTR	105	-217	98	ATG	2.0319e-06	4.399292549499445e-05	196.9	54.9	53.1	48.8	ATGATCAACACTACCTTAACTGGCAATGGTACTCAAGTATACTTAGCTCCCACGCTGCTATGTGCGGGTGTCCCGACGCTGTCGCTCATTTTAATCATCTTGCTTCTGTGCTTCGTGCCCCGCAAAACCCACCCCCTCCCGGTCCCCAGCGAAACCTGCCCCTCCGACGGCTGCCGGCTCTCCCGGCTGCGCCAGAGGCGCCCGGAGATAGAGCACCATGGCCTATGGCTGGTGGCGCCGAAGGAGAAGACGGTGGCGCAGGTGGAGACGCAGACCATGGAGGCGCCGCTGGAGGACCCGAAGACGCAGACCTGCTAG
865_ncRNA_0	865	NC_004455	Simian_immunodeficiency_virus_SIV-mnd_2	Retroviridae	Lentivirus	vpx	mORF	CDS	99	0	297	ATG	1.8718e-08	6.677139911926604e-07	245.0	18.0	56.0	46.3	ATGGCAGAAGGGGCCCCAGAGATCCCAGAAGGAGCAGGAGAGGTGGATCTAAATACCTGGTTGGAAAGATCTCTGGAGAAAATCAATCAGGAGGCAAGATTACACTTCCACCCAGAGTTCCTTTTCCGTCTCTGGAACGCATGCATAGAACACTGGCATGACAGACATCAGAGAAGCTTAAGCTATGCAAAGTATAGATACCTGCTGTTGATGAATAAAGCAATGTTTACTCACATGCAACAAGAATGTCCTTGTAGAAGTGGGCATCCGAGAGGACCTCCTCCTCCAGGGATGGTCTAA
896_ncRNA_3	896	NC_006998	Vaccinia_virus	Poxviridae	Orthopoxvirus	IL-18_binding_protein	iORF	CDS	9	55	82	ATG	0.0025563	0.0180444596688693	24.0	0.0	7.4	2.2	ATGCCGACGAAATCAAATGTCCTAACCTAA
901_ncRNA_0	901	NC_001611	Variola_virus	Poxviridae	Orthopoxvirus	L5L	uORF	5UTR	4	-248	-236	ATG	0.0016	0.0124063360504067	198.0	86.8	33.4	33.9	ATGCCCCATCCATAG
886_ncRNA_1	886	NC_006273	Human_betaherpesvirus_5_(HHV-5_HCMV)	Herpesviridae	Cytomegalovirus	UL74	uORF	5UTR	4	-236	-224	ATA	0.0081	0.045018679245283	22.2	0.0	1.3	1.0	ATACTATATGCGTGA
902_ncRNA_1	902	NC_003663	Cowpox_virus	Poxviridae	Orthopoxvirus	CPXV108_CDS	uORF	5UTR	4	-248	-236	ATG	0.0016	0.0124063360504067	198.0	86.8	33.4	33.9	ATGCCCCATCCATAG
902_ncRNA_1	902	NC_006998	Vaccinia_virus	Poxviridae	Orthopoxvirus	J5L	uORF	5UTR	4	-248	-236	ATG	0.0016	0.0124063360504067	198.0	86.8	33.4	33.9	ATGCCCCATCCATAG
903_ncRNA_1	903	NC_003310	Monkeypox_virus_Zaire-96-I-16	Poxviridae	Orthopoxvirus	L5L	uORF	5UTR	4	-248	-236	ATG	0.0016	0.0124063360504067	198.0	86.8	33.4	33.9	ATGCCCCATCCATAG
909_ncRNA_0	909	NC_002642	Yaba-like_disease_virus	Poxviridae	Yatapoxvirus	143R	uORF	5UTR	8	-82	-58	ATA	0.0010854	0.0090239888641806	29.2	4.9	25.7	23.8	ATAGTTTACCAAATTATACCGAACTAA
912_ncRNA_0	912	NC_000898	Human_betaherpesvirus_6B_(HHV-6B)	Herpesviridae	Roseolovirus	U48	ouORF	CDS	47	-58	83	GTG	3.2809000000000004e-05	0.0004934650259941	268.6	24.3	64.4	36.8	GTGTTCAACTTTCAAAGAATAGCAGAACCCTTTCACATTTCATCGATGAAGAACAACTATGCTCTTCCGACTCTGGGTCTTTGTTCTGTTGACTCCCTGTTACAGTTGGAGACCGTGGACCATATCGGACGAGAGCCATTGTAA
912_ncRNA_2	912	NC_000898	Human_betaherpesvirus_6B_(HHV-6B)	Herpesviridae	Roseolovirus	U48	mORF	CDS	694	0	2082	ATG	8.411499999999999e-09	3.185261708219711e-07	153.1	2.8	35.7	30.5	ATGCTCTTCCGACTCTGGGTCTTTGTTCTGTTGACTCCCTGTTACAGTTGGAGACCGTGGACCATATCGGACGAGAGCCATTGTAAAAATGGAAACTCTGAAAATCCAATTGTTCGCCCGGGCTTTATAACTTTTAACTTTTATACAAAAAACGACACTCGGATATATCAAGTCCCTAAATGCTTACTCGGATCCGATATCACGTACCATCTGTTTGATGCCATCAACACGACAGAATCGTTAACCAATTATGAAAAACGCGTCACACGTTTCTATGAGCCGCCAATGAACGATATTTTAAGACTTTCTACCGTACCTGCGGTCAAGCAATTTAACCTGGATCACTCTATCCAACCGCAGATTGTCTATTCCTTAAACCTGTACCCTTCACACGGAATT…
912_ncRNA_1	912	NC_000898	Human_betaherpesvirus_6B_(HHV-6B)	Herpesviridae	Roseolovirus	U48	iORF	CDS	13	88	127	ATG	0.0020314	0.0150439052110315	174.9	2.0	41.0	37.4	ATGGAAACTCTGAAAATCCAATTGTTCGCCCGGGCTTTATAA
914_ncRNA_0	914	NC_001664	Human_betaherpesvirus_6A	Herpesviridae	Roseolovirus	U48	ouORF	CDS	47	-58	83	GTG	0.0013065	0.0105561420912642	330.2	44.2	84.8	47.3	GTGTTCAACTTTCAAAGAATAGCAGAACCGTTTCACACTTCATCGATGAAGAACAACTATGCTCCTCCGACTCTGGGTCTTTGTCCTGTTGACTCCCTGTTACGGTTGGAGACCGTTGAACATATCGAACTCGAGCCATTGTAG
916_ncRNA_1	916	NC_002642	Yaba-like_disease_virus	Poxviridae	Yatapoxvirus	12L	uORF	CDS	3	-48	-39	ATG	0.0019531	0.0145750799708275	44.0	14.0	8.9	2.0	ATGATGTCTTAA
916_ncRNA_0	916	NC_002642	Yaba-like_disease_virus	Poxviridae	Yatapoxvirus	12L	iORF	CDS	19	64	121	AAG	0.0015791	0.0123530962256558	59.3	0.0	2.4	3.0	AAGGAATTGTCACAGTTAAAGATGCAGACTTTACAGTATTTTTACCAGAGTTTGGGTTAG
918_ncRNA_0	918	NC_001454	Human_mastadenovirus_F	Adenoviridae	Mastadenovirus	E3B	mORF	CDS	90	0	270	ATG	4.0107e-05	0.0005839845939185	942.1	122.5	217.6	162.9	ATGGTAACTCCTCTTCTCCTGCTTGTCTGTCTGCCAATTATCTACGCCTCCACCACCTTCGCCGCAGTCTCCCACCTTGATACGGATTGTCTTCCCGCCTTGCTGACTTATCTCATCTTCACCTCTGTTTGCTGCACTGCCATCTGCAGCATTGCCACTTTTTTTGTGGCCATTTTCCAAACTGCGGACTACCTATACGTTAGAGTGGCATACTATCGTCATCATCCCCAATATAGGAACCACGAGGTGGCTACCCTTCTGTGCCTGTCATGA
920_ncRNA_0	920	NC_012959	Human_adenovirus_54	Adenoviridae	Mastadenovirus	DNA_binding_protein	mORF	CDS	490	0	1470	ATG	2.0813e-08	7.354304947291894e-07	1083.7	105.3	294.2	155.1	ATGGCCGGCGGCAGTCAGGACGTGCGCCGGTTTATGGACCGAGAGGCCACTCCGCCCCGGGGCCACGGGTCGGCGCGCTATCCGCCGGAGCAGGAAAGGAGCCCCTCGCCGCCGCTACCTCCTCTGCCCACCAAGCGCCGAAAGTATCAGCGGGTGGGCTCCGGGTCTTCCGAGGAGGACGTGGTTCCACTGGACAGCCCTCCAAAAAAGAAGCAGCCCAGAAAGACCAAACATGTGACCAAGGTAAACCCCGACGAAGAGATGCCCCAGGAAGATGCCGTGATCGTGGGAGTGGGATTCAGCCAGCCGCCGGTTCTGTTGAAGGAAGGCAAGGACGGAAAACGCATTGTCCAGCCCGCGACCCCCGGTATTCTGAACGTGTGCAACCCCCTGAGTCTG…
923_ncRNA_0	923	NC_001538	Human_polyomavirus_1	Polyomaviridae	Betapolyomavirus	VP3	uORF	CDS	9	-50	-23	ATG	0.0013428	0.0107831110780669	228.5	5.9	24.9	20.0	ATGATTGGGATCACAAAGTTTCCACTGTAG
923_ncRNA_1	923	NC_001538	Human_polyomavirus_1	Polyomaviridae	Betapolyomavirus	VP3	mORF	CDS	232	0	696	ATG	0.00020533	0.0022949883074623	63.7	1.9	14.0	17.5	ATGGCTTTGGAATTGTTTAACCCAGATGAGTACTATGATATTCTGTTTCCTGGTGTAAATACTTTTGTTAATAATATTCAATACCTTGATCCTAGGCATTGGGGTCCTTCTTTGTTTGCTACTATTTCCCAGGCTTTGTGGCATGTTATTAGGGATGATATACCTTCTATAACCTCACAGGAATTGCAGAGAAGAACAGAAAGATTTTTTAGAGACTCCTTGGCTAGATTTTTGGAGGAAACTACCTGGACAATTGTAAATGCCCCTATAAACTTTTATAATTATATTCAACAATATTATTCTGATCTTTCCCCTATTAGGCCCTCAATGGTTAGACAAGTAGCTGAAAGGGAAGGTACCCGTGTACATTTTGGCCATACTTATAGTATAGATGATGCT…
925_ncRNA_3	925	NC_006998	Vaccinia_virus	Poxviridae	Orthopoxvirus	H6R	uORF	5UTR	8	-233	-209	GTG	0.0015265	0.0119875546768982	17.0	12.0	6.0	3.0	GTGCTAGAAGCGATCTCTCTGACCTAA
926_ncRNA_3	926	NC_003310	Monkeypox_virus_Zaire-96-I-16	Poxviridae	Orthopoxvirus	H6R	uORF	5UTR	8	-233	-209	GTG	0.0015265	0.0119875546768982	17.0	12.0	6.0	3.0	GTGCTAGAAGCGATCTCTCTGACCTAA
927_ncRNA_3	927	NC_001611	Variola_virus	Poxviridae	Orthopoxvirus	I6R	uORF	5UTR	8	-233	-209	GTG	0.0015265	0.0119875546768982	17.0	12.0	6.0	3.0	GTGCTAGAAGCGATCTCTCTGACCTAA
927_ncRNA_1	927	NC_001611	Variola_virus	Poxviridae	Orthopoxvirus	I6R	uORF	5UTR	13	-128	-89	ATG	0.0010308	0.0086439765010351	64.4	0.9	8.9	19.3	ATGTTCAAGCAGCTGGTATCTCTAGACAATTTACTTCTATGA
928_ncRNA_2	928	NC_003310	Monkeypox_virus_Zaire-96-I-16	Poxviridae	Orthopoxvirus	E13L	uORF	5UTR	6	-146	-128	AAG	0.00024414	0.0026345600555062	37.0	0.0	3.1	1.8	AAGATAAGGAAAAGGTCATAA
928_ncRNA_3	928	NC_003310	Monkeypox_virus_Zaire-96-I-16	Poxviridae	Orthopoxvirus	E13L	uORF	5UTR	4	-85	-73	AAG	0.0081	0.045018679245283	9.7	0.0	1.0	3.3	AAGCTGTTACTTTAA
929_ncRNA_1	929	NC_001716	Human_betaherpesvirus_7_(HHV-7)	Herpesviridae	Roseolovirus	U30	iORF	CDS	7	52	73	ATG	0.0087001	0.0474206931565968	17.3	20.6	3.6	6.3	ATGTGTCCGATAATACATTCTTAA
931_ncRNA_2	931	NC_003663	Cowpox_virus	Poxviridae	Orthopoxvirus	CPXV052_CDS	uORF	5UTR	14	-133	-91	TTG	0.0027401	0.0191362095480997	22.3	0.0	6.8	7.3	TTGATGAGGTGCATGCTAACCACGGATTTGACTGTGTGGAGATGA
934_ncRNA_0	934	NC_006998	Vaccinia_virus	Poxviridae	Orthopoxvirus	E3L	N_trunc	CDS	167	69	570	ATC	4.3397e-05	0.0006239904614815	234.0	15.8	52.4	47.6	ATCGAAGGAGCTACTGCTGCACAACTAACTAGACAACTTAATATGGAGAAGCGAGAAGTTAATAAAGCTCTGTACGATCTTCAACGTAGTGCTATGGTGTACAGCTCCGACGATATTCCTCCTCGTTGGTTTATGACAACGGAGGCGGATAAGCCGGATGCTGATGCTATGGCTGACGTCATAATAGATGATGTATCCCGCGAAAAATCAATGAGAGAGGATCATAAGTCTTTTGATGATGTTATTCCGGCTAAAAAAATTATTGATTGGAAAGGTGCTAACCCTGTCACCGTTATTAATGAGTACTGCCAAATTACTAGGAGAGATTGGTCTTTTCGTATTGAATCAGTGGGGCCTAGTAACTCTCCTACATTTTATGCCTGTGTAGACATCGACGGA…
947_ncRNA_0	947	NC_003310	Monkeypox_virus_Zaire-96-I-16	Poxviridae	Orthopoxvirus	A51R	uORF	5UTR	21	-207	-144	ATG	0.0016871	0.0129683638858136	127.4	13.6	21.5	48.9	ATGGGAAATTTCAGGAGCAGAGTTTACATCTTCCAAGTCACATACAGCGAATGGAATATCAATTAG
955_ncRNA_1	955	NC_014372	Tai_Forest_ebolavirus	Filoviridae	Ebolavirus	VP30	uORF	5UTR	17	-250	-199	ATG	0.0010379	0.0086922671922115	23.3	12.0	1.6	0.3	ATGCTAGGACCACAAATACACTTGATGAAGATTAAGAAAAAGATAATCTTATGA
956_ncRNA_0	956	NC_001802	Human_immunodeficiency_virus_1_(HIV-1)	Retroviridae	Lentivirus	vpr	iORF	CDS	4	46	58	ATG	0.0016	0.0124063360504067	154.5	1.0	13.5	52.5	ATGAATGGACACTAG
956_ncRNA_1	956	NC_001802	Human_immunodeficiency_virus_1_(HIV-1)	Retroviridae	Lentivirus	vpr	iORF	CDS	14	82	124	ATG	8.0377e-06	0.0001476294602907	158.9	31.1	33.0	48.3	ATGAAGCTGTTAGACATTTTCCTAGGATTTGGCTCCATGGCTTAG
959_ncRNA_0	959	NC_001664	Human_betaherpesvirus_6A	Herpesviridae	Roseolovirus	U4	uORF	5UTR	16	-195	-147	ATG	6.551e-05	0.0008801700856945	102.2	27.0	28.3	22.9	ATGATTACAAGTATTATGAATACACGCCACCGGATTGTCCCGGCGAACTGA
959_ncRNA_2	959	NC_001664	Human_betaherpesvirus_6A	Herpesviridae	Roseolovirus	U4	uORF	5UTR	14	-144	-102	ATG	0.0082885	0.0457992393985902	19.5	10.0	7.5	4.9	ATGGACATGGTGGGGATGAGTGATTGTGTGCTTTCTCGATTGTGA
962_ncRNA_0	962	NC_001611	Variola_virus	Poxviridae	Orthopoxvirus	A29L	uORF	5UTR	8	-256	-232	ATG	2.441e-05	0.0003841383956613	62.0	16.7	7.9	10.2	ATGAGGAAACTCTCAAACAACGGCTAA
962_ncRNA_2	962	NC_001611	Variola_virus	Poxviridae	Orthopoxvirus	A29L	uORF	5UTR	13	-157	-118	ATG	0.0010635	0.0088638981822858	22.4	0.0	3.1	6.0	ATGACGTTCTATTTAGGTTGGAAAATCACGCTGAAACTCTAA
963_ncRNA_1	963	NC_039223	Avian_avulavirus_1	Paramyxoviridae	Avulavirus	L	iORF	CDS	27	124	205	ATG	0.0074946	0.042554181203271	146.9	23.3	37.7	44.5	ATGAATGCGACTTTGATCATCTCATTATCAGCAGGCAATGGAAGAGAATACTGGAGTCGGCCACTCCTGACACAGAGAGAATGA
965_ncRNA_1	965	NC_004718	Severe_acute_respiratory_syndrome-related_coronavirus	Coronaviridae	Betacoronavirus	hypothetical_protein_sars7a	uORF	5UTR	13	-259	-220	ATA	4.531e-05	0.0006467817678309	44.4	24.0	16.3	13.0	ATACAGACCACGCCGGTAGCAACGACAATATTGCTTTGCTAG
965_ncRNA_0	965	NC_004718	Severe_acute_respiratory_syndrome-related_coronavirus	Coronaviridae	Betacoronavirus	hypothetical_protein_sars7a	uORF	5UTR	45	-145	-10	ATG	0.00072801	0.0065246204769358	134.5	29.0	23.9	19.7	ATGAGGACTTTCAGGATTGCTATTTGGAATCTTGACGTTATAATAAGTTCAATAGTGAGACAATTATTTAAGCCTCTAACTAAGAAGAATTATTCGGAGTTAGATGATGAAGAACCTATGGAGTTAGATTATCCATAA
938_ncRNA_0	938	NC_006998	Vaccinia_virus	Poxviridae	Orthopoxvirus	A47L	mORF	CDS	252	0	756	ATG	8.7852e-08	2.706760495721078e-06	178.7	15.7	57.2	52.3	ATGGGTAACAAAAATATTAAACCATCTAAGGAAAATAGACTGTCCATCTTGTCCAAGGATAAGATGGATTCATTTAAGAGAGGATCTTGGGCAACGTCATCCTTTAGAGAAAAGTCGCGTGCAACCATCCAAAGATTTTCATCTCTTAGACGAGAACATATTAAAGTAGACCATCCTGACAAGTTCCTGGAGTTAAAGAGAGGGATATATAAAATAATTCAGAAATCGTCGTCTATAGATGTGGACAAACGGACTAAGCTCATGTCCAACATAAAAACGATGATGATAAATCCATTCATGATCGAGGGTTTAATGACATCTTTAGAAAACTTGGATCCCGATAACAAGATGAGCTACTCATCGGTGATGATATTGGGAGAATTCGACATCATCAATATA…
944_ncRNA_0	944	NC_002642	Yaba-like_disease_virus	Poxviridae	Yatapoxvirus	137R	N_trunc	CDS	120	99	459	TTG	0.0070146999999999	0.0404122807692307	34.4	1.4	3.9	10.9	TTGGATGATTACTTTACATGGAGAGCCATGGTTGGAAGAATTGGTTTTGTACCGGTCGGTATAGGTAATTTATTTTTAAAGCTTATGAACCTTAATACTTATTTTGATAAGGATAGTATTAACTTGTTAACATCCAACCTGTCAAAAAAAGGTTTTATTTCTAGGTTTAAAAAATACTTGTATAGTAACTACGATGTTAGTTATGTTAGCGCTTTAACATTAATTGGAGTTATTGGTTATATATCTGAATGTTGTGGAAAAATAGGTTTAGAAAAATACATACAAGATTTACTACTCTTATTGTTTAACTTCTTAGACGATAATATCCTTTTTAAGTTAAGATATTATTTGATTAAAAAATGA
967_ncRNA_0	967	NC_039199	Human_metapneumovirus_(HMPV)	Pneumoviridae	Metapneumovirus	L	N_ext	CDS	2016	-33	6015	CTG	0.0032127	0.0217947469397724	99.4	77.4	21.6	19.4	CTGGGCAAAACAACACCCAAGAGACAAATAACAATGGATCCTCTCAATGAATCCACTGTTAATGTCTATCTTCCTGACTCATATCTTAAAGGAGTGATTTCCTTTAGTGAGACTAATGCAATTGGTTCATGTCTCTTAAAAAGACCTTACCTAAAAAATGACAACACTGCAAAAGTTGCCATAGAGAATCCTGTTATCGAGCATGTTAGACTCAAAAATGCAGTCAATTCTAAGATGAAAATATCAGATTACAAGATAGTAGAGCCAGTAAACATGCAACATGAAATTATGAAGAATGTACACAGTTGTGAGCTCACATTATTAAAACAGTTTTTAACAAGGAGTAAAAATATTAGCACTCTCAAATTAAATATGATATGTGATTGGCTGCAGTTAAAG…
970_ncRNA_0	970	NC_001611	Variola_virus	Poxviridae	Orthopoxvirus	C17L	uORF	5UTR	73	-240	-21	ATG	2.6245e-06	5.5137188567106114e-05	153.4	110.7	31.6	35.8	ATGAAACACAAAGTATATTCTGAAGGGTTGGAAATTAGTACTGATTTTAACTCAATAATCAGTCAATTATCTACATCCGATATGGATATAGAAATCGATGAAGATAATATCACGGAACTTCTTAATATATTGACTGAGCTAGGTTGTGATGTCGACTTTGATGAAGATTTTAGCGATATAACCGATGACGTTCTAGAATCGTTGATGGAACAGGATATGTAA
971_ncRNA_1	971	NC_002642	Yaba-like_disease_virus	Poxviridae	Yatapoxvirus	71R	iORF	CDS	11	88	121	ATG	0.0059118	0.0355743681193512	26.4	11.0	4.6	4.7	ATGATGATATTGGAACAGTTAAAGATGGACGATTAG
1002_ncRNA_0	1002	NC_001348	Human_alphaherpesvirus_3_(HHV-3)	Herpesviridae	Varicellovirus	ORF30	mORF	CDS	770	0	2310	ATG	2.094e-10	1.0285571399696816e-08	287.8	4.4	63.9	53.3	ATGGAATTGGATATTAATCGAACATTGTTGGTTCTACTGGGTCAAGTTTATACGTACATCTTTCAGGTTGAACTGCTACGTCGATGTGATCCAAGGGTGGCGTGTCGCTTTTTATATCGGTTAGCGGCTAACTGTTTGACAGTTCGTTATTTATTAAAGCTGTTTCTCCGGGGATTTAATACCCAGCTAAAATTTGGAAACACTCCCACGGTTTGTGCACTGCATTGGGCATTATGTTATGTAAAGGGAGAAGGTGAGCGTTTGTTTGAGTTGCTACAACATTTTAAAACGCGTTTTGTTTATGGTGAGACTAAAGACTCAAACTGTATCAAAGATTACTTTGTCTCAGCGTTTAACTTAAAAACCTGCCAATATCACCATGAGCTGTCGTTAACAACA…
1004_ncRNA_0	1004	NC_003310	Monkeypox_virus_Zaire-96-I-16	Poxviridae	Orthopoxvirus	O1L	ouORF	CDS	23	-17	52	ATG	0.0055795	0.0340126963815376	15.6	0.0	2.1	1.6	ATGGACAACACAACATTATGTCGGTCGAGTATTATCTATCTCTTTATGCCAAATATAATAGTAAAAATTTAG
1006_ncRNA_0	1006	NC_001664	Human_betaherpesvirus_6A	Herpesviridae	Roseolovirus	U95	uORF	5UTR	19	-88	-31	ATT	1.6062e-05	0.0002666220686475	153.0	14.4	58.6	34.2	ATTATGGAAAACATACCGTTTGCGCCTCCCAAGTTTTTTATAGTTGTATACGGAAAATAA
1007_ncRNA_0	1007	NC_000898	Human_betaherpesvirus_6B_(HHV-6B)	Herpesviridae	Roseolovirus	U95	uORF	5UTR	19	-88	-31	ATT	8.253700000000001e-05	0.0010640814534482	92.8	0.0	22.5	17.7	ATTATGGAAAACATACCGTTTGTGCCTTCCAAGATTTTTATAGTTGTATACGGAAAATAA
1010_ncRNA_0	1010	NC_020805	Chandipura_virus	Rhabdoviridae	Vesiculovirus	matrix_protein	N_ext	CDS	248	-57	687	ATG	4.3626e-08	1.4404730237771738e-06	327.3	109.8	79.9	70.1	ATGAAAAAAATTAACAGAAATCCCAGATTCTCTGTTGCTTACCACTATTGCATCAAAATGCAACGTCTGAAGAAATTTATAGCCAAGAGAGAAAAGGGCGATAAAGGAAAGATGAAATGGAACAGCTCGATGGATTATGACTCCCCCCCTAGTTACCAAGATGTAAGAAGGGGTATTTTTCCTACAGCGCCTTTATTTGGAATGGAAGATGACATGATGGAATTTACTCCATCCCTGGGGATCCAGACATTAAAGCTTCAGTATAAATGTGTAGTGAACATCAATGCGATCAATCCATTCAGAGATTTTCGTGAGGCAATATCAGCCATGCAGTTCTGGGAAGCTGACTACAGTGGATACATTGGGAAGAAACCATTTTATAGAGCAATAATTCTCCAT…
976_ncRNA_0	976	NC_020498	TTV-like_mini_virus_(TTMV)	Anelloviridae	Betatorquevirus	hypothetical_protein	mORF	CDS	672	0	2016	ATG	1.4139e-06	3.1955586445012785e-05	278.8	51.1	83.6	58.9	ATGCCTTGGTGGTACAGACGCCGTAGCTACAACCCGTGGAGACGAAGAAATTGGTTTAGAAGACCTAGAAAAACTATTTACAGAAGATACAGAAGAAGACGCCGCTGGGTAAGAAGAAAACCTTTTTACAAACGTAAAATTAAGAGACTAAATATAGTAGAATGGCAACCTAAATCAATTAGAAAATGTAGAATAAAAGGAATGCTATGCTTGTTTCAAACGACAGAAGACAGACTGTCATATAACTTTGATATGTATGAAGAGTCTATTATACCAGAAAAACTGCCGGGAGGGGGGGGATTTAGCATTAAGAATATAAGCTTATATGCCTTATACCAAGAACACATACATGCACACAACATATTTACACACACAAACACAGACAGACCACTAGCAAGA…
978_ncRNA_0	978	NC_003310	Monkeypox_virus_Zaire-96-I-16	Poxviridae	Orthopoxvirus	C4L	mORF	CDS	424	0	1272	ATG	3.795e-05	0.0005574092287354	141.3	44.8	33.9	32.7	ATGAATCCGGATAATACAATCGCAGTGATTACAGAGACTATTCCTATAGGTATGCAATTTGATAAAGTATATTTGACTACATTTAACATGTGGAGGGAAATTCTATCCAATACCATAAAAACACTAGATATATCATCTTTTTATTGGAGTTTATCGGATGAAGTGGGTACGAATTTCGGCACGGTAATATTAAACGAGATTGTACAATTACCCAAAAGAGGAGTAAGAGTTAGAGTAGCCGTCAATAAATCCAACAAACCATTAAAGGATGTTGAAAGACTACAAATGGCCGGAGTTGAAGTACGATACATAGATATTACAAATATCCTAGGAGGAGTTCTTCATACAAAATTTTGGATATCTGATAATACACATATTTATTTAGGAAGCGCTAACATG…
984_ncRNA_0	984	NC_030231	Avian_paramyxovirus_goose/Shimane/67/2000	Paramyxoviridae	Avulavirus	M	ouORF	CDS	61	-47	136	ATT	1.4148e-09	6.125989469933186e-08	164.5	24.6	32.9	21.5	ATTAAGAAAAAATACGGGCAGAAGTGTGTTTCTCCTGCTCTGGTATTATGGATAGCTCAAAAATTATTGGGTTGGAGGTGGACCCTAGTTCACCTTCAAACACACTACTTGCTTTCCCTGTGGTGCTCCAAGAGATCGATGGAGGAAGGAAAGAAATTACACCACAGTTTCGCACCCAAAAAATAG
988_ncRNA_1	988	NC_001803	Respiratory_syncytial_virus	Pneumoviridae	unknown	NS2	ouORF	CDS	17	-34	17	ATG	0.0040448	0.0263562725298297	24.4	2.0	1.0	1.0	ATGGGGCAAATAAATCAATTCAGCCGACCCAACCATGGACACAACACACAATGA
995_ncRNA_0	995	NC_006312	Influenza_C_virus_(C/Ann_Arbor/1/50)	Orthomyxoviridae	Gammainfluenzavirus	CM2	N_ext	CDS	157	-54	417	ATG	5.278e-05	0.000734596651925	236.4	4.9	88.9	77.2	ATGAGACCCCACTTGGAAAAAGCAATAAAAGGAGTTGAAGGCAGAGTTGGAGAGATGGGACGAATGGCAATGAAATGGTTAGTTGTTATAATATGTTTCTCTATAACAAGTCAACCTGCTTCTGCTTGCAATCTAAAGACCTGTCTAAAACTATTTAACAATACTGATGCGGTAACTGTTCATTGTTTTAATGAAAACCAAGGATACATGCTAACATTAGCCTCTTTGGGATTAGGGATAATTACTATGTTGTATTTATTAGTAAAAATCATAATTGAACTTGTCAATGGTTTTGTGCTCGGCAGATGGGAGAGATGGTGTGGAGATATAAAGACCACAATTATGCCTGAAATTGACTCGATGGAAAAAGATATTGCCCTTTCTAGGGAGAGACTTGAC…
997_ncRNA_1	997	NC_001348	Human_alphaherpesvirus_3_(HHV-3)	Herpesviridae	Varicellovirus	ORF64	uORF	5UTR	9	-202	-175	ACG	0.0045941	0.0291298766850828	135.7	13.3	41.1	15.6	ACGTCGACACGAAGCCCCGCGCCGGCATGA
997_ncRNA_1	997	NC_001348	Human_alphaherpesvirus_3_(HHV-3)	Herpesviridae	Varicellovirus	ORF64	uORF	5UTR	9	-202	-175	ACG	0.0045941	0.0291298766850828	135.7	13.3	41.1	15.6	ACGTCGACACGAAGCCCCGCGCCGGCATGA
997_ncRNA_0	997	NC_001348	Human_alphaherpesvirus_3_(HHV-3)	Herpesviridae	Varicellovirus	ORF64	uORF	5UTR	19	-194	-137	ACG	4.3388e-05	0.0006239904614815	125.9	99.7	84.3	26.9	ACGAAGCCCCGCGCCGGCATGATATACCGCCCCCCCATGGCGTGTAGTCTTTATAAATAA
997_ncRNA_0	997	NC_001348	Human_alphaherpesvirus_3_(HHV-3)	Herpesviridae	Varicellovirus	ORF64	uORF	5UTR	19	-194	-137	ACG	4.3388e-05	0.0006239904614815	125.9	99.7	84.3	26.9	ACGAAGCCCCGCGCCGGCATGATATACCGCCCCCCCATGGCGTGTAGTCTTTATAAATAA
999_ncRNA_0	999	NC_002642	Yaba-like_disease_virus	Poxviridae	Yatapoxvirus	86R	uORF	5UTR	9	-133	-106	ATA	2.4661e-05	0.0003865710170912	34.7	0.0	4.5	7.9	ATAATGGAAAAGAGGTATCTGCTGTGTTAA
1019_ncRNA_0	1019	NC_006998	Vaccinia_virus	Poxviridae	Orthopoxvirus	ankyrin-like_protein	N_ext	CDS	81	-30	213	ATA	0.00045057	0.0044060395011565	104.9	38.1	19.4	13.1	ATAGAGTTCACAGTAGCTCATTCAGTCAAAATGTTTGACTATCTGGAAAATGAGGAGGTGGCTCTCGATGAACTTAAACAGATGTTGAGAGACAGAGATCCTAATGATACCAGGAACCAATTCAAGAATAATGCTTTACACGCATACCTTTTTAATGAGCATTGTAATAATGTCGAGGTCGTCAAACTACTACTAGACAGTGGCACTAATCCATTACGCAAAAATTGGAGACAGCTACCCCATTAG
1021_ncRNA_1	1021	NC_001716	Human_betaherpesvirus_7_(HHV-7)	Herpesviridae	Roseolovirus	U71	iORF	CDS	10	115	145	GTG	0.0027739	0.0193319828864353	38.6	0.0	8.6	9.9	GTGATACTGAATCTGAAGAAGAGTTGCAACTAG
1052_ncRNA_2	1052	NC_003663	Cowpox_virus	Poxviridae	Orthopoxvirus	CPXV193_CDS	iORF	CDS	13	34	73	ATG	0.0036155	0.0239964432950976	14.0	0.0	1.7	4.6	ATGGATTTAGAAATAGTGGACGATTTTGTGATATTAATATAG
1052_ncRNA_1	1052	NC_003663	Cowpox_virus	Poxviridae	Orthopoxvirus	CPXV193_CDS	iORF	CDS	3	85	94	ATG	0.0019531	0.0145750799708275	19.0	20.9	11.9	6.9	ATGAAAGGATAA
1055_ncRNA_0	1055	NC_001716	Human_betaherpesvirus_7_(HHV-7)	Herpesviridae	Roseolovirus	U49	uORF	5UTR	6	-256	-238	ATG	5.5e-05	0.0007612679766481	50.2	15.0	9.7	7.0	ATGGAAATTAAACGTTATTAA
1067_ncRNA_0	1067	NC_002642	Yaba-like_disease_virus	Poxviridae	Yatapoxvirus	117L	iORF	CDS	40	34	154	ATG	6.0522e-07	1.5073435956956188e-05	227.0	67.7	54.4	39.2	ATGAAGAAGAAAAGTCAAATCCTGAAGCACGTGTACCTAACAACGAAGAAGCAGAAAAAAATAATAAAAATGTTGACGAAAATGTTAAAATCAATAAAGAAAACATCAAAAAAGAAATTTTAG
1069_ncRNA_0	1069	NC_025361	Avian_avulavirus_5	Paramyxoviridae	Avulavirus	N	N_ext	CDS	477	-36	1395	ATC	0.00011601	0.0014162948813261	127.0	13.0	28.1	38.0	ATCGAGGAAGTAATTCTCCCGACTTATCTCGCAAGTATGTCATCTGTGTTCACAGATTACGACAAACTCCAGGAGTACTTGGTGACGCCATGTAAAAAACGTGTTGATGGGGCGACAGGAGGGCTCTTAAGATTAAACATTCCAGTCTGTGTAACCACATCAGAGAATCCAGAGGAGCGTTGGGCATTGGCAATAATCTGCCTAAGGTGGATAGTCAGCGATTCAGCAACAGAGGCAATAAAAATTGGTGCCATATTATCACTACTCAGTTTACATGCGAGTAATATGAAGGCTCATGCGTCACTTGCTGCACGAAGCAGTGAAGCTGAGCTAACTATACTTGAAATGGAAAATCTTGATATGCAGCAACAGTTAATAAGGTTCTCTGCTCGAAGTGGA…
1079_ncRNA_0	1079	NC_001611	Variola_virus	Poxviridae	Orthopoxvirus	B25R	N_trunc	CDS	357	45	1116	ATG	0.00099055	0.0083540164714558	55.1	21.5	7.0	14.0	ATGGATATCTTTAAAGAACTAATCTTAAAATACCCTGATGAAAATGTTTTGATTTCTCCAGTTTCCATTTTATCTACTTTATCTATTCTGAATCATGGAGCAGCTGGTTCTACAGCTGAACAACTATCAAAATATATAGAGAATGTGAATGAAAATACACCCGATGATAAGAAGGATGACAATAATGACATGGACGTAGATGTTCCGTATTGTGCGACACTAGCTATTGCAAATAAAATATACTGTAGCGATAGTATCGAGTTCCACGCCTCCTTCCTACAAAAAATAAAAGATGATTTTCAAACTGTAAACTTTAATAATGCTAACCAAACAAAGGAACTAATCAATGAATGGGTTAAGACGATGACAAATGGTAAAATTAATTCCTTATTGACTAGT…
1090_ncRNA_0	1090	NC_002551	Vesicular_exanthema_of_swine_virus	Caliciviridae	Vesivirus	capsid_protein_precursor	iORF	CDS	42	76	202	ACG	0.0042233999999999	0.0271200980182322	514.0	125.5	111.4	108.1	ACGGAAAACGGTGTGGAACCCTCAATCTGGTCATCAACCCTTATGAACTTTTCTTGCCTGATGAACTTGATGATGATTGTTGTGATGATCCTTTCAACTGTTGTTTCTCTGATGTCTACGCTTCTATAG
1104_ncRNA_0	1104	NC_006998	Vaccinia_virus	Poxviridae	Orthopoxvirus	A51R	ouORF	CDS	28	-59	25	ATC	0.0012968	0.0104897836688851	22.1	0.0	4.8	6.2	ATCTTAATAGTTACATACAAACTGAAAATTAAAATAACACTATTTAGTTGGTGGTCGCCATGGATGGTGTTATTGTATACTGTCTAA
1106_ncRNA_1	1106	NC_001611	Variola_virus	Poxviridae	Orthopoxvirus	B15R	uORF	CDS	11	-51	-18	ATG	6.9113e-06	0.0001291477776047	57.3	36.0	8.8	9.0	ATGTCCTCAAATAAATACTCTATCGTTTGGATATAA
1106_ncRNA_0	1106	NC_001611	Variola_virus	Poxviridae	Orthopoxvirus	B15R	N_trunc	CDS	41	66	189	CTG	0.0055257	0.0337439829061439	92.0	2.7	26.4	17.3	CTGAACCCGACACAATCAGACTCTGGTATTTATATGTGCATTACCAAGAACGAGACCTACAGTGATATGATGTCGTTAAATTTGACAATTGTGTCTGTCTCAGAATCAAATATAGATCTTATTTAG
1108_ncRNA_1	1108	NC_003663	Cowpox_virus	Poxviridae	Orthopoxvirus	CPXV203_CDS	N_ext	CDS	228	-9	675	ATT	6.0638e-07	1.5090727255504353e-05	125.5	19.8	32.6	35.0	ATTTTCAGGATGAGGTCCCTGGTTATAGTTCTGCTGTTCCCCTCTATCATTTACTCCATGGTCATTAGACGATGTGAGAAGATGGAAGAGGAAACGTGGAAATTGAAAATAGGAATGTGTATACAGGCTAAAGATTTCTATTCCAAAAGAACTGACTGCAGTGTCCATCGTCCAGATGTAGGTGGAGGATTGATAACAGAAGGCAATGGATACAGAGTAGTCGTTCATGATCAATGTGAAGAGCCCAATCCATTTATTATTGCTACCACAAAACAAACCCATTTTGGTGTCACCCATTCATACATTGAATTCAGCAATAGTAACACCGGTGCACCAGAGAATATCCCAGATTGTAGTAAACATATTTTGATTTCTGTATATTGTGATCAAGAGGCAAGT…
1098_ncRNA_1	1098	NC_005336	Orf_virus	Poxviridae	Parapoxvirus	ORF088_virion_core_protein	uORF	CDS	8	-30	-6	CTG	0.00017246	0.0019685673109441	298.6	53.0	45.8	37.6	CTGCGTCGTCGTAGATATTCCGCGTAA
1098_ncRNA_0	1098	NC_005336	Orf_virus	Poxviridae	Parapoxvirus	ORF088_virion_core_protein	mORF	CDS	260	0	780	ATG	5.4134e-08	1.7488214483217014e-06	551.4	67.4	116.9	112.1	ATGGCGTCCGAAAAAATGGCGCAGCGCCCGCAGAGCAGCTACGACGACTACGTGAACACCTTGCAGAAGATCGCGCCGCATCTGCGATCTCTCCTGACTCAGCTCAACAACGAGCAGGTCATTCGTGGAGGCGCCACCTCCGGCGACGTGGATTGCGTGGGCGGCGCCGGCGCGCTGGAGGCTAGTTCGTCGTCTACCCGCCGCGGAAGCTCCTCCTCTTCGTCCAGAAAGCGCACTACCGGCACCAGGTCGACCGGCAGCCGGTCCACGGGCTCTAGGTCATCCGGAACTCGGTCCAGCAGCAGCACCAGGAGTCGCCGCAGCGGCGCGCCTTCTCGAAGAAACAACGACGGTGTGTACAGCGGAATGAACGCCTGTGACGACGAGACCACCATCCAG…
1082_ncRNA_1	1082	NC_019531	Avian_avulavirus_4_(APMV-4)	Paramyxoviridae	Avulavirus	L	mORF	CDS	2211	0	6633	ATG	0.0015079	0.0118927736551724	189.1	11.9	32.1	21.5	ATGTCCAATCAAGCAGCTGAGATTATACTCCCTACCTTTCACCTAGAGTCACCCTTAATCGAGAACAAATGCTTCTACTATATGCAATTACTTGGTCTTATGTTGCCGCATGATCATTGGAGATGGAGGGCATTTGTCAACTTTACAGTGGATCAAGCACACCTTAGAAACCGTAATCCTCGCTTGATGGCCCACATCGACCACACTAAGGATAAACTAAGGGCTCATGGTGTCTTAGGTTTCCATCAGACCCAAACAGGTGAGAGCCGTTTCCGTGTCTTGCTTCACCCGGAAACCTTACCATGGCTATCAGCAATGGGAGGATGCATAAACCAAGTCCCCAAAGCATGGCGGAACACTCTGAAGTCCATCGAGCACAGTGTGAAGCAGGAGGCAACA…
1084_ncRNA_1	1084	NC_006273	Human_betaherpesvirus_5_(HHV-5_HCMV)	Herpesviridae	Cytomegalovirus	US33A	uORF	CDS	5	-54	-39	ATA	0.0041152	0.026574519790075	96.3	1.9	27.7	10.0	ATAAGAACGGGGTGGTGA
1084_ncRNA_0	1084	NC_006273	Human_betaherpesvirus_5_(HHV-5_HCMV)	Herpesviridae	Cytomegalovirus	US33A	mORF	CDS	57	0	171	ATG	0.00033287	0.0033995896291237	201.9	49.1	115.1	121.6	ATGAGCCTCAGGTTCCCCGAGAGGGCGGGTTACGAGAAACTGGGATACCGCCCGCATGCCAAACGCGTGTGGGTGCATGACCCGTTGGGATTGACGCGGTTTATCATGAGGCAACTCATGATGTACCCGCTGGTGTTGCCGTTCACTTTTCCGTTTTACGTGCCGCGGTCCTAG
1118_ncRNA_0	1118	NC_001454	Human_mastadenovirus_F	Adenoviridae	Mastadenovirus	E1A	uORF	5UTR	42	-259	-133	ATG	2.5748000000000003e-06	5.41515758546084e-05	119.5	3.3	20.7	2.7	ATGAGGACGTGGGACGAACTTTGGACTTTTGTGTTTATGGAGGAAAAACTGCTGATTATTACTGAACTTTGGCCCATGACGAACCGGTTTTTCTACGTGGCAGTGCCACGAGACGGCTCAAAGTCCTAA
1119_ncRNA_0	1119	NC_002642	Yaba-like_disease_virus	Poxviridae	Yatapoxvirus	1L	uORF	5UTR	35	-195	-90	CTG	3.6365e-05	0.0005378777472611	127.4	1.6	27.4	24.9	CTGAAGGATGCAATGGAGAGCTATACGATCACCTATATAGAAAAACAGAAGAAGGGGAAGGTGAAGAGGATGAAGAAGACTGAAACCAAGTCGTGGAAGCTGTTTTGA
1121_ncRNA_2	1121	NC_001664	Human_betaherpesvirus_6A	Herpesviridae	Roseolovirus	U71	uORF	5UTR	5	-145	-130	ATG	0.0054766	0.0334735825075452	53.1	13.0	19.3	12.0	ATGAGACAGAATATATAG
1132_ncRNA_0	1132	NC_001716	Human_betaherpesvirus_7_(HHV-7)	Herpesviridae	Roseolovirus	U62	ouORF	CDS	20	-59	1	ATG	0.00086026	0.0074557144989301	205.6	167.0	36.2	49.9	ATGGCTTTCATCAACGATGAGAAGATTAAAGCTCTGACCACGTATACTCTGAGAAGAAAATGA
1132_ncRNA_1	1132	NC_001716	Human_betaherpesvirus_7_(HHV-7)	Herpesviridae	Roseolovirus	U62	mORF	CDS	75	0	225	ATG	4.3515e-05	0.0006253640752513	56.2	43.8	10.0	9.7	ATGAACGGAGTTTTAAACGATATAAAGACTGAGTTTTTATGTAATACTAAAACAGATCTTTTAACGTTGATACAAAAAATTTGTCTGAACTGTGATTTCATTCTTGAACCGGTAGAATCTTTTCCTAAAAAAACCGAGTTGGTTGCGGTGATGTATGATACGCTCGCGGTGGAAATTTTTAACGATCTTTTAAAATATAATGAACAAAAAAAAGATGGACTTGCCTAA
1136_ncRNA_0	1136	NC_001454	Human_mastadenovirus_F	Adenoviridae	Mastadenovirus	E2A	uORF	5UTR	18	-259	-205	ATG	5.118e-05	0.0007159381580083	85.7	101.1	26.9	15.0	ATGGTGCTCTGTCGCGCTATGTGCTTCAGGAGCACGTCGTCCTCCCCTCCCAAATAG
1138_ncRNA_0	1138	NC_003310	Monkeypox_virus_Zaire-96-I-16	Poxviridae	Orthopoxvirus	B10R	uORF	5UTR	19	-259	-202	ATG	3.1151e-07	8.482059543417368e-06	40.6	0.0	13.5	4.3	ATGTATATACGTGCGCAATTAGATCTAAAGAAGATGTTCCCAATTTCAAGGACAAAATAG
1122_ncRNA_1	1122	NC_000898	Human_betaherpesvirus_6B_(HHV-6B)	Herpesviridae	Roseolovirus	U71	uORF	5UTR	5	-145	-130	ATG	0.0054766	0.0334735825075452	59.1	16.0	17.3	15.9	ATGAGACGGAATATATAG
1124_ncRNA_0	1124	NC_007605	Human_gammaherpesvirus_4_(Epstein-Barr_virus)	Herpesviridae	Lymphocryptovirus	BZLF2	uORF	5UTR	6	-259	-241	ATG	9.6819e-05	0.0012173696201008	1544.4	1171.9	373.0	282.2	ATGCCCCATCTAAACGCCTGA
1124_ncRNA_3	1124	NC_007605	Human_gammaherpesvirus_4_(Epstein-Barr_virus)	Herpesviridae	Lymphocryptovirus	BZLF2	uORF	5UTR	7	-200	-179	ATG	0.00024188	0.0026223989694401	59.9	7.4	19.2	37.5	ATGACAGGCTGCGCCTCCTGTTGA
1124_ncRNA_4	1124	NC_007605	Human_gammaherpesvirus_4_(Epstein-Barr_virus)	Herpesviridae	Lymphocryptovirus	BZLF2	uORF	5UTR	16	-152	-104	TTG	0.00093845	0.0080077167442064	85.9	4.8	13.7	21.8	TTGACTCCATTATCCCCCGGACACCAGATGTTTTACACGAGGATCTCTTAA
1125_ncRNA_0	1125	NC_009334	Human_herpesvirus_4_type_2_(Epstein-Barr_virus_type_2)	Herpesviridae	Lymphocryptovirus	BZLF2	uORF	5UTR	6	-259	-241	ATG	9.6819e-05	0.0012173696201008	1544.4	1171.9	373.0	282.2	ATGCCCCATCTAAACGCCTGA
1125_ncRNA_0	1125	KF373730	Human_gammaherpesvirus_4_(Epstein-Barr_virus)	Herpesviridae	Lymphocryptovirus	BZLF2	uORF	5UTR	6	-259	-241	ATG	9.6819e-05	0.0012173696201008	1544.4	1171.9	373.0	282.2	ATGCCCCATCTAAACGCCTGA
1125_ncRNA_3	1125	NC_009334	Human_herpesvirus_4_type_2_(Epstein-Barr_virus_type_2)	Herpesviridae	Lymphocryptovirus	BZLF2	uORF	5UTR	7	-200	-179	ATG	0.00024188	0.0026223989694401	59.9	7.4	19.2	37.5	ATGACAGGCTGCGCCTCCTGTTGA
1125_ncRNA_3	1125	KF373730	Human_gammaherpesvirus_4_(Epstein-Barr_virus)	Herpesviridae	Lymphocryptovirus	BZLF2	uORF	5UTR	7	-200	-179	ATG	0.00024188	0.0026223989694401	59.9	7.4	19.2	37.5	ATGACAGGCTGCGCCTCCTGTTGA
1125_ncRNA_4	1125	NC_009334	Human_herpesvirus_4_type_2_(Epstein-Barr_virus_type_2)	Herpesviridae	Lymphocryptovirus	BZLF2	uORF	5UTR	16	-152	-104	TTG	0.00093845	0.0080077167442064	85.9	4.8	13.7	21.8	TTGACTCCATTATCCCCCGGACACCAGATGTTTTACACGAGGATCTCTTAA
1125_ncRNA_4	1125	KF373730	Human_gammaherpesvirus_4_(Epstein-Barr_virus)	Herpesviridae	Lymphocryptovirus	BZLF2	uORF	5UTR	16	-152	-104	TTG	0.00093845	0.0080077167442064	85.9	4.8	13.7	21.8	TTGACTCCATTATCCCCCGGACACCAGATGTTTTACACGAGGATCTCTTAA
1129_ncRNA_1	1129	NC_006273	Human_betaherpesvirus_5_(HHV-5_HCMV)	Herpesviridae	Cytomegalovirus	UL91	uORF	5UTR	19	-259	-202	ATG	3.1151e-07	8.482059543417368e-06	32.1	17.0	9.1	7.0	ATGGAAGTTTTGTCCTCGGATGCTCTGTGTAGAGAGGAGACAGAAAAGGGACTCTTATGA
1129_ncRNA_0	1129	NC_006273	Human_betaherpesvirus_5_(HHV-5_HCMV)	Herpesviridae	Cytomegalovirus	UL91	uORF	5UTR	18	-203	-149	ATG	7.5361e-05	0.000990006615156	50.1	34.1	9.7	15.7	ATGATTACGCACGCTCGGCTGGAAGCCTACAGAGTCGGGGTGGGGCCGGACAGGTGA
1131_ncRNA_0	1131	NC_007605	Human_gammaherpesvirus_4_(Epstein-Barr_virus)	Herpesviridae	Lymphocryptovirus	BGLF3.5	ouORF	5UTR	90	-259	11	ATG	3.3389999999999997e-06	6.795941645728643e-05	139.4	24.4	52.1	33.6	ATGGCAAAACAGCTCTGCCTGCTGCCTCAGGAACCCTTTTGCATCACTCGTGTGTGCCTTTTGTGCTTGCTACATAAACAAAACCTAAACGCTCAGTATAAAAGGCCGGTGGACACGTATGATCCTTGCCTAATTCTAACGGGAGAGGCAGAAAGATATATGGTGGACGCTGTGGGAAATTACCGGGAAGCCTCCACTGGAACTACCGTACTCTACCCCACGTATGATCTGGGCTCCATAGTTGCGGACATGGTGACTTATGAAGATGAGTAG
1131_ncRNA_0	1131	NC_009334	Human_herpesvirus_4_type_2_(Epstein-Barr_virus_type_2)	Herpesviridae	Lymphocryptovirus	BGLF3.5	ouORF	5UTR	90	-259	11	ATG	3.3389999999999997e-06	6.795941645728643e-05	139.4	24.4	52.1	33.6	ATGGCAAAACAGCTCTGCCTGCTGCCTCAGGAACCCTTTTGCATCACTCGTGTGTGCCTTTTGTGCTTGCTACATAAACAAAACCTAAACGCTCAGTATAAAAGGCCGGTGGACACGTATGATCCTTGCCTAATTCTAACGGGAGAGGCAGAAAGATATATGGTGGACGCTGTGGGAAATTACCGGGAAGCCTCCACTGGAACTACCGTACTCTACCCCACGTATGATCTGGGCTCCATAGTTGCGGACATGGTGACTTATGAAGATGAGTAG
1142_ncRNA_0	1142	NC_006432	Sudan_ebolavirus	Filoviridae	Ebolavirus	VP35	mORF	CDS	329	0	987	ATG	0.00077728	0.0068644550704097	130.2	10.9	20.0	32.5	ATGCAGCAGGATAGGACTTATAGACATCATGGACCCGAAGTGTCTGGCTGGTTTTCTGAGCAATTAATGACCGGCAAAATACCGCTAACAGAGGTGTTTGTTGATGTTGAAAACAAACCAAGTCCTGCCCCGATAACCATTATTAGTAAGAATCCCAAGACAACACGTAAAAGTGATAAGCAAGTCCAAACAGATGATGCCAGTAGCTTATTGACAGAAGAAGTCAAGGCTGCCATAAATTCGGTGATATCAGCTGTGCGTCGGCAAACCAATGCTATTGAATCACTAGAAGGTCGAGTAACAACTCTTGAGGCCAGCTTAAAACCCGTTCAAGACATGGCAAAGACCATATCATCCCTGAATCGCAGCTGTGCCGAAATGGTTGCAAAATACGACCTA…
1050_ncRNA_0	1050	NC_001348	Human_alphaherpesvirus_3_(HHV-3)	Herpesviridae	Varicellovirus	ORF2	N_ext	CDS	238	-51	663	ATG	0.00017612	0.0020050437884998	130.0	12.1	23.9	16.3	ATGCATGTAATTTCTGAGACACTTGCATATGGGCATGTTCCCGCATTTATTATGGGCTCCACTCTGGTGCGTCCCAGTTTAAACGCCACCGCCGAGGAAAATCCCGCGTCAGAAACGCGATGTTTATTACGAGTGCTTGCGGGGAGAACTGTAGACCTGCCAGGCGGAGGAACGTTACACATTACCTGTACCAAAACCTATGTAATTATTGGCAAATATAGCAAACCCGGCGAACGTCTTAGCCTTGCCCGTCTAATAGGGCGTGCAATGACGCCTGGAGGTGCAAGGACATTTATTATTTTGGCGATGAAGGAAAAGCGATCCACAACGCTTGGGTATGAATGTGGTACGGGCTTGCATTTACTGGCTCCATCTATGGGTACATTTCTCCGCACACAC…
1050_ncRNA_1	1050	NC_001348	Human_alphaherpesvirus_3_(HHV-3)	Herpesviridae	Varicellovirus	ORF2	iORF	CDS	33	68	167	ATG	2.8243e-05	0.0004350899050713	49.1	11.9	8.3	16.6	ATGTTTATTACGAGTGCTTGCGGGGAGAACTGTAGACCTGCCAGGCGGAGGAACGTTACACATTACCTGTACCAAAACCTATGTAATTATTGGCAAATATAG
1092_ncRNA_0	1092	NC_039223	Avian_avulavirus_1	Paramyxoviridae	Avulavirus	HN	mORF	CDS	571	0	1713	ATG	6.6039e-07	1.629716444021325e-05	187.7	21.5	55.3	42.8	ATGGACCGCGCGGTTAACAGAGTCGTGCTGGAGAATGAGGAAAGAGAAGCAAAGAACACATGGCGCCTGGTTTTCCGGATCGCAGTCTTACTTTTAATGGTAATGACTCTAGCTATCTCCGCAGCTGCCCTGGCATACAGCACGGGGGCCAGTACGCCGCACGACCTCGCAGGCATATCGACTGTGATCTCCAAGACAGAAGATAAGGTTACGTCTTTACTCAGTTCAAGTCAAGATGTGATAGATAGGATATACAAGCAGGTGGCTCTTGAATCCCCGCTGGCGCTACTAAACACTGAATCTATAATTATGAATGCAATAACCTCTCTTTCTTATCAAATTAACGGGGCTGCGAACAATAGCGGATGTGGGGCGCCTGTTCATGACCCAGATTATATC…
1094_ncRNA_0	1094	NC_001798	Human_alphaherpesvirus_2_(Herpes_simplex_virus_2)	Herpesviridae	Simplexvirus	US4	uORF	5UTR	6	-189	-171	ATG	0.0087039	0.0474206931565968	139.5	6.0	20.9	48.0	ATGCAAAGCCCTTACCTTTGA
1166_ncRNA_0	1166	NC_003663	Cowpox_virus	Poxviridae	Orthopoxvirus	CPXV084_CDS	N_trunc	CDS	69	30	237	ATA	0.00029286	0.0030554944746162	119.5	14.0	31.5	26.8	ATAGGCATAACTGTATTAATGCTTTTGATGGTGATTTCTGGTGCCGCCCTGATAGTCAAGGAGTTAAATCCTAATGATATATTCACAATGCAATCATTAAAGTTTAATCGAGCCGTAACGATTTTCAAATATATAGGACTCTTTATCTATATACCAGGAACAATCATTTTGTACGCTACATACGTCAAATCCCTATTAATGAAAAGTTAA
1169_ncRNA_0	1169	NC_003310	Monkeypox_virus_Zaire-96-I-16	Poxviridae	Orthopoxvirus	I5L	N_trunc	CDS	63	48	237	ATG	9.9218e-07	2.3443568609625665e-05	152.9	2.0	30.1	34.3	ATGCTTTTGATGGTAATTTCTGGCACCGCCATGATAGTCAAGGAGTTAAATCCTAATGATATATTCACTATGCAATCATTAAAGTTTAATCGAACCGTAACGATTTTCAAATATATAGGACTCTTTATCTATATACCAGGAACGATAATTTTGTACGCTACATACGTCAAATCCCTATTAATGAAAAATTAA
1171_ncRNA_0	1171	NC_001611	Variola_virus	Poxviridae	Orthopoxvirus	K5L	mORF	CDS	79	0	237	ATG	3.6216000000000007e-10	1.7122805019455256e-08	159.1	2.0	39.8	35.5	ATGGCGGATGCTATAACCGTTCTAACTGCGATCGGTATAACTGTATTAATGCTTTTGATGGTAATTTCTGGCACCGCCATGATAGTCAAGGAGTTAAATCCTAATGATATATTCACAATGCAATCATTAAAGTTTAATCGAGCCGTAACGATTTTCAAATATATAGGACTCTTTATCTATATACCAGGAACGATAATTTTGTACGCTACGTACATCAAATCCCTATTAATGAAAAGTTAA
1173_ncRNA_1	1173	NC_003310	Monkeypox_virus_Zaire-96-I-16	Poxviridae	Orthopoxvirus	B4R	uORF	5UTR	8	-226	-202	ATG	5.3666e-05	0.0007448187981153	28.0	0.0	2.0	1.0	ATGTTAACAATACTGCGACTTTGTTAA
1174_ncRNA_0	1174	NC_001716	Human_betaherpesvirus_7_(HHV-7)	Herpesviridae	Roseolovirus	U77	N_ext	CDS	833	-39	2460	ATT	2.6522e-05	0.000412301943707	103.5	42.0	20.2	32.4	ATTTCTATAAATTTTATAGTCTTAATAGAAGGAAATAAAATGTCATTGTCTTCATTATTCAATGGTAAATATGACACAAAATTCCTTTTAAACATGTCATCTGCTGCTAAGGTGGAGTTGATTGTTGAGAAAGTTGCAGCTTTAGCTGATGCCTGTTTAGAGACGCCGTTACCAACTGACTGGTTTCGTAACATTCTTGATCCTGAATTAGAATTTAATAGCAATTTTGAAGAAATTCATTCTATAGGTGATGAAGAATTTGCTCAACCGTTGCCATTTTTACCTTTTAGAGTATTATTAATAACCGGTACTGCGGGTGCGGGCAAAACAAGCAGCATTCAAACCTTAGCAGCTAATAGTGATTGTCTTATAACTGCTACCACTTCCATTGCTGCTCAA…
1153_ncRNA_0	1153	NC_001348	Human_alphaherpesvirus_3_(HHV-3)	Herpesviridae	Varicellovirus	ORF17	mORF	CDS	455	0	1365	ATG	2.8587e-05	0.0004400406190023	166.6	53.9	22.8	28.0	ATGGGGCTCTTTGGACTGACACGCTTTATCCATGAACATAAACTGGTTAAACCCAGCATCATTTCAACGCCACCCGGAGTTTTAACCCCCGTGGCGGTAGACGTATGGAACGTCATGTACACATTGTTGGAACGTTTATACCCTGTGGGTAAACGCGAGAATTTACACGGACCATCTGTAACGATACATTGTCTTGGAGTCTTATTGCGGCTATTAACACAACGGTCATACTATCCGATATTTGTATTGGAACGTTGTACAGACGGCCCATTATCACGTGGAGCCAAGGCAATTATGTCACGGGCCATGAACCACGATGAAAGGGGAACCTCGGACTTAACCCGTGTTCTACTATCATCCAACACATCATGTTCTATCAAGTATAACAAAACATCGGAA…
1156_ncRNA_0	1156	NC_003266	Human_mastadenovirus_E	Adenoviridae	Mastadenovirus	E3	ouORF	5UTR	86	-253	5	ATG	1.8029e-06	3.955190708643647e-05	109.5	5.9	25.2	17.0	ATGGGAATCGTGAACATCCTTGCCTGCACCTTCTTTTCCTTTGTGATTTACCCCCGCTTTGACTTTGGTTGGAACGCACCCGAGGCGCTCTGGCTCCCGCCTGATCCCGACACACCACCACAGCAGCAGCAAAATCAGGCACACGCACCACCACCACAGCCTAGGCCCCAATACATGCCCATCTTAAACTATGAGGCCGAGCCACAACGAGCCATGCTTCCTGCTATTAGTTACTTCAATCTAACCGGTGGAGATGACTGA
1158_ncRNA_0	1158	NC_004500	Human_papillomavirus_type_92	Papillomaviridae	Betapapillomavirus	E7	uORF	5UTR	12	-256	-220	ATG	0.00032192	0.0033023298269311	43.8	0.0	9.8	3.0	ATGCTTATGCTTGCTGTGGTGCTTGTGCTAAACAAGTAG
1161_ncRNA_0	1161	NC_003977	Hepatitis_B_virus	Hepadnaviridae	Orthohepadnavirus	S	N_ext	5UTR	246	-60	678	CTG	2.0991e-06	4.523325508756374e-05	1330.3	174.5	212.0	167.1	CTGACTACTGCCTCTCCCTTATCGTCAATCTTCTCGAGGATTGGGGACCCTGCGCTGAACATGGAGAACATCACATCAGGATTCCTAGGACCCCTTCTCGTGTTACAGGCGGGGTTTTTCTTGTTGACAAGAATCCTCACAATACCGCAGAGTCTAGACTCGTGGTGGACTTCTCTCAATTTTCTAGGGGGAACTACCGTGTGTCTTGGCCAAAATTCGCAGTCCCCAACCTCCAATCACTCACCAACCTCTTGTCCTCCAACTTGTCCTGGTTATCGCTGGATGTGTCTGCGGCGTTTTATCATCTTCCTCTTCATCCTGCTGCTATGCCTCATCTTCTTGTTGGTTCTTCTGGACTATCAAGGTATGTTGCCCGTTTGTCCTCTAATTCCAGGATCC…
1163_ncRNA_1	1163	NC_009225	Torque_teno_midi_virus_1	Anelloviridae	Gammatorquevirus	hypothetical_protein	ouORF	CDS	40	-34	86	ACG	0.0013603	0.0109056232659793	243.7	18.0	56.9	59.5	ACGGGCAAGAAACTTAAATATATTTCTTTTACAGATGAACAACCTATCAGCTCAAGACTTCTACAAAAAATGTACCTACAACTCAGAAACCAGAAACCAAATGTGGATGTCCTGCATTGCTGA
1163_ncRNA_1	1163	NC_009225	Torque_teno_midi_virus_1	Anelloviridae	Gammatorquevirus	hypothetical_protein	ouORF	CDS	40	-34	86	ACG	0.0013603	0.0109056232659793	243.7	18.0	56.9	59.5	ACGGGCAAGAAACTTAAATATATTTCTTTTACAGATGAACAACCTATCAGCTCAAGACTTCTACAAAAAATGTACCTACAACTCAGAAACCAGAAACCAAATGTGGATGTCCTGCATTGCTGA
1163_ncRNA_1	1163	NC_009225	Torque_teno_midi_virus_1	Anelloviridae	Gammatorquevirus	hypothetical_protein	ouORF	CDS	40	-34	86	ACG	0.0013603	0.0109056232659793	243.7	18.0	56.9	59.5	ACGGGCAAGAAACTTAAATATATTTCTTTTACAGATGAACAACCTATCAGCTCAAGACTTCTACAAAAAATGTACCTACAACTCAGAAACCAGAAACCAAATGTGGATGTCCTGCATTGCTGA
1163_ncRNA_0	1163	NC_009225	Torque_teno_midi_virus_1	Anelloviridae	Gammatorquevirus	hypothetical_protein	mORF	CDS	261	0	783	ATG	2.4971e-05	0.0003906898433928	429.5	113.5	75.7	64.9	ATGAACAACCTATCAGCTCAAGACTTCTACAAAAAATGTACCTACAACTCAGAAACCAGAAACCAAATGTGGATGTCCTGCATTGCTGACTCCCATGACAGTTGGTGTAACTGCGATACTCCTTTTGCTCACCTCTTGGCTAGTATTTTTCCTCCTGGTCACACAGATCGCACACGAACCATCCAAGAAATACTTACCAGAGACTTTAGGAAACAATGCCTTTCTGGTGGGGGCGACGCAGAAAATTCTGGTATGGCCGCCAATATAGAAGAAAAAGAAAACCATATCAAAGAAGAAAGAAAAGAAGAATTTTTAGAAGACCAAAATATAGAAGATCTACTCGCCGCCGTCGCAGACGCAGAAGGAAGAACCAGCTCCCAAAAAGAAAAGACTACTGCC…
1163_ncRNA_0	1163	NC_009225	Torque_teno_midi_virus_1	Anelloviridae	Gammatorquevirus	hypothetical_protein	mORF	CDS	259	0	777	ATG	2.4971e-05	0.0003906898433928	429.5	113.5	75.7	64.9	ATGAACAACCTATCAGCTCAAGACTTCTACAAAAAATGTACCTACAACTCAGAAACCAGAAACCAAATGTGGATGTCCTGCATTGCTGACTCCCATGACAGTTGGTGTAACTGCGATACTCCTTTTGCTCACCTCTTGGCTAGTATTTTTCCTCCTGGTCACACAGATCGCACACGAACCATCCAAGAAATACTTACCAGAGACTTTAGGAAACAATGCCTTTCTGGTGGGGGCGACGCAGAAAATTCTGGTATGGCCGCCAATATAGAAGAAAAAGAAAACCATATCAAAGAAGAAAGAAAAGAAGAATTTTTAGAAGACCAAAATATAGAAGATCTACTCGCCGCCGTCGCAGACGCAGAAGGAAGATATCAGACCAACCAGTTGAAGACCCAGGAA…
1163_ncRNA_0	1163	NC_009225	Torque_teno_midi_virus_1	Anelloviridae	Gammatorquevirus	hypothetical_protein	mORF	CDS	123	0	369	ATG	2.4971e-05	0.0003906898433928	429.5	113.5	75.7	64.9	ATGAACAACCTATCAGCTCAAGACTTCTACAAAAAATGTACCTACAACTCAGAAACCAGAAACCAAATGTGGATGTCCTGCATTGCTGACTCCCATGACAGTTGGTGTAACTGCGATACTCCTTTTGCTCACCTCTTGGCTAGTATTTTTCCTCCTGGTCACACAGATCGCACACGAACCATCCAAGAAATACTTACCAGAGACTTTAGGAAACAATGCCTTTCTGGTGGGGGCGACGCAGAAAATTCTGGTATGGCCGCCAATATAGAAGAAAAAGAAAACCATATCAAAGAAGAAAGAAAAGAAGAATTTTTAGAAGACCAAAATATAGAAGATCTACTCGCCGCCGTCGCAGACGCAGAAGGAAGGTAA
1165_ncRNA_0	1165	NC_006998	Vaccinia_virus	Poxviridae	Orthopoxvirus	I5L	N_trunc	CDS	69	30	237	ATA	8.6375e-06	0.0001562675344314	142.2	16.0	23.7	30.8	ATAGGCATAACTGTATTAATGCTTTTGATGGTAATTTCTGGTGCCGCCCTGATAGTCAAGGAGTTAAATCCTAATGATATATTCACTATGCAATCATTAAAGTTTAATCGAGCCGTAACGATTTTCAAATATATAGGACTCTTTATCTATATACCAGGAACAATCATTTTGTACGCTACGTACGTCAAATCCCTATTAATGAAAAGTTAA
1177_ncRNA_0	1177	NC_003266	Human_mastadenovirus_E	Adenoviridae	Mastadenovirus	E4	mORF	CDS	117	0	351	ATG	9.2442e-09	3.474868327146173e-07	764.5	35.8	116.1	139.2	ATGAGGGTGTGCTTAAGAATGCCGGTGGAGGGCGCTCTGCGCGAGCTTTTTATCATGGCTGGCTTGGATTTACCTCAGGAACTAATACGAATCATTCAAGGCTGGAAAAATGAAAATTATCTAGGCATGGTGCAGGAGTGTAATATGATGATTGAGGAATTAGAAAACGCTCCCGCTTTCGCTGTCCTCTTGTTTCTGGATGTGCGCGTGGAGGCTTTGCTGGAAGCCACCGTGGAACATCTCGAGAACCGTGTTACCTTTGACCTGGCTGTTATTTTCCACCAACACAGTGGGGGCGAGAGGTGCCACCTCCGGGACCTGCATTTTGAAGTGTTCCGAGACCGTTTGGAATAA
1179_ncRNA_1	1179	NC_011203	Human_mastadenovirus_B_(HAdV-B)	Adenoviridae	Mastadenovirus	E4	uORF	CDS	9	-55	-28	ATG	1.9991e-06	4.3434625324094776e-05	176.0	32.0	18.0	26.7	ATGATGCCATTCTTAATTTGCTACAGGTGA
1179_ncRNA_0	1179	NC_011203	Human_mastadenovirus_B_(HAdV-B)	Adenoviridae	Mastadenovirus	E4	mORF	CDS	117	0	351	ATG	0.0034284	0.0230209435311183	280.4	61.2	54.4	64.8	ATGAGGGTGTGTTTAAGAATGGTGGTGGAGGGCGCCCTCCGGGACCTGTTTGTAATGTGTGGTTTGGATTTACCACAAGAACTGACACGAATAATTCAAGGCTGGAAAGCTGAAAATTATCTGGGAATGGTGCAGGAATGTAATATGATGTTTGAGGAGTTAGAAAATGCTCCTTCTTTTGGTATTCTTTTGTTTTTGGATGTGCGCGTGGAGGCTTTGTTGGAAGCCACCGTTGAGCACCTTGAAAATCGCATTTCTTTTGATTTAGCTGTGCTTTTTCACCAACACAGTGGGGGCGATAGATGCCATCTGCGCGATCTACAATTTGAAGTACTGCGAGATCGTTTGGAATAA
1181_ncRNA_1	1181	NC_011202	Human_mastadenovirus_B_(HAdV-B)	Adenoviridae	Mastadenovirus	E4	uORF	CDS	9	-55	-28	ATG	6.9467e-07	1.7039310292707545e-05	261.5	0.0	30.2	23.8	ATGTTGCCATTCTCAATTCGCTACAGGTGA
1181_ncRNA_0	1181	NC_011202	Human_mastadenovirus_B_(HAdV-B)	Adenoviridae	Mastadenovirus	E4	mORF	CDS	117	0	351	ATG	0.0001322	0.0015740770945614	277.9	61.2	52.5	66.9	ATGAGGGTGTGTTTAAGAATGGTGGTGGAGGGCGCCCTCCGGGACCTGTTTGTAATGTGTGGATTGGATTTACCACAAGAACTGACACGAATAATTCAAGGCTGGAAAGCTGAAAATTATCTGGGAATGGTGCAGGAATGTAATATGATGATTGAGGAGTTAGAAAATGCTCCTTCTTTTGGTATTCTTTTGTTCTTGGATGTGCGCGTGGAGGCTTTGCTGGAAGCCACCGTTGAGCACCTTGAAAATCGCATTTCTTTTGATCTAGCTGTGCTTTTTCACCAACACAGTGGGGGCGAGAGATGCCATCTGCGCGATCTACAATTTGAAGTACTGCGAGATCGTTTGGAATAA
1192_ncRNA_0	1192	NC_006998	Vaccinia_virus	Poxviridae	Orthopoxvirus	G8R	N_ext	CDS	276	-48	780	ACG	8.317200000000001e-07	1.9982453297083544e-05	307.4	83.9	77.0	70.0	ACGCTGTTCTGCAGCCATTTAACTTTAAATAATTTACAAAAATTTAAAATGAGCATCCGTATAAAAATCGATAAACTGCGCCAAATTGTGGCATATTTTTCAGAGTTCAGTGAAGAAGTATCTATAAATGTAGACTCGACGGATGAGTTAATGTATATTTTTGCCGCCTTGGGCGGATCTGTAAACATTTGGGCCATTATACCTCTCAGTGCATCAGTGTTCTACCGCGGAGCCGAAAATATTGTGTTTAATCTTCCTGTGTCCAAGGTAAAATCGTGTTTGTGTAGTTTTCACAATGATGCCATCATAGATATAGAACCTGATCTGGAAAATAATCTAGTAAAACTTTCTAGTTATCATGTAGTAAGTGTCGATTGTAATAAGGAACTGATGCCTATT…
1193_ncRNA_0	1193	NC_003663	Cowpox_virus	Poxviridae	Orthopoxvirus	CPXV097_CDS	N_ext	CDS	276	-48	780	ACG	1.4305e-07	4.1947093061840115e-06	308.0	83.9	82.2	76.0	ACGCTGTTCTGCAGCCATTTAACTTTAAATAATTTACAAAAATTTAAAATGAGCATCCGTATAAAAATCGATAAACTGCGCCAAATTGTGGCATATTTTTCAGAGTTCAGTGAAGAAGTGTCTATAAATGTAGACTCGACGGATGAGTTAATGTATATTTTTGCCGCCTTGGGCGGATCTGTAAACATTTGGGCTATTATACCTCTCAGTGCATCAGTGTTCTACCGTGGAGCCGAAAACATTGTGTTTAATCTTCCGGTGTCCAAGGTAAAATCGTGTTTGTGTAGTTTTCACAATGATGCCATCATAGATATAGAACCCGATCTGGAAAATAATCTAGTAAAACTTTCCAGTTATCATGTAGTAAGTGTCGATTGTAATAAGGAACTGATGCCTATT…
1194_ncRNA_0	1194	NC_001611	Variola_virus	Poxviridae	Orthopoxvirus	H8R	N_ext	CDS	276	-48	780	ACG	1.5621e-07	4.540880822368421e-06	179.4	81.6	53.6	45.9	ACGCTGTTCTGCAGCCATTTAACTTTAAATAATTTACAAAAATTTAAAATGAGTATCCGTATAAAAATCGATAAACTGCGCCAAATTGTGGCATATTTTTCAGAGTTCAGTGAAGAAGTGTCTATAAATGTAGACTCAACGGATGAGTTAATGTATATTTTTGCCGCCTTGGGCGGATCTGTAAACATTTGGGCCATTATACCTCTTAGTGCATCAGTGTTCTACCGCGGAGCCGAAAATATTGTGTTTAATCTTCCGGTGTCCAAGGTAAAATCGTGTTTGTGTAGTTTTCACAATGATGCCATCATAGATATAGAACCTGATCTGGAAAATAATCTAGTAAAACTTTCTAGTTATCATGTAGTAAGTGTCGATTGTAACAAGGAACTGATGCCTATT…
1198_ncRNA_0	1198	NC_003310	Monkeypox_virus_Zaire-96-I-16	Poxviridae	Orthopoxvirus	G9R	N_ext	CDS	275	-45	780	CTG	6.3352e-06	0.0001195546081149	281.9	8.0	75.1	66.6	CTGTTCTGTAGCCATTTAACTTTAAATAATTTACAAAAATTTAAAATGAGCATCCGTATAAAAATCGATAAATTGCGCCAAATTGTGGCATATTTTTCAGAGTTCAGCGAAGAAGTGTCTATAAATGTAGACTCGACGGATGAGTTAATGTATATTTTTGCCGCCTTGGGCGGATCTGTAAACATTTGGGCCATTATACCTCTCAGTGCATCAGTGTTCTACCGCGGAGCCGAAAATATTGTGTTTAACCTTCCAGTGTCCAAGGTAAAATCGTGTTTGTGTAGTTTTCACAATGATGCTATCATAGATATAGAACCTGATCTGGAAAATAATCTAGTAAAACTTTCTAGTTATCATGTAGTAAGTGTCGATTGTAACAAGGAACTGATGCCTATTAGG…
1183_ncRNA_1	1183	NC_003663	Cowpox_virus	Poxviridae	Orthopoxvirus	CPXV054_CDS	uORF	5UTR	35	-259	-154	ATT	0.00017528	0.0019974727971864	75.7	0.0	14.0	9.5	ATTGCAAAATATGGACACTCATTTAACGTGAAAAGATTTACGAATGAAGAAATGTGTCTTAAGAATGATTATCCACGAATTATATCATATAATCCTCCGCCAAAATAG
1183_ncRNA_0	1183	NC_003663	Cowpox_virus	Poxviridae	Orthopoxvirus	CPXV054_CDS	uORF	5UTR	6	-249	-231	ATG	0.00024414	0.0026345600555062	151.0	4.0	25.8	22.1	ATGGACACTCATTTAACGTGA
1184_ncRNA_0	1184	NC_003310	Monkeypox_virus_Zaire-96-I-16	Poxviridae	Orthopoxvirus	C13L	uORF	5UTR	18	-208	-154	ATG	0.00013259	0.0015775613378212	48.6	0.0	7.5	10.7	ATGTGTCTTAAGAATGATTATCCACGAATTATATCATATAATCCTCCACCAAAATAG
1184_ncRNA_1	1184	NC_003310	Monkeypox_virus_Zaire-96-I-16	Poxviridae	Orthopoxvirus	C13L	uORF	5UTR	6	-249	-231	ATG	0.00072849	0.0065246204769358	29.9	15.9	4.0	6.0	ATGGACACTCATTTAATGTGA
1188_ncRNA_0	1188	NC_005084	Reptilian_ferlavirus	Paramyxoviridae	Ferlavirus	U	uORF	5UTR	49	-246	-99	ATG	1.0486e-13	7.113137487787858e-12	198.9	34.3	36.2	32.3	ATGTCACCCAGCATATACAGCGAGTCAACCACAACCAAGCTAGACAGAATCAAGAAGCTGGCCAAAGAGGTCAGAGAAACAGCAATAACGGCAGAGGACAACATCGGGTCTTTGGATGATGAGAGCAAGGTCATAGCTGGCATGTCATAA
1189_ncRNA_0	1189	NC_015396	Avian_gyrovirus_2	Anelloviridae	Gyrovirus	putative_nucleocapsid	uORF	5UTR	9	-171	-144	ATG	1.3462999999999998e-07	3.970563837985436e-06	62.3	0.0	10.0	17.7	ATGGAGGAGTCACTGGTTCCAGGAGGCTAG
1190_ncRNA_0	1190	NC_003977	Hepatitis_B_virus	Hepadnaviridae	Orthohepadnavirus	C0_uORF	ouORF	CDS	101	-38	268	ATG	9.1587e-11	4.7482120048e-09	1439.6	161.1	395.6	326.3	ATGCAACTTTTTCACCTCTGCCTAATCATCTCTTGTTCATGTCCTACTGTTCAAGCCTCCAAGCTGTGCCTTGGGTGGCTTTGGGGCATGGACATCGACCCTTATAAAGAATTTGGAGCTACTGTGGAGTTACTCTCGTTTTTGCCTTCTGACTTCTTTCCTTCAGTACGAGATCTTCTAGATACCGCCTCAGCTCTGTATCGGGAAGCCTTAGAGTCTCCTGAGCATTGTTCACCTCACCATACTGCACTCAGGCAAGCAATTCTTTGCTGGGGGGAACTAATGACTCTAGCTACCTGGGTGGGT
1190_ncRNA_2	1190	NC_003977	Hepatitis_B_virus	Hepadnaviridae	Orthohepadnavirus	C0_uORF	iORF	CDS	36	32	140	TTG	0.00021496	0.0023891626709352	182.3	4.5	57.5	29.4	TTGGGTGGCTTTGGGGCATGGACATCGACCCTTATAAAGAATTTGGAGCTACTGTGGAGTTACTCTCGTTTTTGCCTTCTGACTTCTTTCCTTCAGTACGAGATCTTCTAG
1204_ncRNA_0	1204	NC_001716	Human_betaherpesvirus_7_(HHV-7)	Herpesviridae	Roseolovirus	U23	N_trunc	CDS	161	30	513	ATG	4.9121e-14	3.3985089302491105e-12	104.9	32.8	29.8	24.8	ATGGTTACCTTTGTTAACATGAGTACTGTTTCTAGTACGCCCACTCTGGAAATGTCAAGAACTTCAGATTTTAGTTCCACGTCAATCACATCAGATACAGAGAGTACGAGCGATTTAATGTCTGTGTCTATGAGTATACCTACGACTATCGCAACAACTAAAGAGAATGTCGAATCTACATCCTTAAATTTTACAAAGACCTCGACATTCTCCAGTGGCAGTACTACTAATCATGAAAACAGTGGGAATGCATCTGAATTTTTCACACTGACAATTTCAACTCCAGAACTGACAAAACCTCAACTTTTGAATAGCCCTTTAAAAAAGTTCGTTTTGTTCCTTGTGATTTTAATTGCAGCAGTTAGTTTTATTGGTATTGTAGCGTTAGCGTTGTTAGTT…
1208_ncRNA_0	1208	NC_007605	Human_gammaherpesvirus_4_(Epstein-Barr_virus)	Herpesviridae	Lymphocryptovirus	BKRF4	uORF	5UTR	70	-226	-16	GTG	0.00036399	0.0036833620580886	163.8	39.0	46.7	25.6	GTGTTTATGCTGTGGGGTGCGAAGGCGGGAGACAAAGCTTCACTAATCAACTCCAAGAAGCATCTGGTTCTGACCTCTCAGCATCCCTCTCCCCTGGCCCAGAACAGCACCCGAAAGAGTGCCCAGCAGAAGTTCCTGGGCAACAACCACTTTGTCCTCGCTAACAACTTTTTGCGTGAGAAGGGGCTCGGTGAGATAGATTGGAGGCTGTAG
1208_ncRNA_0	1208	NC_009334	Human_herpesvirus_4_type_2_(Epstein-Barr_virus_type_2)	Herpesviridae	Lymphocryptovirus	BKRF4	uORF	5UTR	70	-226	-16	GTG	0.00036399	0.0036833620580886	163.8	39.0	46.7	25.6	GTGTTTATGCTGTGGGGTGCGAAGGCGGGAGACAAAGCTTCACTAATCAACTCCAAGAAGCATCTGGTTCTGACCTCTCAGCATCCCTCTCCCCTGGCCCAGAACAGCACCCGAAAGAGTGCCCAGCAGAAGTTCCTGGGCAACAACCACTTTGTCCTCGCTAACAACTTTTTGCGTGAGAAGGGGCTCGGTGAGATAGATTGGAGGCTGTAG
1208_ncRNA_0	1208	KF373730	Human_gammaherpesvirus_4_(Epstein-Barr_virus)	Herpesviridae	Lymphocryptovirus	BKRF4	uORF	5UTR	70	-226	-16	GTG	0.00036399	0.0036833620580886	163.8	39.0	46.7	25.6	GTGTTTATGCTGTGGGGTGCGAAGGCGGGAGACAAAGCTTCACTAATCAACTCCAAGAAGCATCTGGTTCTGACCTCTCAGCATCCCTCTCCCCTGGCCCAGAACAGCACCCGAAAGAGTGCCCAGCAGAAGTTCCTGGGCAACAACCACTTTGTCCTCGCTAACAACTTTTTGCGTGAGAAGGGGCTCGGTGAGATAGATTGGAGGCTGTAG
1210_ncRNA_0	1210	NC_009334	Human_herpesvirus_4_type_2_(Epstein-Barr_virus_type_2)	Herpesviridae	Lymphocryptovirus	helicase-primase_subunit_BBLF2/3	mORF	CDS	709	0	2127	ATG	2.9192e-08	9.95937029112592e-07	621.6	151.8	139.9	158.1	ATGATGGAAACACCCGCGGAGAGCGTCAGGGCCCGCGTCAGCTCGGTTACCTTTTATAATGTCACCCAGACCGCAGGGCGGTGGTGGGCGATTTGGGTCGTGGGCATCGTGCCCATCAAAAGGGAGGACGTTGAGACTCTGATCGTGGTGCAGGCCTGCCAGCCGCCGCTTGGAGGCTCCCTGGAGCCCCCCGTGGTCAACGCGCCCTCGACTACCGAACTCAACTTTTTGCGATGGGAGCGGGAGCTCAGGCGCAGCGGGGGGCTCATTGCTATGCTCGCCGATGCCGCCGAGAAGGACCTATTTGACCTTTCATTTAGAACCCGAGACCGCAGACTCTTGTCCGCCGCCAGGGTGGAGGATGAGCAGGGCCTCATCTTCCAGCCTCTCTTTCCAGCA…
1211_ncRNA_0	1211	NC_007605	Human_gammaherpesvirus_4_(Epstein-Barr_virus)	Herpesviridae	Lymphocryptovirus	BBLF2/BBLF3	mORF	CDS	709	0	2127	ATG	7.1671e-07	1.7487256267570282e-05	598.0	151.8	133.7	147.8	ATGATGGAAACACCCGCGGAGAGCGTCAGGGCCCGCGTCAGCTCGGTTACCTTTTATAATGTTACCCAGACCGCAGGGCGGTGGTGGGCGATTTGGGTCGTGGGCATCGTGCCCATCAAAAGGGAGGACGTTGAGACTCTGATCGTGGTGCAGGCCTGCCAGCCGCCGCTTGGAGGCTCCCTGGAGCCCCCCGTGGTCAACGCGCCCTCGACTACCGAACTCAACTTTTTGCGATGGGAGCGGGAGCTCAGGCGCAGCGGGGGGCTCATTGCTATGCTCGCCGATGCCGCCGAGAAGGACCTATTTGACCTTTCATTTAGAACCCGAGACCGCAGACTCTTGTCCGCCGCCAGGGTGGAGGATGAGCAGGGCCTCATCTTCCAGCCTCTCTTTCCAGCA…
1222_ncRNA_0	1222	NC_006572	Mopeia_Lassa_virus_reassortant_29	Arenaviridae	Arenavirus	Z	N_ext	CDS	114	-33	309	ATT	3.8052e-08	1.2716105802681334e-06	432.1	28.1	121.3	111.0	ATTCTGCACTCAAAGCCGCATCCGGCAAGAGTCATGGGGAAAACGCAGTCCAAGGGACAGCCCAGCACAAATCTCCTCAAGGAGACAGAACCAAGGCATCCAGTAATACCAGATGCCAGGGGAACTGGCCCTGAATTCTGCAAGAGCTGCTGGTTCGAAAGGAGGGGGTTAGTCAGGTGCAACGATCACTACCTATGTTTGAACTGTCTTACACTTTTACACACAGTGTCAGATAGGTGCCCCATCTGCAAACACAAACTACCCTTCAGACTAGAGCTCCAGACCCAGCCGACAGCACCACCAGAAATCCCACCATCCCAAAATCCCCCACCCTACAGCCCCTGA
1222_ncRNA_0	1222	NC_006574	Mopeia_virus_AN20410	Arenaviridae	Mammarenavirus	Z	N_ext	CDS	114	-33	309	ATT	3.8052e-08	1.2716105802681334e-06	432.1	28.1	121.3	111.0	ATTCTGCACTCAAAGCCGCATCCGGCAAGAGTCATGGGGAAAACGCAGTCCAAGGGACAGCCCAGCACAAATCTCCTCAAGGAGACAGAACCAAGGCATCCAGTAATACCAGATGCCAGGGGAACTGGCCCTGAATTCTGCAAGAGCTGCTGGTTCGAAAGGAGGGGGTTAGTCAGGTGCAACGATCACTACCTATGTTTGAACTGTCTTACACTTTTACACACAGTGTCAGATAGGTGCCCCATCTGCAAACACAAACTACCCTTCAGACTAGAGCTCCAGACCCAGCCGACAGCACCACCAGAAATCCCACCATCCCAAAATCCCCCACCCTACAGCCCCTGA
1227_ncRNA_0	1227	NC_009527	European_bat_1_lyssavirus	Rhabdoviridae	Lyssavirus	N	iORF	CDS	23	76	145	ATG	7.451e-05	0.0009814350646341	181.7	79.4	43.2	41.3	ATGAGTATAAGTACCCTGCTATTAAAGACAAGAAGAAACCAAGCATCACTCTCGGAAAAGATCCCGATTTGA
1231_ncRNA_2	1231	NC_009528	European_bat_2_lyssavirus	Rhabdoviridae	Lyssavirus	N	iORF	CDS	15	76	121	ATG	8.410700000000001e-05	0.0010821693115817	68.4	1.9	12.6	13.0	ATGAGTACAAATACCCCGCCATTAAAGATCGGAAAAAACCCAGCATAA
1235_ncRNA_1	1235	NC_020809	Irkut_lyssavirus_(IRKV)	Rhabdoviridae	Lyssavirus	N	uORF	CDS	8	-37	-13	ATG	0.00044117	0.004327864788576	43.3	67.3	5.4	7.1	ATGTTCATCTGTAGAACAGAAATGTAA
1235_ncRNA_0	1235	NC_020809	Irkut_lyssavirus_(IRKV)	Rhabdoviridae	Lyssavirus	N	iORF	CDS	29	58	145	AGG	0.00054638	0.0051700536026477	79.1	14.9	51.6	27.2	AGGTTATCTCTGATCAGTATGAATACAAATACCCTGCGATTGATGATAAAAAGAAACCCAGTATTACACTGGGAAAAGCCCCTGATTTGA
1220_ncRNA_0	1220	NC_001664	Human_betaherpesvirus_6A	Herpesviridae	Roseolovirus	U47A	mORF	CDS	54	0	162	ATG	5.5027e-05	0.000761316480074	142.9	28.9	23.2	30.2	ATGACCTCCAAATGCATGCTGTGTTGGACCGCGATTACGAATGCCCTGGCTATTTTAATGTTATTACTAGTAATTTACCGGGCGATAATCGGATTTAATGGCGATATTTATACGAGCACGTTGTCGGCGTTTAGCTGTATACGGACAAATTCATCTAATACCTAA
1237_ncRNA_0	1237	NC_025251	Bokeloh_bat_lyssavirus	Rhabdoviridae	Lyssavirus	N	mORF	CDS	451	0	1353	ATG	0.00028782	0.0030145586402327	75.7	24.9	20.5	31.2	ATGGACTCTGACAAGATTGTCTTCAAAGTCCATAATCAGTTGGTGTCTGTAAAGCCAGAGGTGATTGTTGATCAATATGAGTACAAATATCCTGCTATCAGAGATCAGAAGAAACCTAGCATAACTCTGGGGAAAGCTCCTGATTTAAACAAGGCTTACAAATCTATTTTGTCAGGAATAAATGCGGCTAGATTGGATCCCGATGATGTATGTTCCTACCTAGCAGCAGCTATGGAACTGTTTGAAGGAATTTGCCCTGAAGACTGGCTAAGCTATGGGATTCTCATAGCAAGAAAGGGGGAGAAGATTACCCCTGCCACCTTGGTGAACATTCAGAGAACGAACATTGAAGGCAACTGGGCCTTGACCGGAGGATACGACCTTACAAGGGATCCAACT…
1237_ncRNA_2	1237	NC_025251	Bokeloh_bat_lyssavirus	Rhabdoviridae	Lyssavirus	N	iORF	CDS	15	76	121	ATG	1.2011e-05	0.000207934688691	57.4	1.0	19.7	14.0	ATGAGTACAAATATCCTGCTATCAGAGATCAGAAGAAACCTAGCATAA
1241_ncRNA_1	1241	NC_001611	Variola_virus	Poxviridae	Orthopoxvirus	L2R	uORF	5UTR	27	-238	-157	ATT	3.3704e-05	0.0005048173694915	95.5	0.9	14.4	9.8	ATTTTAAAAAACTGTTTAACAAGGTCCCTATTGTTACAGATGGAAGGGTCAAACTTAATAAAGGATATTTGTTCGACTTTGTGA
1212_ncRNA_0	1212	KF373730	Human_gammaherpesvirus_4_(Epstein-Barr_virus)	Herpesviridae	Lymphocryptovirus	BBLF2/BBLF3	mORF	CDS	709	0	2127	ATG	4.5055e-09	1.77890389317628e-07	628.5	151.8	142.6	150.5	ATGATGGAAACACCCGCGGAGAGCGTCAGGGCCCGGGTCAGCTCGGTTACCTTTTATAATGTCACCCAGACCGCAGGGCGGTGGTGGGCGATTTGGGTCGTGGGCATCGTGCCCATCAAAAGGGAGGACGTTGAGACTCTGATCGTGGTGCAGGCCTGCCAGCCGCCGCTTGGAGGCTCCCTGGAGCCCCCCGTGGTCAACGCGCCCTCGACTACCGAACTCAACTTTTTGCGATGGGAGCGGGAGCTCAGGCGCAGCGGGGGGCTCATTGCTATGCTCGCCGATGCCGCCGAGAAGGACCTATTTGACCTTTCATTTAGAACCCGAGACCGCAGACTCTTGTCCGCTGCCCGGGTGGAGGATGAGCAGGGCCTCATCTTCCAGCCTCTCTTTCCAGCA…
1277_ncRNA_1	1277	NC_001591	Human_papillomavirus_type_49	Papillomaviridae	Betapapillomavirus	E1	uORF	5UTR	7	-227	-206	ATG	8.2217e-05	0.0010612377114031	139.5	0.0	34.2	27.4	ATGCTACGAGAATCTAACAGCTGA
1278_ncRNA_1	1278	NC_012959	Human_adenovirus_54	Adenoviridae	Mastadenovirus	pIX	uORF	5UTR	55	-252	-87	CTG	0.0041485	0.0267593390510948	116.5	8.0	27.4	28.8	CTGAGATACGATGAGACCAAGTCCAGGGTGCGCGCTTGCGAGTGCGGTGGCAGACACACCAGGATGCAGCCAGTGGCCCTGGATGTGACCGAGGAGCTGCGACCAGACCACCTGGTGATGGCCTGTACCGGGACCGAGTTCAGCTCCAGTGGGGAGGACACAGATTAG
1278_ncRNA_0	1278	NC_012959	Human_adenovirus_54	Adenoviridae	Mastadenovirus	pIX	uORF	5UTR	26	-245	-167	ACG	0.0026596999999999	0.0186510934857884	200.6	0.0	26.3	21.3	ACGATGAGACCAAGTCCAGGGTGCGCGCTTGCGAGTGCGGTGGCAGACACACCAGGATGCAGCCAGTGGCCCTGGATGTGA
1280_ncRNA_0	1280	NC_011202	Human_mastadenovirus_B_(HAdV-B)	Adenoviridae	Mastadenovirus	IVa2	N_ext	5UTR	534	-258	1344	AAG	8.1466e-06	0.0001487792938016	114.7	7.2	20.4	27.7	AAGCCAATCACATTCCTGGATGTTGAAGAGGGTGACATGTGTTTGCATACTTTGGAAAAGGTGGACCCCCTGGTTGACAACGATCGCTACCCCTCCCACATAGCCTCCTTTGTGCTGGCCTGGACGCGCGCCTTTGTATCAGAGTGGTCAGAGTTCCTGTACGAAGAAGACCGAGGCACTCCACTGGAGAAGAGGCCTGTAAAATCAGTCTACGGGGACACGGACAGCCTGTTTGTCACTCAACGAGGACACGAACTCATGGAGACCAAAGGGCGCCAAGCGACAGAAGTTTTCGACCAGCAGGATGAGTCTGAAGCGCACCCTGGCAAGCGCCCAAGCAGGCGCACACCCCTTCACTGTGACGGAAACAACCCTGACTCGAACACTGAGACCCTGGAA…
1280_ncRNA_1	1280	NC_011202	Human_mastadenovirus_B_(HAdV-B)	Adenoviridae	Mastadenovirus	IVa2	uORF	5UTR	27	-239	-158	ATG	0.00023738	0.0025880437034544	61.2	16.4	9.2	5.1	ATGTTGAAGAGGGTGACATGTGTTTGCATACTTTGGAAAAGGTGGACCCCCTGGTTGACAACGATCGCTACCCCTCCCACATAG
1281_ncRNA_0	1281	NC_011203	Human_mastadenovirus_B_(HAdV-B)	Adenoviridae	Mastadenovirus	IVa2	N_ext	5UTR	534	-258	1344	AAG	0.00016681	0.0019173583623034	168.8	38.9	78.1	40.3	AAGCCAATCACATTCTTGGATGTGGAGGAGGGGGACATGTGTTTACATACCGTAGAGAAGGTGGACCCCCTGGTTGACAACGACCGCTACCCCTCCCACGTGGCCTCCTTTGTGCTGGCCTGGACACGCGCTTTTGTATCAGAGTGGGCTGGGTTCCTCTACGAAGAGGACCGAGGCACTCCGCTCGAGGACAGGCCCATAAAGTCGGTCTACGGGGACACGGACAGCCTCTTTGTCACCCAGCGGGGACACGAACTCATGGAAACCAAAGGGCGCCAATCGGCAGCGGTTCTCGACCAGCAGGATGAGTCTGAAGCGCACCCTCGCAAGCGCCCAACCAGGCGCGCACCCCTTCACCGTGACGGAAACAACCCTGACTCGGACGCTGCGACCATGGAA…
1244_ncRNA_1	1244	NC_001454	Human_mastadenovirus_F	Adenoviridae	Mastadenovirus	IVa2	uORF	5UTR	8	-230	-206	AAG	0.0070995	0.040821075150834	68.1	0.0	8.5	6.3	AAGATGACCTTTGCCTTCACACCCTAG
1244_ncRNA_0	1244	NC_001454	Human_mastadenovirus_F	Adenoviridae	Mastadenovirus	IVa2	ouORF	5UTR	53	-115	44	ATG	0.0015583	0.012211017178557	58.1	67.6	24.2	17.7	ATGGTCCGAGATCTTGTACGCAGAGGACAGAGGCACACCGTTGGAACAGCGTACCCTCAAATCAGTTTACGGAGACACAGACAGCTTGTTTGTCACCGAAGCCGGATACCGCCTCATGGAAACACGAGGGCGAAGACGCGCGTTTTCACACCAGCAGGATGA
1245_ncRNA_0	1245	NC_006273	Human_betaherpesvirus_5_(HHV-5_HCMV)	Herpesviridae	Cytomegalovirus	US23	iORF	CDS	73	49	268	ATG	0.00080956	0.007088353352549	290.6	51.6	67.1	83.6	ATGAATTCCTCTATTGCCACACGCGCTACGAAACTTTTCTGCGGGTCATGGGCGACTTTCAGGGCATCTTTGAGTGCCAGTACAGCGCCGACGTGCTTCGCGACTGGGTCCGTAACCACGTCGACCAGGTGTTGTCGCTCGGCATTCCGCACAACTGGTTCCTGCAGGTGCGGCCCGGCAGCACCATGCCGGAGCTGCGCGACCAACTGCTGGACGACGTAA
1266_ncRNA_0	1266	NC_001348	Human_alphaherpesvirus_3_(HHV-3)	Herpesviridae	Varicellovirus	ORF4	N_ext	CDS	459	-21	1356	ATT	0.0015370999999999	0.0120604471466623	341.5	60.0	89.8	87.4	ATTGTCAGATATTTTGCAGCCATGGCCTCTGCTTCAATTCCAACCGACCCAGACGTGTCTACTATTTGTGAAGACTTTATGAATTTGCTACCAGACGAACCTTCGGATGACTTTGCATTGGAAGTCACCGATTGGGCAAATGATGAAGCTATTGGCTCCACTCCAGGCGAGGACTCCACAACGTCTAGAACTGTGTATGTGGAGCGTACTGCAGATACAGCATATAATCCACGGTATTCCAAACGAAGGCACGGAAGGCGTGAAAGCTACCACCACAATCGCCCGAAAACTTTGGTTGTTGTATTACCCGATTCAAACCATCATGGAGGAAGAGACGTGGAGACTGGATATGCACGCATCGAACGGGGACATCGACGATCATCCAGATCTTATAACACT…
1266_ncRNA_1	1266	NC_001348	Human_alphaherpesvirus_3_(HHV-3)	Herpesviridae	Varicellovirus	ORF4	iORF	CDS	125	73	448	ACG	0.0082877	0.0457992393985902	181.5	141.2	32.2	43.7	ACGAACCTTCGGATGACTTTGCATTGGAAGTCACCGATTGGGCAAATGATGAAGCTATTGGCTCCACTCCAGGCGAGGACTCCACAACGTCTAGAACTGTGTATGTGGAGCGTACTGCAGATACAGCATATAATCCACGGTATTCCAAACGAAGGCACGGAAGGCGTGAAAGCTACCACCACAATCGCCCGAAAACTTTGGTTGTTGTATTACCCGATTCAAACCATCATGGAGGAAGAGACGTGGAGACTGGATATGCACGCATCGAACGGGGACATCGACGATCATCCAGATCTTATAACACTCAAAGTTCAAGAAAACACCGTGATCGATCCCTGTCAAATCGAAGACGGCGTCCTACAACGCCTCCTGCAATGA
1268_ncRNA_0	1268	NC_020810	Duvenhage_lyssavirus	Rhabdoviridae	Lyssavirus	M	N_ext	CDS	220	-54	606	ATC	9.3672e-05	0.0011868579384775	193.6	27.4	42.3	21.6	ATCTCATTCAGTTGTAGCATAGTCATGAAAAAAACATGCAACACCACTGACAAAATGAACATCATCCGTAAGATAGTAAAAAGCTGCAAAGAGGAGGAGGAGCAAAAGCCCAGTCCGGTTTCAGCCCCCCCCGATGACGATGACCTGTGGCTTCCCCCTCCAGAGTATGTCCCTCTGTCAGAGATCGCCAATAAGAAGAACATGAGGAATTTCTGTGTCAATGGTGAAATTAAAGTGTGTAGTCCGAACGGGTATTCTTTTCGAATTCTTAGGCACATCTTAAGATCCTTTGAAGGGGTATATTCAGGGAACAGAAGAATGATTGGACTGGTTAAGGTGGTGATTGGATTGGCCTTGTCAGGGGCACCTGTCCCTGATGGGATGAACTGGGTTTACAAA…
1271_ncRNA_0	1271	NC_006273	Human_betaherpesvirus_5_(HHV-5_HCMV)	Herpesviridae	Cytomegalovirus	US27	mORF	CDS	364	0	1092	ATG	2.1760000000000002e-07	6.134641299303945e-06	138.5	85.0	19.0	23.4	ATGACTACATCTACTACAACTACCACTAATATCATGCTACAGGTGAGCAACGTAACGAATCACACCTTGAATAGCACCGAAATTTATCAGTTGTTCGAGTACACTCGGTTCGGGGTATGGTTGATGTGCATCGTGGGCACGTTTCTGAACATGCTGGTGATTACCACCATCCTGTACTACCGTCGTAAGAAAAAATCTCCGAGCGATACCTACATCTGCAACCTGGCTGTAGCCGATCTGTTGATTGTCGTCGGCCTGCCGTTTTTTCTAGAATATGCCAAGCATCACCCCAAACTCAGCCGAGAGGTGGTTTGTTCGGGACTCAACGCTTGTTTCTACATCTGTCTTTTTGCCGGCGTTTGTTTTCTCATCAACCTGTCGATGGATCGCTATTGCGTC…
1255_ncRNA_0	1255	NC_003663	Cowpox_virus	Poxviridae	Orthopoxvirus	CPXV131_CDS	N_trunc	CDS	547	12	1653	ATC	0.00062476	0.0057485082309512	172.8	14.8	48.6	62.6	ATCATTAATTCTTTGATCGGTGGGGATGACTCTATTAAACGGTCTAATGTCTTCGCGGTCGATAGTCAAATTCCAACTTTGTATATGCCGCAATATATTTCTCTATCCGGAGTTATGACAAACGATGGTCCCGACAATCAGGCTATTGCTAGCTTCGAAATTAGGGATCAGTATATTACTGCGCTTAATCATTTGGTTATGAGTTTGGAACTTCCAGAAGTTAAAGGAATAGGAAGATTCGGGTACGTACCATATGTTGGATATAAATGCATTAATCACGTATCTATCTCTTCGTGTAACGGTGTTATTTGGGAAATTGAGGGCGAAGAATTATATAATAATTGTATCAATAACACAATTGCTTTGAAGCATTCTGGATATTCTAGTGAACTTAATGAT…
1255_ncRNA_2	1255	NC_003663	Cowpox_virus	Poxviridae	Orthopoxvirus	CPXV131_CDS	iORF	CDS	32	31	127	GTG	0.00032056	0.0032919155170592	70.8	0.3	14.2	22.7	GTGGGGATGACTCTATTAAACGGTCTAATGTCTTCGCGGTCGATAGTCAAATTCCAACTTTGTATATGCCGCAATATATTTCTCTATCCGGAGTTATGA
1265_ncRNA_0	1265	NC_001348	Human_alphaherpesvirus_3_(HHV-3)	Herpesviridae	Varicellovirus	ORF4	uORF	5UTR	41	-255	-132	ATG	0.0023512	0.0168482101651186	30.2	19.0	5.0	5.0	ATGTTGCGCTACAGTAATGTCCGGCCTTGCTATAAAATGTTTTTATATCGTCATATTTGCTATAGCAGTGGTTATTTTTATGCATTACGAACAAAGGGTGCAGGTAAGCTTGTTTGGGGAAAGTGA
1286_ncRNA_0	1286	NC_012959	Human_adenovirus_54	Adenoviridae	Mastadenovirus	pIVa2	N_ext	5UTR	522	-222	1344	ATG	7.957300000000001e-06	0.0001466082754169	380.6	84.3	86.3	55.3	ATGTGTCTGCACACGGTGGAAAAGGTGGACCCCCTGGTGGAAAACGACCGCTACCCCTCGCACGTGGCCTCCTTTGTCTTGGCGTGGACGCGCGCCTTCGTCTCAGAGTGGTCCGAGTTTCTTTACGAGGAGGACCGCGGGACGCCCCTGCAGGACAGGCCAATCAAGTCCGTCTACGGGGACACCGACAGCCTGTTTGTCACCGAGCGCGGACACAGACTTATGGAGACGCGAGGGCGAAGACCGTGCCCGTTTCAGCACCAGCAGGATGAGTCTGAAGCGCACACTTGCAAGCGCCCAGCCCGGGGCCCACCCATTCACCGTAACGGAGACCACCCTCACGCGGACCCTGAGACCCTGGAAGGACATGACGCTGGCCGCGCTGGACGCCCATCGTCT…
1286_ncRNA_1	1286	NC_012959	Human_adenovirus_54	Adenoviridae	Mastadenovirus	pIVa2	ouORF	5UTR	160	-239	241	ATG	0.0019149999999999	0.0144013155655268	124.7	77.7	52.3	22.1	ATGCGGAGGAGGGGGACATGTGTCTGCACACGGTGGAAAAGGTGGACCCCCTGGTGGAAAACGACCGCTACCCCTCGCACGTGGCCTCCTTTGTCTTGGCGTGGACGCGCGCCTTCGTCTCAGAGTGGTCCGAGTTTCTTTACGAGGAGGACCGCGGGACGCCCCTGCAGGACAGGCCAATCAAGTCCGTCTACGGGGACACCGACAGCCTGTTTGTCACCGAGCGCGGACACAGACTTATGGAGACGCGAGGGCGAAGACCGTGCCCGTTTCAGCACCAGCAGGATGAGTCTGAAGCGCACACTTGCAAGCGCCCAGCCCGGGGCCCACCCATTCACCGTAACGGAGACCACCCTCACGCGGACCCTGAGACCCTGGAAGGACATGACGCTGGCCGCG…
1292_ncRNA_1	1292	NC_001798	Human_alphaherpesvirus_2_(Herpes_simplex_virus_2)	Herpesviridae	Simplexvirus	UL4	uORF	5UTR	44	-201	-69	ATG	7.5570000000000015e-06	0.0001399491901314	105.0	2.6	22.7	26.2	ATGTCCCGCACCACCTCATCCGAGTTCCTGCACATGAATCTAAACCCGCTCCGGGAGCGCCACGAACGCGATGACGTCATTAGCGAGCACATACTATCTGCTCTACGCGATCCGAATGTGGTCATTGTCTATTAA
1293_ncRNA_1	1293	NC_009333	Human_gammaherpesvirus_8_(Kaposi's_sarcoma-associated_herpesvirus)	Herpesviridae	Rhadinovirus	ORF57	uORF	5UTR	36	-213	-105	GTG	0.0062071	0.0367507351504446	8.2	0.0	0.7	3.0	GTGAGCGAAGTCACGGTAACACTTATGAGTCAGTGTTTTGCCAGCAAGTGTAACAATAATGTTCCCACGGCCCATTTTTCGTTTGTGGTACCAGTGGGACTGGCCAGTTAA
1293_ncRNA_1	1293	GQ994935	Human_gammaherpesvirus_8_(Kaposi's_sarcoma-associated_herpesvirus)	Herpesviridae	Rhadinovirus	ORF57	uORF	5UTR	36	-213	-105	GTG	0.0062071	0.0367507351504446	8.2	0.0	0.7	3.0	GTGAGCGAAGTCACGGTAACACTTATGAGTCAGTGTTTTGCCAGCAAGTGTAACAATAATGTTCCCACGGCCCATTTTTCGTTTGTGGTACCAGTGGGACTGGCCAGTTAA
1295_ncRNA_0	1295	NC_002642	Yaba-like_disease_virus	Poxviridae	Yatapoxvirus	7L	iORF	CDS	36	88	196	ATG	0.0015752	0.0123285399677938	50.3	6.8	12.9	12.4	ATGAAAAATATGCTCCGTGTGATAACAATGTTATTTACGATAACAACAAAACAATTATATCATTTGTATATTGCATGTTGTTTATTTTTGGACTATTGGGTAATTTGTTAG
1256_ncRNA_0	1256	NC_001611	Variola_virus	Poxviridae	Orthopoxvirus	N3L	N_trunc	CDS	524	81	1653	ATT	0.0042233999999999	0.0271200980182322	130.8	19.1	31.6	48.8	ATTCCAACTTTATATATGCCGCAATATATTTCTCTATCCGGAGTTATGACAAACAATGGTCCCGACAATCAGACTATCGCTAGCTTCGAAATTAGGGATCAGTATATTACTGCGCTTAATCATTTGGTTCTAAGTTTGGAACTTCCAGAAGTTAAAGGTATGGGAAGATTCGGTTACGTACCATATGTTGGATATAAATGTATTAATCATGTATCGGTCTCTTCGTGTAATGGTGTTATTTGGGAAATTGAGGGCGAAGAATTATATAATAATTGTATCAATAATACAATTGCTTTGAAACATTCTGGATATTCTAGTGAACTTAATGATATTTCTATTGGCTTAACTCCTAATGACACTATTAAAGAACCATCTACAGTATACGTTTATATTAAAACT…
1256_ncRNA_1	1256	NC_001611	Variola_virus	Poxviridae	Orthopoxvirus	N3L	iORF	CDS	30	37	127	ATG	3.3123e-05	0.0004979566132075	66.2	22.1	20.9	29.2	ATGACTCTATTAAACGGTCTAATGTCTTCGCAGTCGATAGTCAAATTCCAACTTTATATATGCCGCAATATATTTCTCTATCCGGAGTTATGA
1257_ncRNA_0	1257	NC_006998	Vaccinia_virus	Poxviridae	Orthopoxvirus	D13L	N_trunc	CDS	547	12	1653	ATC	0.00064477	0.0058861905888429	223.0	33.3	60.0	85.0	ATCATTAATTCTTTGATCGGTGGGGATGACTCTATTAAACGGTCTAATGTCTTCGCAGTCGATAGTCAAATTCCAACTTTATATATGCCGCAATATATTTCTCTATCCGGAGTTATGACAAACGATGGTCCAGACAATCAGGCTATCGCTAGCTTCGAAATTAGGGATCAGTATATTACTGCGCTTAATCATTTGGTTCTGAGTTTGGAACTTCCAGAAGTTAAAGGTATGGGAAGATTCGGTTACGTACCATATGTTGGATATAAATGTATTAATCACGTATCTATCTCTTCGTGTAACGGTGTTATTTGGGAAATTGAGGGCGAAGAATTATATAATAATTGTATCAATAATACAATTGCTTTGAAACACTCTGGATATTCTAGTGAACTTAATGAT…
1257_ncRNA_1	1257	NC_006998	Vaccinia_virus	Poxviridae	Orthopoxvirus	D13L	iORF	CDS	30	37	127	ATG	7.691e-05	0.0010064876642434	77.4	21.8	22.2	29.3	ATGACTCTATTAAACGGTCTAATGTCTTCGCAGTCGATAGTCAAATTCCAACTTTATATATGCCGCAATATATTTCTCTATCCGGAGTTATGA
1282_ncRNA_1	1282	NC_003266	Human_mastadenovirus_E	Adenoviridae	Mastadenovirus	IVa2	N_ext	5UTR	532	-252	1344	ATC	0.00527	0.0324907014650853	126.9	5.9	40.9	30.7	ATCACCTTCCTGGATGTGGACGAGGGGGACATGTGTTTGCATACACTGGAGAAGGTGGACCCGCTGGTGGATAACGACCGCTATCCCTCCCACGTGGCCTCCTTCGTGCTGGCTTGGACCCGGGCCTTCGTCTCAGAGTGGTCGGGTTTCCTCTACGACGAGGACCGCGGCGTCCCACTCGAGGACCGACCCATAAAGTCGGTTTACGGGGACACGGACAGCCTCTTTGTCACCCAGCGGGGACACGAGCTCATGGAGACCAGAGGGCGCCGATCGGGAGCGGTTCTCGACCAGCCGGATGAGCCTGAAGCGCACCCTCGCAAGCGCCCAGCCCGGCGCGCACCCCTTTACCGTGACGGAGACCACCCTGACGCGGACGCTGCGACCCTGGAAGGACCG…
1282_ncRNA_0	1282	NC_003266	Human_mastadenovirus_E	Adenoviridae	Mastadenovirus	IVa2	uORF	5UTR	60	-239	-59	ATG	0.0063756	0.0375153116949152	192.2	38.3	53.7	29.1	ATGTGGACGAGGGGGACATGTGTTTGCATACACTGGAGAAGGTGGACCCGCTGGTGGATAACGACCGCTATCCCTCCCACGTGGCCTCCTTCGTGCTGGCTTGGACCCGGGCCTTCGTCTCAGAGTGGTCGGGTTTCCTCTACGACGAGGACCGCGGCGTCCCACTCGAGGACCGACCCATAA
1283_ncRNA_0	1283	NC_017825	Chimpanzee_adenovirus_Y25	Adenoviridae	Mastadenovirus	IVa2	N_ext	5UTR	532	-252	1344	ATC	0.00087952	0.0075791998112371	177.1	40.5	107.6	59.3	ATCACCTTCCTGGATGTGGACGAGGGGGACATGTGTTTGCATACCCTGGAAAAAGTGGACCCGCTGGTGGACAACGACCGCTACCCGTCCCACGTGGCCTCCTTCGTGCTGGCCTGGACCCGGGCTTTCGTCTCGGAGTGGGCGGGGTTCCTCTACGAGGAGGACCGCGGCACACCGCTCGAGGACCGGCCCATAAAGTCGGTCTACGGGGACACGGACAGCCTCTTTGTCACCCAGCGGGGACACGAGCTCATGGAGACCAAAGGGCGCCGATCGGGAGCGGTTTTCGACCAGCCGGATGAGCCTGAAGCGCACCCTCGCAAGCGCCCAGCCCGGCGCGCACCCCTTCACCGTGACGGAGACCACCCTGACGCGGACGCTGCGGCCCTGGAAGGACCG…
1285_ncRNA_0	1285	NC_010956	Human_mastadenovirus_D	Adenoviridae	Mastadenovirus	IVa2	N_ext	5UTR	522	-222	1344	ATG	1.2267e-05	0.000211425225	223.6	48.0	75.9	49.2	ATGTGTCTGCACACGGTGGAAAAGGTGGACCCCCTAGTGGACAACGACCGCTACCCCTCGCACGTGGCCTCCTTTGTCTTGGCGTGGACGCGCGCCTTTGTCTCAGAGTGGTCCGAGTTTCTCTACGAGGAGGACCGCGGGACGCCCCTGCAGGACAGGCCAATCAAGTCCGTCTACGGGGACACCGACAGCCTGTTTGTCACCGAGCGCGGACACAGACTCATGGAGACGCGAGGGCGAAGACCGTGCCCGTTTCAGCACCAGCAGGATGAGTCTCAAGCGCACCCTTGCAAGCGCCCAGCCAGGGGCCCACCCCTTCACCGTGACGGAGACCACCCTCACTCGGACCCTGAGACCCTGGAAGGACATGACGCTGGCCGCGCTGGACGCCCATCGTCT…
1301_ncRNA_0	1301	NC_001664	Human_betaherpesvirus_6A	Herpesviridae	Roseolovirus	U36	uORF	5UTR	11	-225	-192	ATG	0.00012984	0.0015511069042644	137.5	49.9	19.0	20.1	ATGACCTCTCTATGCACGCAATCGACATCCCCGTGA
1304_ncRNA_1	1304	NC_001611	Variola_virus	Poxviridae	Orthopoxvirus	C5L	ouORF	CDS	16	-40	8	ATA	0.00085076	0.0073852319449901	25.4	0.0	2.0	2.0	ATAGAGGAGATCAAGGGTTTGGATCAACCGGACTTAGATAATGTACAATAG
1304_ncRNA_0	1304	NC_001611	Variola_virus	Poxviridae	Orthopoxvirus	C5L	mORF	CDS	251	0	753	ATG	0.00090454	0.0077633427317676	73.5	0.0	4.4	16.6	ATGTACAATAGTATGTTGCCGATGTTTATGTGTAATAATATCGTAGATGATATAGATGATATAGATGATATAGATGATATAGATGATATAGATGATATAGATGATATAGATGATATAGATGATATAGATGATATAGATGATATAGATGATATAGAAGATAAGGCTAGCAATAATGATCACAACTATGTATATCCACTTCCAGAAAATATGGTATATAGATTTAACAAGTCCACTAACATACTCGATTATCTATCAACGGAACGGGACCATGTAATGATGGCTGTTCAATACTATATGAGTAAACAACGTTTAGACGACTTGTATAGACAATTGCCCACAAAAACTAGATCATATATAGATATTATCAACACGTATTGTGATAAAGTTAATAATGATTAT…
1309_ncRNA_0	1309	NC_003663	Cowpox_virus	Poxviridae	Orthopoxvirus	CPXV161_CDS	uORF	5UTR	8	-257	-233	ATG	5.9470000000000025e-06	0.0001127760493562	156.4	86.0	46.4	37.9	ATGAAGAAACTCTCAAACAACGACTAA
1309_ncRNA_3	1309	NC_003663	Cowpox_virus	Poxviridae	Orthopoxvirus	CPXV161_CDS	uORF	5UTR	13	-158	-119	ATG	0.0033439	0.0225260212959112	53.2	10.7	3.5	12.3	ATGAAGTTCTATTTAGGTTGGAAAATCATGCTGAAACTCTAA
1310_ncRNA_0	1310	NC_001731	Molluscum_contagiosum_virus_subtype_1	Poxviridae	Molluscipoxvirus	MC117L	uORF	5UTR	81	-246	-3	GTG	1.5029e-13	1.0078019524137931e-11	409.2	164.4	142.9	154.0	GTGGTGTTCGCCGGCATCGCGCTGCTGGTGCTCGCCTGCATCTTTGCCTTCGTGGAGTTTAGCAAGGTCACGACGAGCGACTACACCTGGCGAGCGCTCTGCATTGTGTGCTTCATCACCGGGATGGTCTCGCTGCTGGGCATCGTGCTCTTCGCGGGATACGGGCGCTATTGCGCGGCGCCCGCGAAAAACGTGACTGAGGGCGCTCGATTTAACTCTAGCGAGATCGAACTTAACGGCCAATAA
1323_ncRNA_0	1323	NC_018137	SFTS_virus_HB29	Phenuiviridae	Phlebovirus	nucleocapsid_protein	mORF	CDS	245	0	735	ATG	0.00047496	0.004604970748055	213.3	0.9	46.7	36.5	ATGTCGGAGTGGTCCAGGATTGCAGTGGAGTTTGGTGAGCAGCAGCTCAATTTGACTGAGCTTGAGGACTTCGCGAGAGAGCTGGCCTATGAAGGCCTTGACCCTGCTTTGATCATCAAGAAGCTGAAGGAGACAGGTGGAGATGATTGGGTGAAGGATACAAAGTTCATCATTGTCTTTGCCCTGACTCGAGGCAATAAGATCGTCAAGGCATCAGGGAAAATGTCAAACTCAGGGTCCAAGAGGTTGATGGCACTCCAAGAGAAATATGGACTGGTTGAGAGGGCAGAGACCAGGCTCTCAATCACTCCAGTGAGGGTTGCGCAGAGCCTTCCCACTTGGACATGTGCTGCTGCAGCAGCTCTAAAGGAGTATCTCCCAGTAGGGCCAGCCGTCATG…
1327_ncRNA_0	1327	NC_033831	Munguba_virus	Phenuiviridae	Phlebovirus	nonstructural_protein	N_trunc	CDS	260	27	807	GTG	0.00084591	0.007354993711119	59.3	33.2	28.7	30.0	GTGAGACCAAGCTCCTGCTTCCTGGGGCTCCCGTCAGTTAACTATGTGGCATTCAACAAGATGGCCACTTTTGAAGCATGCAAAGTGAATGGTGCTGAGATCCCTTTGAAGCACTTGAAGCTATGCTATGATAAGAGACCAACACTTTTTGATTTCTTGAGGAACAGGGAGGTGCCAGTATCTTGGGGAGATCATACAGATGATCAAATACTCAATAGAAGTCCAAGAACTTTTGAGGGACTTATGTTTGGCTTGTCTGAGATTGAAGAGGTGGAGTATGGGAGGTATAATGAGCCTTATTTAAAGAAAGCTGTCTCTTGGCCTCTTAGTTATCCATCCCATACTTTCTTTAATCTTGCTGTTCGAAAAACAGAAATGGGGAACTGGCTGCATTCTAGC…
1329_ncRNA_0	1329	NC_029129	Adana_virus	Phenuiviridae	Phlebovirus	nonstructural_protein	N_ext	CDS	276	-9	819	ATC	0.00065728	0.0059885853369575	86.3	3.0	34.5	18.1	ATCATTAAAATGTCACTAAAATACCTCTGTGACCGTATTACTCCTACATATGACTATCCAGTCATTGGAGAAGTAGTCGTCAGTTTTGAGGCTGTGAACAGTCAGGTGGATCTTCCTGTGTGCGTCTATGATGACCTGGAGTTTGAGCTTGCAGGCTTCAGACTAAGTCTGGCCTACAAGAACACGCTCTACGAGTTTATTGATAATGATGAGATTCCATGGAGATGGGGCCCTCACATGTGGGAGTCTAGAGTCACTATGGATGAGATACCACTTCTGGATTCACTCATGAAGACATTCCAAGGCCTTCCAGTGACTGACTTGATGGATCCTAGACTGCATTTCACCAGGAATGCTCTCAGTTGGCCAATCGGACGTCCCTCCCTGAAAGCATTCAGG…
1331_ncRNA_0	1331	NC_015413	Sandfly_fever_Turkey_virus	Phenuiviridae	Phlebovirus	NSs	mORF	CDS	267	0	801	ATG	0.00019351	0.0021809306168115	123.8	80.8	18.5	18.7	ATGATCAACAACAACATGATGAACAGCCAGTACATGTTTGACTACCCGGCAATTAACATTGATGTGAGGTGTCATAGACTCCTCTCCAGTGTGTCTTATGTTGCTCACAATAAGTTCCACACTCATGACGTTTCAACGTATGAGCATTGTGAAATACCACTAGAGAAGTTAAGACTTGGGTTTGGACGCAGAAGCTCACTGTCTGACTTTTACTCTCTTGGAGAGTTGCCAGCTTCTTGGGGCCCAGCATGCTACATCAGTTCTGTAAAGCCTATGGTGTACACCTTCCAAGGCATGGCAAGTGACCTCTCTAGATTTGATCTTACAAGCTTTTCTAGGAGAGGGTTGCCAAATGTTCTGAAAGCTCTCAGCTGGCCACTAGGTATCCCCGACTGTGAG…
1315_ncRNA_0	1315	NC_024496	Heartland_virus	Phenuiviridae	Phlebovirus	NSs	mORF	CDS	299	0	897	ATG	3.9242e-07	1.0379856038095236e-05	340.3	81.0	63.0	63.8	ATGTCCTTGTCTAAAGCCTCTCAGCCCAGCGTCAAGAGTGCCTGCGTTAGGCTTCCCATCGTGGTTCTTGAGCCTAATCTGGCCGAGCTCAGCACCTCATATGTTGGCCTGGTCTCATGTAAGTGCTCAGTTCTTACATGCTCCATGATGAGGAAAATGAAGGCCTTCACCAATACTGTCTGGCTGTTTGGCAATCCCAACAATCCTCTACATGCTCTAGAGCCAGCTGTTGAGCAACTTCTTGATGAGTACTCTGGGGACTTAGGCTCTTATAGCCAGCAGGAGAAGAGTGCATTGAGGTGGCCGAGTGGGAAACCGTCAGTCCATTTCTTGCAGGCTGCTCATTTATTCTTCTCCCTCAAGAACACCTGGGCAGTCGAGACAGGTCAGGAAAATTGG…
1317_ncRNA_0	1317	NC_029129	Adana_virus	Phenuiviridae	Phlebovirus	sRNA_nucleoprotein	mORF	CDS	248	0	744	ATG	0.0035034999999999	0.0234067298509513	147.3	0.2	40.7	38.1	ATGTCCAGCCAGGAAGATTTTGCGAGGATTGCGGTTGAGTTTGCCAATGAGGCTGTTGATACCAACCAGATCCTTGAGCTTGTGAGGGAGTTTGCTTACCAGGGATATGACGCTGCTAGGGTCATTGAGCTGGTAAGGTCCAAGGGGGGAGAAAATTGGAAAAATGATGTCAAGACCCTGATTGTCATTGCTCTGACTCGTGGCAATAAGCCAAGCAAGATCCTAAGCAAGATGACCCCTGATGCTGGGAGGAAATTTAGGGAGCTTGTGATGCGCTATGGGCTGAAGAGTGGCAACCCAGGCCGTGATGACTTAACTCTTGCGAGGATTGCATCTGCCTTTGCAGCATGGACTGTTCAAGCCATTAAGGTGGTTGAACAGTATCTACCTGTAACAGGC…
1319_ncRNA_1	1319	NC_015451	Aguacate_virus	Phenuiviridae	Phlebovirus	L	iORF	CDS	5	73	88	ATG	0.0054766	0.0334735825075452	62.2	14.1	5.5	13.4	ATGAGATTTTTGGGCTAG
1321_ncRNA_2	1321	NC_027142	Bhanja_virus	Phenuiviridae	Phlebovirus	N	iORF	CDS	21	52	115	ATG	0.00157	0.0122957613599742	77.7	5.4	9.1	10.3	ATGAGGTTGTTGGTGGACTGGAGGCATTATTTGCCTATCAAGGATTTGATCCAACAAGGATGTTGA
1321_ncRNA_0	1321	NC_027142	Bhanja_virus	Phenuiviridae	Phlebovirus	N	mORF	CDS	247	0	741	ATG	0.00073807	0.00658699692343	322.0	97.6	60.7	52.8	ATGGTTGCATACACTGATATCCTTAAGGAGTTCGGTGAGGACATCATTGATGATGAGGTTGTTGGTGGACTGGAGGCATTATTTGCCTATCAAGGATTTGATCCAACAAGGATGTTGAAGAGGATGGCTGACATTGATAAGGATGGCTGGAAAGATGATGCCAAAGTCATCATCGTTTTTGCCCTAACAAGGGGCAACAAAATGTCCAAGGCCATGGCTAAGATGTCAGAAGAGGGTCAGACTAGACTGAAGGCCCTCAAGGCCAAATACCGGATGAAGGAGAATCCTGAGTCTAGGGATGACATCACCCCAACAAGAGTGGCAGCTGCACTGCCTACTTGGACTGTCCGGGCGGCAAAGGCCCTCCAGAACTCTCTTCCCATGGGCCCAGACAACATC…
1337_ncRNA_0	1337	NC_018137	SFTS_virus_HB29	Phenuiviridae	Phlebovirus	nonstructural_protein	mORF	CDS	293	0	879	ATG	1.621e-10	8.088939784394251e-09	237.6	12.1	65.3	60.0	ATGTCGCTGAGCAAATGCTCCAACGTTGACCTCAAATCTGTAGCAATGAATGCCAACACTGTCAGGCTTGAGCCATCTCTAGGAGAGTACCCCACTCTCAGGAGAGACCTCGTTGAGTGCTCTTGTAGTGTGTTGACTCTGTCAATGGTCAAGAGGATGGGTAAGATGACCAACACTGTTTGGTTATTTGGCAACCCAAAAAATCCTCTTCACCAGCTTGAGCCCGGACTTGAGCAGTTGTTGGACATGTACTACAAGGACATGAGGTGCTACTCCCAGAGAGAGCTGAGTGCTCTCAGGTGGCCTAGTGGAAAACCATCTGTATGGTTCCTACAGGCAGCTCACATGTTCTTCTCCATCAAGAACAGCTGGGCAATGGAAACCGGAAGAGAGAACTGG…
1341_ncRNA_0	1341	NC_005221	Uukuniemi_virus	Phenuiviridae	Phlebovirus	NS	mORF	CDS	273	0	819	ATG	3.2543e-05	0.0004902227492639	469.0	82.9	144.9	117.9	ATGTCTTACTTCACTATCCAGAACGAGGATCTCCCCCAGGGCTTCACTTTTCGTCCTCATGACAAGATCTACGACTCGCTCTGGGAGATGATGGATGATGGCTACTTTCCTAGCACAATTCCTCTGAAGACTACCATCAACGGTGTGGATATGCCGTCAGTGGGTTGGCTTGAGGTGGATGAGGGCCTGTATGACATCCTGATTGATGGTTTAGATGTCCTTAGACCGACTGATGAAGAAATGATTGTGTCAGCAACTGGATGGCCTCTGGAGAAGAATCGAGCTCTCATCCTCAATTTCTTCAGGAACTTGAGAATGGATATCATCGGGACTTATACTTTGCAAAGGTCCTTCATAACGATCATGAGCATTGTTTTGTTCGGTGATCAGAACCCCAGG…
1341_ncRNA_1	1341	NC_005221	Uukuniemi_virus	Phenuiviridae	Phlebovirus	NS	iORF	CDS	22	22	88	ACG	8.7561e-08	2.701219335766423e-06	355.7	27.6	84.5	60.2	ACGAGGATCTCCCCCAGGGCTTCACTTTTCGTCCTCATGACAAGATCTACGACTCGCTCTGGGAGATGA
1375_ncRNA_0	1375	NC_014397	Rift_Valley_fever_virus	Phenuiviridae	Phlebovirus	polymerase	mORF	CDS	2092	0	6276	ATG	4.1762e-05	0.000604640859994	179.8	7.6	42.0	47.0	ATGGATTCTATATTATCAAAACAGCTGGTTGACAAGACTGGTTTTGTTAGAGTGCCAATCAAGCATTTTGACTGTACAATGCTAACTCTGGCACTTCCAACATTTGATGTTTCCAAGATGGTAGATAGAATTACCATAGACTTCAATCTGGATGATATACAAGGAGCATCTGAAATAGGCTCAACTTTGCTACCCTCCATGTCGATAGATGTGGAAGATATGGCCAATTTTGTTCACGATTTCACCTTTGGCCACTTAGCTGACAAGACTGACAGACTGTTAATGCGTGAGTTTCCCATGATGAATGACGGGTTTGATCATTTGAGCCCTGACATGATCATTAAAACTACATCTGGCATGTACAACATCGTTGAGTTCACCACCTTTAGGGGAGATGAA…
1377_ncRNA_0	1377	NC_033830	Munguba_virus	Phenuiviridae	Phlebovirus	polymerase	mORF	CDS	2090	0	6270	ATG	1.9244e-05	0.0003108427231638	244.9	25.9	56.5	36.5	ATGGACGAGATACTCATCAATCAACCCGAACTGAAGCCAGGATTCAACAGGAGAGCTCTTGATAACTACCATGATACCCTCATGTCTATAGAGCTTCCTGAATTCTCGCTGGAAAAAGAGCAGAATTCTCTGAGAATCGAGATATCTTTAGATTCTTTAGATCCCAGCTCAACCATTGGTTCAACTTTGAGAGATAATCCTGGCATAATTGTGGAATCAGAAAAGCTGACTAACCTAGTTCACGACATTACAGTTGGCCACCTTGCCCCGAATACTGATAAGATGTTTAGCTCTGTTTTTCCTGTTAAGAATGACGGCTTTGATGGTTACACCCCTGACATGATAATTAAGACAACAGCAGGTGCACACTACATTATAGAGTTCACAACCTTCCGTGGT…
1377_ncRNA_1	1377	NC_033830	Munguba_virus	Phenuiviridae	Phlebovirus	polymerase	iORF	CDS	6	70	88	ATG	0.0025245999999999	0.01785356784	60.7	50.0	27.3	12.2	ATGATACCCTCATGTCTATAG
1343_ncRNA_0	1343	NC_005221	Uukuniemi_virus	Phenuiviridae	Phlebovirus	hypothetical_protein	mORF	CDS	254	0	762	ATG	3.7154e-08	1.2458188609865471e-06	751.0	91.0	167.1	126.7	ATGGCTATGCCGGAGAATTGGGTGCGCTTTGCGATTGAAATCTCGGATGCTCAGTGGGAGGAGGAAGAGATCCGAGAGTTCATCAATCTCTTCCAGTATCAAGGCTTTGATGCAGCCGTGGTGCTGAGCAGGATTTTTGAGTTGGCCAAAAAGGCTGATCTCTCCCGGGACCAGATGCTGAGGGACATCAGGGCTCTGATCACCCTCCATCTGACCAGAGGTAACAAGCTCTCCAGCATTGAGAAGAGGCTGTCTGAGGAGGGCAAGAAAGAATTCGCCCTGCTGAAGGCCAGGTACCAGCTTGTGGACAAGGCCAAGGAGGCTGCAGATCTGACACTCTCCCGCATTGCGATCGCCAATGCCGGGCTGACGTGCCGCATTCTGCCGCAAGTGGTGGCC…
1343_ncRNA_1	1343	NC_005221	Uukuniemi_virus	Phenuiviridae	Phlebovirus	hypothetical_protein	iORF	CDS	26	46	124	ATG	0.0010042999999999	0.008453111966404	64.5	0.4	24.1	19.0	ATGCTCAGTGGGAGGAGGAAGAGATCCGAGAGTTCATCAATCTCTTCCAGTATCAAGGCTTTGATGCAGCCGTGGTGCTGA
1345_ncRNA_0	1345	NC_006318	Sandfly_fever_Naples_virus_(SFNV)	Phenuiviridae	Phlebovirus	viral_sRNA_NS_protein	mORF	CDS	316	0	948	ATG	5.4966e-07	1.3892563603744145e-05	168.6	27.8	53.3	36.7	ATGCAATCCAGAGCTGTCATCTTGAAGTATAGATCTGGTTCAGGCCACAAGAGGTCTTTGCCCAGGTTCTACATAGACTGTGATTTGGACACCTTTGATTTTGAGAAGGATTGCTCTCTGATTGAGAATGAGTTCCCCATTTACATAAACAATTATAAGGTGGTCTATAAGTCAAAGCCAACTCTCTCACATTTCCTCATTGAGAAGGAGTTTCCTGCTGTGCTGGGGCCTGGTATGATCAGTGCAGTTCGAACCAGACTTTACGAGCCAACTATGAGAGAGCTCTACCAGGAATCGATTCACCAACTAAAGAGGAGCAACAAGAAATACCTTTTGTCTGCTCTCAGGTGGCCCACAGGGATTCCTACTCTAGAGTTTATAGACTATTACTTCGAGGAG…
1345_ncRNA_1	1345	NC_006318	Sandfly_fever_Naples_virus_(SFNV)	Phenuiviridae	Phlebovirus	viral_sRNA_NS_protein	iORF	CDS	6	127	145	ATG	0.0012173	0.0099780825617674	71.4	8.8	27.2	52.7	ATGAGTTCCCCATTTACATAA
1347_ncRNA_0	1347	NC_005214	Uukuniemi_virus	Phenuiviridae	Phlebovirus	RNA_polymerase	mORF	CDS	2103	0	6309	ATG	1.4488999999999998e-10	7.259959912371132e-09	686.9	252.7	199.9	179.5	ATGCTTTTAGCGATTTGCTCGAGGACCATCCGACAACAGGGTCTTAACTGCCCTCCAGCTGTGACCTTTACCTCCAGCCATATGAGACCGCCAATTCCATCATTTCTGCTCTGGACTGAGGGGTCTGATGTTCTGATGGATTTTGATTTGGACACCATCCCAGCTGGATCAGTTACTGGATCATCCATTGGTCCAAAGTTCAAAATCAAAACACAGGCTGCTTCATCTTTTGTGCATGATTTCACCTTTGCCCACTGGTGCGATGCGTCCGACATGCCCCTCAGAGACCACTTCCCGCTGGTCAATGACACTTTTGACCACTGGACTCCTGATTTCATCTCGCAGAGGCTAGATGGAAGCAAGGTGGTGGTTGAGTTTACAACCAACCGGTCAGACCAG…
1349_ncRNA_0	1349	NC_027141	Bhanja_virus	Phenuiviridae	Phlebovirus	glycoprotein_precursor	N_ext	CDS	1075	-15	3210	ACG	6.8578e-17	6.447061553191489e-15	357.8	71.5	107.9	83.7	ACGCCAGCTATCAAGATGATGTTCTCTCGTGTTATGCAATTGGCACTGATATGTGCTGTGACTTGTGAAGACAACCCTTGTCTCTGGGAGAGGTTTACCAATTCAAGAGACATTGAGTTCATGATTCCTGTTGTCAATCTATCCACCTCTAGAAGGTTGTCTATGTCTCAAAGAATATGCATGGTTAGTATGGGCAAACACTGGTCCCGCATCTTTAGTGAGGGAGAGGAGGATAGAGGGATGAAAGACCTTGACCCCCTGCTCATGTCCAGTCTAAACTGGAGAGGTACAGCAAAAACCAGAAGCTCAAACTCCTTTAATTTTGACATCCTGGATGGCATCTTTCTTGGTTTTCTTGACTTGGTGAAGTGGGGTGAGGAAGCCGACAGGCACACACCC…
1351_ncRNA_0	1351	NC_015373	Chandiru_virus	Phenuiviridae	Phlebovirus	polyprotein	N_ext	5UTR	1338	-54	3960	ACG	2.6646e-05	0.0004138325166959	94.5	54.0	19.8	20.9	ACGGCATATTATCTGAACATTTATATTTTGTTAACTGAGAGTAAGTGTACAAACATGAAGATTTTACACTTATTGACTAATATAATGTATGCCCTAGGGGCTTACATTATAACTGGATGGAGCATGGAAGGGACCACCAGAGTGTGTCTCTCCAATGAGTCTCCATTAGAAGGAATAGTCTATTATTGGGAAACCGAGAGGAAACGAAGGGGAATGGAATCATCTTCTAATCTTGATTGCAGGGTAGGAGAAGGTGAACTGAAGAGGATTAGCAATAAGACCTTGATCAGACTTATAGAGGAAGTGCAGTTGTCTACTTATGAGCTAAAGGTTAGTTGTGAAAAGTCTTCTAATGATACTGGATTGTCTATTGATTTTAATGGTTTGGATGACACTGAA…
1352_ncRNA_0	1352	NC_015450	Aguacate_virus	Phenuiviridae	Phlebovirus	GP	N_ext	CDS	1325	-15	3960	ACG	2.6416e-11	1.4842890820809251e-09	385.5	86.8	67.2	54.6	ACGGCGCATATTTTAATGAAAAACTACAATATCTTATTTTTATTGAGTATAGTGGCTGCTAGACTGGTCTTGCACTACTCTACACCACATCTCAACAACAAGATCTGCTTTAGCTCAGGAACTCCGGAGCTACACATCACCAACTACTGGATGGAAGCCATGGAGAAATTTCCTGTTGACAATAAGAAGTGTGAGCTGGGAGATGGGGTCTTTTCATCAGTCACACTGGATGATATGCCTCCTTTCATTAAAGCAATGACAACTTCTGATGAAGCCCTAAGATTTACGTGTATAGGATCCAACGATAGCTACATAGCTGAGCTGACAACAGACGGCGATGTTATTCCTGGAGAGAGCCATTCTATCATAGATTGTAAGACTGGCGAAACAGAAGTTGTA…
1354_ncRNA_0	1354	NC_005220	Uukuniemi_virus	Phenuiviridae	Phlebovirus	membrane_glycoprotein_polyprotein	N_trunc	CDS	993	45	3024	ACG	1.8356e-05	0.0002985829471218	108.0	30.5	27.8	28.8	ACGCCTTTCTTCAATCACCTGATGGATGTGACCCGTCGCTTACTAGACTCCAGCAACGCAACCTGGCAGAGAGACCAGCCTGACACGCACCGATTGTCAAGGCTGGATGCTCATGTCATGTCAATGTTAGGGGTTGGTTCACACATTGATGAAGTCAGTGTCAATCACAGCCAGCACCTCCACAACTTTAGGTCCTACAATTGTGAAGAGGGAAGGAGGACTTTAACCATGATGGATCCCAAATCAGGAAAGTTCAAGCGCCTGAAATGTAATGAAAACCAGACTCTGTCCAAGGATTGTGCCTCTTGCATAGAAAAGAAGTCCTCCATCATGAAGAGTGAGCATCTGGTCTATGACGACGCCATTTGCCAATCTGATTACAGCAGTCCTGAGGCAATG…
1367_ncRNA_0	1367	NC_015411	Sandfly_fever_Turkey_virus	Phenuiviridae	Phlebovirus	polyprotein	N_ext	CDS	1345	-12	4023	CTG	1.3707000000000002e-15	1.2068988668478266e-13	254.2	2.0	63.1	23.0	CTGGTGCATCAAATGTTTGAAATAACAATCTTGTTGATAGTCCTTGCCACCTTGTTTATACTGGTGGTTGGGAATCTTAAACTTGAGTCCAAAATGGGGAACAGCCTTACATCAACTTGCTTCTCCCAGAACACTGGGCCAGGGATAATTGAGAGATACTGGGGGTTTGAGATGGCCAAAATGCCAGGCTTTGACTTGCATTGCCGCTTTAATGAAGAAGGTGACTCCAGATACATGACACATGAGAATGCCATGAAACAGATTAAGATTGTCACAACAGCTCCAGACACCATGAAGTTCTCCTGCAGAGATGAGACAGAGTCTTTAGGGCTATCCATAACAAATGATGGGACAAAAAATATGATGGGGCCTGCCATTATTTACTGTGATACCAAAGAA…
1369_ncRNA_2	1369	NC_037614	Toros_virus	Phenuiviridae	Phlebovirus	glycoprotein_precursor_complex	uORF	CDS	3	-12	-3	CTG	0.0060104999999999	0.0359391445838715	23.0	0.0	2.0	6.7	CTGGTGCATTAA
1369_ncRNA_0	1369	NC_037614	Toros_virus	Phenuiviridae	Phlebovirus	glycoprotein_precursor_complex	mORF	CDS	1359	0	4077	ATG	0.0022307	0.016113521208293	81.1	5.5	23.0	24.7	ATGAGTGAAATATTTTTAATAGTCTTGGTGGTAGCATCAGCTTTGCTGCTTGCTCTTGCTGACGTCCGACTGGACTCCATATCATCAGGGAAGGAGGAGTCAATCTGTTTCTCACAAAACACAAAGGTTCTCTGGATTGAGAGCTACTGGGGCTACGAAATGGCCAAGATGCCAGGATTTGACCTTTACTGTAGATACAATGATGACGGAGACTATAAATTCATGACTAATGAGAAGGCCAGACAGCAGATTCCTCTTGTTTCTGGGGCTCCAGACTCAATGAGGTTTTCCTGCGGCGACAAGAACGGGGAATTTTCAGTCACACTAACAAATGATGGAAGAAACAACATGATGGAAGGAGCTCTCATAAAATGTGGCACCAAGGAATTCATCAAGTCT…
1369_ncRNA_1	1369	NC_037614	Toros_virus	Phenuiviridae	Phlebovirus	glycoprotein_precursor_complex	iORF	CDS	19	80	137	ATC	0.00031303	0.0032376477657197	63.4	11.9	8.5	6.8	ATCATCAGGGAAGGAGGAGTCAATCTGTTTCTCACAAAACACAAAGGTTCTCTGGATTGA
1371_ncRNA_0	1371	NC_029127	Adana_virus	Phenuiviridae	Phlebovirus	RNA-dependent_RNA_polymerase	mORF	CDS	2096	0	6288	ATG	0.00012912	0.0015455446176579	203.2	12.1	46.5	22.9	ATGAATGAACTACTAGCTAAACAAGCCAACCTACGTCCAGGGTTTACAAGTGGAGCTCTGATACACTATGATGATGAGACTCTACATTTGCCAATCCCTGAGTTCTTTATAAAGAAGACTGTTGAAGGTATTCTAATTGATCTATCTCTTGACCAATTGGACTCTGGATCAACTGTTGGCTCCTCTCTAATGCCAAATGTAGACATAAAGGCTGCGTTCATTCCCAACTTCATCCACAACTTCACTTTTGGTCACCTTTCTTCTACTACTGACCAGCCTTTTAGCTCCAAGTTCCCTGTCATAAATGATGGATTTGATGATCTTACTCCTGATGTCATTGTCCAGTCTACAGCAGGCAGCTACCATGTTGTTGAGTTCACCACTTTCAGAGGTAGAGAT…
1371_ncRNA_1	1371	NC_029127	Adana_virus	Phenuiviridae	Phlebovirus	RNA-dependent_RNA_polymerase	iORF	CDS	13	70	109	ATG	6.5552e-08	2.0837518848920864e-06	85.0	22.0	19.4	23.7	ATGATGAGACTCTACATTTGCCAATCCCTGAGTTCTTTATAA
1385_ncRNA_0	1385	NC_037615	Toros_virus	Phenuiviridae	Phlebovirus	viral_sRNA_Nonstructural_protein	mORF	CDS	260	0	780	ATG	0.002959	0.0204121600255337	98.3	2.0	16.6	12.8	ATGAATAGTCAATACTTGTTTGACTATCCTGTGGTAAAGTTAGACTCTAGGGTCCATAGGGCTTTGTCTACTGTCAACTACATGGCTTTCAACAAGTTTCATTACTGTGACATTTCAACATATGAGCACTGTGAATTCCCACTGGAGAAGTACTCTAGAGGGTTTGGCAGAAGAGGCAGCCTTTCTGACTTTTATCTCTATAAAGAGTTGCCAGCTTCATGGGGTCCTGCATGCACCATCAGCTCTGTCAAACCAATTGTTTACCCATTTAGAGGGTTGGCCAATGACCTTTCACAATCTGACATGCAATCCTTCTCAGTTCCAGGTCTTCAAAACATCAGAAAGGCACTGTCTTGGCCTTTTGGGTTCCCCGACCTGGAAATCTTTGAGATCTGCAGT…
1356_ncRNA_0	1356	NC_023633	Arumowot_virus	Phenuiviridae	Phlebovirus	glycoprotein	N_trunc	CDS	1181	87	3630	ATG	0.0021756	0.0158557166891588	124.1	0.9	27.5	17.1	ATGGCTAACGCACTAGGAGTATTAGAGGGGAAGATGTTCTGTTCTATTGGGGGCAGATCATTAGAAGAGGATGATGAAGGGGTCCTTGCTGTTGTGCAGGGCCTCCAAGACAGTCAGCAAGAGGAGGAGATAAGCTGTCATGGCACTCCCAAAGGAAAGCTAGTGAAGTATAAAAGACATCCTAGGAAAGCTTCAGGTAAAAAAGGAGCAGTGGACTGTGTGTCAGGAAAAGAACTGAAACCTCAAAAAAAGAGGGGAGATTTAGCACACATTTCGGAACACTTCCAAGCTGATGAAGTGAGGAGCTCTAGTGTGAATATTTCAACTACACTGAAAACTATATTGGTGGCTGCACTCTTAACTTCTGCTTTGGTTAATGGAGACCCGCACATTGATAAT…
1358_ncRNA_2	1358	NC_014396	Rift_Valley_fever_virus	Phenuiviridae	Phlebovirus	glycoprotein	uORF	CDS	3	-12	-3	ACG	0.0034530999999999	0.0231701174639331	4.0	1.0	3.0	4.0	ACGGTGCATTAA
1358_ncRNA_0	1358	NC_014396	Rift_Valley_fever_virus	Phenuiviridae	Phlebovirus	glycoprotein	mORF	CDS	1197	0	3591	ATG	1.0521e-09	4.657171434426229e-08	244.6	9.2	49.0	42.0	ATGTATGTTTTATTAACAATTCTAATCTCGGTTCTGGTGTGTGAAGCGGTTATTAGAGTGTCTCTAAGCTCCACAAGAGAAGAGACCTGCTTTGGTGACTCCACTAACCCAGAGATGATTGAAGGAGCTTGGGATTCACTCAGAGAGGAGGAGATGCCGGAGGAGCTCTCCTGTTCTATATCAGGCATAAGAGAGGTTAAGACCTCAAGCCAGGAGTTATACAGGGCATTAAAAGCCATCATTGCTGCTGATGGCTTGAACAACATCACCTGCCATGGTAAGGATCCTGAGGACAAGATTTCCCTCATAAAGGGTCCTCCTCACAAAAAGCGGGTGGGGATAGTTCGGTGTGAGAGACGAAGAGATGCTAAGCAAATAGGGAGAGAAACCATGGCAGGG…
1360_ncRNA_1	1360	NC_024495	Heartland_virus	Phenuiviridae	Phlebovirus	polymerase	iORF	CDS	27	52	133	CTG	0.00018838	0.0021273065357806	38.8	21.0	11.7	11.8	CTGGTGAGCCTGGGGTATATGACCAGATTTTTGAAAGGCCTGGCCTCCCAAACCTTGAAGTCACAGTGGACTCCACTGGGGTAG
1363_ncRNA_1	1363	NC_014395	Rift_Valley_fever_virus	Phenuiviridae	Phlebovirus	NP	iORF	CDS	31	31	124	TTG	0.0044445	0.0283116980013106	70.4	57.0	12.7	18.4	TTGCTGCTCAAGCAGTGGACCGCAATGAGATTGAACAGTGGGTCCGAGAGTTTGCTTATCAAGGGTTTGATGCCCGTAGAGTTATCGAACTCTTAA
1390_ncRNA_0	1390	NC_000898	Human_betaherpesvirus_6B_(HHV-6B)	Herpesviridae	Roseolovirus	U57	uORF	5UTR	13	-87	-48	CTG	0.00060271	0.0055861585593058	308.7	32.1	66.8	69.4	CTGGAATCGACCGTGCACAAGTGGAACCAAAACATGAATTAA
1391_ncRNA_0	1391	NC_001664	Human_betaherpesvirus_6A	Herpesviridae	Roseolovirus	U57	uORF	5UTR	13	-87	-48	CTG	0.00060271	0.0055861585593058	307.0	32.0	65.3	68.8	CTGGAATCGACCGTGCACAAGTGGAACCAAAACATGAATTAA
1423_ncRNA_1	1423	NC_001596	Human_papillomavirus_9	Papillomaviridae	Betapapillomavirus	L1	iORF	CDS	16	82	130	ATG	0.0022702	0.0163696559157332	20.4	4.6	3.8	6.2	ATGTGGAAAGAACAAATATTTTTTATCATGCAATTAGTGACCGTTTGCTAA
1425_ncRNA_1	1425	NC_009334	Human_herpesvirus_4_type_2_(Epstein-Barr_virus_type_2)	Herpesviridae	Lymphocryptovirus	BLLF1	N_ext	CDS	891	-15	2658	ATC	0.0014264	0.0113475787543988	169.9	22.6	41.7	37.1	ATCGGTGCTGAGACAATGGAGGCAGCCTTGCTTGTGTGTCAGTACACCATCCAGAGCCTTATCCAACTCACGCGTGATGATCCTGGTTTTTTCAATGTTGAGATTCTGGAATTCCCATTTTACCCAGCGTGCAATGTTTGCACGGCAGATGTCAATGCAACTATCAATTTCGATGTCGGGGGCAAAAAGCATAAACTTAATCTTGACTTTGGCCTGCTGACACCCCATACAAAGGCTGTCTACCAACCTCGAGGTGCATTTGGTGGCTCAGAAAATGCCACCAATCTCTTTCTACTGGAGCTCCTTGGTGCAGGAGAATTGGCTCTAACTATGCGGTCTAAGAAGCTTCCAATTAACATCACCACCGGAGAGGAGCAACAAGTAAGCCTGGAATCTGTA…
1427_ncRNA_1	1427	NC_007605	Human_gammaherpesvirus_4_(Epstein-Barr_virus)	Herpesviridae	Lymphocryptovirus	BLLF1	ouORF	CDS	30	-31	59	AGG	0.009173	0.0494251876836095	298.5	2.3	57.5	59.9	AGGATGCTGCCTAGAAATCGGTGCCGAGACAATGGAGGCAGCCTTGCTTGTGTGTCAGTACACCATCCAGAGCCTGATCCATCTCACGGGTGA
1428_ncRNA_1	1428	KF373730	Human_gammaherpesvirus_4_(Epstein-Barr_virus)	Herpesviridae	Lymphocryptovirus	BLLF1	ouORF	CDS	30	-31	59	AGG	0.009173	0.0494251876836095	298.5	2.3	57.5	59.9	AGGATGCTGCCTAGAAATCGGTGCCGAGACAATGGAGGCAGCCTTGCTTGTGTGTCAGTACACCATCCAGAGCCTGATCCATCTCACGGGTGA
1428_ncRNA_1	1428	KF373730	Human_gammaherpesvirus_4_(Epstein-Barr_virus)	Herpesviridae	Lymphocryptovirus	BLLF1	ouORF	CDS	30	-31	59	AGG	0.009173	0.0494251876836095	298.5	2.3	57.5	59.9	AGGATGCTGCCTAGAAATCGGTGCCGAGACAATGGAGGCAGCCTTGCTTGTGTGTCAGTACACCATCCAGAGCCTGATCCATCTCACGGGTGA
1431_ncRNA_1	1431	NC_006998	Vaccinia_virus	Poxviridae	Orthopoxvirus	TNF-alpha-receptor-like_protein	uORF	CDS	6	-38	-20	ATG	1.1391e-05	0.0001985805123744	99.3	11.0	32.0	14.8	ATGCGAACCCGTACCCAGTAA
1431_ncRNA_1	1431	NC_006998	Vaccinia_virus	Poxviridae	Orthopoxvirus	TNF-alpha-receptor-like_protein	uORF	CDS	6	-38	-20	ATG	1.1391e-05	0.0001985805123744	99.3	11.0	32.0	14.8	ATGCGAACCCGTACCCAGTAA
1431_ncRNA_0	1431	NC_006998	Vaccinia_virus	Poxviridae	Orthopoxvirus	TNF-alpha-receptor-like_protein	N_ext	CDS	67	-18	183	ATA	8.6604e-12	5.036508618421054e-10	224.3	9.8	39.6	44.4	ATACCTTTAACTATATCGATGTGGAAATTAATCTGTATCCAGTTAACGACCACTACCGGTCTCAGCGAATCCATCTCAACGTCGGAACTAACTATTACTATGAATCATAAAGACTGTAATCCCGTATTTCGTGAGGAATACTTCTCCGTCCTTAATAAGGTAGCAACTTCAGGTTTCTTTACAGGAGAAAGGTGTGCACTCTGA
1431_ncRNA_0	1431	NC_006998	Vaccinia_virus	Poxviridae	Orthopoxvirus	TNF-alpha-receptor-like_protein	N_ext	CDS	67	-18	183	ATA	8.6604e-12	5.036508618421054e-10	224.3	9.8	39.6	44.4	ATACCTTTAACTATATCGATGTGGAAATTAATCTGTATCCAGTTAACGACCACTACCGGTCTCAGCGAATCCATCTCAACGTCGGAACTAACTATTACTATGAATCATAAAGACTGTAATCCCGTATTTCGTGAGGAATACTTCTCCGTCCTTAATAAGGTAGCAACTTCAGGTTTCTTTACAGGAGAAAGGTGTGCACTCTGA
1405_ncRNA_1	1405	NC_018136	SFTS_virus_HB29	Phenuiviridae	Phlebovirus	RNA_polymerase	iORF	CDS	22	40	106	ATG	9.9804e-06	0.0001777835335898	142.0	36.7	35.2	36.2	ATGGGCTGTCTCTTGGAGAACCAGGCCTGTACGACCAAATCTACGATAGGCCAGGGCTTCCAGACCTAG
1407_ncRNA_0	1407	NC_018138	SFTS_virus_HB29	Phenuiviridae	Phlebovirus	membrane_glycoprotein_polyprotein	mORF	CDS	1073	0	3219	ATG	4.8331e-05	0.0006808857271014	504.5	26.9	87.7	63.2	ATGATGAAAGTCATCTGGTTCTCCTCTCTGATCTGCTTAGTCATTCAATGCAGTGGGGATTCGGGCCCAATCATCTGCGCAGGACCCATCCACTCAAACAAGAGTGCTGGCATACCCCACCTGCTTGGTTACTCTGAGAAGATTTGTCAGATAGATCGGCTGATACATGTTTCGTCATGGCTCAGGAACCACTCGCAATTTCAAGGCTACGTTGGGCAGCGAGGTGGACGCTCTCAGGTTAGCTACTACCCAGCTGAGAATTCTTACTCGAGGTGGAGTGGACTTCTAAGCCCCTGTGATGCTGATTGGCTTGGGATGCTTGTCGTGAAGAAGGCTAAGGAGTCTGATATGATAGTTCCTGGGCCTTCATACAAGGGGAAAGTCTTTTTTGAACGGCCA…
1409_ncRNA_1	1409	NC_024494	Heartland_virus	Phenuiviridae	Phlebovirus	glycoprotein_polyprotein	uORF	CDS	4	-42	-30	ACG	0.0016	0.0124063360504067	90.5	46.9	23.8	9.8	ACGGCTATACATTAA
1409_ncRNA_0	1409	NC_024494	Heartland_virus	Phenuiviridae	Phlebovirus	glycoprotein_polyprotein	mORF	CDS	1076	0	3228	ATG	0.0013406	0.0107831110780669	92.0	39.1	29.3	12.5	ATGATTGTCCCGATTGTCCTGTTTCTCACGCTCTGTCCGTCCGAACTCAGTGCCTGGGGCTCCCCAGGAGACCCTATTGTTTGTGGTGTGAGGACTGAAACAAACAAATCCATTCAGATTGAGTGGAAGGAGGGAAGATCAGAGAAGCTATGCCAGATTGACAGGCTTGGGCATGTCACAAGCTGGTTAAGAAACCACTCATCTTTCCAGGGGCTTATTGGTCAGGTGAAGGGGAGACCAAGTGTTTCCTACTTCCCGGAAGGGGCTTCTTACCCAAGGTGGAGCGGCCTATTAAGCCCATGTGATGCTGAATGGCTGGGACTGATAGCAGTGAGCAAGGCTGGAGACACAGACATGATTGTCCCAGGCCCAACTTACAAAGGGAAAATCTTTGTTGAG…
1395_ncRNA_0	1395	NC_006273	Human_betaherpesvirus_5_(HHV-5_HCMV)	Herpesviridae	Cytomegalovirus	UL141	N_ext	CDS	343	-15	1014	AAG	3.7012e-12	2.2388459763534527e-10	1055.1	372.6	261.4	234.1	AAGAAAAGAATCATCATGTGCCGCCGGGAGTCGCTCCGAACTCTGCCGTGGCTGTTCTGGGTGCTGTTGAGCTGCCCGCGACTCCTCGAATATTCTTCCTCTTCGTTCCCCTTCGCCACCGCTGACATCGCCGAAAAGATGTGGGCCGAGAACTATGAGACCACGTCGCCGGCGCCGGTGTTGGTCGCCGAGGGAGAGCAAGTTACCATCCCCTGCACGGTCATGACACACTCCTGGCCCATGGTTTCCATTCGCGCACGTTTCTGTCGTTCCCACGACGGCAGCGACGAGCTCATCCTGGACGCCGTCAAAGGCCATAGGCTGATGAATGGACTTCAATACCGCCTGCCGTACGCCACTTGGAATTTCTCGCAGTTGCATCTCGGCCAAATATTCTCG…
1419_ncRNA_0	1419	NC_006383	Small_ruminant_morbillivirus	Paramyxoviridae	Morbillivirus	C	ouORF	CDS	251	-22	734	ATG	0.0031263	0.0213306832385765	1320.3	120.6	288.8	209.0	ATGGCAGAAGAACAAGCATACCATGTCAACAAGGGGCTGGAATGTATCAAGTCCCTCAAAGCCTCTCCCCCGGATCTATCCACCATCAGAGACACCATTGAGAGCTGGAGAGAGGGGCTCAGCCCCTCGGGCCGTGCAACACCGAACCCTGATACGTCCGAGGGAGATCATCAGAGTATCAACCAATCATGCTCACCAGCAATCGGACCAAACAAAGTCTACTTGTCTCCTGGAGATAATCTCGGATTTAGAGAGATCACTGGCAACGACTGTGAGGCTGGGCTCGGAGGAGTCCAGGGGAAAAGATCCAACTCTCAAGTACAGCGTTACTATGTTTATAGCCACGGGGGTGAAGAGATTGAAGGACTCGAGGATGCTGACTCTCTCGTGGTTCAAGCA…
1421_ncRNA_0	1421	NC_002161	Bovine_respirovirus_3	Paramyxoviridae	Respirovirus	fusion_F	N_ext	CDS	556	-48	1620	CTG	1.5485e-08	5.612417580164055e-07	198.9	54.1	33.5	34.0	CTGCAAACAAGCACCAAAACAGAGGTCAAAAGACAAAGAGCACCAGATATGACCATCACAACCACAATCATAGCCATATTACTAATACCCCCATCATTTTGTCAAATAGACATAACAAAACTGCAACGTGTAGGTGTGTTAGTCAACAATCCTAAAGGCATGAAGATTTCACAAAATTTCGAAACGAGATACCTGATATTAAGTTTGATACCCAAAATAGAGAATTCACACTCATGTGGGGATCAACAGATAAACCAATACAAGAAGTTATTGGATAGATTGATAATTCCTCTATATGATGGATTAAAATTACAAAAAGATGTAATAGTAGTAAGTCATGAAACCCACAACAATACTAATCTTAGGACAAAACGATTCTTTGGAGAGATAATTGGGACA…
1399_ncRNA_0	1399	NC_024496	Heartland_virus	Phenuiviridae	Phlebovirus	NP	mORF	CDS	245	0	735	ATG	7.9706e-06	0.0001467698644061	148.2	17.9	26.7	15.7	ATGACTGACTGGTCTGCAATAGCTGTTGAGATTGGCAACGAGCCACTGGATGTTCCAGCTTTGGTCGAGTTTGCAAAGGAGATAGCTTATGAGGGCCTGGATCCTGCTGTGATCTTTGGGCTGCTTCGTGAGAGGGGGGGTGAGAACTGGAGGAATGATGTGAAGTACATCATTGTATTTGCTCTCACTAGAGGGAACAAGATAGTGAAAGCATGTGGCAAGATGTCTAAGAAAGGCGCTGAGAGGATGACAAACCTGGCTAGAGTCTATGAGCTGAAGGAGAATGCTGTTGACAGAATGGCTGTGACACCAGTGAGAGTTGCCCAGTGCCTGCCAACCTGGACCTGTGCTGCTGCAGCAGCAATCAAGGAGTACCTCCCTGTTGGGCCAGCAATCATG…
1401_ncRNA_0	1401	NC_027142	Bhanja_virus	Phenuiviridae	Phlebovirus	NSs	mORF	CDS	313	0	939	ATG	4.0565e-05	0.0005893292415184	323.5	73.6	71.2	79.8	ATGGACGACAGTAGATCTATACAGTTCAGACTGTCTGGTGAGGTTTCCCCTGGATCCCTGATCATTGGAGGATACTGGAGGATGTCAGTTGCTAACATCCGAATACGGGACGTCCACACATTGTATCCTCCAGTGCCCCGTGAGCTTGCTGATCTTTTCCAAGGGACTGCAGCAATACAGACTCTCTTCCTCGATGGTGGCCATATGGTGAGATCTTTGCCCAGACCACTTTACTTGTTGGGCACAATGGAAGAGATTCTGCCAAAAGGGAGGCCAATGACTAAACAGGAGAGAAGCTCTTTGAGGTGGCCTCAAAATGTAGCTTCAGTCTCTTGGATCTCTCTGGCCCTTAAGGTCTACGGGAATGGCACACCTCTAGAGAGATGTTTCTCCTGGAAG…
1413_ncRNA_1	1413	NC_006318	Sandfly_fever_Naples_virus_(SFNV)	Phenuiviridae	Phlebovirus	viral_sRNA_N_protein	uORF	CDS	4	-30	-18	ATT	0.0037	0.0244139220743958	26.3	8.0	6.4	7.0	ATTCCCGTGTATTAA
1413_ncRNA_0	1413	NC_006318	Sandfly_fever_Naples_virus_(SFNV)	Phenuiviridae	Phlebovirus	viral_sRNA_N_protein	mORF	CDS	253	0	759	ATG	0.0012504	0.0101636953591437	108.4	15.7	20.0	25.6	ATGTCAGACGAGAATTATCGCGATATTGCTCTTGCTTTTCTTGATGAGTCTGCAGATTCTGGGACCATCAATGCATGGGTGAATGAGTTTGCTTACCAAGGGTTTGATCCAAAGCGCATTGTTCAGTTGGTCAAGGAGAGAGGAACGGCAAAGGGCAGGGACTGGAAGAAAGATGTGAAGATGATGATTGTGCTGAACCTTGTCAGGGGAAACAAGCCAGAGGCCATGATGAAGAAGATGTCAGAGAAGGGTGCTTCTATTGTGGCCAACCTGATTTCAGTCTACCAGTTGAAAGAAGGGAACCCTGGCAGGGACACCATCACTCTGTCAAGGGTGTCAGCCGCATTTGTTCCGTGGACTGTTCAGGCACTACGTGTCCTGTCAGAATCCCTGCCCGTG…
1480_ncRNA_2	1480	NC_001611	Variola_virus	Poxviridae	Orthopoxvirus	H2L	uORF	5UTR	5	-206	-191	ATG	0.00097656	0.008261114604473	35.9	8.0	2.4	7.1	ATGGAATTCCATACTTAA
1481_ncRNA_2	1481	NC_006998	Vaccinia_virus	Poxviridae	Orthopoxvirus	G3L	uORF	5UTR	5	-206	-191	ATG	0.00017114	0.0019560265702527	41.8	0.0	3.9	6.0	ATGGAATTCCATACTTAA
1482_ncRNA_0	1482	NC_006998	Vaccinia_virus	Poxviridae	Orthopoxvirus	E3L	uORF	5UTR	12	-219	-183	ATG	1.4312e-05	0.0002405301839557	140.0	21.6	25.2	25.3	ATGTTACAACGCAATCGATACATGAAAACAAGGAAATAA
1500_ncRNA_0	1500	NC_005336	Orf_virus	Poxviridae	Parapoxvirus	ORF092_hypothetical_protein	ouORF	5UTR	72	-205	11	ATG	0.00019763	0.0022232402974192	16.1	2.1	8.3	1.5	ATGCAGAACTCGCGCGCGCACATGATCGCCGACTGCGGCAAGGCCGTGGGCGCGGGCTATGCAGACCCGGACCCCGGCGTGCGCGACAACGCGTCCGCGAACCTGCCCGCCGTGCCGCCCTTCCTGGTGGCGGCGCTCGCGGCTGGCGTCATCTTCTACTTCGTGGCTGTCTACTCGAGGCGATCCGTGGAAACCAAGACCATAAATGTTTCTAGATAG
1503_ncRNA_0	1503	NC_035136	Torque_teno_Leptonychotes_weddellii_virus-1	Anelloviridae	unknown	ORF1	mORF	CDS	509	0	1527	ATG	6.5238999999999995e-06	0.0001228771066266	186.8	33.9	45.2	33.3	ATGGCCTACAGGAGAAGGAGGTGGAGGAAACCGAGGAGATCGAGATGGAGGACCTATAGAAGAAATAGATACTGGAGAAGACCTCATCGGCGCCACTGGAGGAGGAGGAGATATATCAGACCAAGAACTGCTACAGTAAGATATTACCCCTCACGGAGAAGAAAGAGAATCTCCGTTCGAGGTTGGGAACCTTTGGGGAATGTATGTTCTTCTGATATAGCTTCATCAGAAGCAACCCCATATACAGATCTTGATATGTATGACCTTTCACCTTTAGAAGATGATACTAGAAAATATAAAGGAAAGTGGCATGGGACCTGGGGCCATCATTTCTTTACACTCAGGTCTCTACTTGTCAGAGCTAAATATTATTTTAACTATTGGTCATCAGATTGGGAA…
1505_ncRNA_0	1505	NC_006998	Vaccinia_virus	Poxviridae	Orthopoxvirus	ankyrin-like_protein	N_ext	CDS	146	-27	411	ATA	0.0015321	0.0120250984820347	42.7	0.0	19.9	16.7	ATAGATATAGACATCGTTAAATTGTTAATGAAAGGAATAGATAACACTGCTTATTCATATATAGACGATCTAACATGTTGCACTCGAGTAATTATGGCTGATTATCTAAATAGTGATTATAGATACAATAAAGATGTAGATTTAGATTTGGTCAAATTGTTTTTGGAAAATGGAAAGCCGCACGGAATAATGTGTAGTATTGTACCACTATGGAGAAATGATAAGGAAACCATCTTTTTGATATTGAAAACAATGAACTCGGATGTCCTCCAACATATACTAATTGAGTATATGACATTCGGCGATATCCCTCTAGTGGAATATGGAACTGTGGTAAATAAAGAGGCTATACACGAATACTTTAGAAATATTAATATTGATTCTTACACGATGAAATAT…
1488_ncRNA_0	1488	NC_007605	Human_gammaherpesvirus_4_(Epstein-Barr_virus)	Herpesviridae	Lymphocryptovirus	BLRF1	mORF	CDS	102	0	306	ATG	1.2311e-07	3.671502426380368e-06	156.4	75.8	67.1	38.9	ATGGGGAAGGTCCTAAGAAAGCCGTTTGCAAAGGCTGTGCCACTGCTCTTCCTCGCCGCCACCTGGCTTCTGACCGGGGTGCTGCCGGCCGGCGCTTCCAGTCCCACAAACGCGGCGGCGGCTTCCCTGACTGAAGCCCAGGACCAGTTCTACTCCTACACATGTAATGCGGACACATTCTCGCCTTCTTTGACCAGCTTTGCCTCCATCTGGGCACTTCTGACGCTTGTCTTAGTCATTATAGCCTCAGCCATCTACCTGATGTACGTCTGCTTTAACAAGTTTGTGAACACGCTGCTGACGGATTAG
1488_ncRNA_0	1488	NC_009334	Human_herpesvirus_4_type_2_(Epstein-Barr_virus_type_2)	Herpesviridae	Lymphocryptovirus	BLRF1	mORF	CDS	102	0	306	ATG	1.2311e-07	3.671502426380368e-06	156.4	75.8	67.1	38.9	ATGGGGAAGGTCCTAAGAAAGCCGTTTGCAAAGGCTGTGCCACTGCTCTTCCTCGCCGCCACCTGGCTTCTGACCGGGGTGCTGCCGGCCGGCGCTTCCAGTCCCACAAACGCGGCGGCGGCTTCCCTGACTGAAGCCCAGGACCAGTTCTACTCCTACACATGTAATGCGGACACATTCTCGCCTTCTTTGACCAGCTTTGCCTCCATCTGGGCACTTCTGACGCTTGTCTTAGTCATTATAGCCTCAGCCATCTACCTGATGTACGTCTGCTTTAACAAGTTTGTGAACACGCTGCTGACGGATTAG
1488_ncRNA_0	1488	KF373730	Human_gammaherpesvirus_4_(Epstein-Barr_virus)	Herpesviridae	Lymphocryptovirus	BLRF1	mORF	CDS	102	0	306	ATG	1.2311e-07	3.671502426380368e-06	156.4	75.8	67.1	38.9	ATGGGGAAGGTCCTAAGAAAGCCGTTTGCAAAGGCTGTGCCACTGCTCTTCCTCGCCGCCACCTGGCTTCTGACCGGGGTGCTGCCGGCCGGCGCTTCCAGTCCCACAAACGCGGCGGCGGCTTCCCTGACTGAAGCCCAGGACCAGTTCTACTCCTACACATGTAATGCGGACACATTCTCGCCTTCTTTGACCAGCTTTGCCTCCATCTGGGCACTTCTGACGCTTGTCTTAGTCATTATAGCCTCAGCCATCTACCTGATGTACGTCTGCTTTAACAAGTTTGTGAACACGCTGCTGACGGATTAG
1490_ncRNA_0	1490	NC_001552	Murine_respirovirus	Paramyxoviridae	Respirovirus	HN	uORF	5UTR	37	-243	-132	ATG	0.00027846	0.0029304169340695	41.9	13.0	10.9	7.3	ATGCTAATGAGTAATCCAGCCGGTCGGATATCAAGAGACACATATACATTAGAGCCGAAGATAAGGCATATGTATACTAACGGTGGGTTCGATGCTATGACTGAGAAAAGATGA
1491_ncRNA_0	1491	NC_009333	Human_gammaherpesvirus_8_(Kaposi's_sarcoma-associated_herpesvirus)	Herpesviridae	Rhadinovirus	ORF9	N_trunc	CDS	1005	21	3036	ATC	9.9193e-06	0.0001768247561158	186.0	61.1	69.5	42.2	ATCGACCCAACTCGCGGAGGCCCGAGAAACACTGTGAGGCAACCCACGCCGTCACAGTCGCCAACTGTCCCCTCGGAGACAAGAGTATGCAGGCTTATACCGGCCTGTTTCCAAACCCCGGGGCGACCCGGCGTGGTTGCCGTGGACACCACATTTCCACCCACCTACTTCCAGGGCCCCAAGCGGGGAGAAGTATTCGCGGGAGAGACTGGGTCTATCTGGAAAACAAGGCGCGGACAGGCACGCAATGCTCCTATGTCGCACCTCATATTCCACGTATACGACATCGTGGAGACCACCTACACGGCCGACCGCTGCGAGGACGTGCCATTTAGCTTCCAGACTGATATCATTCCCAGCGGCACCGTCCTCAAGCTGCTCGGCAGAACACTAGATGGC…
1491_ncRNA_0	1491	GQ994935	Human_gammaherpesvirus_8_(Kaposi's_sarcoma-associated_herpesvirus)	Herpesviridae	Rhadinovirus	ORF9	N_trunc	CDS	1005	21	3036	ATC	9.9193e-06	0.0001768247561158	186.0	61.1	69.5	42.2	ATCGACCCAACTCGCGGAGGCCCGAGAAACACTGTGAGGCAACCCACGCCGTCACAGTCGCCAACTGTCCCCTCGGAGACAAGAGTATGCAGGCTTATACCGGCCTGTTTCCAAACCCCGGGGCGACCCGGCGTGGTTGCCGTGGACACCACATTTCCACCCACCTACTTCCAGGGCCCCAAGCGGGGAGAAGTATTCGCGGGAGAGACTGGGTCTATCTGGAAAACAAGGCGCGGACAGGCACGCAATGCTCCTATGTCGCACCTCATATTCCACGTATACGACATCGTGGAGACCACCTACACGGCCGACCGCTGCGAGGACGTGCCATTTAGCTTCCAGACTGATATCATTCCCAGCGGCACCGTCCTCAAGCTGCTCGGCAGAACACTAGATGGC…
1507_ncRNA_2	1507	NC_007605	Human_gammaherpesvirus_4_(Epstein-Barr_virus)	Herpesviridae	Lymphocryptovirus	LMP-1	uORF	5UTR	36	-189	-81	ATG	0.005116	0.0316718260094255	95.6	2.3	26.5	16.7	ATGCACACACACACCGCCGCTTTCGGGAAATCTGTACCCGTACTGCCTCCGGCAGACCCCGCAAATCCCCCCGGGCCTACATCCCAAGAAACACGCGTTACTCTGACGTAG
1513_ncRNA_0	1513	NC_005336	Orf_virus	Poxviridae	Parapoxvirus	ORF103_A_type_inclusion_protein	mORF	CDS	516	0	1548	ATG	1.8446e-05	0.0002998610851028	114.4	34.5	33.8	19.4	ATGGAGAAGTTGGTCAGTGACTTTACAACGTTTATAAACGCTAACTGGACAAAGCCTTTGAATAATAGGTCATGTATACCTAGAAGAACTAGAAAAGTTGTAAGAGATTTGTTACGCGAATACATAAAGCAAGCGCCGCCTATACAGGGAGATAACCCAAGCGGCCTTCCAGTAAATCTATTTCTAAAGAGTTATGTGGACAGAAATCCAGTTTACAAAAGTATATTTGAAAATAACATATGGTTACTCGAAAGTGCTCAAAACATAAGAACTTTTGACAACATAACAACGGTAGGAAGATTTTTGTTAATGGTTGTTTACAGAATAATGTCAGGAAGTATTGGCGAGGGAAACACTATCGTGGATAACTACTCTCAGCAGACTAGTAAACAGGTTTTA…
1515_ncRNA_0	1515	NC_011203	Human_mastadenovirus_B_(HAdV-B)	Adenoviridae	Mastadenovirus	E4	N_ext	CDS	144	-45	387	ATG	8.2197e-06	0.0001498522839272	138.1	110.9	38.7	38.7	ATGACGCTTGTTTCTTTTATTTTGCAGACTAATTCAAAACTAACAATGTTGGAGCGCAGCGCGGTAACCTATTGTATTTGCATCCCAACGGTTTTGAATGTTTCTTTGGAAAATTTTTCTTTTATTCAATTTTTACAAGAAACTCTGCCTGATTATATTTCCAGCAACTTTGATGATATTACTGGTGGTTCCCAGTATGCTTATTCTAATCTTGTTTTTGCTGGAGCCAATTGGGGAGGTCTGCGCTTGTACTGCACTGTAGCGTCCCCTGCTATTGTTCCCGGGGGGCTTCTGGCTAAGCAGTTTGGTGATAATATGAGAGAGTATCTACAACTAGAACTTAGAGAAGAACTTAGAGCCAAGGGCATGTCAATTGATGATGCCATTCTTAATTTGCTA…
1529_ncRNA_0	1529	NC_003663	Cowpox_virus	Poxviridae	Orthopoxvirus	CPXV083_CDS	N_trunc	CDS	731	120	2313	ATG	0.00080838	0.0070810981329969	60.2	7.1	15.0	16.3	ATGAAGGTTATCCAAGGAATATATAATGGAGTAACAACGGTAGAATTGGACACTCTGGCAGCCGAAATAGCAGCCACTTGTACTACACAACATCCAGATTATGCCATTTTAGCCGCCAGAATAGCCGTATCAAATCTACACAAGGAAACAAAAAAACTATTTAGTGAAGTGATGGAGGATTTATTCAACTATGTTAATCCTAAAAATGGGAAACATTCTCCGATTATTTCAAGTATCACCATGGATGTAGTTAACAAATATAAGGATAAACTCAACTCGGTTATTATTTACGAACGAGACTTTTCATACAACTATTTTGGTTTTAAAACTTTGGAAAAATCTTACTTGTTGAAAATAAATAACAAGATCGTTGAAAGACCTCAGCACATGTTAATGCGT…
1533_ncRNA_0	1533	NC_001348	Human_alphaherpesvirus_3_(HHV-3)	Herpesviridae	Varicellovirus	ORF23	uORF	CDS	12	-45	-9	ATG	0.00021168	0.0023567492566716	324.8	60.6	94.3	86.6	ATGTACGTGTATGCTGTTATCGATTGTCCCGTAAACTAA
1522_ncRNA_0	1522	NC_019531	Avian_avulavirus_4_(APMV-4)	Paramyxoviridae	Avulavirus	P	uORF	5UTR	17	-226	-175	ATG	1.4069e-07	4.136368019352888e-06	60.0	43.0	16.0	22.2	ATGTCCCAATCGGCGCCTAGGACCCCGGACTATCAACCCGACTTTGAGCTGTAG
1523_ncRNA_0	1523	NC_005897	Pirital_mammarenavirus	Arenaviridae	Mammarenavirus	Z_protein	N_ext	CDS	107	-36	285	ATC	1.2729e-07	3.78278172730052e-06	255.6	38.2	44.7	46.1	ATCACGCTTACCCCTGTTCAGGATAACACTGAAAACATGGGTCTACGCTACAGCAAAGAGGTGAGAGAGAGACACGGAGACAAAGATCTGGAAGGGAGAGTCCCCATGACACTCAATCTCCCACAGGGTTTATATGGACGCTTCAACTGTAAGTCTTGCTGGTTTGCAAACAGAGGTCTCATAGCCTGCTCAGATCACTATCTGTGCCTGAATTGCTTGACTAGACTCAGGTCTCAGTCTCAATTCTGTGGAATCTGCGGCAAGCCTCTGCCAACAAAAATCAGATTTGAGGAGAGCCCATCTGCTCCACCATACGAACCCTAA
1525_ncRNA_0	1525	NC_001611	Variola_virus	Poxviridae	Orthopoxvirus	A43R	uORF	CDS	4	-29	-17	ATG	0.0001	0.0012498935548984	165.4	9.0	36.1	20.9	ATGGAGAAGATTTGA
1525_ncRNA_1	1525	NC_001611	Variola_virus	Poxviridae	Orthopoxvirus	A43R	iORF	CDS	35	40	145	ATG	0.0002514	0.0026910956722827	154.8	27.9	33.5	25.9	ATGGTTTACAAGGAGCATTTGTCGATAAAGACGGTACTTATGACAAAGTTTACATTCTTTTCACTGTTACTATCGGCTCAAAGAGAATTGTTAAAATTCCGTATATAG
1537_ncRNA_1	1537	NC_003310	Monkeypox_virus_Zaire-96-I-16	Poxviridae	Orthopoxvirus	C2L	iORF	CDS	31	106	199	ATG	0.00012285	0.0014871581506849	52.3	5.7	16.1	5.1	ATGAGGATGATAATGATAATATTGTCTTCTCACCGTTTGGGTATTCGTTTTCTATGTTTATGTCGCTATTGTCTGCATCAGGTAATACTAGAGTAG
1539_ncRNA_0	1539	NC_001611	Variola_virus	Poxviridae	Orthopoxvirus	C2L	mORF	CDS	373	0	1119	ATG	3.9385e-05	0.0005752411835386	38.0	5.6	14.8	23.0	ATGATTGTGTTATTGATACTATCGTTAGCGTGTACAGCGTTCACCTATCGCCTGCAAGGATTTACCAATGCCGGTATAGTAGCGTATAAAAATATTCAAGATGGGAATGAGGATGATAATATTGTCTTCTCGCCGTTTGGCTATTCGTTTTCTATGTTTATGTCACTATTGCCTGCATCAGGTAATACTAAAGTAGAATTATTGAAGACTATGGATTTGAGAAAAATAGATCTGGGTCCAGCATTTACAGAATTAATATCAGGATTAGCTAAGCCAAAAACATCTAAATATACGTACACTGATCTAACTTATCAAAGTTTCGTAGATAATACTGTGTGTATTAAACCGTCGTATTATCAACAATATCATAGATTCGGCCTATATAGATTAAACTTTAGA…
1543_ncRNA_0	1543	NC_006273	Human_betaherpesvirus_5_(HHV-5_HCMV)	Herpesviridae	Cytomegalovirus	UL57	uORF	5UTR	57	-219	-48	CTG	5.3377e-07	1.3575662059131343e-05	59.2	64.2	30.0	24.2	CTGGCTGCGAGAGGCTACCCGACCGTAGCGGTTAGCTTTTCTTACGAATTGCTGGGATCGTTGCGGTTGTCGCCTTTGGTGGTCCGCAACCGCAGCCAGACCGCAGTGGTGGCCACGGTGGTGTCTCAGACGTCGTGCGTCAAACATGACGTGCTGAACTTTTCCTTGGTATAA
1437_ncRNA_0	1437	NC_005336	Orf_virus	Poxviridae	Parapoxvirus	ORF086_virion_core_protein_P4a_precursor	uORF	5UTR	39	-217	-100	ATG	7.1614e-05	0.0009497110638472	89.2	0.8	19.6	12.5	ATGTCGTCCTCCTCGCTCTCGCTCTCATCGCTCTCTCCGTCCGAGTGCTGCACGGTGCGCGCGAGCAGCTTGTCGTTGACCGTGCGCAGGATCGAGAGCTGGCCTTTGGTGAGCTCGTAG
1438_ncRNA_0	1438	NC_006273	Human_betaherpesvirus_5_(HHV-5_HCMV)	Herpesviridae	Cytomegalovirus	UL78	uORF	5UTR	10	-255	-225	ATG	2.2232e-09	9.271154114114117e-08	298.1	73.9	101.3	56.3	ATGCCCTGCTCTTTCACTACGAACACGGGCTAG
1473_ncRNA_1	1473	NC_005336	Orf_virus	Poxviridae	Parapoxvirus	ORF012_hypothetical_protein	uORF	CDS	11	-55	-22	TTG	1.6985e-09	7.244672641509434e-08	343.1	123.9	79.4	48.9	TTGGCGGTCGTCATAACACTAACTCTCGCACCTTAA
1473_ncRNA_0	1473	NC_005336	Orf_virus	Poxviridae	Parapoxvirus	ORF012_hypothetical_protein	mORF	CDS	89	0	267	ATG	9.4297e-10	4.199493798900596e-08	592.6	171.6	129.6	144.7	ATGCTGATCTACGGACCTCGTCTAGAAGTCAACGACCTCATCGACAGGATGATGGACGACGTTCAAGTAAACGGAGACCTAATGCCCTCACCCGATCCTATCCCCGAAGAGGTGGCGCAGTGCTCCCCGGAAGACATGTCAATCATGCTAGACCAATTCCTCGAAAATATTCAACTCAAGTCCGAGCTCCAGTTGCTGACCTCCGAAGAAATGGACGAACTCCTAACCGAACTCGAAGAACTCGCCCGCCTGCTAAAAGACTTTCCCTGA
1596_ncRNA_0	1596	NC_007803	Beilong_virus	Paramyxoviridae	unknown	N	N_ext	5UTR	552	-90	1566	ATG	1.8722e-07	5.340109900234742e-06	164.6	13.5	38.1	36.6	ATGTATGAGATATTATTATCTGTTAAAATGAAATTTAATATCTTAGGAGCAAAGATTCTCCTTCTTGGATCTGGGTTTGGGATAACCAAAATGTCCCGACTTGGACCTGCGTTGGATGAGTTTCGCTCCTTTAAGAATAATCCCCCTAGGAGAGGTGCACTCACAACAGCAATCCAAGGGATCAAGAAGAATGTTATTGTCTTGGTTCCTACCATGAAACAACCAGCAAAGAGATTCCAATTTATGACATTAATACTTCAGATTGCTTGGTCTGCCAAATCCTCTGCTGCATTTATCACTGGTGCTTTTTTCTCACTGCTCTCGATGTTTGCTGACAATCCTGGAGCTATGTTAAGGAACCTTGTCAATGACCCTGACATTGATGTGCAGATTGCCGAA…
1597_ncRNA_0	1597	NC_001498	Measles_morbillivirus	Paramyxoviridae	Morbillivirus	N	N_ext	5UTR	539	-42	1575	ATC	4.32e-07	1.1291590212422692e-05	198.9	37.2	42.6	32.4	ATCCTATTATCAGGGACAAGAGCAGGATTAGGGATATCCGAGATGGCCACACTTTTGAGGAGCTTAGCATTGTTCAAAAGAAACAAGGACAAACCACCCATTACATCAGGATCCGGTGGAGCCATCAGAGGAATCAAACACATTATTATAGTACCAATTCCTGGAGATTCCTCAATTACCACTCGATCCAGACTACTGGACCGGTTGGTCAGGTTAATTGGAAACCCGGATGTGAGCGGGCCCAAACTAACAGGGGCACTAATAGGTATATTATCCTTATTTGTGGAGTCTCCAGGTCAATTGATTCAGAGGATCACCGATGACCCTGACGTTAGCATCAGGCTGTTAGAGGTTGTTCAGAGTGACCAGTCACAATCTGGCCTTACCTTCGCATCAAGA…
1598_ncRNA_2	1598	NC_006383	Small_ruminant_morbillivirus	Paramyxoviridae	Morbillivirus	N	uORF	5UTR	5	-68	-53	ATG	0.00017114	0.0019560265702527	29.7	0.0	6.4	7.0	ATGGACTGGCAAACTTAG
1598_ncRNA_0	1598	NC_006383	Small_ruminant_morbillivirus	Paramyxoviridae	Morbillivirus	N	N_ext	5UTR	539	-42	1575	ATC	0.00016612	0.0019112352751804	309.6	143.1	55.6	50.6	ATCCTACTGTCGGGGGGAGGAGGAGGAGCAAGATCTTTGACTATGGCGACTCTTCTTAAAAGCTTAGCATTGTTCAAGAGGAACAAAGACAAAGCGCCGACGGCATCAGGTTCAGGAGGGGCCATCCGGGGGATTAAGAATGTTATCATAGTCCCGATTCCCGGAGACTCGTCCATCATTACCCGTTCAAGACTGCTCGACAGGCTTGTCAGATTGGCCGGAGATCCTGACATCAACGGGTCAAAGTTAACCGGCGTGATGATCAGCATGTTATCTTTGTTCGTAGAGTCACCCGGGCAATTGATACAGCGAATCACAGATGATCCAGATGTTAGTATCCGCCTTGTTGAGGTAGTTCAAAGTACTAGGTCTCAGTCCGGGTTGACCTTTGCATCACGT…
1599_ncRNA_0	1599	NC_006296	Rinderpest_virus_(strain_Kabete_O)	Paramyxoviridae	Morbillivirus	N_protein	uORF	5UTR	4	-32	-20	CTG	0.0021085	0.015433807191265	88.6	6.0	16.0	11.2	CTGGAGCAGGCTTAA
1602_ncRNA_0	1602	NC_038270	Simian_Agent_10_(SA10)	Paramyxoviridae	Respirovirus	NP	N_ext	5UTR	518	-9	1545	ATT	0.00090031	0.0077324999266654	264.9	42.4	47.0	52.1	ATTTCAAAAATGTTGAGCCTATTTGATACATTTAATGCACGTAGGCAAGAAAACATAACAAAATCAGCTGGTGGAGCTATCATTCCTGGACAGAAAAATACTGTCTCTATATTTGCCCTTGGACCGACAATAACTGATGATAATGAGAAAATGACATTAGCTCTTCTATTTCTATCTCATTCACTAGATAATGAGAAGCAACATGCACAAAGAGCAGGGTTCTTAGTGTCTTTATTGTCAATGGCTTATGCCAATCCAGAGCTCTACCTAACAACAAATGGAAGTAATGCAGATGTCAAGTATGTCATATACATGATTGAGAAAGATCTAAAACGGCAAAAGTATGGAGGATTTGTGGTTAAGACGAGAGAGATGATATATGAAAAGACAACTGATTGG…
1603_ncRNA_0	1603	NC_001552	Murine_respirovirus	Paramyxoviridae	Respirovirus	NP	N_ext	5UTR	530	-18	1572	TTG	1.2489e-08	4.595072759273278e-07	362.1	21.2	60.6	58.0	TTGCTGCCAAAGTACACGATGGCTGGGTTGTTGAGCACCTTCGACACGTTTAGCTCTAGGAGGAGTGAGAGTATTAATAAGTCAGGAGGAGGTGCTGTTATCCCCGGCCAGAGGAGCACAGTCTCAGTGTTCGTACTAGGCCCAAGTGTTACTGATGATGCAGACAAGTTATCCATTGCAACCACCTTCTTAGCTCACTCATTAGACACAGATAAGCAGCACTCTCAGAGAGGAGGGTTCCTAGTCTCCCTACTTGCCATGGCTTACAGTAGTCCAGAATTATACTTGACAACAAATGGAGTAAATGCCGATGTTAAGTACGTGATCTACAACATAGAGAAGGACCCTAAGAGGACGAAGACGGATGGATTTATTGTGAAGACAAGGGACATGGAATAT…
1604_ncRNA_0	1604	NC_002161	Bovine_respirovirus_3	Paramyxoviridae	Respirovirus	nucleoprotein_N	mORF	5UTR	515	0	1545	ATG	0.0061816	0.0366940880170575	120.7	20.8	29.0	31.8	ATGTTGAGTCTATTCGACACATTCAGTGCGCGTAGGCAGGAGAACATAACGAAATCAGCTGGTGGGGCTGTTATTCCCGGGCAAAAAAACACTGTGTCTATATTTGCTCTTGGACCATCAATAACAGATGACAATGATAAAATGACATTGGCTCTTCTCTTTTTGTCTCATTCTTTAGACAATGAAAAGCAGCATGCGCAAAGAGCTGGATTTTTAGTTTCTCTGTTATCAATGGCTTATGCCAACCCAGAATTATATTTAACATCAAATGGTAGTAATGCAGATGTTAAATATGTTATCTACATGATAGAGAAAGACCCAGGAAGACAGAAATATGGTGGGTTTGTCGTCAAGACTAGAGAGATGGTTTATGAAAAGACAACTGATTGGATGTTCGGG…
1605_ncRNA_0	1605	NC_001796	Human_respirovirus_3	Paramyxoviridae	Respirovirus	nucleocapsid_protein	N_ext	5UTR	518	-9	1545	ATT	9.216e-05	0.0011712115466073	293.9	42.4	49.8	54.0	ATTTCAAAAATGTTGAGCCTATTTGATACATTTAATGCACGTAGGCAAGAAAACATAACAAAATCAGCCGGTGGAGCTATCATTCCTGGACAGAAAAATACTGTCTCTATATTTGCTCTTGGACCGACAATAACTGATGATAATGAGAAAATGACATTAGCTCTTCTTTTTTTATCTCATTCACTGGATAATGAGAAACAACATGCACAAAGGGCAGGGTTCCTGGTGTCCTTATTATCAATGGCTTATGCCAATCCAGAGCTCTACCTAACAACAAATGGAAGTAATGCAGATGTCAAGTATGTCATATACATGATCGAGAAAGATCTAAAACGGCAAAAGTATGGAGGATTTGTGGTTAAGACGAGAGAGATGGTATATGACAAGACAACTGATTGG…
1606_ncRNA_0	1606	NC_028362	Caprine_parainfluenza_virus_3	Paramyxoviridae	Respirovirus	N	N_trunc	5UTR	514	3	1545	CTG	0.0012694	0.0102999988732159	99.0	9.6	16.9	10.4	CTGAGTTCATTTGATACATTCAGTGCACGGAGACAGGAGAATATAACGAAATCAGCTGGAGGAGCGATAATCCCTGGGCAGAAGAGCACTGTATCTATATTTGTGCTTGGTCCATCAATAACAGATGATAATGACAAGATGGCAATAGCTTTGCTCTTTCTATCCCATTCATTGGATAATGAAAAGCAACATGCACAGCGTGCTGGATTTTTGGTGTCATTACTATCAATGGCTTATGCCAATCCAGAACTATACTTAACAGCAAATGGCAGTAACGCAGATGTTAGATACGTGATATACATGATAGAAAAAGATCCAGGAAGACAAAAATATGGAGGATTAATTGTTAAAACCAGAGAAATGGTATATGAAAAGACTACTGACTGGATCTTTGGGAGT…
1607_ncRNA_0	1607	NC_003461	Human_respirovirus_1	Paramyxoviridae	Respirovirus	N	N_ext	5UTR	527	-9	1572	ATT	0.008981	0.048592678782144	217.7	60.6	42.4	57.4	ATTTTTATAATGGCCGGGCTACTAAGTACTTTTGACACATTTAGTTCCAGGAGAAGTGAGAGCATCAATAAGTCTGGCGGAGGAGCAATTATACCTGGTCAAAGAAGTACCGTTTCTGTCTTCACATTAGGCCCGAGTGTGACAGATGATGCAGATAAATTATTAATAGCAACCACTTTCTTAGCCCACTCATTGGACACAGATAAACAACACTCTCAAAGAGGAGGATTTTTAGTATCACTCCTTGCAATGGCCTACAGTAGTCCGGAGTTATATCTCACTACAAACGGTGTCAATGCTGATGTCAAGTATGTGATATACAATATAGAGAGAGATCCTAAAAGAACAAAAACAGATGGGTTCATTGTCAAAACAAGAGACATGGAGTATGAAAGAACA…
1608_ncRNA_1	1608	NC_039194	Avian_avulavirus_6_(APMV-6)	Paramyxoviridae	Avulavirus	NP	uORF	5UTR	12	-109	-73	ATG	9.3523e-07	2.2178800343986333e-05	98.2	1.0	17.7	20.1	ATGCTTGGGGAATTTACGAGAACGCTTATAAAATCGTGA
1608_ncRNA_2	1608	NC_039194	Avian_avulavirus_6_(APMV-6)	Paramyxoviridae	Avulavirus	NP	ouORF	5UTR	16	-31	17	CTG	0.0071295	0.0409741815360056	80.5	5.0	20.5	9.7	CTGAGTCTAGTAGCTTCCCTGCTGTGCCAAGATGTCGTCGGTGTTCACTGA
1609_ncRNA_1	1609	NC_039195	Avian_avulavirus_8_(APMV-8)	Paramyxoviridae	Avulavirus	N	uORF	5UTR	7	-128	-107	ATG	2.2945e-05	0.0003636825217603	174.2	53.0	30.2	16.8	ATGCAAGACCAACGGGAACTTTAA
1609_ncRNA_3	1609	NC_039195	Avian_avulavirus_8_(APMV-8)	Paramyxoviridae	Avulavirus	N	uORF	5UTR	8	-35	-11	CTG	0.0070995	0.040821075150834	106.1	0.0	16.7	6.6	CTGGAGGTTTTGAATAGGTCGCTATAG
1609_ncRNA_0	1609	NC_039195	Avian_avulavirus_8_(APMV-8)	Paramyxoviridae	Avulavirus	N	mORF	5UTR	461	0	1383	ATG	0.0025813	0.0182024250344577	218.6	5.0	37.8	49.3	ATGTCATCTGTATTCAATGAGTATCAGGCGCTTCAAGAACAACTTGTAAAGCCGGCTGTCAGGAGACCTGATGTTGCCTCAACGGGTTTACTCAGAGCGGAAATACCTGTCTGTGTCACATTATCTCAAGACCCCGGTGAGAGATGGAGCCTTGCTTGCTTGAATATCAGATGGCTTGTGAGTGATTCATCAACCACACCAATGAAGCAAGGAGCAATATTGTCACTGCTGAGTCTACATTCAGACAATATGCGAGCTCACGCAACATTAGCAGCAAGGTCTGCAGATGCTTCACTCACCATACTTGAGGTAGATGAAGTAGATATTGGCAACTCACTAATCAAATTCAACGCCAGAAGTGGTGTATCTGATAAACGCTCAAATCAATTGCTTGCAATT…
1610_ncRNA_0	1610	NC_025361	Avian_avulavirus_5	Paramyxoviridae	Avulavirus	N	N_ext	5UTR	477	-36	1395	ATC	4.6578e-06	9.111909128597302e-05	100.8	3.3	17.7	24.5	ATCGAGGAAGTAATTCTCCCGACTTATCTCGCAAGTATGTCATCTGTGTTCACAGATTACGACAAACTCCAGGAGTACTTGGTGACGCCATGTAAAAAACGTGTTGATGGGGCGACAGGAGGGCTCTTAAGATTAAACATTCCAGTCTGTGTAACCACATCAGAGAATCCAGAGGAGCGTTGGGCATTGGCAATAATCTGCCTAAGGTGGATAGTCAGCGATTCAGCAACAGAGGCAATAAAAATTGGTGCCATATTATCACTACTCAGTTTACATGCGAGTAATATGAAGGCTCATGCGTCACTTGCTGCACGAAGCAGTGAAGCTGAGCTAACTATACTTGAAATGGAAAATCTTGATATGCAGCAACAGTTAATAAGGTTCTCTGCTCGAAGTGGA…
1611_ncRNA_0	1611	NC_002728	Nipah_henipavirus	Paramyxoviridae	Henipavirus	N	uORF	5UTR	10	-95	-65	ATG	0.0088559	0.0480468533404029	34.8	75.9	0.0	3.0	ATGGATACGTTAAAATATATAACGTATTTTTAA
1619_ncRNA_1	1619	NC_002200	Mumps_rubulavirus	Paramyxoviridae	Rubulavirus	NP	uORF	5UTR	6	-133	-115	ATG	0.00031449	0.0032401303052464	102.7	22.0	16.2	10.0	ATGAAGATGGGATGTTGGTAG
1619_ncRNA_3	1619	NC_002200	Mumps_rubulavirus	Paramyxoviridae	Rubulavirus	NP	ouORF	5UTR	39	-80	37	GTG	0.00072493	0.0065133811359645	36.5	11.9	8.5	6.8	GTGGTGTTTTGCGATTTCGAGGCCGGGCTCGATCCTCACCTTTCATTGTCGATAGGGGACATTTTGACACTACCTGGAAAATGTCGTCTGTGCTCAAAGCATTTGAGCGATTCACAATAG
1619_ncRNA_0	1619	NC_002200	Mumps_rubulavirus	Paramyxoviridae	Rubulavirus	NP	mORF	5UTR	549	0	1647	ATG	0.00091583	0.0078456937349079	162.9	45.3	41.5	30.5	ATGTCGTCTGTGCTCAAAGCATTTGAGCGATTCACAATAGAACAGGAACTTCAAGACAGGGGTGAGGAGGGTTCAATTCCGCCGGAGACTTTAAAGTCAGCAGTCAAAGTCTTCGTTATTAACACACCCAATCCCACCACACGCTACCATATGCTAAACTTTTGCCTAAGGATAATCTGCAGTCAAAATGCTAGGGCATCTCACAGGGTAGGTGCATTGATAACATTATTCTCTCTTCCCTCAGCAGGCATGCAAAATCATATTAGATTGGCAGATAGATCACCTGAAGCTCAGATAGAACGCTGTGAGATTGACGGTTTTGAGCCAGGCACATATAGGCTAATTCCGAATGCACGCGCCAATCTTACTGCCAATGAAATTGCTGCCTATGCTTTGCTT…
1621_ncRNA_0	1621	NC_021928	Human_parainfluenza_virus_4a	Paramyxoviridae	Rubulavirus	NP	uORF	5UTR	7	-82	-61	ATG	0.003468	0.0232364127377998	89.3	15.6	8.0	7.9	ATGGATACTGATCTGGAAAATTAA
1621_ncRNA_1	1621	NC_021928	Human_parainfluenza_virus_4a	Paramyxoviridae	Rubulavirus	NP	iORF	5UTR	14	49	91	ATC	0.0017249	0.0131983906092569	59.5	8.6	12.0	10.1	ATCGGGGTTTTGGTGATCAACAATTTGTGCAATCTGATACTTTAA
1622_ncRNA_0	1622	NC_009640	Porcine_rubulavirus_(PorPV)	Paramyxoviridae	Rubulavirus	N	mORF	5UTR	545	0	1635	ATG	5.7252e-09	2.2296855625e-07	243.1	16.2	68.7	50.0	ATGTCCTCGGTCCTCACCGCCTTTGAGCGCTTCACTATCGAGCAGGAGCTCCAGGATAGAGGAGCCGAGGGTAGCATTCCCCCCGAAACCCTCAAAACCCGCATTCAAGTCTTCGTATTGAATGACGAGGACCCGCACCTCCGGTGGCGGATGTTCAACTTCTGCTTGCGATTAATCCTTAGCCCTGCTACACGTACGGCTAGAAAAATTGGTGCCATGATCACACTATTCTCCTTGCCTGCTGCTGCTATGCAAAACCATGTAAGGCTTGCTGATAGATCCCCCGATGCGATTATTGAGCGCGTCGAGATTAATGGCTTTGTCGATGGAACTTGGAGATTGATTCCAAACGACCGCGCCATCCTACCGGATGCCACCATCAATGCACTCAATGTTGCT…
1623_ncRNA_1	1623	NC_003443	Human_rubulavirus_2	Paramyxoviridae	Rubulavirus	NP	N_ext	5UTR	552	-30	1626	ATT	0.0070373999999999	0.0405359410879355	35.0	6.4	1.0	6.8	ATTAAGGATATTTCTAGTCTAAAGTTCAAAATGTCAAGTGTTTTAAAGACATTTGAAAGATTTACTATACAACAGGAGCTTCAGGAGCAATCTGATGACACTCCAGTACCTCTTGAGACAATCAAACCTACAATCAGGGTATTTGTCATCAATAATAATGATCCTGTCGTAAGATCTAGACTTTTATTCTTTAATCTACGAATCATTATGAGTAACACTGCAAGAGAGGGACATAGAGCTGGTGCTCTCCTCAGTCTTTTATCACTACCTTCTGCAGCTATGAGTAATCACATCAAATTAGCCATGCATTCACCAGAAGCCAGCATAGATAGAGTAGAGATAACAGGGTTTGAGAATAATTCATTCCGAGTCATTCCAGATGCTCGATCAACTATGTCC…
1624_ncRNA_0	1624	NC_001669	Macaca_mulatta_polyomavirus_1	Polyomaviridae	Betapolyomavirus	hypothetical_protein	uORF	5UTR	62	-227	-41	ATG	0.00346	0.0232084060171128	123.1	85.5	38.0	17.7	ATGGTGCTGCGCCGGCTGTCACGCCAGGCCTCCGTTAAGGTTCGTAGGTCATGGACTGAAAGTAAAAAAACAGCTCAACGCCTTTTTGTGTTTGTTTTAGAGCTTTTGCTGCAATTTTGTGAAGGGGAAGATACTGTTGACGGGAAACGCAAAAAACCAGAAAGGTTAACTGAAAAACCAGAAAGTTAA
1625_ncRNA_0	1625	NC_003310	Monkeypox_virus_Zaire-96-I-16	Poxviridae	Orthopoxvirus	G1L	uORF	5UTR	8	-196	-172	ATG	6.4722e-05	0.0008706658530307	6.3	9.0	1.7	3.9	ATGAAGAAATACCGACTAGAACATTAG
1586_ncRNA_0	1586	NC_009333	Human_gammaherpesvirus_8_(Kaposi's_sarcoma-associated_herpesvirus)	Herpesviridae	Rhadinovirus	ORF36	mORF	CDS	444	0	1332	ATG	2.3828e-08	8.296018610315186e-07	386.0	10.1	73.8	46.6	ATGCGCTGGAAGAGAATGGAGAGGAGACCCCCACTCACTCCTCTTCGGAGATCAAGGACACAATCGTCAGGTGGAGGCTTGACGATTTGCCCCCGGTGTGCCCTGAAACTCCCTAAGGCTACCCGGATTTCAGAGAGACCCTGGGCGTCCACATGGCAGCTGAATCAGCATATACAGGTGTCCAAGACTAAAAAGGCCACCGCGTATCTTAAAGCGCCCCGTGAATGGGGGCAGTGCACGCACCAGGATCCAGACTGGTCCAAGCGTCTGGGTCGTGGCGCCTTTGGCATAATCGTCCCTATCTCCGAGGATCTGTGTGTGAAGCAGTTTGATAGCCGCCGGGAGTTTTTCTACGAGGCAATTGCCAACGACCTGATGCAGGCCACCCGAGAGAGGTAC…
1586_ncRNA_0	1586	GQ994935	Human_gammaherpesvirus_8_(Kaposi's_sarcoma-associated_herpesvirus)	Herpesviridae	Rhadinovirus	ORF36	mORF	CDS	444	0	1332	ATG	2.3828e-08	8.296018610315186e-07	386.0	10.1	73.8	46.6	ATGCGCTGGAAGAGAATGGAGAGGAGACCCCCACTCACTCCTCTTCGGAGATCAAGGACACAATCGTCAGGTGGAGGCTTGACGATTTGCCCCCGGTGTGCCCTGAAACTCCCTAAGGCTACCCGGATTTCAGAGAGACCCTGGGCGTCCACATGGCAGCTGAATCAGCATATACAGGTGTCCAAGACTAAAAAGGCCACCGCGTATCTTAAAGCGCCCCGTGAATGGGGGCAGTGCACGCACCAGGATCCAGACTGGTCCAAGCGTCTGGGTCGTGGCGCCTTTGGCATAATCGTCCCTATCTCCGAGGATCTGTGTGTGAAGCAGTTTGATAGCCGCCGGGAGTTTTTCTACGAGGCAATTGCCAACGACCTGATGCAGGCCACCCGAGAGAGGTAC…
1591_ncRNA_0	1591	NC_002549	Zaire_ebolavirus	Filoviridae	Ebolavirus	VP24	uORF	5UTR	12	-145	-109	ACG	7.580100000000001e-09	2.889563845882354e-07	216.5	70.8	27.1	29.8	ACGAACATCACTTTGAGCGCCCTCACAATTAAAAAATAG
1591_ncRNA_2	1591	NC_002549	Zaire_ebolavirus	Filoviridae	Ebolavirus	VP24	uORF	5UTR	9	-90	-63	ATC	0.0016259	0.0125615054283897	13.4	0.0	5.1	6.0	ATCGAGCGCAAGGTTTCAAGGTTGAACTGA
1626_ncRNA_0	1626	NC_006998	Vaccinia_virus	Poxviridae	Orthopoxvirus	G1L	uORF	5UTR	8	-196	-172	ATG	0.00062704	0.0057605781381721	9.8	7.0	0.1	5.9	ATGATGAAATACCGACTAGAACATTAG
1645_ncRNA_0	1645	NC_006273	Human_betaherpesvirus_5_(HHV-5_HCMV)	Herpesviridae	Cytomegalovirus	UL41A	uORF	5UTR	50	-257	-107	ACG	2.0949e-06	4.5162773186959416e-05	123.3	47.6	24.2	11.6	ACGGGGGCGTACTTTGACAACGGCTGGAAATGGACTTTTGCTCTCTTAGTGGTCGCTATATTAGGGATCATTTTCTTGGCCGTGGTGTTCACCGTGGTGATTAACCGGGACAGTGCCAATATAACAACGGGGACGCAAGCATCATCGGGGTAA
1648_ncRNA_0	1648	NC_001472	Enterovirus_B	Picornaviridae	Enterovirus	genome_polyportein	iORF	CDS	22	103	169	ATG	0.0003808	0.0038331185254219	202.7	8.4	120.5	59.3	ATGCTGCATCCAACTCAGCCAACAGACAGGATTTCACTCAAGACCCAGGTAAATTTACTGAGCCAGTGA
1650_ncRNA_1	1650	NC_038307	Coxsackievirus_B3	Picornaviridae	Enterovirus	polyprotein	mORF	CDS	2185	0	6555	ATG	0.0015719	0.0123076667982279	81.4	0.4	27.5	16.1	ATGGGAGCTCAAGTATCAACGCAAAAGACTGGGGCACATGAGACCAGGCTGAATGCTAGCGGCAATTCCATCATTCACTACACAAATATTAATTATTACAAGGATGCCGCATCCAACTCAGCCAATCGGCAGGATTTCACTCAAGACCCGGGCAAGTTCACAGAACCAGTAAAAGATATCATGATTAAATCACTACCAGCTCTCAACTCCCCCACAGTAGAGGAGTGCGGATACAGTGACAGGGTGAGATCAATCACATTAGGTAACTCCACCATAACGACTCAGGAATGCGCCAACGTGGTGGTGGGCTATGGAGTATGGCCAGATTATCTAAAGGATAGTGAGGCAACAGCAGAGGACCAACCGACCCAACCAGACGTTGCCACATGTAGGTTCTAT…
1650_ncRNA_0	1650	NC_038307	Coxsackievirus_B3	Picornaviridae	Enterovirus	polyprotein	iORF	CDS	39	52	169	ATG	0.0003845	0.0038619644038024	193.8	21.1	124.4	55.8	ATGCTAGCGGCAATTCCATCATTCACTACACAAATATTAATTATTACAAGGATGCCGCATCCAACTCAGCCAATCGGCAGGATTTCACTCAAGACCCGGGCAAGTTCACAGAACCAGTAA
1654_ncRNA_1	1654	NC_039196	Feline_morbillivirus	Paramyxoviridae	Morbillivirus	N	uORF	5UTR	23	-96	-27	ATG	0.00016568	0.0019068500781435	56.9	15.5	16.4	14.8	ATGTTTGTGACCTATTCTAACGACAAGACTATTATTAAATATTTAGGAATAACGATTCCATTAGTGAGGTGA
1654_ncRNA_0	1654	NC_039196	Feline_morbillivirus	Paramyxoviridae	Morbillivirus	N	N_ext	5UTR	523	-12	1557	AGG	0.0023109	0.0166071839284394	85.1	8.0	16.7	11.5	AGGTATTCCACAATGTCTAGTCTATTGAGGTCACTTGCTGCATTTAAGAGACATAGGGAGCAACCAACAGCACCGTCAGGTTCGGGTGGTGCAATTAAAGGATTGAAAAATACAATTATTGTTCCAGTTCCAGGGGATACAGTAATTACTACAAGGTCTAATTTGTTATTTAGATTAGTTTATATAATAGGCAATCCGGATACACCTTTAAGCACCTCGACGGGAGCAATAATATCATTGTTGACCTTATTTGTCGAATCTCCAGGTCAATTAATTCAAAGAATTGCTGATGACCCTGATGCAGTTTTTAAATTGGTAGAGGTCATTCCTGAAGCTGGTAATCCTGGAGAATTAACTTTTGCATCTCGAGGGATTAATTTAGACAAGCAAGCTCAACAA…
1655_ncRNA_3	1655	NC_005283	Dolphin_morbillivirus	Paramyxoviridae	Morbillivirus	N	uORF	5UTR	5	-68	-53	ATA	2.2537e-05	0.0003582004838129	14.0	0.0	1.0	1.0	ATAAATTATCATACTTAG
1655_ncRNA_0	1655	NC_005283	Dolphin_morbillivirus	Paramyxoviridae	Morbillivirus	N	mORF	5UTR	523	0	1569	ATG	0.00031345	0.003239234430743	67.9	3.0	22.7	14.6	ATGGCGACACTTCTTCGGAGTCTAGCTCTGTTCAAGAGGAACAAAGATAGAACACCCCTAATTGCAGGTTCAGGAGGAGCCATAAGAGGGATTAAGCATGTTATCGTAGTCCCAGTACCCGGTGATTCATCGATTGTCACTAGGTCAAGATTATTGGACAGGTTAGTAAGACTTGCTGGTGACCCTTATATAAGTGGACCTAAGCTGACAGGCGTCATGATCAGTATACTATCATTGTTTGTTGAATCACCCAGTCAACTAATACAGCGAATCACTGACGACCCAGATGTCAGCATCAGATTAGTTGAAGTAATCCAAAGTGAGAAGTCCCTATCAGGGCTCACTTTTGCATCCAGAGGCGCTAATATGGAGGATGAGGCGGATGACTATTTCTCTATT…
1614_ncRNA_2	1614	NC_006273	Human_betaherpesvirus_5_(HHV-5_HCMV)	Herpesviridae	Cytomegalovirus	UL11	uORF	5UTR	15	-253	-208	ATG	0.00062825	0.0057700583664021	35.2	63.0	25.7	17.2	ATGCCGCACACAGCGCATGGATTCTCATTATCATCATCATTATCATAG
1615_ncRNA_0	1615	NC_003663	Cowpox_virus	Poxviridae	Orthopoxvirus	CPXV044_CDS	uORF	5UTR	25	-205	-130	AGG	0.0012099	0.0099291296640216	17.9	5.0	4.0	7.3	AGGGAACAAACAATGAGATTAGTGATGTTTCAGGTGCATATTATTTCATGCAACATGCAAATTGTAATAGAGAAATAA
1666_ncRNA_0	1666	KF373730	Human_gammaherpesvirus_4_(Epstein-Barr_virus)	Herpesviridae	Lymphocryptovirus	BSRF1	uORF	5UTR	42	-164	-38	TTG	0.0010969	0.0091086928327353	110.3	14.1	41.5	37.3	TTGTGGCACAAACAAAACAGGCGGAAGCCCTCGTCAGGCCGCGAGAGGATGGCATCCAGGATGGCCTCCGCAATGTCAGTGTTTGAGGCCACAAGGGCCTTGATGACGACGGGGGTGGACATTATTTAA
1667_ncRNA_0	1667	NC_007605	Human_gammaherpesvirus_4_(Epstein-Barr_virus)	Herpesviridae	Lymphocryptovirus	BSRF1	uORF	5UTR	45	-216	-81	GTG	0.0071826	0.0412622775367886	234.7	27.6	55.8	16.0	GTGAAGCTGCAGTTCCACGAGAGAACCCGCCACGTGGTGGAGGGGCGAGGCGTTGTGGCACAAACAAAACAGGCGGAAGCCCTCGTCAGGCCGCGAGAGGATGGCATCGAGGATGGCCTCCGCAATGTCAGTGTTTGA
1667_ncRNA_0	1667	NC_009334	Human_herpesvirus_4_type_2_(Epstein-Barr_virus_type_2)	Herpesviridae	Lymphocryptovirus	BSRF1	uORF	5UTR	45	-216	-81	GTG	0.0071826	0.0412622775367886	234.7	27.6	55.8	16.0	GTGAAGCTGCAGTTCCACGAGAGAACCCGCCACGTGGTGGAGGGGCGAGGCGTTGTGGCACAAACAAAACAGGCGGAAGCCCTCGTCAGGCCGCGAGAGGATGGCATCGAGGATGGCCTCCGCAATGTCAGTGTTTGA
1667_ncRNA_1	1667	NC_007605	Human_gammaherpesvirus_4_(Epstein-Barr_virus)	Herpesviridae	Lymphocryptovirus	BSRF1	uORF	5UTR	46	-176	-38	AGG	1.0157e-06	2.391791421996123e-05	92.9	14.4	40.1	26.3	AGGGGCGAGGCGTTGTGGCACAAACAAAACAGGCGGAAGCCCTCGTCAGGCCGCGAGAGGATGGCATCGAGGATGGCCTCCGCAATGTCAGTGTTTGAGGCCACAAGGGCCTTGATGACGACGGGGGCGGACATTATTTAA
1667_ncRNA_1	1667	NC_009334	Human_herpesvirus_4_type_2_(Epstein-Barr_virus_type_2)	Herpesviridae	Lymphocryptovirus	BSRF1	uORF	5UTR	46	-176	-38	AGG	1.0157e-06	2.391791421996123e-05	92.9	14.4	40.1	26.3	AGGGGCGAGGCGTTGTGGCACAAACAAAACAGGCGGAAGCCCTCGTCAGGCCGCGAGAGGATGGCATCGAGGATGGCCTCCGCAATGTCAGTGTTTGAGGCCACAAGGGCCTTGATGACGACGGGGGCGGACATTATTTAA
1671_ncRNA_1	1671	NC_009334	Human_herpesvirus_4_type_2_(Epstein-Barr_virus_type_2)	Herpesviridae	Lymphocryptovirus	BVRF2	uORF	5UTR	6	-198	-180	ACG	0.0020751999999999	0.0152867510154592	57.1	11.0	6.1	7.3	ACGGCTTCCCGCCACAGGTAA
1671_ncRNA_0	1671	NC_009334	Human_herpesvirus_4_type_2_(Epstein-Barr_virus_type_2)	Herpesviridae	Lymphocryptovirus	BVRF2	uORF	5UTR	29	-153	-66	TTG	0.0012226	0.0100122391069924	77.2	0.0	23.1	12.5	TTGGTCAGGGATAGGTGCAAAAACCTGAGCTCGTCCTCGCGCAGAGCGCAAAGCGGCCAGTTCTTTAGCATCTTCAGGAGGAGCCCGTGA
1672_ncRNA_1	1672	NC_007605	Human_gammaherpesvirus_4_(Epstein-Barr_virus)	Herpesviridae	Lymphocryptovirus	BVRF2	uORF	5UTR	6	-198	-180	ACG	0.0020751999999999	0.0152867510154592	57.1	11.0	6.1	7.3	ACGGCTTCCCGCCACAGGTAA
1672_ncRNA_1	1672	KF373730	Human_gammaherpesvirus_4_(Epstein-Barr_virus)	Herpesviridae	Lymphocryptovirus	BVRF2	uORF	5UTR	6	-198	-180	ACG	0.0020751999999999	0.0152867510154592	57.1	11.0	6.1	7.3	ACGGCTTCCCGCCACAGGTAA
1672_ncRNA_0	1672	NC_007605	Human_gammaherpesvirus_4_(Epstein-Barr_virus)	Herpesviridae	Lymphocryptovirus	BVRF2	uORF	5UTR	29	-153	-66	TTG	0.00049723	0.0047855679811881	77.2	0.0	23.1	12.5	TTGGTCAGGGATAGGTGCAAAAACCTGAGCTCGTCCTCGCGCAGAGCGCAAAGCGGCCAGTTCTTTAGCATCTTCAGGAGGAGCCCGTGA
1672_ncRNA_0	1672	KF373730	Human_gammaherpesvirus_4_(Epstein-Barr_virus)	Herpesviridae	Lymphocryptovirus	BVRF2	uORF	5UTR	29	-153	-66	TTG	0.00049723	0.0047855679811881	77.2	0.0	23.1	12.5	TTGGTCAGGGATAGGTGCAAAAACCTGAGCTCGTCCTCGCGCAGAGCGCAAAGCGGCCAGTTCTTTAGCATCTTCAGGAGGAGCCCGTGA
1673_ncRNA_0	1673	NC_003323	Simian_T-lymphotropic_virus_3	Retroviridae	Deltaretrovirus	rex	uORF	5UTR	4	-144	-132	ATG	0.0021085	0.015433807191265	24.0	0.0	8.0	13.0	ATGGTATTATTATAA
1674_ncRNA_1	1674	NC_001722	Human_immunodeficiency_virus_2_(HIV-2)	Retroviridae	Lentivirus	vpr_protein	uORF	5UTR	27	-202	-121	AGG	0.0018797999999999	0.0142003200652782	20.7	0.0	3.0	1.1	AGGTGTGGCAAAGGTCCTGGAGATATTGGCATGATGAACAAGGGATGTCAGCAAGCTACACAAAGTATAGATATTTGTGCCTAA
1656_ncRNA_2	1656	NC_001921	Canine_morbillivirus	Paramyxoviridae	Morbillivirus	nucleocapsid_protein_N	uORF	5UTR	5	-96	-81	TTG	0.0033436	0.0225260212959112	40.1	17.0	10.9	4.0	TTGGCTAAGGATAGTTAA
1656_ncRNA_0	1656	NC_001921	Canine_morbillivirus	Paramyxoviridae	Morbillivirus	nucleocapsid_protein_N	mORF	5UTR	523	0	1569	ATG	0.0010868	0.0090340830853429	129.5	0.7	22.7	27.3	ATGGCTAGCCTTCTTAAAAGCCTCACACTGTTCAAGAGGACTCGGGACCAACCCCCTCTTGCCTCTGGCTCCGGGGGAGCAATAAGAGGAATAAAGCATGTCATTATAGTCCTAATCCCGGGTGATTCAAGCATTGTTACAAGATCTCGACTATTGGATAGACTTGTTAGGTTGGTTGGTGATCCAAAAATCAACGGCCCTAAATTAACTGGGATCTTAATCAGTATCCTCTCCTTGTTTGTGGAATCCCCTGGACAGTTGATCCAGAGGATCATAGACGACCCTGATGTAAGCATCAAGTTAGTAGAGGTAATACCAAGCATCAACTCTGCTTGCGGTCTTACATTTGCATCCAGAGGAGCAAGTCTGGATTCTGAGGCAGATGAGTTCTTCAAAATT…
1657_ncRNA_0	1657	NC_001542	Rabies_lyssavirus	Rhabdoviridae	Lyssavirus	nucleoprotein_N	N_ext	CDS	467	-51	1350	AAG	1.4141e-08	5.157989444652907e-07	696.0	77.2	105.6	91.6	AAGAAAAAACAGACAGCGTCAATGGCAGAGCAAAAATGTAACACCTCTACAATGGATGCCGACAAGATTGTATTCAAAGTCAATAATCAGGTGGTCTCTTTGAAGCCTGAGATTATCGTGGATCAATATGAGTACAAGTACCCTGCCATCAAAGATTTGAAAAAGCCCTGTATAACTCTAGGAAAGGCTCCCGATTTAAATAAAGCATACAAGTCAGTTTTATCATGCATGAGCGCCGCCAAACTTGATCCTGACGATGTATGTTCCTATTTGGCGGCGGCAATGCAGTTTTTTGAGGGGACATGTCCGGAAGACTGGACCAGCTATGGAATCGTGATTGCACGAAAAGGAGATAAGATCACCCCAGGTTCTCTGGTGGAGATAAAACGTACTGATGTA…
1657_ncRNA_2	1657	NC_001542	Rabies_lyssavirus	Rhabdoviridae	Lyssavirus	nucleoprotein_N	iORF	CDS	10	76	106	ATG	2.8231e-06	5.871311118955927e-05	140.5	7.6	32.1	23.9	ATGAGTACAAGTACCCTGCCATCAAAGATTTGA
1659_ncRNA_2	1659	NC_006429	Mokola_lyssavirus	Rhabdoviridae	Lyssavirus	N	uORF	CDS	8	-48	-24	AAG	0.0070995	0.040821075150834	47.5	1.7	6.6	7.8	AAGACACAGATAGTATCAGTGACCTAA
1662_ncRNA_0	1662	NC_001699	JC_polyomavirus_(JCPyV)	Polyomaviridae	Betapolyomavirus	hypothetical_protein	uORF	5UTR	73	-255	-36	CTG	0.00030452	0.0031595128231401	63.6	1.4	15.6	18.6	CTGGCCATGGTTCTTCGCCAGCTGTCACGTAAGGCTTCTGTGAAAGTTAGTAAAACCTGGAGTGGAACTAAAAAAAGAGCTCAAAGGATTTTAATTTTTTTGTTAGAATTTTTGCTGGACTTTTGCACAGGTGAAGACAGTGTAGACGGGAAAAAAAGACAGAGACACAGTGGTTTGACTGAGCAGACATACAGTGCTTTGCCTGAACCAAAAGCTACATAG
1665_ncRNA_0	1665	NC_020807	Lagos_bat_lyssavirus	Rhabdoviridae	Lyssavirus	P	uORF	5UTR	42	-230	-104	ATT	0.0011776	0.0096968202626005	43.1	0.0	7.1	3.7	ATTATGATGAACAATGGTCGACTGAGGAAGTCTCATATACAGAGATATGTGTCTGTAAGCTCAAACCACCAGGCTCGCCCAAACTCTTTTGCGGAATTCCTCAACAAAGTGTACTCGGAGAGCTCTTGA
1687_ncRNA_0	1687	NC_014372	Tai_Forest_ebolavirus	Filoviridae	Ebolavirus	VP24	mORF	CDS	251	0	753	ATG	1.7437e-05	0.0002870932349254	243.1	18.2	63.6	65.8	ATGGCCAAGGCTACTGGGAGGTACAACCTTATCTCCCCAAAGAAAGATCTTGAAAAAGGGCTGGTTCTGAATGACCTTTGCACTCTCTCAGTGGCCCAGACGGTCCAGGGATGGAAGGTTACCTGGGCTGGGATTGAATTTGATGTTACACAGAAAGGGATGGCCTTATTGCACAGGCTCAAGACCAGTGATTTTGCTCCAGCCTGGTCAATGACCAGGAACTTATTTCCACATCTCTTTCAAAACCCGAACTCTACAATTGAGTCGCCACTTTGGGCACTGCGGGTCATACTAGCAGCAGGTATTCAAGATCAGCTAATTGATCAATCGTTGATCGAACCCTTGGCAGGAGCGCTAGGCTTAATTGCTGATTGGCTTCTTACTACTGGAACAAACCAC…
1689_ncRNA_1	1689	NC_002642	Yaba-like_disease_virus	Poxviridae	Yatapoxvirus	120L	iORF	CDS	11	61	94	ATT	1.906e-05	0.000308331739058	19.2	3.0	3.0	7.3	ATTCGGAAGTTGATGGAGAATTTTCAGCAACTTTAA
1692_ncRNA_0	1692	NC_011202	Human_mastadenovirus_B_(HAdV-B)	Adenoviridae	Mastadenovirus	E3	uORF	5UTR	78	-254	-20	TTG	2.6956e-07	7.437728901504401e-06	103.7	0.5	23.9	15.7	TTGAAAACCACGAAAATGCCAAATATGGCAAAGATTCGATCCGATGACAATTCTCTAGAAACTTTTACATCTCCCACCACACCCGACGAAAAAAACATCCCAGATTCAATGATTGCAATTGTTGCAGCGGTGGCAGTGGTGATGGCACTAATAATAATATGCATGCTTTTATATGCTTGTCGCTACAAAAAGTTTCATCCTAAAAAACAAGATCTCCTACTAAGGCTTAACATTTAA
1678_ncRNA_0	1678	NC_000898	Human_betaherpesvirus_6B_(HHV-6B)	Herpesviridae	Roseolovirus	U7	uORF	5UTR	35	-125	-20	TTG	0.0002794	0.0029387184375676	62.9	38.0	18.2	26.6	TTGCCAGACTTTTTGCGGACTGCGGTTATGAGAAGATTGGAAAAATATCCATGCGCTTCGGACGGATGTCGACGTTGGGCATGTCGGAGACTTATCAATCGTGCATGA
1682_ncRNA_0	1682	NC_001716	Human_betaherpesvirus_7_(HHV-7)	Herpesviridae	Roseolovirus	U73	iORF	CDS	40	19	139	ATG	3.9303e-05	0.0005742137574391	187.6	5.0	49.1	55.2	ATGATCAATTATTTTTGGAATGGTTTGGACAAAATTTGTTGGATTGCCACTTTGCACAAAACGTTTCAGTGTATTTGCAAGATGCTTCAATGGTTCATTTTAAAACCTTTTCTGAACAAATAA
1685_ncRNA_0	1685	NC_010956	Human_mastadenovirus_D	Adenoviridae	Mastadenovirus	L1	N_ext	CDS	385	-33	1122	ACG	2.654e-06	5.5696756908462865e-05	780.7	64.6	201.7	164.5	ACGGGAGCGAGCCCCCTTTTTTCTTTTTGCCAGATGCATCCCGTCCTGCGCCAAATGCGTCCCACCCCCCCGGCGACCACCGCGACCGCGGCCGTAGCAGGCGCCGGCGCTAGCCAGCCACAGCCACAGACAGAGATGGACTTGGAAGAGGGCGAAGGGCTGGCGAGACTGGGGGCGCCGTCCCCGGAGCGACACCCCCGCGTGCAGCTGCAGAAGGACGTGCGCCCGGCGTACGTGCCTGCGCAGAACCTGTTCAGGGACCGCAGCGGGGAGGAGCCCGAGGAGATGCGCGACTGCCGGTTTCGGGCGGGCAGGGAGCTGCGCGAGGGCCTGGACCGCCAGCGCGTGCTGCGCGACGAGGATTTCGAGCCGAACGAGCAGACGGGGATCAGCCCCGCG…
1592_ncRNA_0	1592	NC_003663	Cowpox_virus	Poxviridae	Orthopoxvirus	CPXV159_CDS	uORF	5UTR	17	-179	-128	ATG	0.0054933	0.0335672122894141	23.2	26.0	1.0	3.7	ATGCTATACTCGTTTATATTAGAACAAACAATAGAAATGGTTATGATTATGTAG
1593_ncRNA_1	1593	NC_001596	Human_papillomavirus_9	Papillomaviridae	Betapapillomavirus	E6	uORF	CDS	9	-50	-23	ATG	0.0056286999999999	0.0342096436726272	78.3	37.9	9.0	8.3	ATGACCGCCTTCGTTAATAAGCTTATATAG
1593_ncRNA_0	1593	NC_001596	Human_papillomavirus_9	Papillomaviridae	Betapapillomavirus	E6	mORF	CDS	148	0	444	ATG	2.8181000000000003e-10	1.3554628733300351e-08	188.6	103.1	22.1	28.4	ATGTATTTAACAGAGCAGATTATGGACAGGCCAAAACCTAGAACAGTAAAGGAACTAGCAGACACTCTTGTGATTCCTTTAATAGATTTGTTGATACCTTGTAAATTTTGCAATAGATTTTTATCTTATTTTGAGCTACTTAATTTTGATCACAAGTGTTTACAGCTTATTTGGACAGAGGAGGATTTGGTGTATGGACTCTGTAGTAGCTGTGCTTATGCGTCTGCACAGTTAGAATTTACACATTTTTTTCAATTTGCTGTAGTTGGAAAAGATATAGAAACTGTAGAAGGAACAGCTATTGGAAATATTTGTATTAGGTGTCGCTACTGTTTTAAGTTATTAGACTTAGTGGAGAAGTTAGCTACATGCTATAAGTTTGAGCAGTTTTATAAGGTC…
1595_ncRNA_1	1595	NC_002642	Yaba-like_disease_virus	Poxviridae	Yatapoxvirus	67R	uORF	5UTR	6	-142	-124	TTG	0.0022268	0.0160961144854253	16.8	0.0	3.7	2.0	TTGGAGATGAACAAGAAATAG
1711_ncRNA_0	1711	NC_003417	Mayaro_virus	Togaviridae	Alphavirus	structural_polyprotein	mORF	CDS	1242	0	3726	ATG	0.00022648	0.0024924081693648	537.2	81.2	149.6	143.4	ATGGACTTCCTACCAACTCAAGTGTTCTATGGCAGACGCTGGAGACCACGAATGCCGCCACGCCCTTGGAGACCACGCATGCCTACAATGCAGAGACCAGACCAACAGGCCCGACAAATGCAGCAATTGATTGCAGCGGTTAGCACGCTTGCCCTGAGGCAGAATGCAGCCGCCCCTCAGCGTGGAAAGAAGAAGCAGCCACGCAGAAAGAAACCAAAACCGCAGCCCGAGAAACCAAAGAAGCAAGAACAGAAGCCGAAGCAAAAGAAGGCCCCTAAACGAAAGCCAGGGAGAAGAGAACGCATGTGCATGAAGATTGAGCATGATTGCATCTTCGAGGTTAAGCACGAAGGTAAAGTCACGGGTTACGCCTGCCTTGTCGGTGACAAGGTAATGAAG…
1711_ncRNA_0	1711	NC_003417	Mayaro_virus	Togaviridae	Alphavirus	truncated_polyprotein	mORF	CDS	821	0	2463	ATG	0.00022648	0.0024924081693648	537.2	81.2	149.6	143.4	ATGGACTTCCTACCAACTCAAGTGTTCTATGGCAGACGCTGGAGACCACGAATGCCGCCACGCCCTTGGAGACCACGCATGCCTACAATGCAGAGACCAGACCAACAGGCCCGACAAATGCAGCAATTGATTGCAGCGGTTAGCACGCTTGCCCTGAGGCAGAATGCAGCCGCCCCTCAGCGTGGAAAGAAGAAGCAGCCACGCAGAAAGAAACCAAAACCGCAGCCCGAGAAACCAAAGAAGCAAGAACAGAAGCCGAAGCAAAAGAAGGCCCCTAAACGAAAGCCAGGGAGAAGAGAACGCATGTGCATGAAGATTGAGCATGATTGCATCTTCGAGGTTAAGCACGAAGGTAAAGTCACGGGTTACGCCTGCCTTGTCGGTGACAAGGTAATGAAG…
1696_ncRNA_0	1696	NC_006383	Small_ruminant_morbillivirus	Paramyxoviridae	Morbillivirus	H	N_ext	CDS	613	-12	1827	AGG	6.7258e-06	0.0001260299622397	302.6	46.2	81.4	56.0	AGGTCAATCACCATGTCCGCACAAAGGGAAAGGATCAATGCCTTCTACAAAGACAATCCTCACAATAAGAACCATAGGGTGATCCTGGATAGAGAACGCTTGGTCATCGAAAGACCCTACATCTTGCTTGGAGTCCTGCTGGTAATGTTCCTGAGTCTAATCGGACTGCTGGCCATTGCAGGGATCAGGCTTCACCGGGCCACCGTTGGAACATCAGAGATCCAGAGTCGGCTGAATACCAATATTGAGTTGACCGAATCTATTGATCACCAAACTAAGGATGTCTTAACTCCCCTTTTCAAAATCATTGGCGATGAAGTCGGCATCAGAATTCCACAGAAATTCAGTGATCTTGTCAAGTTCATCTCCGATAAGATTAAATTCCTCAACCCTGATAGA…
1698_ncRNA_0	1698	NC_002551	Vesicular_exanthema_of_swine_virus	Caliciviridae	Vesivirus	capsid_protein_precursor	ouORF	5UTR	87	-232	29	ATG	4.8179e-16	4.40992095386064e-14	391.6	68.2	110.2	92.0	ATGCATGCCTGTACGCCAGTCAACACGGAGAGGAATTCTATACCAGCAAGATCGTACCGCTCATCGAGCGGGCGGTTAAACTTGAAGGTCTACACATTGAGGTCCCGGAATTCCACCAGGCTGTCGCAGCCTACAACGGGTATTTCAATGGTACTGAGGGCCAACCAAACCAAATCGCTCACGCGAGTGGTGGACTTGGGCTCAGTGGTGAGGTGTTTGAAAATTAACCACCATGGCTACTACTCATACGCTTCTGTCGTTTGA
1699_ncRNA_0	1699	NC_006273	Human_betaherpesvirus_5_(HHV-5_HCMV)	Herpesviridae	Cytomegalovirus	RL8A	mORF	CDS	90	0	270	ATG	0.00010973	0.001353963456461	424.7	105.7	162.9	143.4	ATGCCTCACGGCCATCTCCGACAGGCCCTCTCCCCGACCTCCTGGACATGTGAGGGCTTGTTGCTCCTCCTGGGATTGCTGGTGCTCTTCTTTCACCACCACAACCAGTCGGCCGTGGAGAGGCGTCGCCGCGTCTCGTTCGTCGAGGCCGATCGACTGCCGCATGAGAGCGGGTGGTATTCTTCCGATGACGACGGAGACCGGGACGGTGATGAGGAAACTGGAGAGAGCCACAACAGAAACAGCGTGGGACTGTCCGCTGTTTTTAGCTGA
1705_ncRNA_0	1705	NC_006273	Human_betaherpesvirus_5_(HHV-5_HCMV)	Herpesviridae	Cytomegalovirus	UL52	N_ext	CDS	670	-6	2004	ATC	4.502e-11	2.443472439977666e-09	680.7	84.3	183.3	89.8	ATCGCCATGAATCCGAGTACCCACGTGAGCAGTAACGGCCCAACGACTCCCCCTCACGGGCCCCACACCACGTTTCTTCCCCCGACCAGCCCGGCCCCGTCCACCAGCTCCGTCGCCGCCGCTACCTTGTGCAGTCCGCAACGACAGGCCGTTTCGCGTTACAGCGGCTGGAGCACCGAGTACACCCAGTGGCACTCGGACTTGACAACTGAGCTGCTATGGCACGCGCACCCGCGTCAAGTACCTATGGACGAAGCGCTGGCCGCCGCGGCGGCCGCCTCATACCAGGTGAATCCTCAACACCCCGCCAACCGTTACCGTCACTACGAATTCCAGACGCTCAGCCTCGGCACCTCGGAGGTAGACGAACTGCTCAACTGCTGTGCGGAAGAAACCACG…
1705_ncRNA_1	1705	NC_006273	Human_betaherpesvirus_5_(HHV-5_HCMV)	Herpesviridae	Cytomegalovirus	UL52	iORF	CDS	56	28	196	ACG	0.0081887	0.045402632951175	168.1	34.2	64.8	34.6	ACGGCCCAACGACTCCCCCTCACGGGCCCCACACCACGTTTCTTCCCCCGACCAGCCCGGCCCCGTCCACCAGCTCCGTCGCCGCCGCTACCTTGTGCAGTCCGCAACGACAGGCCGTTTCGCGTTACAGCGGCTGGAGCACCGAGTACACCCAGTGGCACTCGGACTTGA
1749_ncRNA_0	1749	NC_009334	Human_herpesvirus_4_type_2_(Epstein-Barr_virus_type_2)	Herpesviridae	Lymphocryptovirus	LF1	uORF	5UTR	73	-230	-11	ATG	2.3795e-09	9.872132159624413e-08	699.0	88.1	143.1	97.4	ATGCTGTCCCTGCCGCTGCTCTTCCTGGGTGAGGCCGGGAGCCTGGGGTTTGATTGCACAGAGTCTCTCGTTGCCCGCTACTACCCAGGCCCCGCCGCCTGTCTGGCCCTGTTGCTCATTATACTATACGCCTGGAGCTTCAGCCATTTTATGGACTCTCTCAAGAACCAGGTGACAGTCACCGCCAGATACTTCAGAAGGGTGCCTAGCCAGTCCACCTGA
1750_ncRNA_0	1750	NC_007605	Human_gammaherpesvirus_4_(Epstein-Barr_virus)	Herpesviridae	Lymphocryptovirus	LF1	uORF	5UTR	73	-230	-11	ATG	1.8245e-08	6.535863434045689e-07	691.7	88.1	142.3	92.6	ATGCTGTCCCTGCCGCTGCTCTTCCTGGGTGAGGCCGGGAGCCTGGGGTTTGATTGCACAGAGTCTCTCGTTGCCCGCTACTACCCAGGCCCCGCCGCCTGTTTGGCCCTGTTGCTCATTATACTATACGCCTGGAGCTTCAGCCATTTTATGGACTCTCTCAAGAACCAGGTGACAGTCACCGCCAGATACTTCAGAAGGGTGCCTAGCCAGTCCACCTGA
1750_ncRNA_0	1750	KF373730	Human_gammaherpesvirus_4_(Epstein-Barr_virus)	Herpesviridae	Lymphocryptovirus	LF1	uORF	5UTR	73	-230	-11	ATG	1.8245e-08	6.535863434045689e-07	691.7	88.1	142.3	92.6	ATGCTGTCCCTGCCGCTGCTCTTCCTGGGTGAGGCCGGGAGCCTGGGGTTTGATTGCACAGAGTCTCTCGTTGCCCGCTACTACCCAGGCCCCGCCGCCTGTTTGGCCCTGTTGCTCATTATACTATACGCCTGGAGCTTCAGCCATTTTATGGACTCTCTCAAGAACCAGGTGACAGTCACCGCCAGATACTTCAGAAGGGTGCCTAGCCAGTCCACCTGA
1722_ncRNA_0	1722	NC_001906	Hendra_henipavirus	Paramyxoviridae	Henipavirus	N	mORF	5UTR	532	0	1596	ATG	0.0091077	0.0491632715404264	92.1	1.9	23.7	22.8	ATGAGTGATATATTTGACGAGGCGGCTAGTTTCAGAAGCTATCAATCGAAACTCGGTCGAGATGGGCGGGCAAGTGCGGCAACAGCTACTTTGACTACTAAGATAAGAATTTTTGTACCAGCAACTAATAGCCCAGAACTGAGATGGGAGTTGACTTTGTTCGCTCTCGATGTAATCAGATCACCAAGTGCAGCAGAATCAATGAAGATTGGTGCTGCTTTCACTCTGATATCAATGTACTCAGAAAGACCTGGCGCTTTAATCAGGAGCCTCCTTAACGACCCAGACATAGAAGCTGTCATCATAGATGTGGGTTCCATGCTCAACGGGATCCCTGTGATGGAAAGGAGAGGGGACAAAGCACAAGAGGAGATGGAAGGTTTGATGAGGATTCTGAAG…
1723_ncRNA_0	1723	NC_001664	Human_betaherpesvirus_6A	Herpesviridae	Roseolovirus	U72	N_ext	CDS	354	-30	1032	CTG	2.2946e-05	0.0003636825217603	161.1	21.8	56.8	65.6	CTGAAACCTGTTCTCCATCACAGAGCTGGTATGGCCTCCAGTCGTGTAGACACCATTAATTTACGGATCTGGCTGGTCTCTATAATCTGTGCAGCCTTGTCATTCATAAACGTCACGGTCTATCTGATAGCCATAAACTTTCCAAATTTAGGATTTCCGTGCGCCTACTTTGAAATTAATGACCTCAAAGCGGTTAATCTCTCCGCTAACAATCAAATATATCAGATGACGCATCAACTTTACATAAACCCCGTGCAGATTATATGCTACGTACTGATAATGGCTATGTTATTCCTCCTGATTATTATTTATTACATTGTCTGCTGTGCAAAAGTGTTCTCCTCTAACAAAACATCTAACGTTAACCAAACAACGAGGGATATTACCTGGATGGGGGAC…
1723_ncRNA_1	1723	NC_001664	Human_betaherpesvirus_6A	Herpesviridae	Roseolovirus	U72	ouORF	CDS	13	-23	16	CTG	0.006587	0.0385631479763912	151.8	72.0	10.4	8.8	CTGTTCTCCATCACAGAGCTGGTATGGCCTCCAGTCGTGTAG
1728_ncRNA_0	1728	NC_003266	Human_mastadenovirus_E	Adenoviridae	Mastadenovirus	E3	mORF	CDS	274	0	822	ATG	6.5875e-05	0.0008837304892354	67.9	1.5	7.5	13.2	ATGAAGGCACTTAGCACTTTAGTTTTTTTGTCCTTGATTGGCATTGTTTTTAGTAATCCTATTCCTAGAGTTAGCTTTATTAAACCAGTTAATGTTACTGAAGGGAGCAATGTGACACTGGTAGGTGTAGAGGGTGCTAAAAACACCACCTGGACAAAATATCACCTTAATGGGTGGAAAGATATCTGCAATTGGAGTGTGACAGTTTATACATGCGAGGGAGTTAATCTTACCATTGTCAATGCAACCTCAGCTCAAAATGGTAGAATTCAAGGGCAAAGTGTTAGTGATTCTGAGGGGTATTATACCCAACATACTTTTATCTATGACATTAAGGTCATACCATTGCCAACACCCAGCCCACCTAGCACTACTCAAACCACTACATCAACTCAGCCC…
1730_ncRNA_0	1730	NC_005336	Orf_virus	Poxviridae	Parapoxvirus	ORF120_hypothetical_protein	uORF	5UTR	38	-245	-131	ATG	0.00078141	0.006895290656318	70.1	12.0	13.4	12.4	ATGAAGGACACAATTGGTTTGTTAATCCGGACAATGAAGGACAAATTGTTTTTGTTAATCAGGACAATTGGAACACAATCAAATTATTTTTTGTGCGGTCATAAAATCGATATTTGA
1730_ncRNA_1	1730	NC_005336	Orf_virus	Poxviridae	Parapoxvirus	ORF120_hypothetical_protein	ouORF	5UTR	122	-97	269	ATT	0.0085881	0.047109273556797	1.2	0.0	0.9	7.4	ATTCTCCGGGGAGGCAAGCAGTTGGATACGGCGGGGCGGGGCACGACGTGCACGGAGAATTCGGGCGGGCCCCCTCCCCCCACCCCCACGCACCACGATGCGTCTAATCTTAGCGCTCGTGGCCTGCTTGTTGGCGGCGCCGATGCCGTTATCGGGTCGTTCGACAAGCACCCCAAACACACCGTCCGCACTCGGCTCGACGAGTGCGACACCAAGCTCGGAAGACGCTGCGGCTTCGAGCACAACGACAAGCACTACAAGCACACTCACTTCGTCCACAAGTGTGGACACCACTACTACCTCGGGCGCTACGACGTCCAACAGCACTTCTGCAGCAAGTGTGAGCTCTTCCACATCCGCAACCACTGA
1737_ncRNA_0	1737	NC_001798	Human_alphaherpesvirus_2_(Herpes_simplex_virus_2)	Herpesviridae	Simplexvirus	UL24	uORF	5UTR	13	-203	-164	ATG	1.2751e-05	0.0002188358857697	86.6	28.5	17.7	17.4	ATGTTCGTCAGGGTCTCGGAGGCCCCCAGCACCTGCCAGTAA
1738_ncRNA_0	1738	NC_001829	Adeno-associated_virus_-_4	Parvoviridae	Dependoparvovirus	rep	N_ext	CDS	634	-33	1869	ATT	4.1681e-08	1.3795318239700372e-06	1315.1	401.3	413.1	345.7	ATTTTGCCCGCGAATTTTGAACGAGCAGCAGCCATGCCGGGGTTCTACGAGATCGTGCTGAAGGTGCCCAGCGACCTGGACGAGCACCTGCCCGGCATTTCTGACTCTTTTGTGAGCTGGGTGGCCGAGAAGGAATGGGAGCTGCCGCCGGATTCTGACATGGACTTGAATCTGATTGAGCAGGCACCCCTGACCGTGGCCGAAAAGCTGCAACGCGAGTTCCTGGTCGAGTGGCGCCGCGTGAGTAAGGCCCCGGAGGCCCTCTTCTTTGTCCAGTTCGAGAAGGGGGACAGCTACTTCCACCTGCACATCCTGGTGGAGACCGTGGGCGTCAAATCCATGGTGGTGGGCCGCTACGTGAGCCAGATTAAAGAGAAGCTGGTGACCCGCATCTACCGC…
1740_ncRNA_0	1740	NC_005336	Orf_virus	Poxviridae	Parapoxvirus	ORF046_putative_myristylated_protein	mORF	CDS	334	0	1002	ATG	1.6211e-07	4.695538370083432e-06	92.8	27.2	39.4	22.1	ATGGGCGGGTCGGTGAGCCTGCCCTCGCGGGACTTGCCGCCGCCGGTGCGCACGCCGGAGATGAACATCGTGCCCGAGCGCGACCTCGCGGACACGATGGCGCGCCTCTCCACCGCAGACCCGCCGCAGCCGCTGGGCGTCGGCGACGACGCGCGCATGGCCGTGCTGAAGACGACCTTCCCCGAGTTCGCGATATCGCGGCCCGCGACGGGCATGCTCGCCGCGCAGCGAATCAGGTACGACGGCGACCCGCGCGTCTGCTGCGGCGGGTTCGGGATCTCGCATTACTGGGAGAAGGGGGCGCGCCGGTCGAACGTCGCGTTCGAGGGCGCCGCGCTGCACACCTGCGACCCCACGCGCTTCGACGAGGGCGCGTGCGACGCGCTGCTCTTCCGCGAG…
1765_ncRNA_0	1765	NC_006998	Vaccinia_virus	Poxviridae	Orthopoxvirus	L2R	uORF	5UTR	63	-223	-34	ATG	2.6055e-10	1.2613189168326693e-08	176.2	59.9	53.0	87.5	ATGATTGTTATCGGTGTTATAATATTGGCAGCGTTGTTTATGTACTATGCCAAGCGTATGTTGTTCACATCCACCAATGATAAAATCAAACTTATTTTAGCCAATAAGGAAAACGTCCATTGGACTACTTACATGGACACATTCTTTAGAACTTCTCCGATGGTTATTGCTACCACGGATATGCAAAACTGA
1769_ncRNA_0	1769	NC_001611	Variola_virus	Poxviridae	Orthopoxvirus	M2R	uORF	5UTR	63	-223	-34	ATG	2.1519e-08	7.589976171988389e-07	143.0	20.8	50.4	68.5	ATGATTGTTATCGGTGTTATAATATTGGCAGCGTTGTTTATGTACTATGCCAAGCGTATGCTGTTCACGTCCACCAATGATAAAATCAAACTTATTTTAGCCAATAAGGAAAACGTCCATTGGACTACTTACATGGACACATTCTTTAGAACTTCTCCAATGGTTATTGCTACCACGGATATACAAAACTGA
1770_ncRNA_0	1770	NC_003310	Monkeypox_virus_Zaire-96-I-16	Poxviridae	Orthopoxvirus	M2R	uORF	5UTR	63	-223	-34	ATG	8.376100000000002e-07	2.0104087720987656e-05	143.9	33.4	21.0	39.9	ATGATTGTTATCGGTGTTATAATATTGGCAGCGTTGTTTATGTACTATGCCAAGCGTATGCTGTTCACATCCACCAATGATAAAATCAAACTTATTTTAGCCAATAAGGAAAACGTCCATTGGACTACTTACATGGACACATTCTTTAGAACTTCTCCGATGATTATTGCTACCACGGATATACAAAACTGA
1770_ncRNA_1	1770	NC_003310	Monkeypox_virus_Zaire-96-I-16	Poxviridae	Orthopoxvirus	M2R	uORF	5UTR	17	-177	-126	ATG	0.0087602999999999	0.0476531887017347	53.7	12.3	9.9	11.2	ATGCCAAGCGTATGCTGTTCACATCCACCAATGATAAAATCAAACTTATTTTAG
1771_ncRNA_0	1771	NC_003663	Cowpox_virus	Poxviridae	Orthopoxvirus	CPXV100_CDS	uORF	5UTR	60	-214	-34	ATC	3.6565e-13	2.374331299265197e-11	152.7	40.4	58.0	87.3	ATCGGTGTTATAATATTGGCAGCGTTGTTTATGTACTATGCCAAGCGTATGCTATTCACATCCACCAATGATAAAATCAAACTTATTTTAGCAAATAAGGAAAACGTCCATTGGACTACTTACATGGACACATTCTTTAGAACTTCTCCGATGGTTATCGCTACCACGGATATACAAAACTGA
1753_ncRNA_0	1753	NC_005336	Orf_virus	Poxviridae	Parapoxvirus	ORF074_mRNA_capping_enzyme_small_subunit	uORF	CDS	8	-34	-10	GTG	0.0015265	0.0119875546768982	190.5	48.1	23.1	22.8	GTGGCCGAGAAGGTGACTGCGCAGTAG
1755_ncRNA_2	1755	NC_001731	Molluscum_contagiosum_virus_subtype_1	Poxviridae	Molluscipoxvirus	MC094R	uORF	CDS	3	-24	-15	GTG	0.0019531	0.0145750799708275	12.0	0.0	3.0	3.0	GTGAAAATTTAA
1755_ncRNA_0	1755	NC_001731	Molluscum_contagiosum_virus_subtype_1	Poxviridae	Molluscipoxvirus	MC094R	mORF	CDS	791	0	2373	ATG	2.7372000000000002e-08	9.408592659123056e-07	148.5	55.0	39.7	24.7	ATGGCGCGCGCGGTCGACGGGAACGAGGTCATCTTCGTGCTGAAGACGCTGGCCGTGCCCGCCGACTGCCGCCGCCGCGAGGACCCGCGCTTTGTCGAGGCCTTCGCGCCCGACGAGCTTGACGCGTACATCCGCGAGCACCCCCGCTGCACGCTCTTCGAGACGCTGCGCGACGAGGAGGCGTACTCCGTGGTGCGCGTCTTCTTCGACGTGGACCTTGGCGCGCCGCTGCCCGCGCACGAGCTGCTGCCCGCCTTCGACGGCTTCATCCGCGCGCTCTCACGCTTCGTGGCCAACTTCGCGGTCGACGAGTGCGCCGCGCCCGCGTCGCGCGCCGCGCTGGCGCGCGCGCTGCGCGCGGACTTCTCGCTCACGCGCTCCACCAACCCTGGCAAGACC…
1732_ncRNA_0	1732	NC_006152	Adeno-associated_virus_-_5	Parvoviridae	Dependoparvovirus	Rep22	mORF	CDS	610	0	1830	ATG	5.8905999999999974e-06	0.0001120562728375	2190.3	1154.4	330.0	479.2	ATGGCTACCTTCTATGAAGTCATTGTTCGCGTCCCATTTGACGTGGAGGAACATCTGCCTGGAATTTCTGACAGCTTTGTGGACTGGGTAACTGGTCAAATTTGGGAGCTGCCTCCAGAGTCAGATTTAAATTTGACTCTGGTTGAACAGCCTCAGTTGACGGTGGCTGATAGAATTCGCCGCGTGTTCCTGTACGAGTGGAACAAATTTTCCAAGCAGGAGTCCAAATTCTTTGTGCAGTTTGAAAAGGGATCTGAATATTTTCATCTGCACACGCTTGTGGAGACCTCCGGCATCTCTTCCATGGTCCTCGGCCGCTACGTGAGTCAGATTCGCGCCCAGCTGGTGAAAGTGGTCTTCCAGGGAATTGAACCCCAGATCAACGACTGGGTCGCCATC…
1734_ncRNA_2	1734	NC_001611	Variola_virus	Poxviridae	Orthopoxvirus	C17L	uORF	CDS	5	-36	-21	ATG	0.00097656	0.008261114604473	45.0	0.0	3.0	2.9	ATGGAACAGGATATGTAA
1759_ncRNA_0	1759	NC_003266	Human_mastadenovirus_E	Adenoviridae	Mastadenovirus	E4	mORF	CDS	141	0	423	ATG	5.7232e-13	3.6697566121372034e-11	1503.0	415.0	330.3	313.3	ATGTCCGGAAACAGCTCCATCATGACACGATCCAGAACACGATTAGCGTTATCTCGCCATCATCCGTACCAACCGCCGGCCACCTTACCTCGCTGTGAGGAGACCGAGAGCCGCGCTTCTCTGGTGGAGGATCATCCGGTGCTGCCTGATTGCGATACCCTGTCCATGCACAATATAACTGTGATTCCAATCACCGAGGACAGCCCTCAGCTGTTGAACTGTGAGGTGCAGATGCAGGAGTGCCCGGAGGGTTTCATCTCCTTGACCGACCCGAGACTGTCTCGCTCTGAAACTGTGTGGAATGTGGAGATCAAAACCATGTCCATTACCAATAGCATTCAGATGTTTAAGGCTGTGCGTGGGGAGAGGATAGTGTATTCCATGAGATGGGAGGGTGGA…
1759_ncRNA_0	1759	NC_003266	Human_mastadenovirus_E	Adenoviridae	Mastadenovirus	E4	mORF	CDS	299	0	897	ATG	5.7232e-13	3.6697566121372034e-11	1503.0	415.0	330.3	313.3	ATGTCCGGAAACAGCTCCATCATGACACGATCCAGAACACGATTAGCGTTATCTCGCCATCATCCGTACCAACCGCCGGCCACCTTACCTCGCTGTGAGGAGACCGAGAGCCGCGCTTCTCTGGTGGAGGATCATCCGGTGCTGCCTGATTGCGATACCCTGTCCATGCACAATGTAAGTTCCGTGCGAGGATTGCCCTGTTCGGCCGGGTTCACTGTCCTGCAAGAGTTCCCTGTGCCCTGGGATATGGTCCTGACCCCCGAGGAATTGAGAGTGCTGAAGACATGCATGAGCGTGTGCCTGTGCTGTGCCAACATAGACTTGTTTAGTTCCCAGTTGATCCACGGTCGCGAGCGGTGGGTGATCCACTGCCATTGCCAGAACCCGGGGTCCCTGCGC…
1761_ncRNA_0	1761	NC_017825	Chimpanzee_adenovirus_Y25	Adenoviridae	Mastadenovirus	E4Orf6/7	N_ext	CDS	143	-6	423	ACG	2.1294e-12	1.3184241133757966e-10	1587.3	403.1	316.8	331.8	ACGAAAATGTCAGGAAACAGCTCCATCATGACACGATCCAGAACACGATTAGCGTCATCCCGCCATCATCCGTACCAACCGCCGGCCCCCTTACCTCGCTGTGAGGAGACCGAGACCCGCGCTTCTCTGGTGGAGGATCATCCGGTGCTGCCTGATTGCGATACCCTGTCCATGCACAATATAACTGTGATCCCGACCACCGAGGACAGCCCTCAGCTACTGAACTTTGAGGTGCAGATGCAGGAGTGCCCGGAGGGTTTCATCTCCCTGACCGACCCGAGACTGGCTCGCTCTGAAACTGTGTGGAATGTGGAGACCAAAACCATGTCCATTACCAATGGCATTCAGATGTTTAAGGCTGTGCGTGGGGAGAGGGTGGTGTATTCCATGAGTTGGGAG…
1761_ncRNA_0	1761	NC_017825	Chimpanzee_adenovirus_Y25	Adenoviridae	Mastadenovirus	E4Orf6	N_ext	CDS	301	-6	897	ACG	2.1294e-12	1.3184241133757966e-10	1587.3	403.1	316.8	331.8	ACGAAAATGTCAGGAAACAGCTCCATCATGACACGATCCAGAACACGATTAGCGTCATCCCGCCATCATCCGTACCAACCGCCGGCCCCCTTACCTCGCTGTGAGGAGACCGAGACCCGCGCTTCTCTGGTGGAGGATCATCCGGTGCTGCCTGATTGCGATACCCTGTCCATGCACAATGTAAGTTGTGTGCGAGGGCTGCCCTGTTCTGCCGGGTTCACTGTCCTGCAAGAGTTCCCCGTGCCCTGGGACATGGTCCTGACCCCCGAGGAACTGAGAGTGCTGAAGACATGCATGAGCGTGTGCCTGTGCTGTGCCAACATAGACTTGTTCAGCTCCCAGTTAATCCACGGCCGTGAGCGGTGGGTGCTCCACTGCCATTGCCAGGACCCGGGGTCC…
1773_ncRNA_0	1773	NC_006432	Sudan_ebolavirus	Filoviridae	Ebolavirus	GP	uORF	5UTR	25	-144	-69	ATG	0.0052163	0.032192297257317	17.0	0.0	1.2	5.0	ATGATTGCACCATTAAGAAAAACAAATCTGATGAAGATTAAGCCTGATGAAGGCCCAACCTTCATCTTTTTACCATAA
1773_ncRNA_0	1773	NC_006432	Sudan_ebolavirus	Filoviridae	Ebolavirus	GP	uORF	5UTR	25	-144	-69	ATG	0.0052163	0.032192297257317	17.0	0.0	1.2	5.0	ATGATTGCACCATTAAGAAAAACAAATCTGATGAAGATTAAGCCTGATGAAGGCCCAACCTTCATCTTTTTACCATAA
1773_ncRNA_0	1773	NC_006432	Sudan_ebolavirus	Filoviridae	Ebolavirus	GP	uORF	5UTR	25	-144	-69	ATG	0.0052163	0.032192297257317	17.0	0.0	1.2	5.0	ATGATTGCACCATTAAGAAAAACAAATCTGATGAAGATTAAGCCTGATGAAGGCCCAACCTTCATCTTTTTACCATAA
1775_ncRNA_0	1775	NC_039196	Feline_morbillivirus	Paramyxoviridae	Morbillivirus	P/V/C	iORF	CDS	173	22	541	AAG	1.2211e-05	0.0002106841812211	186.2	11.1	34.5	33.8	AAGTCAAACATGGCCTCGAATCTTTACAAGAGATCAAAAACAACCCTCCGTCTTCCCAAGATGTCAATCTTGCCAGGGAGATTTACGAATCCATTAGACAAACAGGAACATCTTCAGTGCAAGGAGGAGCCATTGCGGGAGATAATATTACGTCAGGGGGTAACAATGACTCAATGTATAGCCAAGGACCAAGTCCTCCTATTTCAAGTGTTAACAAGAATATCGAAGGACCTACTGGATTCGATCATTCAGGACTATGGGATCCAGAGGGTAACCTCTGCATGCTATTCGAAAGCGATGATGATGAAAACCATTATTCAGAGATTAATGGCCGGTCTTCCGCTATCGAAGGACTGGATGAACAGGATAATGAGAACTCAATTATTAAACAACCAGGAA…
1775_ncRNA_0	1775	NC_039196	Feline_morbillivirus	Paramyxoviridae	Morbillivirus	P/V/C	iORF	CDS	173	22	541	AAG	1.2211e-05	0.0002106841812211	186.2	11.1	34.5	33.8	AAGTCAAACATGGCCTCGAATCTTTACAAGAGATCAAAAACAACCCTCCGTCTTCCCAAGATGTCAATCTTGCCAGGGAGATTTACGAATCCATTAGACAAACAGGAACATCTTCAGTGCAAGGAGGAGCCATTGCGGGAGATAATATTACGTCAGGGGGTAACAATGACTCAATGTATAGCCAAGGACCAAGTCCTCCTATTTCAAGTGTTAACAAGAATATCGAAGGACCTACTGGATTCGATCATTCAGGACTATGGGATCCAGAGGGTAACCTCTGCATGCTATTCGAAAGCGATGATGATGAAAACCATTATTCAGAGATTAATGGCCGGTCTTCCGCTATCGAAGGACTGGATGAACAGGATAATGAGAACTCAATTATTAAACAACCAGGAA…
1796_ncRNA_2	1796	NC_004455	Simian_immunodeficiency_virus_SIV-mnd_2	Retroviridae	Lentivirus	vpr	uORF	5UTR	7	-157	-136	ATG	0.0024448	0.0173696589387516	45.0	26.0	19.0	19.0	ATGACAGACATCAGAGAAGCTTAA
1800_ncRNA_0	1800	NC_006998	Vaccinia_virus	Poxviridae	Orthopoxvirus	A32L	N_ext	CDS	271	-3	810	ATT	0.0029343	0.0202782356934669	108.3	32.5	19.4	17.9	ATTATGAATTGTTTCCAAGAAAAACAATTTTCAAGAGAAAATTTATTAAAAATGCCGTTTAGAATGGTTTTAACGGGAGGATCTGGATCTGGAAAAACTATCTATTTACTATCTCTGTTTTCTACACTAGTTAAAAAATATAAACATATATTCTTGTTTACACCCGTTTATAACCCAGATTATGATGGATACATTTGGCCAAATCATATTAATTTCGTTAGTAGTCAGGAATCTCTAGAATATAATCTGATACGAACTAAAAGTAACATAGAAAAATGTATTGCTGTCGCACAAAATCATAAAAAATCAGCACACTTTTTACTTATTTTTGATGATGTAGGTGATAAACTATCAAAATGCAATACTCTAATAGAATTCTTAAACTTTGGAAGGCATTTA…
1801_ncRNA_0	1801	NC_001611	Variola_virus	Poxviridae	Orthopoxvirus	A35L	N_ext	CDS	271	-3	810	ATT	0.0033570999999999	0.0225992811426592	108.3	32.5	20.3	17.9	ATTATGAATTGTTTCCAAGAAAAACAATTTTTAAGAGAAAATTTATTAAAAATGCCGTTTAGAATGGTTTTAACGGGAGGATCTGGATCTGGAAAAACTATCTATTTACTATCTCTGTTTTCTACACTAGTTAAAAAATATAAACATATATTCTTGTTTACACCCGTTTATAACCCAGATTATGATGGGTACATTTGGCCAAATCATATTAATTTCGTTAGTAGTCAGGAATCTCTAGAATATAATCTAATACGAACTAAAAGTAACATAGAAAAATGTATTACTGTCGCACAAAATCATAAAAAATCAGCACACTTTTTACTTATTTTTGATGATGTAGGTGATAAACTATCAAAATGCAATACTCTAATAGAATTCTTAAACTTTGGAAGGCATTTG…
1812_ncRNA_1	1812	NC_024473	Vesicular_stomatitis_New_Jersey_virus	Rhabdoviridae	Vesiculovirus	nucleocapsid_protein	uORF	5UTR	11	-47	-14	ATT	0.0075612	0.0427873773663988	43.0	13.0	13.8	5.9	ATTATTACGATTATTTGGCCTAGAGGGAACTTTTAA
1812_ncRNA_0	1812	NC_024473	Vesicular_stomatitis_New_Jersey_virus	Rhabdoviridae	Vesiculovirus	nucleocapsid_protein	mORF	5UTR	422	0	1266	ATG	1.488e-05	0.0002490427272727	183.8	92.7	32.8	22.6	ATGGCTCCTACAGTTAAGAGAATCATTAACGACTCAATAATTCAGCCTAAACTACCGGCCAATGAGGATCCGGTAGAATATCCAGCTGATTACTTCAAAAATAATACCAACATAGTATTATATGTGAGCACTAAAGTAGCCCTAAATGATTTAAGGGCCTATGTCTACCAGGGAATCAAATCCGGTAATCCATCAATACTCCACATAAATGCTTATCTTTATGCCGCACTAAAGGGAGTAGAGGGAACATTAGACAGAGACTGGGTTAGCTTTGGAAGAACAATCGGAAAAAGGGAGGAGAATGTCAAAATCTTCGACCTGGTCAAAGTTGAAGAACTGAAGACAGCTCTTCCTGACGGAAAATCAGATCCAGACCGATCAGCCGAAGATGATAAATGG…
1813_ncRNA_0	1813	NC_020805	Chandipura_virus	Rhabdoviridae	Vesiculovirus	nucleocapsid_protein	N_ext	5UTR	430	-24	1266	ACG	4.968899999999999e-07	1.2788988604651162e-05	289.4	70.2	46.1	27.3	ACGAACACTTTAACAGAAATCAAAATGAGTTCTCAAGTATTCTGCATTTCTACAGGTCAAACAGTCTCCGTATGCCTTCCAGCAAATGAAGACCCAGTAGAGTTTCCAGGGGCGTTCTTCACTCCAAATGCTAGGAAACCGACGGTGTACATAAAGAAGGAGACAGATCTGAGTCTTTTGAGGAGTCATGTTTATGACGGGATTAAGGATGGTTCTGTGACAGTGTCCCAGATAAATTCTTATCTATACATGGTTTTGAAAGATATCCGGGAGAAACCAGATAAAAATTGGACTTCTTTCGGAGTCGAATTGGGAAAAAAGAATGAGCCAATGGGAATTTTCGATCTGTTGAATGTTGAAGATGTTAAGGGGAAAGAATTGGACAAAAAAGGGCAAGAC…
1814_ncRNA_1	1814	NC_001560	Vesicular_stomatitis_Indiana_virus	Rhabdoviridae	Vesiculovirus	nucleocapsid_(N)_protein	N_ext	5UTR	443	-63	1266	ACG	0.00075358	0.0067100165851424	268.7	8.7	68.6	43.2	ACGAAGACAAACAAACCATTATTATCATTAAAAGGCTCAGGAGAAACTTTAACAGTAATCAAAATGTCTGTTACAGTCAAGAGAATCATTGACAACACAGTCATAGTTCCAAAACTTCCTGCAAATGAGGATCCAGTGGAATACCCGGCAGATTACTTCAGAAAATCAAAGGAGATTCCTCTTTACATCAATACTACAAAAAGTTTGTCAGATCTAAGAGGATATGTCTACCAAGGCCTCAAATCCGGAAATGTATCAATCATACATGTCAACAGCTACTTGTATGGAGCATTAAAGGACATCCGGGGTAAGTTGGATAAAGATTGGTCAAGTTTCGGAATAAACATCGGGAAAGCAGGGGATACAATCGGAATATTTGACCTTGTATCCTTGAAAGCC…
1778_ncRNA_1	1778	NC_003977	Hepatitis_B_virus	Hepadnaviridae	Orthohepadnavirus	P	uORF	5UTR	13	-252	-213	ATA	0.00052329	0.0050066388809055	51.6	8.0	5.8	6.2	ATACTGCACTCAGGCAAGCAATTCTTTGCTGGGGGGAACTAA
1778_ncRNA_2	1778	NC_003977	Hepatitis_B_virus	Hepadnaviridae	Orthohepadnavirus	P	uORF	5UTR	7	-144	-123	ATG	0.0041119	0.026574519790075	25.0	0.0	1.0	7.3	ATGTCAACACTAATATGGGCCTAA
1804_ncRNA_0	1804	NC_001798	Human_alphaherpesvirus_2_(Herpes_simplex_virus_2)	Herpesviridae	Simplexvirus	UL29	ouORF	5UTR	95	-122	163	ATT	0.0069403	0.0400697437700439	44.8	19.4	20.8	18.0	ATTCGACCCCATCGGAGAGACGACGGCGGGCAGCAGCCGTCGACCACGCGCGGCCTCCCCCGTCTGCCCCCGGTCGTCTTGCCGGGCCCCCGTTCCTGCCGGTCGCCGATCTCCCGAAAGCCATGGACACCAAGCCCAAAACGACGACCACCGTCAAGGTTCCTCCGGGGCCGATGGGGTACGTGTATGGCCGCGCCTGTCCGGCCGAAGGCCTGGAGCTGCTGTCGCTACTGTCGGCGCGCAGCGGCGACGCGGACGTCGCCGTCGCGCCCCTCATCGTCGGCCTGA
1805_ncRNA_0	1805	NC_019531	Avian_avulavirus_4_(APMV-4)	Paramyxoviridae	Avulavirus	N	N_ext	5UTR	481	-72	1371	CTG	0.0018168	0.0138135062651544	118.9	2.1	20.9	29.8	CTGGGCTGTCGTAGGTGTGGGAAGGTTGTATTCCGAGTGCGCCTCCGAGGCATCTACTCTACACCTATCACAATGGCTGGTGTCTTTTCCCAGTATGAGAGGTTTGTGGACAATCAATCTCAGGTGTCAAGGAAGGATCATCGGTCCTTAGCAGGAGGGTGCCTTAAAGTGAACATCCCTATGCTTGTCACTGCATCCGAAGACCCCACCACGCGTTGGCAACTAGCATGCTTATCTCTGAGGCTCTTGATTTCCAATTCATCAACCAGTGCTATCCGCCAGGGAGCAATACTGACCCTCATGTCATTGCCATCGCAAAACATGAGAGCAACAGCAGCTATTGCTGGGTCCACGAATGCGGCTGTTATCAACACTATGGAAGTCTTAAGTGTCAATGAC…
1816_ncRNA_1	1816	NC_000898	Human_betaherpesvirus_6B_(HHV-6B)	Herpesviridae	Roseolovirus	U66	uORF	5UTR	22	-116	-50	CTG	0.0088294	0.0479271546683046	211.5	33.5	47.4	39.2	CTGCCGAACTACACACTGAAAACGCAGTTTTTACCGCTTCGGAAAAAATCTCCTTATCCTGCTCTGTGA
1817_ncRNA_0	1817	NC_001664	Human_betaherpesvirus_6A	Herpesviridae	Roseolovirus	U60/66	uORF	5UTR	50	-183	-33	ATA	0.0014596	0.0115719221270695	277.5	117.0	54.8	36.9	ATAACGCTCGTCACAAACATAAAATTCTGTGTAGGCGTTTCGATCATCCTCAACCTAGCGCTCGGGGCTGCCGAACTACACACTGAAAACGCAGTTTTTACCGCTTCGGCAAAAATCTCCTTATCTTGCTCTGTGAGGTTCGCCGCCGCCTGA
1819_ncRNA_0	1819	NC_006273	Human_betaherpesvirus_5_(HHV-5_HCMV)	Herpesviridae	Cytomegalovirus	RL11	mORF	CDS	234	0	702	ATG	5.505e-07	1.390656275987526e-05	223.0	30.8	62.4	32.7	ATGCAGACCTACAGCACCCCCCTCACGCTTATCATAGTCACGTCGCTGTTTTTGTTCACAACTCAGGGAAGTTCATCGAACGCCGTCGAACCAACCAAAAAACCCCTAAAGCTCGCCAACTACCGCGCCACCTGCGAGGACCGTACACGTACTCTGGTTACCAGGCTTAACACTAGCCATCACAGCGTAGTCTGGCAACGTTATGATATCTACAGCAGATACATGCGTCGTATGCCGCCACTTTGCATCATTACAGACGCCTATAAAGAAACCACGCATCAGGGTGGCGCAACTTTCACGTGCACGCGCCAAAATCTCACGCTGTACAATCTTACGGTTAAAGATACGGGAGTCTACCTCCTGCAGGATCAGTATACCGGCGATGTCGAGGCTTTCTAC…
1821_ncRNA_2	1821	NC_006273	Human_betaherpesvirus_5_(HHV-5_HCMV)	Herpesviridae	Cytomegalovirus	UL35	uORF	5UTR	11	-257	-224	ACG	0.00012612	0.0015204944611186	38.2	70.2	14.8	13.9	ACGACGGCAACGGTGGCGAACGCTGCGACACGCTAG
1821_ncRNA_0	1821	NC_006273	Human_betaherpesvirus_5_(HHV-5_HCMV)	Herpesviridae	Cytomegalovirus	UL35	uORF	5UTR	27	-162	-81	GTG	0.0090652	0.0489719293319995	109.7	7.0	23.6	10.6	GTGCGAGTCGCCGCGACCCCCTCACCTTCAGTCACCTCAGCCCTTACCCCCGTCACGTCCCCCATAACCCCGTTGTGTATTTAA
1782_ncRNA_0	1782	NC_011202	Human_mastadenovirus_B_(HAdV-B)	Adenoviridae	Mastadenovirus	L2	uORF	5UTR	24	-178	-106	GTG	0.00059493	0.0055441818147828	415.7	42.8	96.2	85.1	GTGAAAACGTTCCTGCTCTCACAGATCACGGGACCCTGCCGTTGCGCAGCAGTATCCGGGGAGTCCAACGTGTGA
1788_ncRNA_1	1788	NC_006879	Simian_adenovirus_1_(SAdV-1)	Adenoviridae	Mastadenovirus	E4_ORF3	ouORF	CDS	18	-53	1	CTG	3.2442e-10	1.54891428978389e-08	135.3	15.0	18.7	20.9	CTGGGTCTGTTAAATCTGCTGCAGGTGTCTCAGGAGCCCGATATCTTGCAGTCATGA
1788_ncRNA_0	1788	NC_006879	Simian_adenovirus_1_(SAdV-1)	Adenoviridae	Mastadenovirus	E4_ORF3	mORF	CDS	116	0	348	ATG	9.5765e-08	2.931977434645669e-06	346.8	14.5	78.4	68.2	ATGATGGTGTGTCTACGCATGGCTATAGAGGGCGCCCTTTCGGAGCTTTTTAATATGCACGGCATGAACCTTCAGACTATTTGCCGCGACATCATTCGCGAGTGGAGAAATGAAAATTACTTGGGCATTGTACAGTCCTGCAGCTTGATGATCGAAGAGTTTGATAATAACGCTTTTGCTTTGCTGGTGTTTGTGGAAGTGCGGGTCCAGGCTCTTTTGGAGGCCGCGATTGATAGCCTGGAAAATCGCATAATGTTTGATCTGGCTGTTAAATTCCATCAGGGCTCCGGAGGCGACCGTTGTCATCTTCGGGATCTTCATTTCGACCCGTTGGTGAATCGCTTGGAATAA
1788_ncRNA_2	1788	NC_006879	Simian_adenovirus_1_(SAdV-1)	Adenoviridae	Mastadenovirus	E4_ORF3	iORF	CDS	12	109	145	ATG	0.0044836999999999	0.0285296213850886	89.0	17.9	37.2	20.8	ATGAAAATTACTTGGGCATTGTACAGTCCTGCAGCTTGA
1790_ncRNA_0	1790	NC_027779	Human_papillomavirus	Papillomaviridae	unknown	E1	uORF	5UTR	31	-198	-105	CTG	0.0014039999999999	0.0111977870036101	89.4	4.5	12.1	16.9	CTGAAGAAAGTTTGTCGCCTGATGCTGATCCTGAAGAGGAGGAGCAACAATTATATTGGGTTGACACCTGTTGCGGTACCTGTAAAGCAACTGTAA
1822_ncRNA_1	1822	NC_006998	Vaccinia_virus	Poxviridae	Orthopoxvirus	C22L	uORF	5UTR	36	-228	-120	ATG	8.1083e-05	0.0010525955102831	35.6	7.0	7.0	3.9	ATGGAGCGTAAAAGTAAACTCGTCGACAAAGCACTCAATAAATTAGAGTCTACCATCGGTCAATCTAGACTATCGTATTTGCCTCCGGAAATTATGCGCAATATCATCTAA
1822_ncRNA_1	1822	NC_006998	Vaccinia_virus	Poxviridae	Orthopoxvirus	B28R	uORF	5UTR	36	-228	-120	ATG	8.1083e-05	0.0010525955102831	35.6	7.0	7.0	3.9	ATGGAGCGTAAAAGTAAACTCGTCGACAAAGCACTCAATAAATTAGAGTCTACCATCGGTCAATCTAGACTATCGTATTTGCCTCCGGAAATTATGCGCAATATCATCTAA
1825_ncRNA_0	1825	NC_039231	Avian_metapneumovirus	Pneumoviridae	Metapneumovirus	N	iORF	CDS	50	43	193	ATG	1.8145e-07	5.190762257210124e-06	111.1	14.2	36.7	28.5	ATGCAATTCTTGAAGACTCTCAGTATACAATTAGAAGGGATGTTGGTGCTACCACTGCGATCACACCTTCCGAACTGCAGCCGCAAGTATCCACATTATGCGGTATGGTGTTGTTTGCAAAACACACCGACTATGAGCCTGCAGCAGAGGTAG
1827_ncRNA_1	1827	NC_001716	Human_betaherpesvirus_7_(HHV-7)	Herpesviridae	Roseolovirus	U42	N_ext	CDS	526	-30	1548	ATG	0.00021863	0.0024256263958	132.4	94.0	35.0	26.9	ATGAACAAGGTTCTCATTTTCGACAGAAACATGTATCCACGCGGGGTTAAAAAGAATGTATTAGGGCGGCAACGATATGGTTTGAAAACCATTAAACGAACTCTTGTTCATAAACCTGCTAACAAGTATGTCAGCCGCTTTACGAAACAATTTCACAGACGCATCATTCCTATTAAGCAGCTTGATGAATCAAAATTAGACGCTTTGAGTCTCAGAGAACTAGAACAGCTGAAACTCATCATTGAAGAAAAGCAGGAAGAAAAGCGTGCACAGACGCATGCATTGACTTTTTTCGCCAATTTACCAACAGCACCTTTTGGCTCTAGCTACACCGCGGAAGCCCTTGGTTTACGCAAGTATTCCGGTGAAGCACGAGATCCAGCTCATAGGATTCGAGAT…
1827_ncRNA_0	1827	NC_001716	Human_betaherpesvirus_7_(HHV-7)	Herpesviridae	Roseolovirus	U42	iORF	CDS	23	97	166	ATG	0.0023320999999999	0.0167377764840519	285.9	30.5	71.4	38.3	ATGTCAGCCGCTTTACGAAACAATTTCACAGACGCATCATTCCTATTAAGCAGCTTGATGAATCAAAATTAG
1829_ncRNA_0	1829	NC_005084	Reptilian_ferlavirus	Paramyxoviridae	Ferlavirus	U	ouORF	CDS	110	-31	299	ATG	0.0083642	0.0460813188279301	133.2	24.1	36.1	28.5	ATGATTAAAGAAAACCTAGGATCAAAGATCCATGATCAGAACACGCATCTACAAACCGACCTACACAACAACCACACCACCCACATGTCACACCCCCATCAAGATGGAAGAAGACCCGAGAGAGAAGATGCATCCCCAATCAATGTGGAGACTGGTGAGACTGAGAGCACAGAGACTTCTATCATACAGCGAATCAACAGATCTTTCGACCAGGGAGTTCCTGGAAGACGTCAGCAAGTCGGTGGTCGTCCTTTTCAACAGAGATGGGATGAGTTCTATATCACAGTGGCGTACAGAAGACTGTGCTGCGAGGAGACTGGGGAATTTATCTAA
1865_ncRNA_0	1865	NC_001611	Variola_virus	Poxviridae	Orthopoxvirus	H2L	N_trunc	CDS	79	96	333	ATG	0.0021315	0.0155822155749417	296.8	18.4	53.1	53.9	ATGGAAACAGATAGAGAAAACGCTATTATTATACAGCGAAATGATGAAATACCGACTAGAACATTAGATACAGCTATATTTACCGATGCATCAACTGTCGCAAGTGCGCAAATATACCTATATTATAATTCCAATATTGGTAAAATTATAATGTCACTTAATGGTAAAAAACACACCTTTAATTTATACGATGATAACGATATACGAACATTACTTCCTATTTTACTCCTTAGTAAATGA
1898_ncRNA_0	1898	NC_001806	Human_alphaherpesvirus_1_(Herpes_simplex_virus_1)	Herpesviridae	Simplexvirus	US7	mORF	CDS	390	0	1170	ATG	7.338999999999999e-06	0.0001365885837641	147.4	54.6	46.8	43.5	ATGCCGTGCCGCCCGTTGCAGGGCCTGGTGCTCGTGGGCCTCTGGGTCTGTGCCACCAGCCTGGTTGTCCGTGGCCCCACGGTCAGTCTGGTATCAAACTCATTTGTGGACGCCGGGGCCTTGGGGCCCGACGGCGTAGTGGAGGAAGACCTGCTTATTCTCGGGGAGCTTCGCTTTGTGGGGGACCAGGTCCCCCACACCACCTACTACGATGGGGGCGTAGAGCTGTGGCACTACCCCATGGGACACAAATGCCCACGGGTCGTGCATGTCGTCACGGTGACCGCGTGCCCACGTCGCCCCGCCGTGGCATTCGCCCTGTGTCGCGCGACCGACAGCACTCACAGCCCCGCATATCCCACCCTGGAGCTCAATCTGGCCCAACAGCCGCTTTTGCGG…
1900_ncRNA_0	1900	NC_001348	Human_alphaherpesvirus_3_(HHV-3)	Herpesviridae	Varicellovirus	ORF42	uORF	CDS	5	-29	-14	ATG	0.0001286	0.0015398891598915	446.9	10.0	51.6	35.0	ATGAGGCGGATTCCGTGA
1870_ncRNA_2	1870	NC_006998	Vaccinia_virus	Poxviridae	Orthopoxvirus	G5.5R	uORF	5UTR	8	-201	-177	ATA	0.0046088	0.0291298766850828	13.5	3.9	1.0	0.0	ATACTAAATCAGATATCGATGTTATAA
1871_ncRNA_0	1871	NC_001798	Human_alphaherpesvirus_2_(Herpes_simplex_virus_2)	Herpesviridae	Simplexvirus	UL17	N_ext	CDS	722	-60	2106	ACG	0.00053885	0.0051337833921395	212.4	9.7	33.2	25.2	ACGCACCCCCCACCCACGCCCCTTCCGGCACCGGGAAGGGCTCGCACCGCCGGCCGGGCCATGAACGCGCACTTTGCCAACGAGGTCCAATACGATCTCACCCGGGACCCGAGCAGCCCCGCCTCGCTGATTCACGTCATCATCTCCAGCGAGTGCCTGGCGGCGGCGGGGGTCCCGCTGTCCGCCCTCGTGCGCGGCCGCCCCGACGGTGGGGCGGCCGCGAACTTCCGGGTCGAAACCCAGACCCGGGCCCACGCGACCGGCGACTGCACCCCGTGGCGTTCGGCGTTTGCCGCCTACGTGCCGGCGGATGCGGTGGGGGCGATCCTAGCCCCCGTCATCCCGGCGCACCCGGACCTCCTGCCGCGCGTCCCCAGCGCGGGCGGGCTGTTCGTCTCC…
1873_ncRNA_0	1873	NC_017825	Chimpanzee_adenovirus_Y25	Adenoviridae	Mastadenovirus	pTP	N_ext	CDS	659	-39	1938	ATA	2.0493000000000004e-09	8.601308510362698e-08	1918.2	854.5	592.5	509.5	ATACAACAACAGAGAAGAAACGAACGCACGCTGGTCGCCATGGCCTTGAGCATCCACGACTGCGCGCGCCTCACGGGCCAGACCGTGCCCACCATGAACTACTTCCTGCCGCTGCGCAACATCTGGAACCGCGTCCGCGAGTTCCCGCGCGCCTCCACCACCGCCGCCGGCATCACCTGGATGTCCAGGTACATCTACGGCTACCACCGCACCATGCTCGAGGACCTCGCGCCCGGCGCCCCCGCCACCGAGCGATGGCCGCTCTACCGCCAGCCGCCGCCGCACTTCCTCATCGGCTACCAGTACCTGGTGCGCACCTGCAACGACTACATCTTCGACACGCGCGCCTACTCGCGCCTCAAGTACCACGAGCTCGTGCGTCCGGGCCACCAGACCGTC…
1859_ncRNA_0	1859	NC_003310	Monkeypox_virus_Zaire-96-I-16	Poxviridae	Orthopoxvirus	G2L	N_trunc	CDS	79	96	333	ATG	0.00051195	0.004914588549279	247.6	31.1	42.4	40.2	ATGGAAACAGATAGAGAAAACGCTATCATTAGACAGCGAAATGAAGAAATACCGACTAGAACATTAGATACAGCTATATTTACCGATGCATCGACCGTTTCTAGTGCTCAAATACACCTATATTATAATTCCAATATTGGTAAAATTATAATGTCTCTTAATGGCAAAAAACACACCTTTAATTTATACGACGATAACGATATACGAACGTTACTTCCTATTTTACTCCTTAGTAAATGA
1860_ncRNA_0	1860	NC_006998	Vaccinia_virus	Poxviridae	Orthopoxvirus	G3L	N_trunc	CDS	79	96	333	ATG	0.00069166	0.0062613329875209	392.2	22.0	67.2	57.7	ATGGAAACAGATAGAGAAAACGCTATTATTAGACAGCGAAATGATGAAATACCGACTAGAACATTAGATACAGCTATATTTACCGATGCATCAACCGTCGCGAGTGCGCAAATACACCTATATTATAATTCCAATATTGGTAAAATTATAATGTCACTTAATGGTAAAAAACACACCTTTAATTTATACGATGATAACGACATACGAACATTACTTCCTATTTTACTCCTTAGTAAATGA
1861_ncRNA_1	1861	NC_003663	Cowpox_virus	Poxviridae	Orthopoxvirus	CPX089_CDS	N_trunc	CDS	79	96	333	CTG	0.0064788	0.038032774418745	221.7	13.7	54.1	40.2	CTGGAAACAGATAGAGAAAACGCTATTATTAGACAGCGAAATGATGAAATACCGACTAGAACATTAAATACAGCTATATTTACCGATGCATCGACCGTTTCTAGTGCTCAAATACACCTATATTATAATTCCAATATTGGTAAAATTATAATGTCACTTAATGGCAAAAAACACACCTTTAATTTATACGACGATAACGATATACGAACATTACTTCCTATTTTACTCCTTAGTAAATGA
1894_ncRNA_2	1894	NC_000898	Human_betaherpesvirus_6B_(HHV-6B)	Herpesviridae	Roseolovirus	U38	uORF	5UTR	21	-238	-175	ACG	0.00041445	0.0041160033868001	46.5	0.5	6.1	3.7	ACGGGGGCACATCTGTTGCGGTTTCGGAAAAAGAGGAGGGTATGGCTGACGTCAGTGGACAAATAA
1877_ncRNA_2	1877	NC_001731	Molluscum_contagiosum_virus_subtype_1	Poxviridae	Molluscipoxvirus	MC069R	N_trunc	CDS	232	33	729	ACG	0.002311	0.0166071839284394	25.2	42.8	9.4	7.4	ACGACTCTCAACGAGCGCATCAGCAACAAGCTCGAACAGAGCGCCAGCGCCTCCGCGACCGCGAACTGCAACGTGAGTATCGGCAACATTTACTTCGGGCGCAATCACGGCTGTAATGTGCTGGTCAAGAACATGTGCTCCGCCAACGCGGACGCGCAGCTCGACGCCATTGTGAAGGCGGCGACGGAGGTCTACAACGAGCTCTCCGAAGAGCAGAAGGCGTATGCGCCAAGCCTGCTCACGGCGGCGCTCAACATCCAAACCAACGTGAGTACCGTGACCAAGGACTTCGAGACCTACGTCAAGCAGGCATGCAAGGCGGACGCCGTCGTCAACAACACGATCAAGGTGCAGAACCTGCGGGTGGACGAGTGCTCTGCGCCCTCGGGCATGCTCATG…
1879_ncRNA_0	1879	NC_001512	Onyong-nyong_virus	Togaviridae	Alphavirus	hypothetical_protein	N_ext	CDS	2534	-60	7542	ACG	4.5137e-06	8.872866246713851e-05	272.7	78.0	53.0	58.4	ACGCAGCTTACGGGTTTCATACTGCTCTACTCTGCATTGCAAGAGATTAAAGTACCCATCATGGATTCAGTGTATGTAGACATAGATGCTGACAGCGCGTTTCTGAAGGCGTTGCAGCAAGCATACCCCATGTTTGAGGTGGAACCAAAGCAGGTCACGCCAAATGACCATGCAAACGCTAGAGCATTTTCGCATCTAGCAATAAAACTGATAGAGCAGGAAATTGATCCAGACTCAACCATTCTAGACATTGGTAGCGCACCAGCTAGGAGGATGATGTCTGATAGAAAATACCACTGCGTCTGCCCGATGCGCAGCGCAGAAGACCCTGAGAGGCTCGCGAATTACGCGAGAAAACTTGCGTCAGCCGCTGGAAAGGTGACAGATAAAAACATCTCC…
1908_ncRNA_0	1908	NC_006273	Human_betaherpesvirus_5_(HHV-5_HCMV)	Herpesviridae	Cytomegalovirus	UL14	N_ext	5UTR	409	-246	981	CTG	0.002362	0.0169036982993447	184.1	22.0	54.0	37.7	CTGTCCGCCCCGCGAACCCCCGCATCGTGCCCTGTTTCGTCTATGCTTAGGACTGTGGGTCTCGAGCTACCTGGTTCGACGGCCCATGACGATTTAGAATACACCGAGCCATTCCTTTATTTCCCCCCATCCCCGGTCGCTTATGCGTGTCAAACACTACCAATAAAGATAATCTGCCAATCGCACCTTATATATAATATGTGGTCGCGTGTGGTCTTTTTAAGGAGCTCTGAAACACAGACAGGTATGGGGGGTGGCCGGCTGCCGCCGCTGTGGCTGCCGCTGCTGATCGCCTGGAGCGAGTGGGGCAACTGCTGTCTCGATGCGCCTCCGGTGGTGCGTTCGCCCTGTCTGCAGCCGGTGCGCGACCGCAACCGCGAGCGGAACCCGGGCTCACCG…
1911_ncRNA_0	1911	NC_001731	Molluscum_contagiosum_virus_subtype_1	Poxviridae	Molluscipoxvirus	MC100L	uORF	5UTR	47	-227	-86	CTG	0.0	0.0	358.9	89.6	97.7	114.4	CTGGAACAGTTCCTGGGCTTCAGCAACCAGGTCTACATGGCCATCTACTACGTGCACACGCTGCTTTACAACAGCATGACCTCCGAGTCCAAGAGTATCGAGAACGACTTCCAGCGCCGCTTGGTGCGGCTGCTGCGCTCGTAG
1916_ncRNA_2	1916	NC_006429	Mokola_lyssavirus	Rhabdoviridae	Lyssavirus	N	uORF	5UTR	8	-48	-24	AAG	0.0033211	0.0224205964094728	47.8	1.8	6.6	7.9	AAGACACAGATAGTATCAGTGACCTAA
1917_ncRNA_2	1917	NC_020807	Lagos_bat_lyssavirus	Rhabdoviridae	Lyssavirus	N	iORF	5UTR	8	25	49	AGG	0.0027248	0.0190498873417721	4.7	0.0	3.0	3.0	AGGTTCACAATCAGATCGTATCTTTAA
1917_ncRNA_0	1917	NC_020807	Lagos_bat_lyssavirus	Rhabdoviridae	Lyssavirus	N	iORF	5UTR	23	76	145	ATG	0.0034645	0.0232280413959583	66.7	15.9	21.7	23.4	ATGAATATAAGTATCCAGCTATCACAGATGGGAAGAAGCCGGGCATCACTCTCGGGAAGGCCCCAGACCTGA
1918_ncRNA_0	1918	NC_009528	European_bat_2_lyssavirus	Rhabdoviridae	Lyssavirus	N	iORF	5UTR	15	76	121	ATG	1.5617e-05	0.0002600345527577	56.7	1.9	10.7	9.7	ATGAGTACAAATACCCCGCCATTAAAGATCGGAAAAAACCCAGCATAA
1919_ncRNA_0	1919	NC_025251	Bokeloh_bat_lyssavirus	Rhabdoviridae	Lyssavirus	N	mORF	5UTR	451	0	1353	ATG	4.2322e-05	0.0006119284030938	83.3	31.2	31.9	51.7	ATGGACTCTGACAAGATTGTCTTCAAAGTCCATAATCAGTTGGTGTCTGTAAAGCCAGAGGTGATTGTTGATCAATATGAGTACAAATATCCTGCTATCAGAGATCAGAAGAAACCTAGCATAACTCTGGGGAAAGCTCCTGATTTAAACAAGGCTTACAAATCTATTTTGTCAGGAATAAATGCGGCTAGATTGGATCCCGATGATGTATGTTCCTACCTAGCAGCAGCTATGGAACTGTTTGAAGGAATTTGCCCTGAAGACTGGCTAAGCTATGGGATTCTCATAGCAAGAAAGGGGGAGAAGATTACCCCTGCCACCTTGGTGAACATTCAGAGAACGAACATTGAAGGCAACTGGGCCTTGACCGGAGGATACGACCTTACAAGGGATCCAACT…
1919_ncRNA_2	1919	NC_025251	Bokeloh_bat_lyssavirus	Rhabdoviridae	Lyssavirus	N	iORF	5UTR	15	76	121	ATG	0.0010275	0.0086215099266292	42.3	1.4	17.8	14.7	ATGAGTACAAATATCCTGCTATCAGAGATCAGAAGAAACCTAGCATAA
1931_ncRNA_1	1931	NC_030231	Avian_paramyxovirus_goose/Shimane/67/2000	Paramyxoviridae	Avulavirus	N	mORF	CDS	493	0	1479	ATG	0.00021913	0.0024296760476787	172.4	6.2	32.9	26.1	ATGGCGTCCATATTTGCAGAATATGACAAGCTGCTTGACTCTCAAACCAAGTGTAACAAGGGGGCTTCCCCTGCAGAACGAGGCGGGACCATTAAAGTTGAAATCCCGGTATTCATCTGTAACACCAACGACCCAGAGACCAGATGGTCTTTTGTTAGTTTTGCAGTAAGACTTGCAGTCAGTGACTCAGCTAACAAGCCTCTTCGGCAGGGTGCAATGGTATCATTGCTGTGTGCTCATTCTGAGACTATGAGGACGCATGTGGCCATGGCAAGCAGGAATGGCGAGACCACGATCGCATTACTAGAAATTGATGCCTTTAACAATGGGACGCCGGTCTTCAATGCTAGAAGCGGAATAAGTGACGAGAAAGCCCAGAGATTCACTATGATAGCAAAT…
1935_ncRNA_1	1935	NC_035135	Torque_teno_Leptonychotes_weddellii_virus-2	Anelloviridae	unknown	ORF2	uORF	5UTR	15	-248	-203	ATG	0.00014259	0.0016756221143617	66.3	2.1	14.1	7.3	ATGGCTGAGTTTTTGCTGCTGGAGGACACAGCACACGGAGCTCTGTAA
1957_ncRNA_0	1957	NC_003310	Monkeypox_virus_Zaire-96-I-16	Poxviridae	Orthopoxvirus	H1L	mORF	CDS	171	0	513	ATG	0.0069408	0.0400697437700439	163.4	27.3	31.3	34.2	ATGGATAAGAAAAGTTTGTATAAATACTTACTACTACGTTCAACTGGAGATATGCACAGAGCCAAATCTCCCACTATAATGACAAGAGTAACAAATAATGTGTATTTGGGAAATTATAAAAATGCTATGGATGCACCATCATCTGAAGTTAAGTTCAAATATGTTTTAAATTTGACGATGGATAAATATACATTACCTAACTCTAATATTAATATTATTCATATACCGTTGGTAGATGATACAACTACTGATATTAGTAAATATTTTGACGACGTGACCGCCTTCTTATCTAAATGTGATCAACGAAACGAGCCCGTGTTGGTTCATTGTGTTGCGGGAGTAAATAGAAGCGGGGCTATGATTTTGGCATATCTAATGTCTAAAAATAAGGAGTCATCA…
1959_ncRNA_0	1959	NC_001664	Human_betaherpesvirus_6A	Herpesviridae	Roseolovirus	U15	uORF	5UTR	21	-227	-164	ATG	0.0045988999999999	0.0291298766850828	88.8	2.0	17.4	15.0	ATGGAGATGTTAGTATACAGAATAAAAATTTTAGCCGATGATAATATTTGTCGTTGTAGTTTTTAA
1962_ncRNA_0	1962	NC_003976	Ljungan_virus	Picornaviridae	Parechovirus	polyprotein	mORF	CDS	2253	0	6759	ATG	2.4484e-05	0.0003848045574777	372.2	36.0	62.8	56.1	ATGGCTGCATCCAAAATGAATCCCGTTGGCAACCTGCTCTCCACAGTCTCCTCAACCGTTGGATCTCTTCTACAAAACCCCTCTGTTGAAGAAAAGGAAATGGATTCTGACCGTGTTGCTGCCTCTACTACAACCAATGCTGGTAATTTGGTACAAGCTTCTGTGGCCCCAACTATGCCTGTCAAGCCAGATTTTAAAAACACAGATGATTTCTTGTCCATGAGCTACCGTTCAACAACAGCCCCAACCAACCCCACAAAAATGGTTCACTTGGCACATGGCACTTGGACAACTAATCAGCACAGACAGGCATTGGTCGCATCAATTACTCTACCGCAGGCATTTTGGCCCAATCAAGATTTTCCAGCATGGGGGCAGTCTCGTTATTTTGCAGCAGTG…
1965_ncRNA_0	1965	NC_007605	Human_gammaherpesvirus_4_(Epstein-Barr_virus)	Herpesviridae	Lymphocryptovirus	BGLF4	ouORF	5UTR	98	-175	119	AGG	0.0011972999999999	0.009836539984787	142.1	36.9	44.8	40.1	AGGGAGACGTTTGAGTCCAAACAGCTAATTTCTACCTATCAGAGGGTGGTCACCGCGACCAAGACTCAATTTCCAAAAATCAACTACAAGCAGCTAGAGCGGGTGGAGGAGCTCCGTGAGCAGGAGCTTGAGGCCAGAGACGAGCTGCGACAGGCCCTCGAGCCATTTGAGGAACATGGATGTGAATATGGCTGCGGAGTTGAGCCCGACGAACTCCTCCAGCAGTGGCGAGTTGAGTGTCTCCCCAGAACCCCCTCGAGAGACCCAGGCCTTTTTGGGGAAGGTGACTGTCATTGA
1946_ncRNA_2	1946	NC_003310	Monkeypox_virus_Zaire-96-I-16	Poxviridae	Orthopoxvirus	G6R	uORF	5UTR	8	-201	-177	ATA	0.0046088	0.0291298766850828	13.5	3.9	1.0	0.0	ATACTAAATCAGATATCGATGTTATAA
1948_ncRNA_1	1948	NC_001611	Variola_virus	Poxviridae	Orthopoxvirus	K4L	iORF	CDS	22	19	85	ATG	0.0070146999999999	0.0404122807692307	54.4	17.0	4.5	7.7	ATGGATACAAGGAAAATGTCATGTTTGATAAAATCACATCTCGTATTAGAAAATTATGTTATGGCTTAA
1948_ncRNA_0	1948	NC_001611	Variola_virus	Poxviridae	Orthopoxvirus	K4L	N_trunc	CDS	731	120	2313	ATG	0.00080838	0.0070810981329969	60.2	7.1	15.0	16.3	ATGAAGGTTATCCAAGGAATATATAATGGAGTAACAACGGTAGAATTGGACACTCTGACAGCCGAAATAGCAGCCACTTGTACTACACAACATCCGGATTATGCCATTCTAGCCGCTAGAATAGCCGTATCAAATCTACACAAAGAAACAAAAAAACTATTTAGTGAAGTGATGAAGGATTTATTTAACTATGTCAATCCTAAAAATGGGAAACATTCTCCGATTATTTCAAGTATTACCATGGATGTAGTTAACAAATATAAGGATAAACTCAACTCAGTTATTATTTACGAACGAGACTTTTCATACAACTATTTTGGTTTTAAAACTTTGGAAAAATCCTACTTGCTGAAAATAAACAACAAGATCGTTGAAAGACCTCAGCACATGTTAATGCGT…
1950_ncRNA_0	1950	NC_006998	Vaccinia_virus	Poxviridae	Orthopoxvirus	B15R	uORF	5UTR	29	-250	-163	ATG	2.389e-05	0.0003766869797242	182.5	41.1	35.5	24.3	ATGTCAATGAAGAGTATACAGAAGCAGCTGCAGCAACTTGTGCACTGGTGTCAGACTGTGCATCAACAATTACAAATGAGTTCTGTGTAG
1951_ncRNA_0	1951	NC_003663	Cowpox_virus	Poxviridae	Orthopoxvirus	CPXV110_CDS	mORF	CDS	171	0	513	ATG	5.0853e-05	0.0007115686729523	157.4	27.1	30.3	30.1	ATGGATAAGAAAAGTTTGTATAAATACTTACTACTACGTTCAACTGGAGATATGCACAGAGCCAAATCTCCCACTATAATGACAAGGGTAACCAATAATGTATATTTGGGAAATTATAAAAATGCTATGGATGCGCCATCATCTGAAGTTAAGTTCAAATATGTTTTGAATTTGACGATGGATAAATATACATTTCCTAACTCTAATATTAATATTATTCATATACCGTTGGTAGATGATACAACTACCGACATTAGTAAATATTTTGACGACGTGACCGCCTTCTTATCTAAATGTGATCAACGAAACGAGCCCGTGTTGGTTCATTGTGCTGCGGGAGTAAATAGAAGTGGTGCTATGATTTTGGCATATCTAATGTCTAAAAATAAGGAGTCATCG…
1952_ncRNA_0	1952	NC_006998	Vaccinia_virus	Poxviridae	Orthopoxvirus	H1L	mORF	CDS	171	0	513	ATG	0.0012465999999999	0.0101429853687118	176.4	30.3	35.2	35.4	ATGGATAAGAAAAGTTTGTATAAATACTTACTACTACGTTCAACTGGAGATATGCACAGAGCCAAATCTCCCACTATAATGACAAGGGTAACCAATAATGTGTATTTGGGAAATTATAAAAATGCTATGGATGCACCATCATCTGAAGTTAAGTTCAAATATGTTTTAAATTTGACGATGGATAAATATACATTACCTAACTCTAATATTAATATTATTCATATACCGTTGGTAGATGATACAACTACCGATATTAGTAAATATTTTGACGACGTAACCGCCTTTTTATCTAAATGTGATCAACGAAACGAGCCCGTGTTGGTTCATTGTGCTGCGGGAGTAAATAGAAGCGGGGCTATGATTTTGGCATATCTAATGTCTAAAAATAAGGAGTCATTG…
1955_ncRNA_0	1955	NC_001611	Variola_virus	Poxviridae	Orthopoxvirus	I1L	mORF	CDS	171	0	513	ATG	0.0013406	0.0107831110780669	116.5	32.4	14.6	21.9	ATGGATAAGAAAAGTTTGTATAAATACTTACTACTACGTTCAACTGGAGATATGCGCAGAGCCAAATCTCCCACTATAATGACAAGAGTAACCAATAATGTGTATTTGGGAAATTATAAAAATGCTATGAATGCACCATCATCTGAAGTTAAGTTCAAATATGTTTTAAATTTGACGATGGATAAATATACATTACCTAACTCTAATATTAATATTATTCATATACCGTTGGTAGATGATACAACTACCGATATTAGTAAATATTTTGACGACGTAACCGCCTTCTTATCTAAATGTGATCAACGAAACGAGCCCGTGTTGGTTCATTGTGTTGCGGGAGTAAATAGAAGCGGGGCTATGATTTTGGCATATCTAATGTCTAAAAATAAGGAGTCATCA…
1966_ncRNA_0	1966	NC_009334	Human_herpesvirus_4_type_2_(Epstein-Barr_virus_type_2)	Herpesviridae	Lymphocryptovirus	BGLF4	ouORF	5UTR	89	-148	119	ATT	0.0044501	0.0283399417387316	126.6	35.9	43.6	39.5	ATTTCTACCTATCAGAGGGTGGTCACCGCGACCAAGACTCAATTTCCAAAAATCAACTACAAGCAGCTAGAGCGGGTGGAGGAGCTCCGTGAGCAGGAGCTTGAGGCCAGAGACGAGCTGCGACAGGCCCTCGAGCCATTTGAGGAACATGGATGTGAATATGGCTGCGGAGTTGAGCCCGACGAACTCCTCCAGCAGTGGCGAGTTGAGTGTCTCCCCAGAACCCCCTCGAGAGACCCAGGCCTTTTTGGGGAAGGTGACTGTCATTGA
1966_ncRNA_0	1966	KF373730	Human_gammaherpesvirus_4_(Epstein-Barr_virus)	Herpesviridae	Lymphocryptovirus	BGLF4	ouORF	5UTR	89	-148	119	ATT	0.0044501	0.0283399417387316	126.6	35.9	43.6	39.5	ATTTCTACCTATCAGAGGGTGGTCACCGCGACCAAGACTCAATTTCCAAAAATCAACTACAAGCAGCTAGAGCGGGTGGAGGAGCTCCGTGAGCAGGAGCTTGAGGCCAGAGACGAGCTGCGACAGGCCCTCGAGCCATTTGAGGAACATGGATGTGAATATGGCTGCGGAGTTGAGCCCGACGAACTCCTCCAGCAGTGGCGAGTTGAGTGTCTCCCCAGAACCCCCTCGAGAGACCCAGGCCTTTTTGGGGAAGGTGACTGTCATTGA
1967_ncRNA_1	1967	NC_003663	Cowpox_virus	Poxviridae	Orthopoxvirus	CPXV105_CDS	uORF	CDS	11	-55	-22	ATG	0.0016016	0.0124112508928571	42.0	1.0	4.8	6.0	ATGGATATATTAAAGTCGAATAAAGTGAACAAATAA
1969_ncRNA_1	1969	NC_003310	Monkeypox_virus_Zaire-96-I-16	Poxviridae	Orthopoxvirus	L2R	uORF	CDS	11	-55	-22	ATG	1.3398e-05	0.0002270140118528	35.7	1.0	5.6	6.2	ATGGATATATTAAAGTCGAATAAAGTTGAACAATAA
1973_ncRNA_0	1973	NC_001366	Theilovirus_(ThV)	Picornaviridae	Cardiovirus	viral_polyprotein	uORF	5UTR	24	-182	-110	ATG	0.00080325	0.0070470688402527	72.0	21.8	23.8	30.5	ATGGCGATCTTAAGCGCCTCTGTAGGGAAGCCAGGAATGTCCAGGAGGTACCCCTTCCGCTCGGAAGGGATCTGA
1973_ncRNA_0	1973	NC_001366	Theilovirus_(ThV)	Picornaviridae	Cardiovirus	protein_2B*	uORF	5UTR	24	-182	-110	ATG	0.00080325	0.0070470688402527	72.0	21.8	23.8	30.5	ATGGCGATCTTAAGCGCCTCTGTAGGGAAGCCAGGAATGTCCAGGAGGTACCCCTTCCGCTCGGAAGGGATCTGA
1974_ncRNA_0	1974	NC_001348	Human_alphaherpesvirus_3_(HHV-3)	Herpesviridae	Varicellovirus	ORF33.5	N_ext	5UTR	377	-225	906	ATG	8.4846e-09	3.2104418536395477e-07	210.7	8.0	64.2	37.5	ATGGGTCACGTTTATCTTCAGGCTAGCACCGGATATGGACTTGCTCGGATAACCAACGTTAATGGGGTGGAGTCTAAATTACCCAACGCGGGTGTTATAAACGCCACATTCCACCCCGGCGGGCCCATATACGATCTCGCGTTGGGTGTTGGGGAATCAAATGAAGATTGTGAAAAGACTGTTCCGCATTTAAAGGTTACGCAGTTGTGTAGGAACGACAGCGATATGGCTTCTGTAGCAGGTAACGCTAGTAATATCTCACCACAGCCCCCGTCGGGCGTTCCAACCGGAGGGGAATTTGTACTGATACCTACCGCGTATTATTCACAGCTGTTAACCGGGCAGACTAAAAATCCGCAGGTATCAATTGGAGCTCCAAATAACGGACAGTATATCGTC…
1975_ncRNA_2	1975	NC_003663	Cowpox_virus	Poxviridae	Orthopoxvirus	CPXV220_CDS	ouORF	CDS	17	-37	14	ATA	2.027e-05	0.0003250389129	31.4	0.0	2.1	0.0	ATAAGTCTTCTAAATATTGTATTAATTATGAAAAACTATGCTATGCGATTATGA
1975_ncRNA_0	1975	NC_003663	Cowpox_virus	Poxviridae	Orthopoxvirus	CPXV220_CDS	N_trunc	CDS	551	84	1737	ATA	0.0020897	0.0153807426289089	61.1	1.1	14.5	9.0	ATAACTATGTTTAATAATAATTCATCAACGAATATCGATAACATGTGTCATTTATACTTTAAATACATTGAAGTCTGTCCATCTTCTCTATTGTTTAGACTGTTTGTAGAATGCTGTGATATAAACAAACTAGTAGAAGGTACGACTCCGTTACACTGTTATCTAATGAATGAAAGATTTGAATCATCTGTTTTAAAAAACCTATTAAAGGAGTATGGCATGAATACGTTTAATGTTCGTGACAGTGATGGCCATATTCCGTTACACAAATATCTAACTCATGATAAAGTTGAGAATGATATCTTTGATATGCTTTCTGATAGTATAGATAGCTTTAGCGAATATAAAAATATATTAATACACTATATATATTCTAAACTTGATTCAAAACCGATAACC…
1936_ncRNA_0	1936	NC_003266	Human_mastadenovirus_E	Adenoviridae	Mastadenovirus	U_exon	mORF	CDS	51	0	153	ATG	1.0710000000000001e-07	3.2523804123711343e-06	246.0	50.1	77.4	68.2	ATGAAGATTGAGGGACAGGAGGAATTTGACATCCCCTTCAGAGTGTGGAGGAAGTTTGCAGCCCGCCGGGGCCTGCAGTACCAGAGCTGGGAAGAGGGGAGCGAAGTGCTGCTGACAGAAAACATGGACAGAGACCTGGTTTCAGATTTCAAGTAA
1938_ncRNA_0	1938	NC_006273	Human_betaherpesvirus_5_(HHV-5_HCMV)	Herpesviridae	Cytomegalovirus	UL117	mORF	CDS	425	0	1275	ATG	3.4384e-11	1.894765015873016e-09	779.7	198.5	242.3	137.6	ATGGTCATGTTCTCCCAGGACCACGTCCAGATCGTCTACGGCTCCACACGCATCTGCAAGTCCCTGGCCCCGGCCAACAAGAGAAAGACCCATCGCACCATCGTGGTAGCGCCGCGGCGGGGTTTTTTGCGTATTCCCCCGGACGGGCAGGACGTTAACCACGTCAAGATCGTACCCACCACCACCTCCTCCTCCCTCGCGCCGCCCCGTGACGACGAACGGCGGCCGACCCCGCCGTTGCGGCCGCCGCTCACAGTCTATCCCTATGGCACGTCGCTGATCCGCAGGTCAGCTAGGGACGCAAAACTCCGCTCCAAGCTAATCGTCTTCCATATAACTCGGCCCGCACTCGGTCAGCACCCGCAGAATCCCGGGATCTCGGGCCCTGCGGCCATGGAT…
1945_ncRNA_1	1945	NC_001611	Variola_virus	Poxviridae	Orthopoxvirus	H5_5R	uORF	5UTR	8	-201	-177	ATA	0.0046088	0.0291298766850828	13.5	3.9	1.0	0.0	ATACTAAATCAGATATCGATGTTATAA
1887_ncRNA_0	1887	NC_001731	Molluscum_contagiosum_virus_subtype_1	Poxviridae	Molluscipoxvirus	MC026L	uORF	CDS	3	-37	-28	GTG	0.0019531	0.0145750799708275	209.9	0.0	43.4	27.7	GTGAAAAGCTAG
1887_ncRNA_1	1887	NC_001731	Molluscum_contagiosum_virus_subtype_1	Poxviridae	Molluscipoxvirus	MC026L	N_ext	CDS	88	-15	249	GTG	4.8713e-05	0.0006858697263904	201.7	22.0	56.4	23.3	GTGGCTTGCTGCAGTATGAATCTACGGCTGTTGTACTGGAGACCTGTCGTGCAATGGCAGGTGCGCAACTGCGATAACATCTGCTATATCTGTCGCCGCGGGCTGGGAAAGGGCTGCTTGCGACCCCAGTGCGAGATCGACTGCGCCTTCTGCCTGCCCGTGTGCGGGCACGGCTACCACGAGCACTGCCTGCCGCCTCGGACGGAGGTCTGCTTTGTCTGCAGGCAGAAGCTCATTTTTTACTCCTTCAATATACGCAAAGGATGA
1890_ncRNA_0	1890	NC_011203	Human_mastadenovirus_B_(HAdV-B)	Adenoviridae	Mastadenovirus	L3	mORF	CDS	944	0	2832	ATG	0.0077462	0.0436715499014035	586.0	120.6	196.4	150.2	ATGGCCACCCCATCGATGATGCCCCAATGGGCATACATGCACATCGCCGGACAGGATGCTTCGGAGTACCTCAGTCCGGGTCTGGTGCAGTTCGCCCGTGCAACAGACACCTACTTCAGTATGGGGAACAAATTTAGAAACCCCACAGTGGCGCCCACCCACGATGTGACCACCGACCGTAGCCAGCGCCTGATGCTGCGCTTCGTGCCCGTTGACCGGGAAGACAATACCTACTCTTACAAAGTTCGCTACACGCTGGCTGTAGGCGACAACAGAGTGCTTGACATGGCCAGCACATTCTTTGACATTCGGGGGGTGCTTGATAGAGGTCCTAGCTTCAAGCCATATTCCGGCACAGCTTACAATTCACTCGCTCCTAAGGGCGCGCCCAATACATCT…
1913_ncRNA_0	1913	NC_020809	Irkut_lyssavirus_(IRKV)	Rhabdoviridae	Lyssavirus	N	uORF	5UTR	8	-37	-13	ATG	0.00098863	0.0083448522687033	43.3	67.3	5.4	7.1	ATGTTCATCTGTAGAACAGAAATGTAA
1915_ncRNA_2	1915	NC_001542	Rabies_lyssavirus	Rhabdoviridae	Lyssavirus	nucleoprotein_N	uORF	5UTR	19	-70	-13	ACG	0.0011975	0.0098373516859629	88.0	21.8	22.1	8.6	ACGCTTAACAACCAGATCAAAGAAAAAACAGACAGCGTCAATGGCAGAGCAAAAATGTAA
1915_ncRNA_0	1915	NC_001542	Rabies_lyssavirus	Rhabdoviridae	Lyssavirus	nucleoprotein_N	N_ext	5UTR	467	-51	1350	AAG	5.5698999999999995e-08	1.7940134834327366e-06	685.4	76.4	105.8	99.7	AAGAAAAAACAGACAGCGTCAATGGCAGAGCAAAAATGTAACACCTCTACAATGGATGCCGACAAGATTGTATTCAAAGTCAATAATCAGGTGGTCTCTTTGAAGCCTGAGATTATCGTGGATCAATATGAGTACAAGTACCCTGCCATCAAAGATTTGAAAAAGCCCTGTATAACTCTAGGAAAGGCTCCCGATTTAAATAAAGCATACAAGTCAGTTTTATCATGCATGAGCGCCGCCAAACTTGATCCTGACGATGTATGTTCCTATTTGGCGGCGGCAATGCAGTTTTTTGAGGGGACATGTCCGGAAGACTGGACCAGCTATGGAATCGTGATTGCACGAAAAGGAGATAAGATCACCCCAGGTTCTCTGGTGGAGATAAAACGTACTGATGTA…
1915_ncRNA_1	1915	NC_001542	Rabies_lyssavirus	Rhabdoviridae	Lyssavirus	nucleoprotein_N	iORF	5UTR	10	76	106	ATG	5.5308000000000005e-06	0.0001058331644881	140.5	7.6	32.1	23.9	ATGAGTACAAGTACCCTGCCATCAAAGATTTGA
1979_ncRNA_0	1979	NC_034480	Bwamba_orthobunyavirus	Peribunyaviridae	Orthobunyavirus	nucleoprotein	iORF	CDS	92	19	295	ATG	5.793600000000001e-07	1.4574762354463132e-05	205.5	63.5	90.6	55.5	ATGATGTCGACTCGGTTAATGCCAATGAGTTTGACCCTGATACAGGATACCTGGATTTTAAAAATAACTATCCAGGGGCACTCAATACAAATACCGCTAGGACATTCTTCCTCAATGCCGCAAAGGCCAAGAATGTGCTCCGCAATAAACCTGACAAGAAGGTCAATCCTAAATTTGGAAACTGGGAGGTGGAGGTTGTCAATAATCATTTTCCTGGAAACAGGAACAACCCAATTGGTAAAGATGATCTTACCCTCCACAGAATTTCAGGATATTTAG
1983_ncRNA_0	1983	NC_001611	Variola_virus	Poxviridae	Orthopoxvirus	A39_5L	uORF	5UTR	4	-230	-218	ATG	0.0021085	0.015433807191265	45.1	0.0	3.0	4.1	ATGATTACAGCATGA
1984_ncRNA_0	1984	NC_001526	Human_papillomavirus_type_16	Papillomaviridae	Alphapapillomavirus	E6	mORF	CDS	158	0	474	ATG	0.0011425	0.0094437923044217	205.2	35.9	49.9	39.2	ATGCACCAAAAGAGAACTGCAATGTTTCAGGACCCACAGGAGCGACCCAGAAAGTTACCACAGTTATGCACAGAGCTGCAAACAACTATACATGATATAATATTAGAATGTGTGTACTGCAAGCAACAGTTACTGCGACGTGAGGTATATGACTTTGCTTTTCGGGATTTATGCATAGTATATAGAGATGGGAATCCATATGCTGTATGTGATAAATGTTTAAAGTTTTATTCTAAAATTAGTGAGTATAGACATTATTGTTATAGTTTGTATGGAACAACATTAGAACAGCAATACAACAAACCGTTGTGTGATTTGTTAATTAGGTGTATTAACTGTCAAAAGCCACTGTGTCCTGAAGAAAAGCAAAGACATCTGGACAAAAAGCAAAGATTCCAT…
1984_ncRNA_0	1984	NC_001526	Human_papillomavirus_type_16	Papillomaviridae	Alphapapillomavirus	E6	mORF	CDS	50	0	150	ATG	0.0011425	0.0094437923044217	205.2	35.9	49.9	39.2	ATGCACCAAAAGAGAACTGCAATGTTTCAGGACCCACAGGAGCGACCCAGAAAGTTACCACAGTTATGCACAGAGCTGCAAACAACTATACATGATATAATATTAGAATGTGTGTACTGCAAGCAACAGTTACTGCGACGTGAGGTGTATTAA
2006_ncRNA_1	2006	NC_006998	Vaccinia_virus	Poxviridae	Orthopoxvirus	A37R	uORF	5UTR	15	-137	-92	ATG	0.00056077	0.0052876459495635	32.6	0.0	2.6	1.1	ATGATTATCTTAATAAGCAAGAACAAGATCATGAACACGATGATATAG
2007_ncRNA_0	2007	NC_000898	Human_betaherpesvirus_6B_(HHV-6B)	Herpesviridae	Roseolovirus	U9	mORF	CDS	104	0	312	ATG	5.8905999999999974e-06	0.0001120562728375	243.9	44.6	55.9	52.1	ATGGCTGTTAGAAAGTTATGGAAGACAGTCGTACAGCTGTTTTCTAAATCGAAATCCGAGGAGTGCAATACAGAAGCCGGAACGATGGAGGTCTCCTGCTTAAAGTACGGGGTGCAAGGTTTGAATGCGGATTGCAGCTATGTCAAATCGCAATGCATAAAACTTTCGGAATGCGAGTGTTTATATACTTTTGCTTCTGATGTATGTAAGGAAGATTTTCATAATTCCGAGGAAATGAAGGTGTTTGTTGTCCAACATTCGCAGGAAATCGTTGGTGGAACGGATTTTTCTGTACATGCGGAGGAAAGCGTGTGA
2012_ncRNA_0	2012	NC_001611	Variola_virus	Poxviridae	Orthopoxvirus	A46L	mORF	CDS	218	0	654	ATG	3.5215999999999996e-05	0.0005232714325894	62.8	3.1	7.2	6.6	ATGTACTCGTTAGTATTTGTTATTTTGATGTGTATACCATTTAGTTTTCAAACAGTGTATGATGATAAATCGGTATGCGATTCTGATAATAAAGAATATATGGGAATAGAAGTTTATGTAGAAGCAACGCTAGACGAACCCCTCAGACAAACAACGTGTGAATCCGAAATCCATAAATATGGTGCATCTGTATCAAACGGAGGATTAAATATTTCTGTTGATCTATTAAACTGTTTTCTTAATTTTCATACAGTTGGTGTATACACTAATCGCGATACTGTATACGCGAAGTTTACTAGTTTGGATCCATGGACTATGGAACCTATAAATTCTATGACATATGACGATCTAGTAAAATTAACAGAAGAATGTATAGTGGACATTTATTTAAAATGTGAA…
2014_ncRNA_0	2014	NC_006998	Vaccinia_virus	Poxviridae	Orthopoxvirus	A41L	mORF	CDS	219	0	657	ATG	0.0024232	0.0172552928283642	57.3	3.1	8.0	4.8	ATGTACTCGTTAGTATTTGTTATTTTGATGTGTATACCATTTAGTTTTCAAACAGTGTATGATGATAAATCGGTATGCGATTCTGACAATAAAGAATATATGGGAATAGAAGTTTATGTAGAAGCAACGCTAGACGAACCCCTCAGACAAACAACGTGTGAATCCAAAATCCATAAATATGGTGCATCTGTATCAAACGGAGGATTAAATATTTCTGTTGATCTATTAAACTGTTTTCTTAATTTTCATACAGTTGGTGTATACACTAATCGCGATACCGTATACGCGAAGTTTGCTAGTTTGGATCCATGGACTACGGAACCTATAAATTCTATGACCCATGACGATCTAGTAAAATTAACAGAAGAATGTATAGTGGACATTTATTTAAAATGTGAA…
1996_ncRNA_2	1996	NC_001611	Variola_virus	Poxviridae	Orthopoxvirus	J6R	uORF	CDS	13	-53	-14	ATG	1.2975e-07	3.845307393292683e-06	75.0	0.0	8.6	5.0	ATGTTATCAAACCTAATTATCTTGAGCACGATAACTTATTAG
1996_ncRNA_0	1996	NC_001611	Variola_virus	Poxviridae	Orthopoxvirus	J6R	iORF	CDS	21	61	124	ATG	2.6257e-08	9.073459648062564e-07	77.7	11.0	10.3	17.9	ATGGACGACTTTTTAACGAAATTAGAAAATTCGACAATGATGCGGAAGAACAATTCGGTACTATAG
1999_ncRNA_0	1999	NC_000858	Simian_T-lymphotropic_virus_1	Retroviridae	Deltaretrovirus	reverse_transcriptase/envelope_protein	N_ext	CDS	1220	-9	3651	CTG	2.6999e-08	9.293526179178468e-07	353.3	56.2	87.6	60.3	CTGTTCGAGATGCAGCTGGCCCATATCCTGCAGCCCATTCGGCAAGCTTTTTCCCAATGCACTATTCTTCAGTACATGGATGACATCCTCCTAGCAAGCCCCTCCCATAAGGACCTACAACTACTCTCGGAGGTCACAATGGCTTCCCTGATCTCCCATGGGTTGCCCGTGTCCGAAAACAAAACCCAGCAGACCCCTGGAACAATTAAGTTCCTGGGGCAGATAATTTCGCCCAATCACCTCACTTATGATGCAGTCCCCACGGTGCCTATACGGTCCCGCTGGGCGCTACCTGAACTTCAGGCCCTACTTGGCGAAATTCAATGGGTCTCCAAAGGAACTCCTACCTTACGCCAGCCCCTTCACAGTCTCTACTGTGCCTTGCAAAGGCATACTGAT…
2001_ncRNA_0	2001	NC_006273	Human_betaherpesvirus_5_(HHV-5_HCMV)	Herpesviridae	Cytomegalovirus	UL47	N_trunc	CDS	982	3	2949	ATG	4.863499999999999e-11	2.617753291805094e-09	257.8	37.7	63.7	25.7	ATGGCGAGGCGCACGGTAGATTTCAAAAAGTTGATAGAGCAGCTGCGGGCACGGGCCACGGACAAAGCGGAGGCGTTAAATACCGTGAGCCAATTGGAGATCGGCGCGGTGGATGCCCAGGACGTGACCGCGAGCGCCGTGCGCGCCTTCGTGGGTGCGTTGCCGAGCTCGGGCTACCACTTTGGCTTCGTGCGTCAGAACGTGGTCTTTTACCTCCTAAGCCACGCCACGGTACAGACGGCGCGCGACCCGCTGTACGCCGCCGAGCAGTTGCACGAACAGCTGGACCGCTTCCTGCGACACCAGCACGACGGCGGCGGAGACGAGGACCGGTTGCCGTTCTACCACAACGGGGCCACGCTGACGGCTTTCCAGAAGCTGTTGCAGACCCTGCGCGAG…
2003_ncRNA_2	2003	NC_003310	Monkeypox_virus_Zaire-96-I-16	Poxviridae	Orthopoxvirus	C5L	uORF	5UTR	14	-215	-173	ATG	0.0012443	0.0101276622372938	13.3	0.0	3.0	3.3	ATGATGGAGTCGCGACTACATATTTCATCATCATCCACAAAGTAA
2005_ncRNA_2	2005	NC_001716	Human_betaherpesvirus_7_(HHV-7)	Herpesviridae	Roseolovirus	U39	uORF	5UTR	23	-249	-180	ATG	1.3984e-10	7.032295333678221e-09	40.5	18.0	6.4	0.0	ATGTATTTGGAAAACAATTATCAATCGTCAAGTTTGGCGAAGAGACAGAAACTGTCGAAAAAATACTTTTAA
2005_ncRNA_0	2005	NC_001716	Human_betaherpesvirus_7_(HHV-7)	Herpesviridae	Roseolovirus	U39	uORF	5UTR	9	-80	-53	ATG	0.00080838	0.0070810981329969	66.7	13.2	21.1	24.1	ATGCGATCCTGTTCAAATTTCACAAACTAA
1986_ncRNA_1	1986	NC_035135	Torque_teno_Leptonychotes_weddellii_virus-2	Anelloviridae	unknown	ORF1	mORF	CDS	491	0	1473	ATG	0.000965	0.0082090448061608	252.0	16.8	105.0	49.4	ATGGCCAGGTTCTGGAGGAGATGGAGAAAAAGACCCAGAATCTGGAGAAGGAGATACAGGTCCTACAGACCTTTCCGCCGTTGGAGCCACAGGAGGTGGGGGAGGAGGCACCGGAGACATTTCAGACATCGCTATGCTGCGGTAAGATACTGTCCATCTCGAAGACATAAAAAATTAGTAGTGAGCGGGTGGGAACCGCTAGGAAATGTCTGTGCTACGACCACAGTCTGTTCAGAAGCTAAACCCTATAAGATATTAGAATGTAAGGAATCTGAGATACAACAAGTAGCAAATCAAATGAATAAGGACGGAGAATGGAATGGTTCCTGGGGACACCACTGGTTCTCTTTCGCAGGCCTATTAGCCAGATCTCAATACTTTTTCAACACATTCTCCACA…
1988_ncRNA_2	1988	NC_002642	Yaba-like_disease_virus	Poxviridae	Yatapoxvirus	143R	uORF	CDS	9	-30	-3	ATG	0.0038711999999999	0.0253662108796764	5.1	0.0	1.0	1.0	ATGAACTGTAAAGTCAAATTCGTATTATAA
1990_ncRNA_0	1990	NC_001611	Variola_virus	Poxviridae	Orthopoxvirus	B10R	iORF	CDS	19	77	134	ATG	0.0074445	0.0423736685501815	14.7	22.8	2.0	4.6	ATGTGTAAATTCGTCACTGAGTTTACAGATAGCGGTTGTCAGAATACCAGTATTGTTTAA
2020_ncRNA_0	2020	NC_001612	Enterovirus_A	Picornaviridae	Enterovirus	genome_polyprotein	mORF	CDS	2193	0	6579	ATG	3.8932e-06	7.786960748971193e-05	225.2	25.9	56.7	48.1	ATGGGGTCACAAGTCTCAACCCAACGATCGGGTTCCCACGAAAATTCGAACTCAGCATCAGAAGGATCTACTATAAACTACACCACCATCAACTATTACAAGGATGCATATGCTGCCAGCGCGGGTCGCCAAGATATGTCTCAGGACCCTAAGAAATTTACAGACCCTGTGATGGATGTCATACACGAGATGGCTCCTCCCTTGAAATCACCCAGTGCTGAAGCTTGTGGTTATAGTGATCGAGTTGCCCAACTCACAATTGGAAACTCCACAATCACTACACAAGAAGCTGCAAACATTATAATAGCATATGGGGAATGGCCCGAGTATTGCAAGGACGCTGATGCCACAGCTGTTGACAAGCCCACCAGACCCGATGTGTCGGTAAATAGGTTCTTC…
2022_ncRNA_0	2022	NC_003266	Human_mastadenovirus_E	Adenoviridae	Mastadenovirus	L4	ouORF	5UTR	155	-190	275	ATC	9.0311e-06	0.0001625414067209	116.0	5.0	23.0	17.3	ATCAGGTTCTACGAGGACCAATCCCAGCCGCCCAAGGCCGAGCTGTCGGCCTGCGTCATCACCCAGGGGGCGATCCTGGCCCAATTGCAAGCTATCCAGAAATCCCGCCAAGAATTCTTGCTGAAAAAGGGCCGCGGGGTCTACCTTGATCCCCAGACCGGTGAGGAGCTTAACCCCGGCTTCCCCCAGGATGCCCCGAGGAAGCAGCAAGAAGCTGAAAGTGGAGCTGCCGCCCGTGGAGGATTTGGAGGAAGACTGGGAGAGCAGTCAGGCAGAGGAGGAGGAGATGGAAGACTGGGACAGCACTCAGGCAGAGGACAGCCTGCAAGACAGTCTGGAAGACGAGGAGGAGGCAGAGGAGGTGGAAGAAGTAGCCGCCGCCGCCAGACCGTCGTCCTC…
2022_ncRNA_0	2022	NC_003266	Human_mastadenovirus_E	Adenoviridae	Mastadenovirus	L4	ouORF	5UTR	155	-190	275	ATC	9.0311e-06	0.0001625414067209	116.0	5.0	23.0	17.3	ATCAGGTTCTACGAGGACCAATCCCAGCCGCCCAAGGCCGAGCTGTCGGCCTGCGTCATCACCCAGGGGGCGATCCTGGCCCAATTGCAAGCTATCCAGAAATCCCGCCAAGAATTCTTGCTGAAAAAGGGCCGCGGGGTCTACCTTGATCCCCAGACCGGTGAGGAGCTTAACCCCGGCTTCCCCCAGGATGCCCCGAGGAAGCAGCAAGAAGCTGAAAGTGGAGCTGCCGCCCGTGGAGGATTTGGAGGAAGACTGGGAGAGCAGTCAGGCAGAGGAGGAGGAGATGGAAGACTGGGACAGCACTCAGGCAGAGGACAGCCTGCAAGACAGTCTGGAAGACGAGGAGGAGGCAGAGGAGGTGGAAGAAGTAGCCGCCGCCGCCAGACCGTCGTCCTC…
2023_ncRNA_0	2023	NC_017825	Chimpanzee_adenovirus_Y25	Adenoviridae	Mastadenovirus	33K	ouORF	5UTR	170	-229	281	TTG	0.00051228	0.0049167853436018	126.4	32.2	32.5	17.6	TTGCGCAAGTTCGTGCCCGAGGATTACCATCCCTTCGAGATCAGGTTCTACGAGGACCAATCCCAGCCGCCCAAGGCCGAGCTGTCGGCCTGCGTCATCACCCAGGGGGCGATCCTGGCCCAATTGCAAGCCATCCAGAAATCCCGCCAAGAATTCTTGCTGAAAAAGGGCCGCGGGGTCTACCTCGACCCCCAGACCGGTGAGGAGCTCAACCCCGGCTTCCCCCAGGATGCCCCGAGGAAACAAGAAGCTGAAAGTGGAGCTGCCGCCCGTGGAGGATTTGGAGGAAGACTGGGAGAACAGCAGTCAGGCAGAGGAGATGGAGGAAGACTGGGACAGCACTCAGGCAGAGGAGGACAGCCTGCAAGACAGTCTGGAGGAAGACGAGGAGGAGGCAGA…
2023_ncRNA_0	2023	NC_017825	Chimpanzee_adenovirus_Y25	Adenoviridae	Mastadenovirus	22K	ouORF	5UTR	170	-229	281	TTG	0.00051228	0.0049167853436018	126.4	32.2	32.5	17.6	TTGCGCAAGTTCGTGCCCGAGGATTACCATCCCTTCGAGATCAGGTTCTACGAGGACCAATCCCAGCCGCCCAAGGCCGAGCTGTCGGCCTGCGTCATCACCCAGGGGGCGATCCTGGCCCAATTGCAAGCCATCCAGAAATCCCGCCAAGAATTCTTGCTGAAAAAGGGCCGCGGGGTCTACCTCGACCCCCAGACCGGTGAGGAGCTCAACCCCGGCTTCCCCCAGGATGCCCCGAGGAAACAAGAAGCTGAAAGTGGAGCTGCCGCCCGTGGAGGATTTGGAGGAAGACTGGGAGAACAGCAGTCAGGCAGAGGAGATGGAGGAAGACTGGGACAGCACTCAGGCAGAGGAGGACAGCCTGCAAGACAGTCTGGAGGAAGACGAGGAGGAGGCAGA…
2024_ncRNA_0	2024	NC_005336	Orf_virus	Poxviridae	Parapoxvirus	ORF128_ankyrin_repeat_protein	uORF	CDS	4	-51	-39	ATG	0.0081	0.045018679245283	207.1	29.6	72.5	47.7	ATGCTATATAATTGA
1994_ncRNA_0	1994	NC_007605	Human_gammaherpesvirus_4_(Epstein-Barr_virus)	Herpesviridae	Lymphocryptovirus	BALF2	uORF	5UTR	25	-162	-87	ATG	0.00051582	0.0049444152194063	45.6	10.9	15.1	25.8	ATGCCAAGATCGCTGAGACGTCAGTTCCCCGTGACGTGGGCCCTGGCCAGCCTGACTGACTTCCTGAAATCTTTGTAA
1994_ncRNA_0	1994	NC_009334	Human_herpesvirus_4_type_2_(Epstein-Barr_virus_type_2)	Herpesviridae	Lymphocryptovirus	single-stranded_DNA_binding_protein	uORF	5UTR	25	-162	-87	ATG	0.00051582	0.0049444152194063	45.6	10.9	15.1	25.8	ATGCCAAGATCGCTGAGACGTCAGTTCCCCGTGACGTGGGCCCTGGCCAGCCTGACTGACTTCCTGAAATCTTTGTAA
1994_ncRNA_0	1994	KF373730	Human_gammaherpesvirus_4_(Epstein-Barr_virus)	Herpesviridae	Lymphocryptovirus	BALF2	uORF	5UTR	25	-162	-87	ATG	0.00051582	0.0049444152194063	45.6	10.9	15.1	25.8	ATGCCAAGATCGCTGAGACGTCAGTTCCCCGTGACGTGGGCCCTGGCCAGCCTGACTGACTTCCTGAAATCTTTGTAA
1994_ncRNA_1	1994	NC_007605	Human_gammaherpesvirus_4_(Epstein-Barr_virus)	Herpesviridae	Lymphocryptovirus	BALF2	uORF	5UTR	10	-84	-54	ATG	1.0231e-05	0.0001817147482185	56.0	18.0	30.3	29.6	ATGAATAAACAGTGGGTGTTGCGTGATGAGTAA
1994_ncRNA_1	1994	NC_009334	Human_herpesvirus_4_type_2_(Epstein-Barr_virus_type_2)	Herpesviridae	Lymphocryptovirus	single-stranded_DNA_binding_protein	uORF	5UTR	10	-84	-54	ATG	1.0231e-05	0.0001817147482185	56.0	18.0	30.3	29.6	ATGAATAAACAGTGGGTGTTGCGTGATGAGTAA
1994_ncRNA_1	1994	KF373730	Human_gammaherpesvirus_4_(Epstein-Barr_virus)	Herpesviridae	Lymphocryptovirus	BALF2	uORF	5UTR	10	-84	-54	ATG	1.0231e-05	0.0001817147482185	56.0	18.0	30.3	29.6	ATGAATAAACAGTGGGTGTTGCGTGATGAGTAA
2043_ncRNA_0	2043	NC_001716	Human_betaherpesvirus_7_(HHV-7)	Herpesviridae	Roseolovirus	U36	N_ext	CDS	494	-27	1455	ATA	0.00346	0.0232084060171128	94.5	23.1	36.3	37.6	ATATCTGTTTTGGCATTGTCGTTAGACATGGCTTATAAGGGATGGAACTCCGATTCCTTTTCTATGAACTCAGAACTTTTTAATGAAATTCTTTTATATGCACACTTAGATTCAAGTGGAATAGATTCTGATGATCTTAACACAAATCCCAATACACTTGAAAATGAAATTAACTCCGTTGAAAAAACTTTAAATATTGAAGAACTGAAAAAAATTACAACTGCTTTAAATATTGACAACCGATGCAATATATGTTCAATTATAAACATCTGTTTACGACATGAAACCGATAAAATGTGGATCTATGACTATGCTCTTTTGTGTTACAAATGTAATGCTGCACCTAGAACTCCCTTGGCTGTCGTAATAATCGCCACCGAATTTATGCAGTTGATTCAA…
2047_ncRNA_0	2047	NC_003663	Cowpox_virus	Poxviridae	Orthopoxvirus	CPXV063_CDS	N_trunc	CDS	15	111	156	ATG	0.00026908	0.0028427844321269	88.2	49.7	24.4	24.8	ATGGCGGCTGCCACAGATACGAATATGACTAAACCGATGACCATTTAA
2051_ncRNA_1	2051	NC_014372	Tai_Forest_ebolavirus	Filoviridae	Ebolavirus	L	uORF	5UTR	11	-254	-221	ATT	0.0046088	0.0291298766850828	22.4	6.0	3.0	0.0	ATTAAATCACCTGATACAATTATGTTAATTAGCTAG
2051_ncRNA_2	2051	NC_014372	Tai_Forest_ebolavirus	Filoviridae	Ebolavirus	L	uORF	5UTR	6	-110	-92	ATG	0.0022268	0.0160961144854253	10.9	0.0	1.6	2.0	ATGACAAAGAGATTAGATTAG
2033_ncRNA_1	2033	NC_001806	Human_alphaherpesvirus_1_(Herpes_simplex_virus_1)	Herpesviridae	Simplexvirus	UL6	uORF	5UTR	30	-199	-109	ATG	6.6024e-06	0.0001240192264347	50.7	0.0	10.3	10.4	ATGGGGCACTTGCGCTCCGTCGAGCTGTTGTTGCGAGAGCTCTCGGATGCGCTTAAGGATTGGCTGCACCCCGTGCATAGACGTAAAATTTAA
2034_ncRNA_0	2034	NC_009333	Human_gammaherpesvirus_8_(Kaposi's_sarcoma-associated_herpesvirus)	Herpesviridae	Rhadinovirus	ORF64	uORF	CDS	10	-38	-8	CTG	6.298600000000001e-05	0.0008538111981592	373.2	111.7	91.4	54.7	CTGGCAGGCCTCCGGAAACTGTTTGTCGAATAG
2034_ncRNA_0	2034	GQ994935	Human_gammaherpesvirus_8_(Kaposi's_sarcoma-associated_herpesvirus)	Herpesviridae	Rhadinovirus	ORF64	uORF	CDS	10	-38	-8	CTG	6.298600000000001e-05	0.0008538111981592	373.2	111.7	91.4	54.7	CTGGCAGGCCTCCGGAAACTGTTTGTCGAATAG
2034_ncRNA_1	2034	NC_009333	Human_gammaherpesvirus_8_(Kaposi's_sarcoma-associated_herpesvirus)	Herpesviridae	Rhadinovirus	ORF64	mORF	CDS	2635	0	7905	ATG	2.1807e-08	7.672070390879478e-07	311.0	60.2	101.4	54.9	ATGGCAGCCCAGCCTCTGTACATGGAGGGAATGGCCTCCACCCACCAAGCTAACTGTATATTCGGAGAACATGCTGGATCCCAGTGCCTCAGCAACTGCGTCATGTACCTGGCGTCCAGCTATTATAACAGCGAAACCCCCCTCGTCGACAGAGCCAGCCTGGACGATGTACTTGAACAGGGCATGAGGCTGGACCTCCTCCTACGAAAATCTGGCATGCTGGGATTTAGACAATATGCCCAACTTCATCACATCCCCGGATTCCTCCGCACAGACGACTGGGCCACCAAGATCTTCCAGTCTCCAGAGTTTTATGGGCTCATCGGACAGGACGCGGCCATCCGCGAGCCATTCATCGAGTCCTTGAGGTCGGTTTTGAGTCGAAACTACGCGGGCACG…
2034_ncRNA_1	2034	GQ994935	Human_gammaherpesvirus_8_(Kaposi's_sarcoma-associated_herpesvirus)	Herpesviridae	Rhadinovirus	ORF64	mORF	CDS	2635	0	7905	ATG	2.1807e-08	7.672070390879478e-07	311.0	60.2	101.4	54.9	ATGGCAGCCCAGCCTCTGTACATGGAGGGAATGGCCTCCACCCACCAAGCTAACTGTATATTCGGAGAACATGCTGGATCCCAGTGCCTCAGCAACTGCGTCATGTACCTGGCGTCCAGCTATTATAACAGCGAAACCCCCCTCGTCGACAGAGCCAGCCTGGACGATGTACTTGAACAGGGCATGAGGCTGGACCTCCTCCTACGAAAATCTGGCATGCTGGGATTTAGACAATATGCCCAACTTCATCACATCCCCGGATTCCTCCGCACAGACGACTGGGCCACCAAGATCTTCCAGTCTCCAGAGTTTTATGGGCTCATCGGACAGGACGCGGCCATCCGCGAGCCATTCATCGAGTCCTTGAGGTCGGTTTTGAGTCGAAACTACGCGGGCACG…
2034_ncRNA_2	2034	NC_009333	Human_gammaherpesvirus_8_(Kaposi's_sarcoma-associated_herpesvirus)	Herpesviridae	Rhadinovirus	ORF64	iORF	CDS	53	25	184	AGG	0.0016236	0.0125477250119255	162.6	43.8	68.2	43.5	AGGGAATGGCCTCCACCCACCAAGCTAACTGTATATTCGGAGAACATGCTGGATCCCAGTGCCTCAGCAACTGCGTCATGTACCTGGCGTCCAGCTATTATAACAGCGAAACCCCCCTCGTCGACAGAGCCAGCCTGGACGATGTACTTGAACAGGGCATGA
2034_ncRNA_2	2034	GQ994935	Human_gammaherpesvirus_8_(Kaposi's_sarcoma-associated_herpesvirus)	Herpesviridae	Rhadinovirus	ORF64	iORF	CDS	53	25	184	AGG	0.0016236	0.0125477250119255	162.6	43.8	68.2	43.5	AGGGAATGGCCTCCACCCACCAAGCTAACTGTATATTCGGAGAACATGCTGGATCCCAGTGCCTCAGCAACTGCGTCATGTACCTGGCGTCCAGCTATTATAACAGCGAAACCCCCCTCGTCGACAGAGCCAGCCTGGACGATGTACTTGAACAGGGCATGA
2036_ncRNA_0	2036	NC_006998	Vaccinia_virus	Poxviridae	Orthopoxvirus	cowpox_A-type_inclusion_protein	uORF	5UTR	22	-255	-189	ATG	1.5607000000000002e-07	4.539526178934771e-06	133.8	20.0	34.5	17.9	ATGAATGTACACGCAACCAGGAAGACACGCAAGAAGTTGATGCACTGCGTTCGCGTATTAGAGAACTAG
2041_ncRNA_0	2041	NC_006273	Human_betaherpesvirus_5_(HHV-5_HCMV)	Herpesviridae	Cytomegalovirus	UL133	ouORF	CDS	104	-40	272	ATA	1.4198e-08	5.174896835395574e-07	608.1	97.1	116.5	134.1	ATAAATAGTGCGATGGCGTTTGTGGGAGAACGCAGTAGCAATGGGTTGCGACGTGCACGATCCTTCGTGGCAATGCCAATGGGGCGTTCCCACGATTATTGTGGCCTGGATAACATGCGCGGCTTTAGGAATTTGGTGTTTGGCGGGATCGTCGGCGGATGTCTCTTCGGGACCCGGCATCGCAGCCGTAGTCGGCTGTTCTGTTTTCATGATTTTCCTCTGCGCGTATCTCATCCGTTACCGGGAATTCTTCAAAGACTCCGTAATCGACCTCCTTACCTGCCGATGGGTTCGCTACTGCAGCTGCAGCTGTAA
2063_ncRNA_0	2063	NC_002642	Yaba-like_disease_virus	Poxviridae	Yatapoxvirus	6L	N_trunc	CDS	119	90	447	ATG	0.0006217	0.005726674111627	115.2	63.3	34.1	33.8	ATGTATTCGTACAGAAGCCGCTCTCCTGCTGGAAAAGTGTTTCAAGTTTTAAAAATGTTTAGAAGAGATTCTGAGATTGTTTTTGGAGAAAATTTTAGACACATTGTTAAAAATTTTAAAACATTAGGAATAGAGGATACAGTTCAAGCTGTAAAGTGTTTTACGATTGGAAAAAATGCTCTGAGGGAGTCTGTTTCAATGGTAGATTTATGTGCTTCATTAGCAGAGTATTGGGGGGGTGAGGATTTACCAACCAATGATAGTTTGCAAGCTCTTAAGTTAATGACCATTCTTTTATCGGATGATGATTATTCTTTTATTGATTTGTGTCTTAGGGTTAGGCTAAAAAAACTTAAGTAA
2066_ncRNA_0	2066	NC_011202	Human_mastadenovirus_B_(HAdV-B)	Adenoviridae	Mastadenovirus	L4	uORF	5UTR	50	-219	-69	TTG	8.691e-05	0.001113224452497	174.3	118.1	29.0	26.3	TTGCTCCGGAAGATTACCACCCCTATGAAATCAAGTTCTATGAGGACCAATCACAGCCTCCAAAGGCCGAACTTTCGGCCTGCGTCATCACCCAGGGGGCAATTCTGGCCCAATTGCAAGCCATCCAAAAATCCCGCCAAGAATTTCTACTGA
2066_ncRNA_0	2066	NC_011202	Human_mastadenovirus_B_(HAdV-B)	Adenoviridae	Mastadenovirus	L4	uORF	5UTR	50	-219	-69	TTG	8.691e-05	0.001113224452497	174.3	118.1	29.0	26.3	TTGCTCCGGAAGATTACCACCCCTATGAAATCAAGTTCTATGAGGACCAATCACAGCCTCCAAAGGCCGAACTTTCGGCCTGCGTCATCACCCAGGGGGCAATTCTGGCCCAATTGCAAGCCATCCAAAAATCCCGCCAAGAATTTCTACTGA
2068_ncRNA_1	2068	NC_001731	Molluscum_contagiosum_virus_subtype_1	Poxviridae	Molluscipoxvirus	MC131L	uORF	5UTR	35	-254	-149	ATG	0.00053685	0.005118240285406	119.6	2.9	17.4	26.6	ATGTCTGTGTGCGATCTGGAGAACTTGCCTTTTGCGGGGTCAGTCACAGGCGCAGAAGTACACGAACTGGATTTGCGCGCGGCACTTGCAACTCCGGCCCGACACTAG
2069_ncRNA_0	2069	NC_001731	Molluscum_contagiosum_virus_subtype_1	Poxviridae	Molluscipoxvirus	MC082L	mORF	CDS	169	0	507	ATG	1.4112e-12	8.838822061855669e-11	315.8	144.0	118.2	110.5	ATGGACAAAAAACAGCTGTACCGGCGCCTGATCCTGAAGTCCACCAGCACGCCGGTGATGACCAAGGACGAACTCACGCAGATCACGCGCATTACCGAGTACGTGTACCTGGGCAGCTACAACAACGCCATGGCACTGGAAAGCAGCGGCGTGCCGTTCCGCTACGTGCTGAACATGTCCATGGTCCGCTACTCGCTGCCGGGCAGCAGCGCCACCATCGTCCACATCCCCATTCCCGACAACGACCAGGTGCACATCGCGAAGTACTTCGACGGCGTGGCGGCGTTCCTGGAACGCTGCGAGAAGAGCCACACGCCGGTGCTGGTGCACTGCATTGCGGGCGTGAACCGCAGCGGCGCCATGATCATGGCCTACCTGCTGCACACGCGCAACCGGCAA…
2071_ncRNA_0	2071	NC_001716	Human_betaherpesvirus_7_(HHV-7)	Herpesviridae	Roseolovirus	U2	uORF	5UTR	40	-223	-103	CTG	4.0746e-12	2.4570697406947893e-10	330.2	29.0	87.7	48.5	CTGCAAGAGCAGATGAGCGGGCAGCGTTTCCTGATGTTGGAACCCAGATTTTTCGTTGCTAAGTTTGTGACTCTCTCCCTTTATTGCCTTGTTTGCTGGTGGGTTTTGAAATTGACATGGTAA
2071_ncRNA_1	2071	NC_001716	Human_betaherpesvirus_7_(HHV-7)	Herpesviridae	Roseolovirus	U2	uORF	5UTR	23	-140	-71	TTG	0.0029304	0.0202599852631578	76.0	4.4	14.0	29.1	TTGCCTTGTTTGCTGGTGGGTTTTGAAATTGACATGGTAATTAATAAACAGCGTTCGTGCTTTAGAGTATGA
2074_ncRNA_3	2074	NC_001454	Human_mastadenovirus_F	Adenoviridae	Mastadenovirus	E3A	uORF	5UTR	4	-259	-247	CTG	0.0016	0.0124063360504067	11.9	17.9	5.7	5.2	CTGCTACTACTTTAA
2057_ncRNA_2	2057	NC_003266	Human_mastadenovirus_E	Adenoviridae	Mastadenovirus	L5	uORF	CDS	18	-57	-3	CTG	1.7368e-06	3.823989073612683e-05	343.5	28.3	37.8	28.1	CTGAAGGGGATGTCAAATTCCTCCTGTCCCTCAATCTTCATTTTTTATTTCTATTAG
2057_ncRNA_1	2057	NC_003266	Human_mastadenovirus_E	Adenoviridae	Mastadenovirus	L5	mORF	CDS	425	0	1275	ATG	0.0003959	0.0039576564479638	1038.8	83.4	185.1	107.4	ATGTCCAAAAAGCGCGCGCGGGTGGATGATGGCTTCGACCCCGTGTATCCCTACGATGCAGACAACGCACCGACCGTGCCCTTCATCAACCCTCCCTTCGTCTCTTCAGATGGATTCCAAGAAAAGCCCCTGGGGGTGTTGTCCCTTAGGCTGGCCGACCCTGTCACCACCAAGAATGGGGAAATTACCCTCAAGCTGGGGGAGGGGGTGGACCTTGACGACTCGGGAAAACTCATTGCAAACACAGTAAACAAGGCCATTGCCCCTCTCAGTTTTTCCAACAACACCATTTCCCTTAACATGGATACCCCTTTATACACCAAAGATGGAAAACTATCCTTACAAGTTTCTCCACCATTAAGTATATTAAAATCAACAATTTTGAATACATTAGCTCTA…
2057_ncRNA_0	2057	NC_003266	Human_mastadenovirus_E	Adenoviridae	Mastadenovirus	L5	iORF	CDS	73	28	247	ATG	1.3822e-11	7.922141238207546e-10	1838.5	178.3	349.1	245.1	ATGGCTTCGACCCCGTGTATCCCTACGATGCAGACAACGCACCGACCGTGCCCTTCATCAACCCTCCCTTCGTCTCTTCAGATGGATTCCAAGAAAAGCCCCTGGGGGTGTTGTCCCTTAGGCTGGCCGACCCTGTCACCACCAAGAATGGGGAAATTACCCTCAAGCTGGGGGAGGGGGTGGACCTTGACGACTCGGGAAAACTCATTGCAAACACAGTAA
2059_ncRNA_0	2059	NC_010956	Human_mastadenovirus_D	Adenoviridae	Mastadenovirus	L4	mORF	CDS	227	0	681	ATG	5.7232e-13	3.6697566121372034e-11	238.6	51.7	60.8	55.9	ATGAGCAAGGAGATTCCCACCCCTTACATGTGGAGCTATCAGCCCCAGATGGGCCTGGCCGCGGGCGCCTCCCAAGACTACTCCACACGCATGAACTGGCTCAGTGCCGGCCCCTCGATGATATCACGGGTCAACGGGGTCCGCAGTCATCGAAACCAGATATTGTTGGAGCAGGCGGCGGTCACCTCCACGCCCAGGGCAAAGCTCAACCCGCGTAATTGGCCCTCCACCCTGGTGTATCAGGAAATCCCCGGGCCGACTACCGTACTACTTCCGCGTGACGCACTGGCCGAAGTCCGCATGACTAACTCAGGTGTCCAGCTGGCCGGCGGCGCTTCCCGGTGCCCGCTCCGCCCACAATCGGGTATAAAAACCCTGGTGATCCGAGGCAGAGGCACA…
2061_ncRNA_1	2061	NC_011202	Human_mastadenovirus_B_(HAdV-B)	Adenoviridae	Mastadenovirus	E1A	iORF	CDS	10	52	82	ATG	0.0054455	0.0333863587827183	102.3	11.1	13.9	33.9	ATGAAATATTGGAGCTTGTGGTGCACGCCCTGA
2077_ncRNA_0	2077	NC_003310	Monkeypox_virus_Zaire-96-I-16	Poxviridae	Orthopoxvirus	E5R	uORF	5UTR	61	-217	-34	TTG	0.0014061	0.0112090177710349	338.5	62.0	74.7	55.2	TTGGGTAAAACAGATTTCTCGAATATACGGGCAAAGTTAGAATCCCCGGTAACTACCATAGTGGGATATCATCCAGCGGCCAGAGACCACCAATTCGAGAAAGATCGATCATTTGAAATTATCAACGTTTTACTGGAATTAGACAACAAGACACCTATAAATTGGGCTCAAGGGTTTATTTATTAA
2081_ncRNA_0	2081	NC_004500	Human_papillomavirus_type_92	Papillomaviridae	Betapapillomavirus	E4	uORF	CDS	8	-27	-3	ATG	0.00098863	0.0083448522687033	122.3	33.8	13.0	18.0	ATGGTGCCTATTTTATGGATGGATTAA
2081_ncRNA_1	2081	NC_004500	Human_papillomavirus_type_92	Papillomaviridae	Betapapillomavirus	E4	iORF	CDS	3	58	67	ATG	0.0019531	0.0145750799708275	67.5	12.0	9.0	22.0	ATGGGAAGTTAA
2053_ncRNA_2	2053	NC_006998	Vaccinia_virus	Poxviridae	Orthopoxvirus	putative_monoglyceride_lipase	N_trunc	CDS	13	93	132	ATG	0.0027834	0.019380127770217	18.7	1.9	3.1	0.5	ATGAAAGAAATAGAAACTTGGATTTTTAATAGAGTGAAGTGA
2055_ncRNA_1	2055	NC_017825	Chimpanzee_adenovirus_Y25	Adenoviridae	Mastadenovirus	fiber	N_ext	CDS	462	-57	1329	CTG	1.4891e-11	8.499761814445096e-10	1349.4	189.2	262.5	163.8	CTGAAGGGGATGTCAAATTCCTCCTGTCCCTCAATCTTCATTTTTATCTTCTATCAGATGTCCAAAAAGCGCGCGCGGGTGGATGATGGCTTCGACCCCGTGTACCCCTACGATGCAGACAACGCACCGACTGTGCCCTTCATCAACCCTCCCTTCGTCTCTTCAGATGGATTCCAAGAAAAGCCCCTGGGGGTGTTGTCCCTGCGACTGGCCGACCCCGTCACCACCAAGAATGGGGCTGTCACCCTCAAGCTGGGGGAGGGGGTGGACCTCGACGACTCGGGAAAACTCATCTCCAAAAATGCCACCAAGGCCACTGCCCCTCTCAGTATTTCCAACGGCACCATTTCCCTTAACATGGCTGCCCCTTTTTACAACAACAATGGAACGTTAAGTCTC…
2055_ncRNA_0	2055	NC_017825	Chimpanzee_adenovirus_Y25	Adenoviridae	Mastadenovirus	fiber	iORF	CDS	102	28	334	ATG	2.6413e-13	1.7383402105619498e-11	1376.6	176.8	368.8	282.9	ATGGCTTCGACCCCGTGTACCCCTACGATGCAGACAACGCACCGACTGTGCCCTTCATCAACCCTCCCTTCGTCTCTTCAGATGGATTCCAAGAAAAGCCCCTGGGGGTGTTGTCCCTGCGACTGGCCGACCCCGTCACCACCAAGAATGGGGCTGTCACCCTCAAGCTGGGGGAGGGGGTGGACCTCGACGACTCGGGAAAACTCATCTCCAAAAATGCCACCAAGGCCACTGCCCCTCTCAGTATTTCCAACGGCACCATTTCCCTTAACATGGCTGCCCCTTTTTACAACAACAATGGAACGTTAA
2113_ncRNA_0	2113	NC_003461	Human_respirovirus_1	Paramyxoviridae	Respirovirus	HN	mORF	CDS	575	0	1725	ATG	0.00027566	0.0029045148157381	104.4	4.0	17.6	14.1	ATGGCTGAAAAAGGGAAAACAAATAGTTCATATTGGTCTACAACCCGAAATGACAATTCCACGGTAAACACACACATTAATACACCAGCAGGAAGGACACACATCTGGCTACTGATTGCAACAACAATGCATACAGTATTGTCCTTCATTATCATGATCCTATGCATTGACCTAATTATAAAACAAGACACTTGTATGAAGACAAACATCATGACAGTATCCTCCATGAACGAAAGTGCCAAAATAATCAAAGAGACAATCACAGAATTAATCAGACAAGAAGTAATATCAAGGACCATAAACATACAAAGTTCAGTACAAAGCGGGATCCCAATATTGTTAAACAAGCAAAGCAGAGATCTCACACAATTAATAGAGAAGTCATGCAACAGACAGGAA…
2094_ncRNA_0	2094	NC_009333	Human_gammaherpesvirus_8_(Kaposi's_sarcoma-associated_herpesvirus)	Herpesviridae	Rhadinovirus	ORF11	uORF	5UTR	70	-227	-17	ATT	1.6201e-05	0.000268745837372	162.6	13.8	56.0	40.9	ATTCAACGGGACACAATAGTGGGCGTGGCAATGGCTTGCTATATCCACCCCGGTAAGGCAGCCAGCCAGGCACCATACAGCTTCTACGACTGCAAAGAAGAGAGCTGGCACGTGGGGCTCTTCCAGATCAAACACGGACCTGGAGGGGTCTGTACACCACCTTGCCACGTAGCGATTAGGGCCGACCGCCACGAGGAACCCATGCAATCGTGA
2128_ncRNA_0	2128	NC_011203	Human_mastadenovirus_B_(HAdV-B)	Adenoviridae	Mastadenovirus	L2	uORF	5UTR	47	-247	-106	ACG	0.0001087	0.0013427882704282	865.0	142.1	197.4	125.0	ACGTCTTCAACCGCTTCCCTGAGAACCAGATCCTCATCCGCCCGCCGGCGCCCACAATTACCACCGTCAGTGAAAACGTTCCTGCTCTCACAGATCACGGGACCCTGCCGTTACGCAGCAGTATCCGGGGAGTCCAGCGCGTGA
2129_ncRNA_1	2129	NC_001564	Cell_fusing_agent_virus_(CFAV)	Flaviviridae	Flavivirus	flavivirus_polyprotein_gene	uORF	5UTR	10	-51	-21	AAG	0.005972	0.0358655754355616	11.3	2.6	4.5	2.0	AAGTTGTTTTTAATTTTTGCCGAGAGACCGTGA
2129_ncRNA_0	2129	NC_001564	Cell_fusing_agent_virus_(CFAV)	Flaviviridae	Flavivirus	flavivirus_polyprotein_gene	mORF	5UTR	3341	0	10023	ATG	0.00046238	0.0045041159094097	106.9	35.0	30.3	27.9	ATGAAGAGGAAGGATTTGGAGGCGCGAGGAAAAGCGCCAGGGAGGGATTTTTCCACCCCGTTCTGGGGAAGAGAAGGTAGGAGAAAGGACAAGGAAAAGGGAGGGGAGTCTCCCTCAAATCGGCAAGTGACCCTGAATACACCCATCCAGAGTGGGCGTAGGGCAGGGAAAAGACAGCGTGTTGGCCTGCTAGGAAGGCTGGGAGTTGGATGGGGATCCTTCTTACAGGAGGACATCGTCCAAGCCCTCATTCACATGGCATTGGTGCTTCATGCCCTGTTTTCCTCCATCGACCGGCGAATTCGCTCATTATCTCGACGTGTTACCGCTCTTGAATCTCGACGAACCACAGGAGATCCTATGACGCTAGCTTTCATCTTGGGCTTTCTCACAGTGTTA…
2111_ncRNA_0	2111	NC_001552	Murine_respirovirus	Paramyxoviridae	Respirovirus	HN	ouORF	CDS	36	-41	67	TTG	0.0023301	0.0167283626809453	87.9	2.9	19.8	13.0	TTGCTCACCACTATAGCTTTCACCTCAAGTAAGTACAGATCATGGATGGTGACAGGAGCAAGCGGGACTCGTACTGGTCTACCTCCCCTGGTGGTAGCACTACAAAATTAG
2123_ncRNA_0	2123	NC_004541	Walrus_calicivirus	Caliciviridae	Vesivirus	capsid	uORF	5UTR	61	-232	-49	ATG	2.329e-14	1.6658947976453276e-12	310.8	50.6	62.8	54.6	ATGCATGTCTATATGCCAGTCAACACGGAGAGGAATTCTACACCAACAAGATTGTCCCACTCATTGAGCGGGCAATTGAACTTGAAGGTCTACACATTGAGGTCCCGGAATTCCATCAAGCTGTTGCAGCTTACAACGGGTACTTCAATGGTACTGAGGGCCAACCAAGCCAGATCGCTTTCGTGA
2124_ncRNA_1	2124	NC_005080	Argentinian_mammarenavirus	Arenaviridae	Mammarenavirus	Z_protein	ouORF	CDS	38	-32	82	CTG	0.00041504	0.0041201790522875	76.2	18.4	32.9	21.6	CTGAGTGTGACTTACTGCGAAGAGGCAGACAAATGGGCAACTGCAACGGGGCATCCAAGTCTAACCAGCCAGACTCCTCAAGAGCCACACAGCCAGCCGCAGAATTTAGGAGGGTAG
2124_ncRNA_0	2124	NC_005080	Argentinian_mammarenavirus	Arenaviridae	Mammarenavirus	Z_protein	mORF	CDS	94	0	282	ATG	0.0069408	0.0400697437700439	168.4	34.3	50.2	38.6	ATGGGCAACTGCAACGGGGCATCCAAGTCTAACCAGCCAGACTCCTCAAGAGCCACACAGCCAGCCGCAGAATTTAGGAGGGTAGCTCACAGCAGTCTATATGGTAGATATAACTGTAAGTGCTGCTGGTTTGCTGATACCAATTTGATAACCTGTAATGATCACTACCTTTGTTTAAGGTGCCATCAGGGTATGTTAAGGAATTCAGATCTCTGCAATATCTGCTGGAAGCCCCTGCCCACCACAATCACAGTACCGGTGGAGCCAACAGCACCACCACCATAG
2168_ncRNA_0	2168	NC_005134	Human_papillomavirus_type_96	Papillomaviridae	Betapapillomavirus	E7	N_trunc	CDS	98	3	297	ATT	4.8731e-11	2.620018980641593e-09	154.5	1.0	34.9	26.7	ATTGGGAAAGAAGCAACTATACCAGACATAAAGCTGGAGCTGCAAGACCTTGTCCTGCCCATTGACCTGCATTGTGACGAAGAGTTGACAGAAGAGCAGTCAGAAAACCTGTCAGAATCTACAGTAGCAGAGGTGGAGCCTCAGAGAACTCTGTACAAGATTGTAGTACCGTGTGGAGGCTGTGATTCCCGGCTGAAAATCTACGTTTCTGCTACACAGTTTGGAATTCGTTCTTTAGAAGACTTGCTGCTAGAAGAACCTTCTTTGCTGTGTCCTGCTTGCAGAAATGGCAGATAA
2171_ncRNA_0	2171	NC_002161	Bovine_respirovirus_3	Paramyxoviridae	Respirovirus	phosphoprotein_P	uORF	5UTR	8	-115	-91	ATG	8.0431e-06	0.0001476294602907	47.2	0.0	9.7	6.3	ATGACCACTATCACCAGCAACAAGTAA
2132_ncRNA_0	2132	NC_006273	Human_betaherpesvirus_5_(HHV-5_HCMV)	Herpesviridae	Cytomegalovirus	UL94	N_ext	CDS	354	-27	1035	TTG	1.8296e-05	0.0002980059101876	177.0	52.4	38.3	27.7	TTGCCGTCTCTTCGCGCGTCACTCTTCATGGCTTGGCGCAGCGGGCTTTGCGAGACCGATTCCAGAACTTTGAAGCAGTTCTTGCAAGAGGAATGCATGTGGAAGCTGGTCGGCAAGAGCCGGAAACACCGCGAGTATCGGGCCGTCGCTTGCCGTTCGACGATCTTTAGTCCGGAGGACGACGGCTCGTGTATCTTGTGCCAATTGCTGTTGTTCTACCGCGACGGCGAATGGATCCTCTGTCTTTGCTGCAACGGCCGTTATCAAGGCCACTATGGCGTGGGCCACGTACATCGGCGTCGTCGACGCATCTGTCATTTACCTACCTTGTACCAACTGAGCTTCGGAGGTCCTTTGGGTCCAGCCAGCATTGATTTCTTGCCAAGCTTTAGCCAGGTG…
2134_ncRNA_0	2134	NC_001798	Human_alphaherpesvirus_2_(Herpes_simplex_virus_2)	Herpesviridae	Simplexvirus	UL37	ouORF	5UTR	265	-187	608	ACG	7.5052e-06	0.0001391984220251	89.8	9.7	26.3	24.4	ACGAACGGAATGCCGGGACATAACGCGCCGTATAACACGCCGCGCCTTCGCGGCGTACTTGCGACACGCCCGGGGTTTCGAAGGGTCCCCGGGCGATACTTAGCCCCTCCGTATAGGGCGGCGGCAGTCATTCCCGTTTGGGCCCGCGGTCTCCGCGCCGCGTCGCCGAGCGCGCACGCCGGTCGCCATGTCGGACAGCGCGCTCCAGGTCCCGGCGCCCGCCGGCATGACCCCCCCGTCCGCTCCACCCCCAAACGGACCGTTGCAGGTCCTGTTGGGGAGCCTGACCAACCTCCGCCGGCCGCCCTCCCCCTCGAGCGAGCCGGCGGGCAGCGCGGACGAGCCGGCGTTTCTGTCCGCGGCCAAACTGCGCGCCGCCACGGCGGCGTTTCTGTTGTC…
2136_ncRNA_1	2136	NC_003310	Monkeypox_virus_Zaire-96-I-16	Poxviridae	Orthopoxvirus	D15L	uORF	5UTR	5	-247	-232	ATG	0.0001286	0.0015398891598915	51.2	3.0	3.9	11.9	ATGGAAAGTTATATGTAA
2136_ncRNA_2	2136	NC_003310	Monkeypox_virus_Zaire-96-I-16	Poxviridae	Orthopoxvirus	D15L	uORF	5UTR	10	-165	-135	ATG	0.0015247	0.0119875546768982	10.5	0.0	2.0	8.4	ATGGAAAAGACTTCCAAACTTAATCACTCCTAG
2137_ncRNA_1	2137	NC_003417	Mayaro_virus	Togaviridae	Alphavirus	nonstructural_polyprotein_nsP1-nsP2-nsP3-nsP4	ouORF	CDS	44	-58	74	TTG	0.00094228	0.0080347554350877	109.7	35.4	18.4	15.4	TTGTTCCGCCGGTCGTCTCTAAGCTCTTCCTCTGCATTGCAAGAGTTTACCACTCATCATGTCGAAAGTCTTTGTAGACATCGAGGCCGAGAGCCCGTTTTTAAAATCACTACAAAGAGCATTTCCAGCATTTGA
2137_ncRNA_1	2137	NC_003417	Mayaro_virus	Togaviridae	Alphavirus	nonstructural_polyprotein_nsP1-nsP2-nsP3	ouORF	CDS	44	-58	74	TTG	0.00094228	0.0080347554350877	109.7	35.4	18.4	15.4	TTGTTCCGCCGGTCGTCTCTAAGCTCTTCCTCTGCATTGCAAGAGTTTACCACTCATCATGTCGAAAGTCTTTGTAGACATCGAGGCCGAGAGCCCGTTTTTAAAATCACTACAAAGAGCATTTCCAGCATTTGA
2137_ncRNA_0	2137	NC_003417	Mayaro_virus	Togaviridae	Alphavirus	nonstructural_polyprotein_nsP1-nsP2-nsP3-nsP4	mORF	CDS	1819	0	5457	ATG	0.0039779	0.0259813025129342	163.6	23.0	53.2	56.6	ATGTCGAAAGTCTTTGTAGACATCGAGGCCGAGAGCCCGTTTTTAAAATCACTACAAAGAGCATTTCCAGCATTTGAAGTGGAAGCACAGCAGGTCACGCCGAACGACCATGCTAATGCTAGAGCATTCTCGCATCTGGCTACGAAATTGATAGAGCAAGAGACAGAAAAAGACACGCTCATCCTGGATATCGGCAGTGCACCAGCCAGGAGAATGATGTCTGAGCACACATACCATTGTGTGTGCCCAATGCGCAGCGCTGAGGACCCAGAGCGTCTGCTGTATTATGCTAGGAAGTTGGCTAAGGCATCAGGCGAAGTCGTTGACAGAAACATCGCAGCGAAGATAGACGACCTGCAGTCAGTGATGGCAACCCCGGATAACGAGTCACGGACCTTT…
2137_ncRNA_0	2137	NC_003417	Mayaro_virus	Togaviridae	Alphavirus	nonstructural_polyprotein_nsP1-nsP2-nsP3	mORF	CDS	1819	0	5457	ATG	0.0039779	0.0259813025129342	163.6	23.0	53.2	56.6	ATGTCGAAAGTCTTTGTAGACATCGAGGCCGAGAGCCCGTTTTTAAAATCACTACAAAGAGCATTTCCAGCATTTGAAGTGGAAGCACAGCAGGTCACGCCGAACGACCATGCTAATGCTAGAGCATTCTCGCATCTGGCTACGAAATTGATAGAGCAAGAGACAGAAAAAGACACGCTCATCCTGGATATCGGCAGTGCACCAGCCAGGAGAATGATGTCTGAGCACACATACCATTGTGTGTGCCCAATGCGCAGCGCTGAGGACCCAGAGCGTCTGCTGTATTATGCTAGGAAGTTGGCTAAGGCATCAGGCGAAGTCGTTGACAGAAACATCGCAGCGAAGATAGACGACCTGCAGTCAGTGATGGCAACCCCGGATAACGAGTCACGGACCTTT…
2139_ncRNA_1	2139	NC_003663	Cowpox_virus	Poxviridae	Orthopoxvirus	CPXV035_CDS	uORF	5UTR	9	-107	-80	ATG	0.0079891	0.0448381318533487	6.0	0.0	2.9	1.0	ATGATAGACGGAAATTTAAAAAGGAATTAA
2139_ncRNA_0	2139	NC_003663	Cowpox_virus	Poxviridae	Orthopoxvirus	CPXV035_CDS	uORF	5UTR	13	-82	-43	ATT	0.0006872	0.0062284988717948	51.1	0.2	26.0	13.0	ATTAATGTCGAAATGATTTTTATAAAAATATTGAATATATAA
2140_ncRNA_1	2140	NC_014373	Bundibugyo_ebolavirus	Filoviridae	Ebolavirus	GP	uORF	5UTR	17	-234	-183	ATG	2.027e-05	0.0003250389129	56.2	13.0	8.0	3.0	ATGGGTTCATTATTAACAGTGTTGCTTTTAGATTGTACCTTTGCTCACAGATAG
2140_ncRNA_1	2140	NC_014373	Bundibugyo_ebolavirus	Filoviridae	Ebolavirus	GP	uORF	5UTR	17	-234	-183	ATG	2.027e-05	0.0003250389129	56.2	13.0	8.0	3.0	ATGGGTTCATTATTAACAGTGTTGCTTTTAGATTGTACCTTTGCTCACAGATAG
2140_ncRNA_1	2140	NC_014373	Bundibugyo_ebolavirus	Filoviridae	Ebolavirus	GP	uORF	5UTR	17	-234	-183	ATG	2.027e-05	0.0003250389129	56.2	13.0	8.0	3.0	ATGGGTTCATTATTAACAGTGTTGCTTTTAGATTGTACCTTTGCTCACAGATAG
2140_ncRNA_0	2140	NC_014373	Bundibugyo_ebolavirus	Filoviridae	Ebolavirus	GP	uORF	5UTR	17	-171	-120	ATG	3.106800000000001e-07	8.464201446188341e-06	64.3	14.0	7.9	5.8	ATGGTATCAAATCTTATTAAGAAAAAGAACACGATGAAGATTAACGCGACCTAG
2140_ncRNA_0	2140	NC_014373	Bundibugyo_ebolavirus	Filoviridae	Ebolavirus	GP	uORF	5UTR	17	-171	-120	ATG	3.106800000000001e-07	8.464201446188341e-06	64.3	14.0	7.9	5.8	ATGGTATCAAATCTTATTAAGAAAAAGAACACGATGAAGATTAACGCGACCTAG
2140_ncRNA_0	2140	NC_014373	Bundibugyo_ebolavirus	Filoviridae	Ebolavirus	GP	uORF	5UTR	17	-171	-120	ATG	3.106800000000001e-07	8.464201446188341e-06	64.3	14.0	7.9	5.8	ATGGTATCAAATCTTATTAAGAAAAAGAACACGATGAAGATTAACGCGACCTAG
2172_ncRNA_0	2172	NC_001348	Human_alphaherpesvirus_3_(HHV-3)	Herpesviridae	Varicellovirus	ORF15	uORF	5UTR	47	-233	-92	ATG	0.00926	0.0498387032833176	32.7	2.0	8.3	5.2	ATGGGGGGGAAACTCCCCGAAACCACATGGCAGGAGGGAATCGGAATTCGCGAATATTGTGTGGCTCCTCCAGTGGACCCTGCAGGAACCCTGGATTATTCTGAATTATCACGTGAATCTGACGTAATATGTACAGTTAAATAA
2176_ncRNA_0	2176	NC_003663	Cowpox_virus	Poxviridae	Orthopoxvirus	CPXV044_CDS	mORF	CDS	424	0	1272	ATG	1.3407e-08	4.908678903954802e-07	126.3	27.0	33.4	33.8	ATGAATCCGGATAAAACAATCGCAGTGATTACAGAGACTATTCCTATAGGTATGCAATTTGATAAAGTATATTTGTCTACATTTAACGTGTGGAGGGAAATTCTATCCAATACCACAAAAACACTAGATATATCATCTTTTTATTGGAGTTTATCGGATGAAGTGGGTACGAATTTCGGCACGATAATATTAAATGAGATTATACAATTACCCAAAAGAGGAGTACGCGTTAGAGTAGCCGTCAATAAATCCAACAAACCATTAAAGGATGTTGAAACGCTACAAATGGCCGGAGTTGAAGTAAGATACATAGATATTACAAATATCCTAGGAGGAGTTCTTCATACAAAATTTTGGATATCCGATAATACACATATTTATTTAGGAAGCGCTAACATG…
2178_ncRNA_0	2178	NC_009028	Ilheus_virus	Flaviviridae	Flavivirus	POLY	mORF	5UTR	3424	0	10272	ATG	4.6709e-07	1.2111074321152309e-05	231.0	25.0	95.8	80.2	ATGTCTAAAAAACCAGGAAAGTCCGCTGCAAAGCGGACTGTCAATATGCTAAAACGCCTGGCTAGCGTGTCCCCCTCAAGGGGGCGAAGAACTATTCGGAGAATGCTAGATGTGAGAGGAGCACCAAGATTGATCCTAGCCCTCATGGCTTTTTTCCGTTTCGCAGCAATCAAGCCCACTCTGGGCTTGAAAAAACGATGGCGTTCTGTCAACAAGACAGTCGCTGTCAAACATCTGACCAACTTCAAAAAGGAACTGACCACCATGCTCGACTCAGTCAACAAGCGCAAGGAAAAGAAGAAGAGCTTCTCAACGGCCCTGCTCTGGATTACCATGATCACAGCGGTCGCCGGCCTCAAGATCTCATCACACAGAGACCGGCCTCTGCTGATGGTGAAC…
2180_ncRNA_0	2180	NC_001664	Human_betaherpesvirus_6A	Herpesviridae	Roseolovirus	U46	uORF	5UTR	60	-197	-17	ATG	6.0015999999999994e-06	0.0001137227156335	66.4	21.3	16.5	11.5	ATGTCTGTAGTCCAAAGTTCATTGATGTCCACATTTCGAAAGACGAAAAATTCAATGTATCTCGAGCTCGTTTGTCTCTGTAGGGTAATCGTTTCGGAGATCTTTTCTGAAATTGCGCTGTACATTTTTCCAGGTGACAGAGAGCTGTCTGCTGTTAATCACGTCGACGCGAAGACTAGTTGA
2183_ncRNA_0	2183	NC_009333	Human_gammaherpesvirus_8_(Kaposi's_sarcoma-associated_herpesvirus)	Herpesviridae	Rhadinovirus	ORF59	mORF	CDS	396	0	1188	ATG	0.009297	0.0499797300630461	137.0	51.3	20.9	16.2	ATGCCTGTGGATTTTCACTATGGGGTCAGGGTGGACGTGACCCTCCTGTCTAAAATCAGGAGGGTCAATGAACACATTAAGAGTGCCACTAAAACCGGAGTAGTGCAAGTGCACGGATCGGCTTGCACGCCAACCCTCAGTGTGCTGTCCAGCGTGGGGACAGCTGGCGTTCTGGGGTTAAGAATAAAGAATGCCCTTACGCCCCTGGTGGGACACACGGAAGGCAGTGGAGACGTTAGCTTCAGCTTCAGGAATACGTCCGTCGGTAGCGGCTTCACGCACACGCGTGAGCTATTCGGTGCGAATGTACTCGACGCTGGCATAGCCTTTTATCGAAAGGGGGAGGCATGCGATACGGGGGCCCAACCGCAGTTCGTCAGGACCACCATTTCCTACGGG…
2183_ncRNA_0	2183	GQ994935	Human_gammaherpesvirus_8_(Kaposi's_sarcoma-associated_herpesvirus)	Herpesviridae	Rhadinovirus	ORF59	mORF	CDS	396	0	1188	ATG	0.009297	0.0499797300630461	137.0	51.3	20.9	16.2	ATGCCTGTGGATTTTCACTATGGGGTCAGGGTGGACGTGACCCTCCTGTCTAAAATCAGGAGGGTCAATGAACACATTAAGAGTGCCACTAAAACCGGAGTAGTGCAAGTGCACGGATCGGCTTGCACGCCAACCCTCAGTGTGCTGTCCAGCGTGGGGACAGCTGGCGTTCTGGGGTTAAGAATAAAGAATGCCCTTACGCCCCTGGTGGGACACACGGAAGGCAGTGGAGACGTTAGCTTCAGCTTCAGGAATACGTCCGTCGGTAGCGGCTTCACGCACACGCGTGAGCTATTCGGTGCGAATGTACTCGACGCTGGCATAGCCTTTTATCGAAAGGGGGAGGCATGCGATACGGGGGCCCAACCGCAGTTCGTCAGGACCACCATTTCCTACGGG…
2185_ncRNA_1	2185	NC_009528	European_bat_2_lyssavirus	Rhabdoviridae	Lyssavirus	P	uORF	5UTR	42	-230	-104	ATG	6.2618e-05	0.0008498894060318	56.6	2.7	7.9	9.5	ATGGTCAATGGGGGAAAGCTAAAAAAATCCCACATCAAAAGATATGTGTCAGTCAGCTCGAATCATCAGGCCAGACCTAACTCCTTTGCAGAATTCTTGAACAAGACTTATTCGAGTGATCCAAGATAA
2097_ncRNA_0	2097	NC_000858	Simian_T-lymphotropic_virus_1	Retroviridae	Deltaretrovirus	tax_protein	uORF	5UTR	49	-220	-73	ATG	8.3439e-06	0.0001519455764893	444.9	29.9	111.7	54.0	ATGTTCGGTCCGCCTACATCGTCACGCCCTACTGGCCACCTGCCCGGAGCATCAGATCACCTGGGATCCCATCGATGGACGCGTTATCGGCTCAGCTCTACAGTTCCTTATCCCTCGACTCCCCTCCTTCCCCACCCAGAGAACCTCTAA
2098_ncRNA_0	2098	NC_006273	Human_betaherpesvirus_5_(HHV-5_HCMV)	Herpesviridae	Cytomegalovirus	UL16	uORF	5UTR	12	-259	-223	CTG	4.4809e-05	0.0006404570596971	67.3	17.6	14.5	25.4	CTGTGTTCGTGGTTGGCGATGCGGTATCGCGCACAATAA
2100_ncRNA_0	2100	NC_004297	Lassa_mammarenavirus	Arenaviridae	Mammarenavirus	L_protein	N_ext	CDS	2222	-12	6654	CTG	1.3065e-08	4.794297678369196e-07	335.3	44.3	86.4	72.4	CTGCAGCTAAACATGGAGGAAGACATAGCCTGTGTCAAAGACTTAGTATCAAAATACCTAGTGGACAACGAGAGATTGTCAAGACAGAAGTTAGCATTTCTTGTGCAGACAGAGCCTAGGATGCTATTAATGGAAGGGTTGAAACTCTTGTCCCTCTGTATTGAGGTTGATTCTTGCAACGCAAATGGTTGCGAGCATAACAGTGAGGACAAATCTGTGGAAAGAATTCTCCATGACCATGGAATCTTGACACCTTCACTATGTTTGTGGTACCCGGACGGTTACAAACTGACGGGCAATGTTCTAATACTGCTGGAGTGTTTTGTTAGATCATCTCCTGCTAACTTTGAGCAGAAGTACATTGAGGACTTCAAAAAATTAGAGCAGCTGAAAGAAGAC…
2104_ncRNA_1	2104	NC_001460	Human_mastadenovirus_A	Adenoviridae	Mastadenovirus	L2	mORF	CDS	497	0	1491	ATG	0.0014694	0.0116249666965085	125.8	15.4	44.3	45.9	ATGAGGCGCGCGGTGGAACTGCAGACAGTGGCTTTTCCTGAGACACCACCTCCCTCTTACGAAACCGTGATGGCAGCGGCGCCACCCTACGTGCCTCCCCGCTATTTGGGTCCTACGGAGGGAAGAAACAGTATCCGTTACTCGGAATTGTCACCGTTGTACGATACCACTCGAGTGTACTTGGTGGACAACAAGTCTTCTGACATTGCTTCATTGAATTACCAGAATGATCACAGCAACTTTTTAACCACTGTAGTGCAAAATAATGACTATTCCCCTATAGAGGCTGGCACGCAAACTATTAACTTTGATGAAAGGTCTAGATGGGGTGGAGATTTAAAAACCATCTTACATACCAACATGCCAAACGTGAACGATTTTATGTTTACCACCAAATTT…
2192_ncRNA_0	2192	NC_003663	Cowpox_virus	Poxviridae	Orthopoxvirus	CPXV128_CDS	mORF	CDS	631	0	1893	ATG	0.0011425	0.0094437923044217	134.5	29.6	31.6	36.5	ATGAGTAAATCACACGCGGCCTATATCGATTATGCCTTACGCAGAACTACTAATATGCCCGTTGAAATGATGGGGTCAGACGTAGTACGCCTCAAGGATTATCAACATTTTGTAGCAAGAGTTTTCTTAGGATTAGACAGTATGCATTCTCTTTTATTGTTCCATGAAACGGGTGTCGGTAAAACAATGACTACTGTATATATTCTCAAACATCTTAAGGATATTTATACGAATTGGGCAATTATCTTATTGGTGAAAAAGGCTTTGATAGAAGATCCTTGGATGAACACTATACTCAGATACGCTCCAGAGATAACGAAGGATTGTATTTTTATTAATTACGATGATCAAAATTTTAGAAATAAATTTTTTACTAATATCAAAACTATTAATTCCAAG…
2192_ncRNA_1	2192	NC_003663	Cowpox_virus	Poxviridae	Orthopoxvirus	CPXV128_CDS	iORF	CDS	12	31	67	ATG	0.0019934	0.0148076137704416	33.6	14.9	5.6	6.7	ATGCCTTACGCAGAACTACTAATATGCCCGTTGAAATGA
2194_ncRNA_2	2194	NC_001611	Variola_virus	Poxviridae	Orthopoxvirus	N1L	uORF	CDS	5	-37	-22	ATG	0.0033436	0.0225260212959112	35.5	0.0	2.0	1.0	ATGATTTTTAAAACATAG
2194_ncRNA_0	2194	NC_001611	Variola_virus	Poxviridae	Orthopoxvirus	N1L	mORF	CDS	631	0	1893	ATG	0.0043021	0.027527906490258	98.7	0.0	23.1	26.4	ATGAGTAAATCACATGCGGCCTATATCGATTATGCCTTGCGCAGAACTACTAATATGCCTGTTGAAATGATGGGAACAGACGTAGTACGCCTCAAGGATTATCAACATTTTGTAGCAAGAGTTTTCTTAGGATTAGACAGTATGCATTCTCTTTTATTGTTCCATGAAACAGGTGTCGGTAAAACAATGACTACTGTATATATTCTCAAACATCTTAAGGATATTTATACGAATTGGGCTATTATCTTATTAGTGAAAAAAGCTTTGATAGAAGATCCTTGGATGAACACTATACTCAGATACGCTCCAGAGATAACGAAGGATTGTATTTTTATTAATTACGATGATCAAAATTTTAGAAATAAATTTTTTACTAATATCAAAACTATTAATTCCAAG…
2218_ncRNA_0	2218	NC_006998	Vaccinia_virus	Poxviridae	Orthopoxvirus	C12L	uORF	5UTR	19	-88	-31	TTG	0.0049912	0.0310236957861755	24.1	7.4	7.3	9.3	TTGTTAAGTATGAATACGGGGTACAAACATAAACTGAAGTTTAACATTATTTATTTATGA
2196_ncRNA_0	2196	NC_003663	Cowpox_virus	Poxviridae	Orthopoxvirus	CPXV011_CDS	iORF	CDS	19	52	109	ATG	1.8669e-05	0.0003028128621725	163.2	7.4	29.0	19.9	ATGAATCTCCATCTCCATCTCCATCTCAATACTTTGAGAATCCAGAAAACAACACAATAA
2200_ncRNA_0	2200	NC_001611	Variola_virus	Poxviridae	Orthopoxvirus	B14R	uORF	5UTR	11	-204	-171	ATG	0.0019654	0.0146477526489304	27.5	0.0	4.8	16.9	ATGAGTTCTGTGCAGATCATCCGTTCATCTATGTGA
2201_ncRNA_0	2201	NC_009539	WU_Polyomavirus	Polyomaviridae	Betapolyomavirus	Major_capsid_protein_VP1	uORF	5UTR	34	-246	-144	ATG	1.6617e-06	3.6819893298381576e-05	153.1	15.8	34.1	29.8	ATGCAACTCAAAGACTATCACAAGCAACCTACAACTTTGTTTATGATGCTTCTACCCTTCCAAGGGATGGCTTTAATGCACTTAGTGATGGAGTTCACAGACTAG
2145_ncRNA_0	2145	NC_001405	Human_mastadenovirus_C	Adenoviridae	Mastadenovirus	L3	uORF	5UTR	73	-255	-36	ATG	4.0876e-14	2.844261511811024e-12	614.6	112.9	148.5	125.3	ATGTCCATGGGCGCACTCACAGACCTGGGCCAAAACCTTCTCTACGCCAACTCCGCCCACGCGCTAGACATGACTTTTGAGGTGGATCCCATGGACGAGCCCACCCTTCTTTATGTTTTGTTTGAAGTCTTTGACGTGGTCCGTGTGCACCAGCCGCACCGCGGCGTCATCGAGACCGTGTACCTGCGCACGCCCTTCTCGGCCGGCAACGCCACAACATAA
2231_ncRNA_0	2231	NC_000898	Human_betaherpesvirus_6B_(HHV-6B)	Herpesviridae	Roseolovirus	U35	N_ext	CDS	108	-6	318	TTG	1.4664e-08	5.342741559220391e-07	390.5	43.9	93.6	87.2	TTGTACATGATGGACTCCTCACCTGAAAAGACGAATCTTGAACTTTTGTATGAGCAAGTCTGTGAGCAGGGAAGGGAGTTTGAGGTCGTGTTTTATCCAATGCTGCCACGATTATATGAAATGATGCTTCCTTCTTTGGAGGCGCGACTGAATTTTCTTAGTGTTGGATATAGACACGTTGCTTTTTCTAGATACGTTCACGGGGATGTCGATTGCGTGCATCGAGAGGTCATGGCTCAGAAAATGGTACTTCTCACTTCGATATTGTCAAAGCTGTTAAATGTAAATGGAATATTAGAACATCAAGAATATTTAAATACGGAATAG
2205_ncRNA_0	2205	NC_001611	Variola_virus	Poxviridae	Orthopoxvirus	A45R	uORF	CDS	7	-50	-29	ATG	6.1035e-05	0.0008320052229701	18.9	0.0	5.9	1.3	ATGCCACGAATAAAAAATACTTAA
2158_ncRNA_0	2158	KF373730	Human_gammaherpesvirus_4_(Epstein-Barr_virus)	Herpesviridae	Lymphocryptovirus	BKRF4	N_trunc	CDS	215	6	651	ATG	6.9137e-06	0.0001291677947145	437.6	118.6	162.8	111.3	ATGTTTCTGAAGTCGCGTGGGGTCCGGTCTTGCAGGGACCGGCGCCTCTTGTCGGACGAGGAGGAAGAGACTTCACAGAGCAGCAGCTACACTCTGGGGTCTCAGGCCTCCCAGTCTATCCAGGAGGAGGACGTGAGTGACACTGATGAGTCTGACTACTCAGATGAAGACGAGGAGATTGATTTGGAGGAAGAGTACCCCAGTGATGAAGACCCATCCGAGGGCAGTGATAGCGACCCCTCGTGGCATCCTTCAGATTCAGACGAGTCTGACTACAGCGAGAGCGACGAGGATGAAGCAACCCCCGGCTCTCAGGCCTCACGATCTTCAAGAGTCTCGCCATCTACCCAACAGTCTTCAGGTCTGACACCCACGCCTTCGTTCTCCCGACCACGCACC…
2160_ncRNA_0	2160	NC_007605	Human_gammaherpesvirus_4_(Epstein-Barr_virus)	Herpesviridae	Lymphocryptovirus	BKRF4	N_trunc	CDS	215	6	651	ATG	1.2522e-06	2.8748843977326404e-05	444.9	118.6	158.2	111.5	ATGTTTCTGAAGTCGCGTGGGGTCCGGTCTTGCAGGGACCGGCGCCTCTTGTCGGACGAGGAGGAAGAGACTTCACAGAGCAGCAGCTACACTCTGGGGTCTCAGGCCTCCCAGTCTATCCAGGAGGAGGACGTGAGTGACACTGATGAGTCTGACTACTCAGATGAAGACGAGGAGATTGATTTGGAGGAAGAGTACCCCAGTGACGAAGACCCATCTGAGGGCAGTGATAGCGACCCCTCGTGGCATCCTTCAGATTCAGACGAGTCTGACTACAGCGAGAGCGACGAGGATGAAGCAACCCCCGGCTCTCAGGCCTCACGATCTTCAAGAGTCTCGCCATCTACCCAACAGTCTTCAGGTCTGACACCCACGCCTTCGTTCTCCCGACCACGCACC…
2160_ncRNA_0	2160	NC_009334	Human_herpesvirus_4_type_2_(Epstein-Barr_virus_type_2)	Herpesviridae	Lymphocryptovirus	BKRF4	N_trunc	CDS	215	6	651	ATG	1.2522e-06	2.8748843977326404e-05	444.9	118.6	158.2	111.5	ATGTTTCTGAAGTCGCGTGGGGTCCGGTCTTGCAGGGACCGGCGCCTCTTGTCGGACGAGGAGGAAGAGACTTCACAGAGCAGCAGCTACACTCTGGGGTCTCAGGCCTCCCAGTCTATCCAGGAGGAGGACGTGAGTGACACTGATGAGTCTGACTACTCAGATGAAGACGAGGAGATTGATTTGGAGGAAGAGTACCCCAGTGACGAAGACCCATCTGAGGGCAGTGATAGCGACCCCTCGTGGCATCCTTCAGATTCAGACGAGTCTGACTACAGCGAGAGCGACGAGGATGAAGCAACCCCCGGCTCTCAGGCCTCACGATCTTCAAGAGTCTCGCCATCTACCCAACAGTCTTCAGGTCTGACACCCACGCCTTCGTTCTCCCGACCACGCACC…
2212_ncRNA_0	2212	NC_001611	Variola_virus	Poxviridae	Orthopoxvirus	A27L	uORF	5UTR	24	-114	-42	ATA	0.00010455	0.00129845302798	41.6	10.3	7.9	10.7	ATAATAATAAGACCAATACCGAAACAGATAGAAATGAGACGTCTTAGAGATAGAATTTCAAATCTTGAAAGATAG
2213_ncRNA_0	2213	NC_001437	Japanese_encephalitis_virus	Flaviviridae	Flavivirus	POLY	N_ext	5UTR	3434	-6	10296	ATA	2.2435e-07	6.313952070063694e-06	186.5	15.8	51.3	53.9	ATAACCATGACTAAAAAACCAGGAGGGCCCGGTAAAAACCGGGCTATCAATATGCTGAAACGCGGCCTACCCCGCGTATTCCCACTAGTGGGAGTGAAGAGGGTAGTAATGAGCTTGTTGGACGGCAGAGGGCCAGTACGTTTCGTGCTGGCTCTTATCACGTTCTTCAAGTTTACAGCATTAGCCCCGACCAAGGCGCTTTTAGGCCGATGGAAAGCAGTGGAAAAGAGTGTGGCAATGAAACATCTTACTAGTTTCAAACGAGAACTTGGAACACTCATTGACGCCGTGAACAAGCGGGGCAGAAAACAAAACAAAAGAGGAGGAAATGAAGGCTCAATCATGTGGCTCGCAAGCTTGGCAGTTGTCATAGCTTACGCAGGAGCAATGAAGTTGTCG…
2213_ncRNA_0	2213	NC_001437	Japanese_encephalitis_virus	Flaviviridae	Flavivirus	truncated_JEV_polyprotein	N_ext	5UTR	1200	-6	3594	ATA	2.2435e-07	6.313952070063694e-06	186.5	15.8	51.3	53.9	ATAACCATGACTAAAAAACCAGGAGGGCCCGGTAAAAACCGGGCTATCAATATGCTGAAACGCGGCCTACCCCGCGTATTCCCACTAGTGGGAGTGAAGAGGGTAGTAATGAGCTTGTTGGACGGCAGAGGGCCAGTACGTTTCGTGCTGGCTCTTATCACGTTCTTCAAGTTTACAGCATTAGCCCCGACCAAGGCGCTTTTAGGCCGATGGAAAGCAGTGGAAAAGAGTGTGGCAATGAAACATCTTACTAGTTTCAAACGAGAACTTGGAACACTCATTGACGCCGTGAACAAGCGGGGCAGAAAACAAAACAAAAGAGGAGGAAATGAAGGCTCAATCATGTGGCTCGCAAGCTTGGCAGTTGTCATAGCTTACGCAGGAGCAATGAAGTTGTCG…
2207_ncRNA_1	2207	NC_002728	Nipah_henipavirus	Paramyxoviridae	Henipavirus	F	mORF	CDS	546	0	1638	ATG	0.0022375	0.01615543805244	85.5	1.6	10.0	11.6	ATGGTAGTTATACTTGACAAGAGATGTTATTGTAATCTTTTAATATTGATTTTGATGATCTCGGAGTGTAGTGTTGGGATTCTACATTATGAGAAATTGAGTAAAATTGGACTTGTCAAAGGAGTAACAAGAAAATACAAGATTAAAAGCAATCCTCTCACAAAAGACATTGTTATAAAAATGATTCCGAATGTGTCGAACATGTCTCAGTGCACAGGGAGTGTCATGGAAAATTATAAAACACGATTAAACGGTATCTTAACACCTATAAAGGGAGCGTTAGAGATCTACAAAAACAACACTCATGACCTTGTCGGTGATGTGAGATTAGCCGGAGTTATAATGGCAGGAGTTGCTATTGGGATTGCAACCGCAGCTCAAATCACTGCAGGTGTAGCA…
2209_ncRNA_1	2209	NC_018705	Ntaya_virus	Flaviviridae	Flavivirus	POLY	uORF	5UTR	14	-68	-26	ATT	0.0064558	0.0379206568735271	9.9	19.4	1.5	2.9	ATTGACAGCTCAACACGAGTGCGGGCAACCGTAAACACAGTTTGA
2209_ncRNA_0	2209	NC_018705	Ntaya_virus	Flaviviridae	Flavivirus	POLY	N_ext	5UTR	3436	-27	10281	TTG	3.6262e-13	2.3562301029411758e-11	243.8	55.8	74.1	58.2	TTGAACGTTTTTTGGAGAGAGACTACTATGTCAAACAAAAAACCAGGAAGACCCGGGGCAACCCGGGTTGTCAATATGCTAAAGCGCGGCGCATCCCGCGGAAATCCGATATCTCGGATCAAGAGGATGTTGGATGGGCTATTCAAGGGAATAGGACCCATCAGGATTGTCCTTGCATTCCTGACGTTTTTCAAATTTACAGCTTTGAAACCGACGGCAGGATTGTTGAGACGATGGAAGATTGTTGGTGTGGCGGAAGCCACGCGACATCTAAAAAGTTTTAGGAAGGACATAGGACAGATGTTGGATGGACTCAACAAGAGAGGAAAGAAGAAAAGAGGAGGAAGCACTGGTGGTTTGCTTTTGATTATTAGCTTCTCATGTGCGTGTGCCCTTAAG…
2210_ncRNA_0	2210	NC_012534	Bagaza_virus	Flaviviridae	Flavivirus	POLY	mORF	5UTR	3426	0	10278	ATG	0.00022782	0.0025030143320524	111.3	22.5	27.5	34.2	ATGTTTAACAAAAAACCAGGAAAACCCGGGGCAACCCGGGTTGTCAATATGCTAAAGCGCGGTGCATCCCGCGGAAATCCGATATCTCGGATCAAGAGGATGCTCGATGGACTACTCAGAGGAGTAGGACCAGTCAGAATTGTCTTGGCGATCTTAACCTTTTTCAAATTTACAGCTTTGAAACCAACGGCAGGATTGTTGAGACGATGGAAGCTAGTGGGGGTGGTTGAGGCCACCCGCCACTTGAAAAGCTTCCGAAAGGACATAGGACAAATGCTAGATGGACTGAACAGACGCGGCAAAAAGAAGCGTGGGGGGACCACCGTGGGCATTGCCTTTCTTGTGGCACTAGGGGTAGCCCAGGCTATCAAGATCGGATCCTTGAACGGACGGCCACTT…
2211_ncRNA_0	2211	NC_015843	Tembusu_virus_(TMUV)	Flaviviridae	Flavivirus	flavivirus_polyprotein_gene	mORF	5UTR	3425	0	10275	ATG	1.2424e-09	5.4254257322551665e-08	179.8	18.1	41.8	49.7	ATGTCTAACAAAAAACCAGGAAGACCCGGCTCAGGCCGGGTTGTCAATATGCTAAAGCGCGGAACGTCCCGCGGAAATCCGCTAGCGCGGATAAAGAGGACGATTGATGGGGTCCTGAGAGGAGCAGGACCCATAAGGTTTGTGCTGGCTCTACTGACTTTCTTCAAGTTTACAGCCCTGAGGCCAACCATTGGAATGCTGAAGAGATGGAAGCTGGTTGGAGTTAATGAGGCGACCAAACATCTGAAAAGCTTCAAGCGTGACATTGGACAGATGCTCGACGGACTGAATAAGCGGAAGGCGAAACGTCGGGGGGGGAGTTGCTCTTGGATCATTATGTTACTCCCGATAGTTGCTGGGCTGAAGCTTGGAAACTATAATGGTAGAGTTTTGGCCACT…
2233_ncRNA_0	2233	NC_001664	Human_betaherpesvirus_6A	Herpesviridae	Roseolovirus	U35	N_ext	CDS	125	-57	318	ATC	2.4436999999999997e-05	0.0003845010454839	293.7	48.8	94.3	64.6	ATCTCGTTTAGTATCTCAGATTGTATAGGCAACGCTTCTGAGTCCCATCCTTTGTACATGATGGATTCCTCACCTGAAAAGACGAATCTTGAACTTTTGTATGAGCGAGTCTGTGAGCAGGGAAGGGAGTTTGAGGTCGTGTTTTATCCAATGTTGCCACGATTATATGAAATGATGCTTCCTTCTTTGGAGGCGCGACTGAATTTTCTTAGTGTTGGATATAGACACGTTGCTTTTGCTAGATACGTTCACGGGGATGTCGATTGCGTGCATAGAGAGGTCATGGCTCAAAAAATGGTACTTCTTACTTCGATATTGTCAAAGCTGTTAAATGTAAATGGAATATTAGAACATCAAGAATATTTAAATACGGAATAG
2233_ncRNA_2	2233	NC_001664	Human_betaherpesvirus_6A	Herpesviridae	Roseolovirus	U35	iORF	CDS	24	43	115	ATG	0.00016274	0.0018770131917418	37.5	1.8	8.7	9.7	ATGAGCGAGTCTGTGAGCAGGGAAGGGAGTTTGAGGTCGTGTTTTATCCAATGTTGCCACGATTATATGAAATGA
2236_ncRNA_3	2236	NC_003310	Monkeypox_virus_Zaire-96-I-16	Poxviridae	Orthopoxvirus	D13L	uORF	5UTR	10	-257	-227	ATG	1.2869000000000003e-05	0.0002202776691318	36.1	2.3	17.6	12.8	ATGGTCCAATCCACCCACGTGTCAGATTGTTAA
2236_ncRNA_1	2236	NC_003310	Monkeypox_virus_Zaire-96-I-16	Poxviridae	Orthopoxvirus	D13L	uORF	5UTR	26	-224	-146	ATG	0.0030430999999999	0.0208950075369075	52.5	1.2	8.1	12.6	ATGTCCACATCCTATATCAAACGGAAAACTTCTAGCGGCTTAAAAGATCATACTCTCATACAACTACAATGTAGACTTTAA
2237_ncRNA_0	2237	NC_014373	Bundibugyo_ebolavirus	Filoviridae	Ebolavirus	NP	mORF	CDS	739	0	2217	ATG	7.3659e-06	0.0001369843201262	234.3	82.3	42.6	37.0	ATGGATCCTCGTCCAATCAGAACCTGGATGATGCATAACACATCTGAAGTTGAAGCAGACTACCATAAGATTCTAACTGCCGGATTGTCCGTCCAGCAAGGCATTGTGAGACAAAGAATCATTCCTGTTTACCAAATCTCAAACCTGGAGGAAGTATGTCAACTCATCATACAGGCATTCGAGGCTGGCGTCGACTTCCAGGATAGTGCAGATAGCTTTTTGTTAATGCTATGTCTGCATCATGCCTATCAAGGGGATTATAAACAATTTTTGGAAAGTAATGCGGTAAAATACCTTGAAGGTCATGGATTCCGTTTTGAGATGAAGAAAAAGGAAGGTGTCAAGCGCCTGGAGGAACTACTCCCTGCTGCCTCGAGTGGAAAGAACATCAAGAGAACA…
2239_ncRNA_0	2239	NC_002200	Mumps_rubulavirus	Paramyxoviridae	Rubulavirus	V/P	N_ext	CDS	243	-57	672	ATT	2.5128e-13	1.6582603503054988e-11	264.5	91.7	41.2	67.8	ATTAGTTCTACGAGCATCGACACAATTATCTTGATCGTGTTTCTTTCCGGGCAAGCCATGGACCAATTTATAAAACAAGATGAGACTGGTGATTTAATTGAGACAGGAATGAACGTTGCAAATCATTTCCTATCCGCCCCCATTCAGGGAACCAACTCGTTGAGCAAGGCCACAATCATCCCTGGCGTTGCACCAGTACTCATTGGCAATCCAGAGCAAAAGAACATTCAGTACCCCACCACATCACATCAGGGATCCAAGTCAAAGGGCAGAGGCTCAGGGGCCAGGCCCATCATAGTCTCATCCTCCGAAGGAGGCACTGGAGGGACTCAGGTTCCTGAGCCCCTTTTCGCACAAACAGGACAAGGTGGCATTGTCACCACCGTTTATCAGGATCCA…
2239_ncRNA_0	2239	NC_002200	Mumps_rubulavirus	Paramyxoviridae	Rubulavirus	V/P	N_ext	CDS	243	-57	672	ATT	2.5128e-13	1.6582603503054988e-11	264.5	91.7	41.2	67.8	ATTAGTTCTACGAGCATCGACACAATTATCTTGATCGTGTTTCTTTCCGGGCAAGCCATGGACCAATTTATAAAACAAGATGAGACTGGTGATTTAATTGAGACAGGAATGAACGTTGCAAATCATTTCCTATCCGCCCCCATTCAGGGAACCAACTCGTTGAGCAAGGCCACAATCATCCCTGGCGTTGCACCAGTACTCATTGGCAATCCAGAGCAAAAGAACATTCAGTACCCCACCACATCACATCAGGGATCCAAGTCAAAGGGCAGAGGCTCAGGGGCCAGGCCCATCATAGTCTCATCCTCCGAAGGAGGCACTGGAGGGACTCAGGTTCCTGAGCCCCTTTTCGCACAAACAGGACAAGGTGGCATTGTCACCACCGTTTATCAGGATCCA…
2241_ncRNA_3	2241	NC_004718	Severe_acute_respiratory_syndrome-related_coronavirus	Coronaviridae	Betacoronavirus	hypothetical_protein_sars7a	iORF	CDS	10	41	71	TTG	0.0004158	0.0041223646706038	14.5	0.0	5.0	4.0	TTGCGAGCTATATCACTATCAGGAGTGTGTTAG
2254_ncRNA_0	2254	NC_003266	Human_mastadenovirus_E	Adenoviridae	Mastadenovirus	E3	uORF	5UTR	19	-207	-150	ATG	1.8669e-05	0.0003028128621725	129.6	10.1	55.9	21.3	ATGAAGATTCCTTTGTTGCTAATACTCCCACACACCTCGGACCGCAATGTCCAGGGTTAG
2254_ncRNA_1	2254	NC_003266	Human_mastadenovirus_E	Adenoviridae	Mastadenovirus	E3	ouORF	5UTR	52	-155	1	AGG	0.00014529	0.0017034380689904	74.5	0.0	13.2	16.7	AGGGTTAGTAGTCAGCGGCATCGTCGGTGTGCTTTGTGGGTTAGCAGTTATAATCATCTGCATGTTCATTTTTGCTTGCTGCTACAGAAGGCTTCACCGACAGAAATCAGACCCACTGCTGAACCTCTATGTTTAATTTTTGATTTTCCAGAGCCATGA
2152_ncRNA_0	2152	NC_004110	La_Crosse_virus	Peribunyaviridae	Orthobunyavirus	N	iORF	CDS	96	7	295	ATT	8.2129e-08	2.5530904070994563e-06	275.7	103.5	97.5	75.6	ATTTGGTGTTTTATGATGTCGCATCAACAGGTGCAAATGGATTTGATCCTGATGCAGGGTATATGGACTTCTGTGTTAAAAATGCAGAATTACTCAACCTTGCTGCAGTTAGGATCTTCTTCCTCAATGCCGCAAAGGCCAAGGCTGCTCTCTCGCGTAAGCCAGAGAGGAAGGCTAACCCTAAATTTGGAGAGTGGCAGGTGGAGGTTATCAATAATCATTTTCCTGGAAACAGGAACAACCCAATTGGTAACAACGATCTTACCATCCACAGATTATCTGGGTATTTAG
2256_ncRNA_0	2256	NC_001664	Human_betaherpesvirus_6A	Herpesviridae	Roseolovirus	U69	uORF	5UTR	6	-199	-181	ATG	0.0022268	0.0160961144854253	99.6	31.0	16.0	19.8	ATGCAGAACAACAGCATGTAA
2258_ncRNA_0	2258	NC_001538	Human_polyomavirus_1	Polyomaviridae	Betapolyomavirus	agnoprotein	mORF	CDS	66	0	198	ATG	0.00010108	0.0012608345386885	120.6	81.2	26.6	36.2	ATGGTTCTGCGCCAGCTGTCACGACAAGCTTCAGTGAAAGTTGGTAAAACCTGGACTGGAACAAAAAAAAGAGCTCAGAGGATTTTTATTTTTATTTTAGAGCTTTTGCTGGAATTTTGTAGAGGTGAAGACAGTGTAGACGGGAAAAACAAAAGTACCACTGCTTTACCTGCTGTAAAAGACTCTGTAAAAGACTCCTAG
2261_ncRNA_0	2261	NC_039223	Avian_avulavirus_1	Paramyxoviridae	Avulavirus	P	mORF	CDS	395	0	1185	ATG	5.663600000000001e-09	2.206579419639279e-07	427.6	158.8	82.9	94.9	ATGGCCACTTTTACAGATGCGGAGATAGATGACATATTTGAGACCAGTGGGACTGTCATTGACAGCATAATTACGGCCCAGGGCAAATCAGCTGAGACCGTCGGAAGAAGCGCGATCCCGCAGGGCAAGACCAAAGCTCTAAGCACAGCATGGGAGAAGCACGGGAGCGTCCAGCCACACGCCAGTCAGGACGCCCCTGACCAACAAGACAGAACAGAAAAACAGCCATCCACACCTGAGCAGGCGACTCCACACAACAACCCGCCGATCACATCCACTGAACCGCCTCCCACTCAGGCCGCAAGCGAGACCAGCGACACACAGCTCAAGACCGGAGCAAGCAACTCCCTTCTGTCCATGCTCGACAAACTGAGCAATAAATCGTCCAATGCTAAGAAG…
2243_ncRNA_0	2243	KF373730	Human_gammaherpesvirus_4_(Epstein-Barr_virus)	Herpesviridae	Lymphocryptovirus	LMP-2B	N_ext	CDS	385	-21	1134	TTG	0.00064012	0.0058525343152746	831.4	162.7	185.7	177.5	TTGCCCGTTCTCTTTCTTAGTATGAATCCAGTATGCCTGCCTGTAATTGTTGCGCCCTACCTGTTTTGGCTGGCGGCTATTGCCGCCTCGTGTTTCACGGCCTCAGTTAGTACCGTTGTCAGCGCCACCGGCTTGGCCCTCTCACTTCTACTCTTGGCAGCAGTGGCCAACTCATCTGCCGCTGCACAAAGGAAACTGCTGACACCGGTTACAGTTCTTACTGCGGTTGTCACTTTCTTTGCAATTTGCCTAACATGGAGGATTGAAGACCCACCTTTTAATTCTATTCTGTTTGCATTGCTGGCCGCAGCTGGCGGACTACAAGGCATTTACGTTCTGGTGATGCTTGTGCTCCTGATACTAGCATACAGAAGGAGATGGCGCCGTTTGACTGTTTGT…
2245_ncRNA_0	2245	NC_007605	Human_gammaherpesvirus_4_(Epstein-Barr_virus)	Herpesviridae	Lymphocryptovirus	LMP-2B	N_ext	CDS	394	-48	1134	TTG	8.781100000000002e-07	2.1008722316022647e-05	855.4	179.9	239.2	216.9	TTGCTCTATTCACCCTTACTTTTCTTCTTGCCCGTTCTCTTTCTTAGTATGAATCCAGTATGCCTGCCTGTAATTGTTGCGCCCTACCTCTTTTGGCTGGCGGCTATTGCCGCCTCGTGTTTCACGGCCTCAGTTAGTACCGTTGTGACCGCCACCGGCTTGGCCCTCTCACTTCTACTCTTGGCAGCAGTGGCCAGCTCATATGCCGCTGCACAAAGGAAACTGCTGACACCGGTGACAGTGCTTACTGCGGTTGTCACTTTCTTTGCAATTTGCCTAACATGGAGGATTGAGGACCCACCTTTTAATTCTCTTCTGTTTGCATTGCTGGCCGCAGCTGGCGGACTACAAGGCATTTACGTTCTGGTGATGCTTGTGCTCCTGATACTAGCGTACAGA…
2326_ncRNA_0	2326	NC_003663	Cowpox_virus	Poxviridae	Orthopoxvirus	CPXV208_CDS	uORF	5UTR	11	-237	-204	ATG	0.0019654	0.0146477526489304	27.5	0.0	4.8	16.9	ATGAGTTCTGTGCAGATCATCCGTTCATCTATGTGA
2330_ncRNA_1	2330	NC_001357	Alphapapillomavirus_7	Papillomaviridae	Alphapapillomavirus	E7	uORF	5UTR	9	-235	-208	CTG	0.0056286999999999	0.0342096436726272	23.4	0.0	3.0	1.2	CTGTGTATGGAGACACATTGGAAAAACTAA
2330_ncRNA_0	2330	NC_001357	Alphapapillomavirus_7	Papillomaviridae	Alphapapillomavirus	E7	uORF	5UTR	8	-121	-97	ATG	2.441e-05	0.0003841383956613	53.9	16.0	19.4	12.0	ATGAAAAACGACGATTTCACAACATAG
2332_ncRNA_4	2332	NC_003310	Monkeypox_virus_Zaire-96-I-16	Poxviridae	Orthopoxvirus	D10L	uORF	5UTR	13	-133	-94	AAG	0.0026222	0.0184400054546769	3.8	0.0	1.6	0.0	AAGATGGTTGGTATATTCCATAGTAGCTTGTGGAATTTATAA
2333_ncRNA_0	2333	NC_003461	Human_respirovirus_1	Paramyxoviridae	Respirovirus	C	uORF	5UTR	14	-215	-173	CTG	1.3281e-06	3.024141876317639e-05	180.9	21.5	39.4	33.2	CTGACTATGAGAATGATGATGATGCTACAGCGGCTGCAGGGATAG
2335_ncRNA_0	2335	GQ994935	Human_gammaherpesvirus_8_(Kaposi's_sarcoma-associated_herpesvirus)	Herpesviridae	Rhadinovirus	ORF20	N_trunc	CDS	297	69	960	CTG	0.00029476	0.0030720205124906	290.1	112.0	104.2	58.1	CTGGTTGTGGAGGTGCTTGATTCGTCGTCCGAGCTCCCCAAGTCCCACCTGCCTCCCCTAGTCACAGAGGCCTTTTCTCCGCCGCGCCCCACCGAGTCCGCTCCAAAACCGCCTTCTGCCATGGTACGTCCAACCGAGGCCGAGGTTAAGAAATCCCTGAGCAGGCTTCCAGCAGCACGCAAAAGAGCAGGTAACCGGGCCCACCTGGCCACCTACCGCCGGCTCCTCAAGTACTCCACCCTGCCCGATCTATGGCGGTTTCTAAGTAGCCGGCCCCAGAACCCTCCCCTTGGACACCACAGATTATTCTTTGAGGTGACTCTAGGGCACAGAATTGCCGACTGCGTAATTCTGGTATCGGGTGGGCATCAGCCCGTATGTTACGTTGTAGAGCTCAAG…
2247_ncRNA_0	2247	NC_009334	Human_herpesvirus_4_type_2_(Epstein-Barr_virus_type_2)	Herpesviridae	Lymphocryptovirus	LMP-2B	N_ext	CDS	394	-48	1134	TTG	3.9743e-08	1.3230471921232875e-06	935.7	186.8	241.8	225.8	TTGCTCTATTCACCGTTACTTTTCTTCTTGCCCGTTCTCTTTCTTAGTATGAATCCAGTATGCCTGCCTGTAATTGTTGCGCCCTACCTGTTTTGGCTGGCGGCTATTGCCGCCTCGTGTTTCACGGCCTCAGTTAGTACCGTTGTGACCGCCACCGGCTTGGCCCTCTCACTTCTACTCTTGGCAGCAGTGGCCAGCTCATATGCCGCTGCACAAAGGAAACTGCTGACACCGGTGACAGTTCTTACTGCGGTTGTCACTTTCTTTGCAATTTGCCTAACATGGAGGATTGAGGACCCACCTTTTAATTCTCTTCTGTTTGCATTGCTGGCCGCAGCTGGCGGACTACAAGGCATTTACGTTCTGGTGATGCTTGTGCTCCTGATACTAGCGTACAGA…
2249_ncRNA_1	2249	NC_024473	Vesicular_stomatitis_New_Jersey_virus	Rhabdoviridae	Vesiculovirus	nucleocapsid_protein	uORF	CDS	11	-47	-14	ATT	0.0075612	0.0427873773663988	42.0	13.0	13.8	5.9	ATTATTACGATTATTTGGCCTAGAGGGAACTTTTAA
2249_ncRNA_0	2249	NC_024473	Vesicular_stomatitis_New_Jersey_virus	Rhabdoviridae	Vesiculovirus	nucleocapsid_protein	mORF	CDS	422	0	1266	ATG	0.0023993	0.0170963755387773	176.4	83.0	28.8	21.5	ATGGCTCCTACAGTTAAGAGAATCATTAACGACTCAATAATTCAGCCTAAACTACCGGCCAATGAGGATCCGGTAGAATATCCAGCTGATTACTTCAAAAATAATACCAACATAGTATTATATGTGAGCACTAAAGTAGCCCTAAATGATTTAAGGGCCTATGTCTACCAGGGAATCAAATCCGGTAATCCATCAATACTCCACATAAATGCTTATCTTTATGCCGCACTAAAGGGAGTAGAGGGAACATTAGACAGAGACTGGGTTAGCTTTGGAAGAACAATCGGAAAAAGGGAGGAGAATGTCAAAATCTTCGACCTGGTCAAAGTTGAAGAACTGAAGACAGCTCTTCCTGACGGAAAATCAGATCCAGACCGATCAGCCGAAGATGATAAATGG…
2265_ncRNA_0	2265	NC_006879	Simian_adenovirus_1_(SAdV-1)	Adenoviridae	Mastadenovirus	52K	mORF	CDS	375	0	1125	ATG	7.3091999999999986e-06	0.0001361382265568	344.0	12.5	103.5	63.8	ATGCATCCGGTGCTGCGGCAGATGCGACCTCAGACGCCCACCACCACCGCCGCGGCGGCAGTAAACCTGAGCGGAGGCGGTGACAGGGAGGAGGAGGAGCTGGCTTTAGACCTGGAAGAGGGAGAGGGGCTGGCCCGGCTGGGAGCGCCGTCCCCAGAGAGACACCCTAGGGTTCAGCTCGTGAGGGACGCCAGGCAGGCTTTTGTGCCGAAGCAGAACCTGTTTAGGGACCGCAGCGGTCAGGAGGCGGAGGAGATGCGCGATTGCAGGTTTCGGGCGGGTAGAGAGCTGAGGGCGGGCTTCGATCGGGAGCGGCTCCTGAGGGCGGAGGATTTCGAGCCCGACGAGCGTTCTGGGGTGAGCCCGGCCCGCGCTCACGTCTCGGCGGCCAACCTGGTG…
2341_ncRNA_0	2341	NC_001731	Molluscum_contagiosum_virus_subtype_1	Poxviridae	Molluscipoxvirus	MC002L	N_ext	CDS	463	-36	1353	CTG	2.715800000000001e-05	0.000420373838535	433.1	41.0	106.6	75.0	CTGAAAACTTATCCCAGAAAACGCACTGTCGTAACAATGGACACGCACTGGCGCTGCTATACGCGCCAGTGCGTGCACTGTCTTTTCCTCACGTCGCTGGTGGTAATGGGTATGGGCTTCGGAACGCTCTTCGCATACTCGAGGTGGGAATGCCCGCAATGCAAGCCCGCGCCTCCGTGTCCGACGCCGCCAATGCTGCCGTGTACGTCTTTCCCAGAAGGGCTTCCCCCCACGGCAGTCGCTGCCGACGTCGTCGACAAAACGGGCAGTTCCTGCCAGCATGTCAGCGAGATACAGGGCAACGATGTTGTGTTCCACATTCCAGGCGCCTCGAGGCAGCTCGAATACATTTCTGTGTCTGCCTCGGGAACCGACTCGAGATCATGTTCCTTGTTCTCT…
2268_ncRNA_0	2268	NC_007605	Human_gammaherpesvirus_4_(Epstein-Barr_virus)	Herpesviridae	Lymphocryptovirus	BcLF1	N_ext	CDS	1395	-42	4143	AAG	0.00014182	0.0016677832978466	265.7	51.8	108.0	85.0	AAGCCCTCGAGACCTCCCCCCATCTCCCTCTTACCTTGTGTCATGGCCTCAAATGAGGGTGTGGAAAACAGACCCTTCCCCTATCTGACGGTGGATGCCGACCTGCTCTCGAACCTGCGGCAGTCAGCGGCTGAGGGGTTGTTTCATAGCTTTGACCTGCTGGTGGGCAAGGATGCCAGAGAGGCGGGCATCAAGTTTGAGGTGCTACTCGGGGTCTACACGAACGCCATCCAATATGTTCGCTTCCTGGAGACGGCACTGGCCGTGTCCTGTGTGAACACGGAATTCAAAGACCTGAGTCGTATGACGGATGGCAAGATTCAATTTCGAATCTCCGTCCCCACCATTGCTCACGGGGACGGAAGGAGACCCAGCAAGCAGCGGACATTCATTGTGGTC…
2271_ncRNA_0	2271	NC_010956	Human_mastadenovirus_D	Adenoviridae	Mastadenovirus	E1B	uORF	5UTR	30	-245	-155	AGG	5.6024e-05	0.0007732393820814	31.0	4.0	4.9	3.4	AGGCGAGCGGCTGTTGACAAAATTGAGGACTTGTTGCAGGACATGGGTGGGGATGAACCTTTGGACCTGAGCTTGAAACGCCCCAGGAACTAG
2313_ncRNA_0	2313	NC_000943	Murray_Valley_encephalitis_virus	Flaviviridae	Flavivirus	POLY	mORF	5UTR	3434	0	10302	ATG	8.619899999999999e-05	0.001106011905095	383.1	41.0	85.0	93.3	ATGTCTAAAAAACCAGGAGGACCCGGGAAGCCCCGGGTCGTCAATATGCTAAAACGCGGCATACCCCGCGTATTCCCACTAGTGGGAGTGAAGAGGGTAGTAATGAACTTGCTAGATGGCAGAGGGCCAATACGGTTTGTGTTGGCTCTCTTAGCTTTCTTCAGGTTTACAGCACTTGCCCCGACCAAGGCCTTGATGAGGCGCTGGAAGAGCGTGAACAAGACAACGGCCATGAAACATCTGACCAGTTTTAAGAAAGAATTAGGAACACTGATTGATGTGGTGAACAAAAGGGGCAAAAAACAAAAGAAAAGAGGTGGCAGTGAAACATCCGTGCTTATGCTCATTTTCATGCTGATTGGATTTGCCGCTGCCTTAAAGCTTTCCACCTTCCAGGGC…
2313_ncRNA_0	2313	NC_000943	Murray_Valley_encephalitis_virus	Flaviviridae	Flavivirus	truncated_polyprotein	mORF	5UTR	1197	0	3591	ATG	8.619899999999999e-05	0.001106011905095	383.1	41.0	85.0	93.3	ATGTCTAAAAAACCAGGAGGACCCGGGAAGCCCCGGGTCGTCAATATGCTAAAACGCGGCATACCCCGCGTATTCCCACTAGTGGGAGTGAAGAGGGTAGTAATGAACTTGCTAGATGGCAGAGGGCCAATACGGTTTGTGTTGGCTCTCTTAGCTTTCTTCAGGTTTACAGCACTTGCCCCGACCAAGGCCTTGATGAGGCGCTGGAAGAGCGTGAACAAGACAACGGCCATGAAACATCTGACCAGTTTTAAGAAAGAATTAGGAACACTGATTGATGTGGTGAACAAAAGGGGCAAAAAACAAAAGAAAAGAGGTGGCAGTGAAACATCCGTGCTTATGCTCATTTTCATGCTGATTGGATTTGCCGCTGCCTTAAAGCTTTCCACCTTCCAGGGC…
2314_ncRNA_0	2314	NC_006432	Sudan_ebolavirus	Filoviridae	Ebolavirus	VP40	uORF	5UTR	35	-130	-25	CTG	5.573e-05	0.0007696187114646	134.1	32.4	79.7	67.4	CTGCTTAGTACTATGCAGAAACCCCCGAGCAAATTAAAATTGATGAAGATTAAGAAAAAGAGGGATTTTCTCAGGAAAAATCTTTTTTCTTACCTTCATCTCATTTAA
2315_ncRNA_0	2315	NC_001611	Variola_virus	Poxviridae	Orthopoxvirus	A49L	iORF	CDS	36	31	139	ATC	2.173e-08	7.650518326693226e-07	90.2	16.6	28.6	18.8	ATCCATTCATTGGTCATGAGCATACCCTGTACGATATATCACCCGGACATGTATACGCAAAAAGTAAACGTATGGTCGAGCAACTGGTCACGAAAGCCAATAATTCTGTAA
2318_ncRNA_0	2318	NC_034558	Imjin_virus	Hantaviridae	Orthohantavirus	nucleoprotein	mORF	CDS	436	0	1308	ATG	2.4559e-05	0.0003855469497739	346.7	182.0	82.1	59.7	ATGGCGCAAAGCCGTATAACTAGAGAGGACATCCAAAAGTTGGAGGATGCAAAAAAGCAGATAGAAATCCAGCTATCATCCTCAATCCAAAAATTGGCCACTGAGACAGAACAATTTGGGCCTGACCCTGACCCGATCCAGCTACAGGCTGTGCGACAAAGGTCTAGTGTTATTGAAGGTTACAAGGAAAAACTGAGAGATCTAGAAGGTCAGCTAAGTATTGCATATGCAACTTTTGCTGATGAGGAGGAAGAGAGGAAAAAGAAGAGAGAAGTACCCGGTGTTGAAGAAGGTGACTATCTTTCCCAAAAATCATCTCTGAGATATGGTAATGTAATTGACCTCAACCCTCTCAACCTGGAGGAACCAGCCGGGCAAACAGCAAATTGGAATCGTATA…
2322_ncRNA_0	2322	NC_009334	Human_herpesvirus_4_type_2_(Epstein-Barr_virus_type_2)	Herpesviridae	Lymphocryptovirus	thymidine_kinase	iORF	CDS	47	70	211	CTG	5.0577e-05	0.0007083184611727	293.4	77.2	80.6	44.7	CTGAAAACGAAAGACACGAAAACTTTTACGCTGAGATTGATGACTTTGCCCCCTCAGTTCTTACCCCAACCGGCAGTGACTCAGGGGCAGGTGAGGAAGATGATGACGGACTCTACCAGGTGCCCACCCACTGGCCCCCCTTGA
2322_ncRNA_0	2322	KF373730	Human_gammaherpesvirus_4_(Epstein-Barr_virus)	Herpesviridae	Lymphocryptovirus	BXLF1	iORF	CDS	47	70	211	CTG	5.0577e-05	0.0007083184611727	293.4	77.2	80.6	44.7	CTGAAAACGAAAGACACGAAAACTTTTACGCTGAGATTGATGACTTTGCCCCCTCAGTTCTTACCCCAACCGGCAGTGACTCAGGGGCAGGTGAGGAAGATGATGACGGACTCTACCAGGTGCCCACCCACTGGCCCCCCTTGA
2324_ncRNA_1	2324	NC_007605	Human_gammaherpesvirus_4_(Epstein-Barr_virus)	Herpesviridae	Lymphocryptovirus	BXLF1	N_ext	CDS	618	-33	1821	GTG	0.0051642	0.0319153404157924	110.2	42.8	70.8	38.1	GTGGAGAGGGCACACAGACCCCGGGTGGGATCCATGGCTGGATTTCCAGGAAAGGAGGCCGGCCCGCCCGGCGGCTGGCGAAAATGTCAGGAGGATGAGTCCCCTGAAAACGAAAGACACGAAAACTTTTACGCTGAGATTGATGACTTTGCCCCCTCAGTTCTTACCCCAACCGGTAGTGACTCAGGGGCAGGTGAGGAAGATGACGACGGCCTCTACCAGGTGCCCACCCACTGGCCCCCCTTGATGGCTCCGACCGGACTGTCTGGGGAGAGGGTGCCGTGCCGGACCCAGGCTGCCGTGACATCTAATACTGGAAACTCTCCGGGTAGCCGGCACACATCGTGCCCCTTTACCCTGCCCAGGGGAGCCCAGCCACCAGCACCCGCACACCAAAAG…
2324_ncRNA_0	2324	NC_007605	Human_gammaherpesvirus_4_(Epstein-Barr_virus)	Herpesviridae	Lymphocryptovirus	BXLF1	iORF	CDS	47	70	211	CTG	5.0577e-05	0.0007083184611727	293.4	77.2	80.6	44.7	CTGAAAACGAAAGACACGAAAACTTTTACGCTGAGATTGATGACTTTGCCCCCTCAGTTCTTACCCCAACCGGTAGTGACTCAGGGGCAGGTGAGGAAGATGACGACGGCCTCTACCAGGTGCCCACCCACTGGCCCCCCTTGA
2343_ncRNA_0	2343	NC_003266	Human_mastadenovirus_E	Adenoviridae	Mastadenovirus	E1B	uORF	5UTR	29	-223	-136	ATG	8.7151e-06	0.0001575248653216	99.4	25.9	27.2	20.7	ATGATTTGCTTCAGGGTGGAGATGAACCTTTGGACTTGTGTACCCGGAAACGCCCCAGGCATTAAGTGCCACACATGTGTGTTTACTTGA
2344_ncRNA_0	2344	NC_017825	Chimpanzee_adenovirus_Y25	Adenoviridae	Mastadenovirus	E1B_19K	uORF	5UTR	39	-253	-136	CTG	9.0794e-06	0.000163229375957	134.2	10.7	46.2	23.9	CTGGGAGGAGAGCAGCTGTGGAATGTTTGGATGACTTGCTACAGGCTGGGGATGAACCTTTGGACTTGTGTACCCGGAAACGCCCCAGGCACTAAGTGCCACACATGTGTGTTTACTTGA
2345_ncRNA_0	2345	NC_001454	Human_mastadenovirus_F	Adenoviridae	Mastadenovirus	L2	mORF	CDS	504	0	1512	ATG	0.0076063999999999	0.0429930994766833	98.5	41.0	40.5	32.6	ATGAGACGTGCGGTGGGAGTGCCGCCGGTGATGGCGTACGCCGAGGGTCCTCCTCCTTCTTACGAAAGCGTGATGGAAACAGCGGATTTGCCGGCAACGCTGCAGGCGCTCCACGTCCCTCCCCGTTACCTGGGGCCTACGGAAGGGCGGAACAGCATACGTTACTCGGAGCTGGCGCCTCTATACGACACCACCCGGGTTTACCTGGTGGACAACAAGTCGGCGGACATTGCCTCCCTGAACTACCAGAACGACCATAGTAACTTTCAAACCACGGTGGTACAAAATAATGACTTTACCCCGACAGAGGCCGGTACCCAGACCATCAATTTTGACGATCGCTCCAGGTGGGGCGGCGACCTGAAAACCATTTTGCGCACCAATATGCCCAACATCAAT…
2379_ncRNA_0	2379	NC_003663	Cowpox_virus	Poxviridae	Orthopoxvirus	CPXV185_CDS	uORF	5UTR	48	-185	-41	ATC	0.0033929	0.0228039570144506	61.9	0.6	11.2	12.5	ATCGATTCCATGATGTTCATACATTGTGTTGTTTTTCCAGATTTGTCCAATCCTTCAAAAACGATTAATGCCCCACGAGACATTTTCGTAAACCTAACATATTTTTTACAATTTATGCGTATAATAAAACTGAAAATAAATATATAG
2355_ncRNA_0	2355	NC_010956	Human_mastadenovirus_D	Adenoviridae	Mastadenovirus	L3	N_ext	CDS	959	-48	2829	AGG	0.0	0.0	1331.8	279.2	392.8	379.8	AGGGAGAGCTTAACTTGTATGTGCCTTACCGCCAGAGAACGCGCGAAGATGGCCACCCCCTCGATGATGCCGCAGTGGGCGTACATGCACATCGCCGGGCAGGACGCCTCGGAGTACCTGAGCCCGGGTCTGGTGCAGTTTGCCCGCGCCACCGACACGTACTTCAGCCTGGGCAACAAGTTTAGGAACCCCACGGTGGCCCCGACCCACGATGTGACCACGGACCGGTCCCAGCGTCTGACGCTGCGCTTCGTGCCCGTGGATCGCGAGGACACCACGTACTCGTACAAGGCGCGCTTCACTCTGGCCGTGGGCGACAACCGGGTGCTAGACATGGCCAGCACTTACTTTGACATCCGCGGCGTCCTGGACCGCGGTCCCAGCTTCAAACCCTACTCG…
2349_ncRNA_0	2349	NC_007605	Human_gammaherpesvirus_4_(Epstein-Barr_virus)	Herpesviridae	Lymphocryptovirus	BLLF3	mORF	CDS	278	0	834	ATG	3.108e-09	1.2646268564252826e-07	304.7	87.2	69.2	61.2	ATGGAGGCCTGTCCACACATACGCTACGCCTTCCAGAATGACAAGCTGTTGCTCCAGCAGGCTAGTGTAGGGCGGCTCACCTTGGTCAACAAGACCACCATCCTGCTGCGCCCGATGAAGACCACAACTGTGGACCTAGGCCTCTATGCCCGCCCACCCGAGGGTCATGGGCTCATGCTGTGGGGCAGCACCTCCCGTCCGGTCACGTCTCATGTTGGCATCATCGATCCCGGCTACACGGGGGAACTCCGGCTAATCCTCCAGAATCAGCGGCGCTACAACTCCACGCTGCGTCCATCGGAGCTCAAAATCCACCTGGCTGCCTTCAGATATGCCACCCCCCAGATGGAGGAGGACAAGGGTCCCATCAACCACCCCCAGTACCCCGGGGACGTGGGC…
2349_ncRNA_0	2349	NC_009334	Human_herpesvirus_4_type_2_(Epstein-Barr_virus_type_2)	Herpesviridae	Lymphocryptovirus	dUTPase	mORF	CDS	278	0	834	ATG	3.108e-09	1.2646268564252826e-07	304.7	87.2	69.2	61.2	ATGGAGGCCTGTCCACACATACGCTACGCCTTCCAGAATGACAAGCTGTTGCTCCAGCAGGCTAGTGTAGGGCGGCTCACCTTGGTCAACAAGACCACCATCCTGCTGCGCCCGATGAAGACCACAACTGTGGACCTAGGCCTCTATGCCCGCCCACCCGAGGGTCATGGGCTCATGCTGTGGGGCAGCACCTCCCGTCCGGTCACGTCTCATGTTGGCATCATCGATCCCGGCTACACGGGGGAACTCCGGCTAATCCTCCAGAATCAGCGGCGCTACAACTCCACGCTGCGTCCATCGGAGCTCAAAATCCACCTGGCTGCCTTCAGATATGCCACCCCCCAGATGGAGGAGGACAAGGGTCCCATCAACCACCCCCAGTACCCCGGGGACGTGGGC…
2349_ncRNA_0	2349	KF373730	Human_gammaherpesvirus_4_(Epstein-Barr_virus)	Herpesviridae	Lymphocryptovirus	BLLF3	mORF	CDS	278	0	834	ATG	3.108e-09	1.2646268564252826e-07	304.7	87.2	69.2	61.2	ATGGAGGCCTGTCCACACATACGCTACGCCTTCCAGAATGACAAGCTGTTGCTCCAGCAGGCTAGTGTAGGGCGGCTCACCTTGGTCAACAAGACCACCATCCTGCTGCGCCCGATGAAGACCACAACTGTGGACCTAGGCCTCTATGCCCGCCCACCCGAGGGTCATGGGCTCATGCTGTGGGGCAGCACCTCCCGTCCGGTCACGTCTCATGTTGGCATCATCGATCCCGGCTACACGGGGGAACTCCGGCTAATCCTCCAGAATCAGCGGCGCTACAACTCCACGCTGCGTCCATCGGAGCTCAAAATCCACCTGGCTGCCTTCAGATATGCCACCCCCCAGATGGAGGAGGACAAGGGTCCCATCAACCACCCCCAGTACCCCGGGGACGTGGGC…
2351_ncRNA_1	2351	NC_014092	Torque_teno_sus_virus_k2a	Anelloviridae	Kappatorquevirus	ORF3	iORF	CDS	178	83	617	ATG	0.005949	0.0357627979591836	123.5	29.0	24.8	25.8	ATGCCTTACAGACGCTATCGCAGACGCCGAAGAAGACCGACACGGAGATGGAGGCACCGGAGGTGGAGACGCTACTTTCGATATCGGTATCGACGCGCTCCTCGCCGCCGCCGCACAAAGTGGGGAGGACATGGCACAGAAAGATTTAAAACCAACATCGGAGACCCCAGCACCATACCCTGCCCCTTCGAACCCGGGGACCGCTTCCACAGCGGGATACAAGACCCCTCCAAGGTACAAAACACCGTCCTCAACCCCTGGGACTATGACTGTGATGGGATTGTTAGAAAAGATACTCTCAAAAGACTTCTCGAACTCCCCACAGAGACAGAGGAGGAGGAGAAGGCGTACCCACTCCTTGGACAAAAAACAGAGAAAGAGCCATTATCAGACTCCGAC…
2351_ncRNA_1	2351	NC_014092	Torque_teno_sus_virus_k2a	Anelloviridae	Kappatorquevirus	ORF2	iORF	CDS	107	83	407	ATG	0.005949	0.0357627979591836	123.5	29.0	24.8	25.8	ATGCCTTACAGACGCTATCGCAGACGCCGAAGAAGACCGACACGGAGATGGAGGCACCGGAGGTGGAGACGCTACTTTCGATATCGGTATCGACGCGCTCCTCGCCGCCGCCGCACAAAGGTAAGGAGACGGAGGAAAAAAGCTCCGGTCATACAATGGTTCCCTCCTAGCCGGAGAACCTGCCTCATAGAGGGATTTTGGCCGTTGAGCTACGGACACTGGTTCCGTACCTGTCTCCCCTTTAGGCGGTTAAATGGACTAGTATTCCCGGGTGGAGGTTGTGACTGGAGCCAGTGGAGTTTACAAAACCTTTACAATGAAAAA
2374_ncRNA_4	2374	NC_005283	Dolphin_morbillivirus	Paramyxoviridae	Morbillivirus	L	uORF	5UTR	16	-257	-209	GTG	0.00034433	0.0035044797727986	29.3	0.0	6.9	3.0	GTGTTTCCCCTGGTCCAGGCAACTCTGGTGTCATCACTACTGCATGATTAA
2374_ncRNA_2	2374	NC_005283	Dolphin_morbillivirus	Paramyxoviridae	Morbillivirus	L	uORF	5UTR	24	-211	-139	ATT	0.0015752	0.0123285399677938	28.4	5.0	7.7	0.0	ATTAATAGTACAGTATCCAATGAGATTGTAGTGGTTGATAACCTAGTAAGTATCAATATGAGCTGCAGCCGTTAG
2374_ncRNA_1	2374	NC_005283	Dolphin_morbillivirus	Paramyxoviridae	Morbillivirus	L	uORF	5UTR	22	-100	-34	ATG	0.0017638999999999	0.0134576114355231	99.9	16.5	43.8	18.8	ATGCCGCACCATCAGCACTCCCACTCTCCAATCCATCCTCTAATCAGTGGTCGCTCTAGACCCCATTAA
2375_ncRNA_1	2375	NC_001591	Human_papillomavirus_type_49	Papillomaviridae	Betapapillomavirus	E7	iORF	CDS	7	71	92	ATG	8.2217e-05	0.0010612377114031	139.5	0.0	34.2	27.4	ATGCTACGAGAATCTAACAGCTGA
2386_ncRNA_0	2386	NC_000898	Human_betaherpesvirus_6B_(HHV-6B)	Herpesviridae	Roseolovirus	U26	mORF	CDS	295	0	885	ATG	0.0056902	0.0344992996569575	239.3	56.7	64.9	75.2	ATGCGTCGTCTGACAGATAGTTTTATTCTCGGTCTTGCTAAGGGTGCCGTTATTCCGGGGCTGTATCCGTTTAGAATGACAGAGGGGAGGTCCTCCCTCGAACAGATAGGCGTTGTGATAACCGTTGCGATTTCCTTTTTGTTGACTTTTAAAAAATTTGATCCACGCTTTTATAAACCCATAGGTGATTTCAAGATTGTGTTTCTGTCTTTAATGGCGGCGAAACTGCCATCATTCTTGTCTGCAGTGGTCATGATCTGCTTGATTTTTTCCGAGATGAGGTTGAGAATGATTTTAAGTCGTTGTGTCCTGATTATGCCGTCTTATTCCCCCGCTGTGTTTACGGGGATGATGGTGTCTTTATTTTTTAAGAGTCAAATGTTCGATGATTATTCTGTC…
2388_ncRNA_4	2388	NC_003310	Monkeypox_virus_Zaire-96-I-16	Poxviridae	Orthopoxvirus	F5R	iORF	CDS	4	61	73	AGG	0.0081	0.045018679245283	7.6	0.0	0.7	2.1	AGGATGATACATTAA
2390_ncRNA_0	2390	NC_003310	Monkeypox_virus_Zaire-96-I-16	Poxviridae	Orthopoxvirus	M4R	uORF	5UTR	82	-249	-3	ATT	0.00011026	0.0013591229799644	119.8	5.3	36.3	35.0	ATTGCAATATTCCTTCTCGTAGGCACACAATCTAATATTGATAAAATCTCCATTCTCTTCTCTGTATTTATTATCTTGTCTCGGTGGCTGATTAGGCTGTGGTCTATCGTTGTTGAATCTATTTTGGTCATTAAATCTTTCATTTCTTCCTGGTATATTTCTATCACCTCGTTTGGTTGGATTTTTGTCTATATTATCGTTTGTAACATCGGTACGGGTATTCATTTATCACAAAAAAAACTTCTCTAA
2393_ncRNA_1	2393	NC_001611	Variola_virus	Poxviridae	Orthopoxvirus	A40R	ouORF	CDS	16	-17	31	ATG	0.0048596	0.0303668769092311	26.9	21.7	12.5	3.8	ATGAGATCAATAGACAGATGGATGAAATGGTACTTCTTACCAACATCTTAA
2395_ncRNA_0	2395	NC_005336	Orf_virus	Poxviridae	Parapoxvirus	ORF025_DNA_polymerase	uORF	CDS	10	-46	-16	ATG	1.0635e-05	0.0001877922697547	117.1	0.9	121.8	46.9	ATGGCGCGGCCCCAGAAGCGAGGCTCCATTTAA
2395_ncRNA_1	2395	NC_005336	Orf_virus	Poxviridae	Parapoxvirus	ORF025_DNA_polymerase	iORF	CDS	73	52	271	ATG	0.0087692	0.0476829235554064	67.2	14.7	25.2	25.0	ATGACAGCCGGTTCCTCTTCCTCAAGGCGCGCCGCGCCGACAACGCCGTCGTGTACCTGCGCTTCGTGCAGCACTTTTACTACGTGGTGCGCGCGGACGCGGTGGCCGACATCGCTCAGCCGCTGGCGTGGACGCGCGCGCTCGGGCCCATGTCCGTGGTCAGCATCGACGAGATCGTGGCGCGCTCGGCGAAAATTCCGGAGCGCCAGCGCTCGGAGATAG
2357_ncRNA_0	2357	NC_001731	Molluscum_contagiosum_virus_subtype_1	Poxviridae	Molluscipoxvirus	MC014R	uORF	CDS	9	-32	-5	ATG	0.0048905	0.0305070162035551	87.4	20.4	28.7	7.5	ATGGGAGGGCTGCGGAGAGAGAGAGCTTAA
2359_ncRNA_0	2359	NC_001454	Human_mastadenovirus_F	Adenoviridae	Mastadenovirus	L2	uORF	5UTR	42	-206	-80	AGG	0.0025751999999999	0.0181673173960374	80.1	22.4	25.8	20.5	AGGACGCTTACGACTCGGCCGATGATAGTAGCGTGTTGGACTTGGGGGGAACCGGCGCCGCTTCTGATCCCTTTGCTCATCTGCGGCCTCAGGGTCAACTGGGTCGTTTGTATTAAAAAAATAAAATAA
2382_ncRNA_0	2382	NC_003310	Monkeypox_virus_Zaire-96-I-16	Poxviridae	Orthopoxvirus	O2L	N_ext	CDS	223	-9	660	TTG	0.0036528	0.024207644505045	279.3	39.8	67.5	47.5	TTGAGTAAGATGGTTTACAAATTAGTCTTACTCTTTTGTATCGCATCTCTCGGGTATTCGGTAGAATACAAGAATACTATATGTCCTCCTCGACAAGATTACCGGTACTGGTACTTTGTCGCCGAACTCACTATTGGTGTAAATTACGACATTAATTCTACAATTATTGGTGAGTGTCATATGAGTGAAAGCTATATCGACAGAAATGCTAACATAGTGTTGACTGGATACGGACTAAAAATAAACATGACCATCATGGATACGGATCAGAGATTTGTGGCAGCGGCTGAGGGTGTTGGTAAAGATAATAAACTATCTGTTCTGTTGTTTACCACTCAGCGGCTAGATAAAGTTCATCATAATATTAGTGTGACAATAACATGTATGGAAATGAATTGT…
2382_ncRNA_1	2382	NC_003310	Monkeypox_virus_Zaire-96-I-16	Poxviridae	Orthopoxvirus	O2L	iORF	CDS	29	56	143	ATA	0.0067179	0.0390227873737675	210.0	79.2	64.9	65.1	ATACAAGAATACTATATGTCCTCCTCGACAAGATTACCGGTACTGGTACTTTGTCGCCGAACTCACTATTGGTGTAAATTACGACATTAA
2362_ncRNA_2	2362	NC_011203	Human_mastadenovirus_B_(HAdV-B)	Adenoviridae	Mastadenovirus	E4	uORF	5UTR	7	-253	-232	ATG	0.00060117	0.005581997534626	24.0	0.0	5.9	4.9	ATGTTGGCTGTTTTTTCTCTTTAA
2362_ncRNA_1	2362	NC_011203	Human_mastadenovirus_B_(HAdV-B)	Adenoviridae	Mastadenovirus	E4	uORF	5UTR	30	-181	-91	CTG	0.0049792	0.0309642103249744	62.6	0.0	15.0	16.9	CTGGCCACCGCGAGGAACTTTCGGTGCTGTTGTTTAATCACAATGACAGGTTTTACGAGGGTCGAGCTGGAGACCCTGTGGCTTGTCTTGTGA
2364_ncRNA_0	2364	NC_001348	Human_alphaherpesvirus_3_(HHV-3)	Herpesviridae	Varicellovirus	ORF64	iORF	CDS	17	43	94	ATG	1.0301e-06	2.4204237539279683e-05	270.0	1.4	64.1	43.3	ATGCCGGACTTTACTGCACACGACACGATACCCCCGCGCACCAGGCTCTCATGA
2364_ncRNA_0	2364	NC_001348	Human_alphaherpesvirus_3_(HHV-3)	Herpesviridae	Varicellovirus	ORF64	iORF	CDS	17	43	94	ATG	1.0301e-06	2.4204237539279683e-05	270.0	1.4	64.1	43.3	ATGCCGGACTTTACTGCACACGACACGATACCCCCGCGCACCAGGCTCTCATGA
2309_ncRNA_0	2309	NC_001348	Human_alphaherpesvirus_3_(HHV-3)	Herpesviridae	Varicellovirus	ORF10	mORF	CDS	410	0	1230	ATG	3.108e-09	1.2646268564252826e-07	108.9	1.0	26.5	13.5	ATGGAGTGTAATTTAGGAACCGAACATCCTAGTACAGATACGTGGAATCGTAGTAAAACGGAACAAGCGGTTGTGGACGCATTTGATGAATCGTTGTTTGGTGATGTAGCATCGGATATTGGATTTGAAACGTCGTTATATTCACATGCAGTTAAAACTGCTCCGTCTCCGCCTTGGGTAGCTAGCCCTAAAATTTTATATCAACAGTTAATACGGGATCTTGATTTTTCAGAAGGGCCGCGTTTACTATCATGTCTTGAAACCTGGAACGAGGATTTATTCTCATGTTTTCCTATTAATGAGGACCTATATTCCGATATGATGGTTTTATCCCCGGATCCAGATGACGTTATCTCAACCGTTTCAACCAAAGACCATGTTGAAATGTTTAATTTAACA…
2407_ncRNA_1	2407	NC_039199	Human_metapneumovirus_(HMPV)	Pneumoviridae	Metapneumovirus	M	uORF	CDS	5	-58	-43	ATG	0.00017114	0.0019560265702527	34.0	15.0	6.0	1.0	ATGACATTTACCAGTTAA
2407_ncRNA_0	2407	NC_039199	Human_metapneumovirus_(HMPV)	Pneumoviridae	Metapneumovirus	M	mORF	CDS	254	0	762	ATG	0.003461	0.0232135118332988	46.1	0.9	9.9	9.0	ATGGAGTCCTACCTAGTAGACACCTATCAAGGCATTCCTTACACAGCAGCTGTTCAAGTTGATCTAATAGAAAAGGACCTGTTACCTGCAAGCCTAACAATATGGTTCCCTTTGTTTCAGGCCAACACACCACCAGCAGTGCTGCTCGATCAGCTAAAAACCCTGACAATAACCACTCTGTATGCTGCATCACAAAATGGTCCAATACTCAAAGTGAATGCATCAGCCCAAGGTGCAGCAATGTCTGTACTTCCCAAAAAATTTGAAGTCAATGCGACTGTAGCACTCGATGAATATAGCAAACTGGAATTTGACAAACTCACAGTCTGTGAAGTAAAAACAGTTTACTTAACAACCATGAAACCATACGGGATGGTATCAAAATTTGTGAGCTCAGCC…
2432_ncRNA_1	2432	NC_001699	JC_polyomavirus_(JCPyV)	Polyomaviridae	Betapolyomavirus	hypothetical_protein	ouORF	CDS	32	-41	55	ATC	0.0059381999999999	0.0357067058889026	70.3	1.0	3.9	7.4	ATCATAAAGTTTCAACAGTTGGGCTTTTTCAGCAGCCAGCTATGGCTTTACAATTATTTAATCCAGAAGACTACTATGATATTTTATTTCCTGGAGTGA
2432_ncRNA_0	2432	NC_001699	JC_polyomavirus_(JCPyV)	Polyomaviridae	Betapolyomavirus	hypothetical_protein	mORF	CDS	225	0	675	ATG	0.00028782	0.0030145586402327	74.3	0.8	26.0	7.0	ATGGCTTTACAATTATTTAATCCAGAAGACTACTATGATATTTTATTTCCTGGAGTGAATGCCTTTGTTAACAATATTCACTATTTAGATCCTAGACATTGGGGCCCGTCCTTGTTCTCCACAATCTCCCAGGCTTTTTGGAATCTTGTTAGAGATGATTTGCCAGCCTTAACCTCTCAGGAAATTCAGAGAAGAACCCAAAAACTATTTGTTGAAAGTTTAGCAAGGTTTTTGGAAGAAACTACTTGGGCAATAGTTAATTCACCAGCTAACTTATATAATTATATTTCAGACTATTATTCTAGATTGTCTCCAGTTAGGCCCTCTATGGTAAGGCAAGTTGCCCAAAGGGAGGGAACCTATATTTCTTTTGGCCACTCATACACCCAAAGTATAGAT…
2434_ncRNA_1	2434	NC_006496	Thogoto_thogotovirus	Orthomyxoviridae	Thogotovirus	PA_polymerase_subunit	iORF	CDS	45	35	170	ATG	0.0017629999999999	0.0134549690664991	70.7	28.1	17.3	13.9	ATGGGAGCTGTCAGAAACACAGGAAGACTGGATCACCCAAGTCCACGGACACGTCAGGAGAGTGGTAGAATGCTGGAAATACACCATATGCTGTCTGATAAGCAACATGCACACTCACAGGGGAGCACCACAATATGA
2367_ncRNA_0	2367	NC_001460	Human_mastadenovirus_A	Adenoviridae	Mastadenovirus	L4	mORF	CDS	233	0	699	ATG	6.0224e-09	2.332348353784861e-07	337.1	61.9	91.5	81.0	ATGAGTAAAGATATTCCCACGCCTTACATGTGGAGCTTTCAACCCCAAATGGGACTGGCGGCCGGCGCGGCTCAAGACTATTCTAGCAAAATGAATTGGTTAAGCGCCGGACCCCACATGATTTCCAGGGTGAATGGGGTACGAGCCCGGCGTAACCAAATACTGCTAGAACAAGCCGCTCTCACCGCTACACCACGTAATCAACTTAACCCTCCCTCTTGGCCAGCTGCCCTGATATATCAGGAAAATCCCCCTCCTACCACTGTACTTTTGCCTCGCGACGCCCAGGCCGAAGTCCATATGACTAACGCTGGGGCACAGCTTGCGGGCGGTGCACGTCACAGTTTCAGGTATAAAGGTCGCACTGAGCCCTATCCGTCTCCAGCTATAAAAAGAGTA…
2369_ncRNA_1	2369	NC_002642	Yaba-like_disease_virus	Poxviridae	Yatapoxvirus	85R	uORF	CDS	9	-52	-25	ATG	6.4234e-05	0.0008657662684042	11.9	13.0	1.5	3.0	ATGTTATATCATCGCCATAAAATTGATTAA
2404_ncRNA_2	2404	NC_003243	Australian_bat_lyssavirus	Rhabdoviridae	Lyssavirus	M	uORF	5UTR	29	-172	-85	ATG	0.0073801999999999	0.0420791308229221	105.3	0.0	15.5	17.6	ATGTATCCTCGGATGGGTTGCATCGTCTCACTCCAAGAAGTTTCAACTGCTAGTTGGGTCAGAGAAGCTGAGCAAGATTATGCAGGATGA
2438_ncRNA_1	2438	NC_006508	Thogoto_thogotovirus	Orthomyxoviridae	Thogotovirus	PB2_polymerase_subunit	mORF	CDS	769	0	2307	ATG	0.0015522	0.0121710660159716	72.1	1.5	27.2	15.1	ATGGACAGAGAAGAACCCGCGGAATCAGAGTGCACCTTAAGAGCTCTTGTAGAAGAGTACAATGGAGCATGCAAGGAAGCACCGAAAGAGATGTCGAAGCAATTCACAGACTACAACACATTCAAAAGGTATACCACAAGCAAGAAGGATCATGCACCCCAGATGAGACTAGTGTATTCAGTGAGAAAACCATGGCCAATCAGCATGACTCCCAGCAAGGAGATCCCTCTGGTGTTCAACGGGACCAAACTAAAAGATACTATCCTGGACCTAGGAGAATCCAAGAGAACCAGGGCAAACATAGTAGTACCAGATTACTGGTCCAAGTACGGAAGCCAGACCAGCCTAGAAGTAGTTAACGCCATTCTATATGCGGAAGACTTGAAAGTACAGAGATTT…
2438_ncRNA_0	2438	NC_006508	Thogoto_thogotovirus	Orthomyxoviridae	Thogotovirus	PB2_polymerase_subunit	iORF	CDS	34	61	163	ATG	1.6969e-05	0.0002799568199253	261.8	99.3	58.2	33.0	ATGGAGCATGCAAGGAAGCACCGAAAGAGATGTCGAAGCAATTCACAGACTACAACACATTCAAAAGGTATACCACAAGCAAGAAGGATCATGCACCCCAGATGA
2440_ncRNA_0	2440	NC_006507	Thogoto_thogotovirus	Orthomyxoviridae	Thogotovirus	nucleoprotein	mORF	CDS	454	0	1362	ATG	1.4356000000000002e-10	7.197027808148532e-09	735.6	110.9	109.5	98.9	ATGGCTACAGACCAGATGGACATCTCGGGCCCTCCTCCAAAGAAACAGCATGTGGACACAGAGAGTCAGATCCCAAAGATGTACGAGATGATCAGGGACCAGATGCGCACTTTGGCATCGACACACAAAATCCCCCTGAACATTGACCACAACTGCGAGGTTATCGGGTCCATCATAATGGCTGCCTGTACAAACAACAGAGACCTGAGACCAGTGGATAAGTACTGGTTTCTAATGGGCCCTGCAGGGGCGGAAGTTATGACCGAAGTGGAGATTGACATTCAACCACAACTTCAATGGGCAAAAGGAGCTGTCCATGACCCGAAATACAAGGGGCAATGGTATCCATTCCTTGCACTTCTACAGATCTCCAACAAGACCAAAGATACCATCTTGTGG…
2412_ncRNA_1	2412	NC_003310	Monkeypox_virus_Zaire-96-I-16	Poxviridae	Orthopoxvirus	C17L	uORF	CDS	4	-58	-46	ATG	0.0021085	0.015433807191265	59.1	0.0	12.0	1.0	ATGGTAAAATTATAA
2412_ncRNA_0	2412	NC_003310	Monkeypox_virus_Zaire-96-I-16	Poxviridae	Orthopoxvirus	C17L	N_trunc	CDS	332	66	1062	CTG	0.0022056999999999	0.0160162456039441	114.8	9.2	20.5	27.8	CTGGCTAGACGTCCTACTCCTAAAAAAATGAACATAGTTACTGATTCGGAAAATCGTTTAAAGAAGAATAGCTATATAGAAAATACTAATCAGGGAAACATTCTGATGGATAGCATCTTCGTATCCACCATGCCGGTAGAAACATTGTTTGGATCGTACATAACTGATGACAACGATGATTATGAACTTAAGGATTTACTCAATGTTACATATAACATTAAACCGGTCATAGTCCCTGACATCAAGTTGGATTCTGTATTAGATAGAGATGGAAATTTTAGACCAGCTGACTGTTTCTTGGTTAAACTGAAACATAGTGATGGATTCACCAAAGGAGCTCTCTATCTTGGGCATAGTGCAGGATTTACGGCAACAATCTGCTTAAAAAATGAGGGGGTT…
2426_ncRNA_0	2426	NC_003687	Powassan_virus	Flaviviridae	Flavivirus	POLY	N_trunc	5UTR	3414	3	10245	ATG	9.0217e-06	0.0001624323748657	98.6	45.4	53.0	27.4	ATGACCACTTCTAAAGGAAAGGGGGGCGGTCCCCCTAGGCGCAAGCTTAAAGTGACCGCAAATAAGTCGCGACCAGCAACGAGCCCAATGCCAAAGGGCTTCGTGCTGTCGCGCATGCTGGGGATTCTTTGGCACGCCGTGACAGGCACGGCCAGACCCCCAGTGCTGAAAATGTTCTGGAAAACGGTACCACTGCGCCAGGCGGAGGCTGTTCTGAAGAAGATAAAGAGAGTTATCGGGAACTTGATGCAGAGCCTTCACATGAGAGGGCGTCGCAGGTCAGGTGTGGACTGGACTTGGATTTTTTTGACGATGGCGTTGATGACCATGGCCATGGCAACCACCATCCACCGGGACAGGGAAGGATACATGGTTATGCGGGCCAGTGGAAGGGACGCT…
2430_ncRNA_0	2430	NC_001669	Macaca_mulatta_polyomavirus_1	Polyomaviridae	Betapolyomavirus	hypothetical_protein	iORF	CDS	43	16	145	ATA	0.00051162	0.0049123908870011	66.5	25.7	24.4	22.4	ATAGGCCAGATGATTACTATGATATTTTATTTCCTGGAGTACAAACCTTTGTTCACAGTGTTCAGTATCTTGACCCCAGACATTGGGGTCCAACACTTTTTAATGCCATTTCTCAAGCTTTTTGGCGTGTAA
2442_ncRNA_0	2442	NC_006495	Thogoto_thogotovirus	Orthomyxoviridae	Thogotovirus	PB1_protein	mORF	CDS	710	0	2130	ATG	0.00048591	0.0046919492768451	179.0	35.3	43.8	24.2	ATGAACCTGTTCACCCCACGCTCAGAGATCAATCCCACCACCACTCAGGAGCTACTATACGCCTACACAGGACCGGCGCCCGTTGCTTATGGCACAAGAACCAGAGCAGTATTAGAGAACATAATCAGACCTTACCAATACTTCTACAAAGAACCCAATGTCCAGAGAGCTCTAGACATCAAGACAGGATGCAAGGAGCCAGAAGATATAAATGTGGAAGGTCCTAGCAGTGGATTTCACACCGCAAGTGTGTTAAAGCTAGCTGACAATTTCTTTAGAAAATACAGGCCTGCTATGGAAAAATTGAAGTACTGGATACTTGTAAAGCTTCCGAAGCTCAAGTATGCAGAGCTGAGCAAGGGCAGGCAGACCTACAGTTTTATACACAAAAGGAACCTC…
2444_ncRNA_0	2444	NC_007361	Influenza_A_virus_(A/goose/Guangdong/1/1996(H5N1))	Orthomyxoviridae	Alphainfluenzavirus		mORF	CDS	469	0	1407	ATG	0.0027373	0.0191207761641276	130.2	15.4	28.8	16.9	ATGAATCCAAATCAGAAGATAATAACCATTGGATCAATCTGTATGGTAGTTGGGATAATTAGCTTGATGTTACAAATTGGGAACATAATCTCAATATGGGTCAGTCATTCAATTCAGACAGGGAATCAACACCAAGCTGAACCATGCAATCAAAGCATTATTACTTATGAAAACAACACCTGGGTAAATCAAACATATGTCAACATCAGCAATACCAATTTTCTTACTGAAAAAGCTGTGGCTTCAGTAACATTAGCGGGCAATTCATCTCTTTGCCCCATTAGCGGATGGGCTGTACACAGTAAGGACAACGGTATAAGAATCGGTTCCAAGGGGGATGTGTTTGTTATAAGAGAGCCGTTCATCTCATGCTCCCACTTGGAATGCAGAACTTTCTTT…
2416_ncRNA_0	2416	NC_032088	New_Mapoon_virus	Flaviviridae	Flavivirus	POLY	N_ext	5UTR	3418	-27	10227	GTG	0.00013511	0.0016053829324043	319.9	61.4	86.3	75.8	GTGAACAAGTTTTTTGATCAGTGGATAATGACTAAAAAACCAGGAAAGTCCGGCAATCGTCGGACTGTCAATATGCTAAAGCGCGGAGCATCCCGCGCACTTGGCCCACTAGCCAAGTTTAAGAGGATGTTTTCCAGCCTGCTGGATGGGAGAGGACCATTACGGATGATCCTAGCCCTTCTGGCTTTCTTTAAGTTTACAGCACTTAGACCAACGGCTGGACTGCTGAGGAGATGGATGACAGTGGACAAGTTACACGCCATTGCTCTACTCCGCAGCTTCAAACGTGACATTGCAACCATGACCAACACCATCAACAGAAGGAAGAAGAGAGGAGGGGAGTTAACCCTCCTCCTGCCACTCCTGGTATGTTCTGGCATGGCGCTCAAGGTCACAACT…
2417_ncRNA_0	2417	NC_009029	Kokobera_virus	Flaviviridae	Flavivirus	POLY	mORF	5UTR	3410	0	10230	ATG	0.003807	0.0250197450476641	208.2	44.0	45.5	47.4	ATGACCAAAAAACCAGGAAGGCCCGGTAGAAATCGGGCCGTCAATATGCTAAAGCGCGGTGCGTCCCGCGCGCTTGGTCCAATGATCAAGCTTAAGAGGATGCTTTTTGGCCTGCTGGATGGGAGGGGGCCGCTCAGGATGGTCTTGGCCATTCTGGCGTTCTTCAGATTTACAGCATTGAAACCAACGGCAGGACTATTGAAGAGGTGGGGCATGATGGACAAAGTACATGCCTTGTCTCTTTTGAAAGGATTTAAGAAAGATTTGGCTTCCATGACCGACTTCGTGCACCTTCCCAAAAAGAAGAGTGGGGTTTCCATAATTGGGAGGATGCTGGTTTTTTCATTCACAGCAGCGGTCAGAGTCACCCTAGAAAACGGCATGTCTTTGATGAAAATT…
2446_ncRNA_0	2446	NC_007368	Influenza_A_virus_(A/New_York/392/2004(H3N2))	Orthomyxoviridae	Alphainfluenzavirus		mORF	CDS	469	0	1407	ATG	7.120000000000001e-05	0.0009452524446872	149.4	29.3	37.9	36.4	ATGAATCCAAATCAAAAGATAATAACGATTGGCTCTGTTTCTCTCACCATTTCCACAATATGCTTCTTCATGCAAATTGCCATCCTGATAACCACTGTAACATTGCATTTCAAGCAATATGAATTCAACTCCCCCCCAAACAACCAAGTGATGCTGTGTGAACCAACAATAATAGAAAGAAACATAACAGAGATAGTGTATCTGACCAACACCACCATAGAGAAGGAAATGTGCCCCAAACTAGCAGAATACAGAAATTGGTCAAAGCCGCAATGTGACATTACAGGATTTGCACCTTTTTCTAAGGACAATTCGATTAGGCTTTCCGCTGGTGGGGACATCTGGGTGACAAGAGAACCTTATGTGTCATGCGACCCTGACAAGTGTTACCAATTTGCC…
2448_ncRNA_0	2448	NC_007375	Influenza_A_virus_(A/Korea/426/1968(H2N2))	Orthomyxoviridae	Alphainfluenzavirus	PB1	mORF	CDS	757	0	2271	ATG	0.00017929	0.0020362475791564	690.4	257.9	110.4	157.4	ATGGATGTCAATCCGACCTTACTTTTCTTGAAAGTTCCAGCGCAAAATGCCATAAGTACTACATTCCCTTATACTGGAGATCCTCCATACAGCCATGGGACAGGAACAGGATACACCATGGACACAGTCAACAGAACACATCAATATTCAGAAAAGGGGAAGTGGACAACAAACACGGAAACTGGAGCGCCCCAACTTAACCCAATTGATGGACCACTACCTGAGGACAATGAACCAAGTGGATATGCACAAACAGACTGCGTCCTGGAAGCAATGGCTTTCCTTGAGGAATCACACCCAGGAATCTTTGAAAATTCGTGTCTTGAAACGATGGAAGTTATTCAACAAACAAGAGTGGACAAACTGACCCAAGGTCGTCAGACCTATGACTGGACATTG…
2448_ncRNA_0	2448	NC_007375	Influenza_A_virus_(A/Korea/426/1968(H2N2))	Orthomyxoviridae	Alphainfluenzavirus	PB1-F2	ouORF	5UTR	188	-94	473	ATG	0.00017929	0.0020362475791564	690.4	257.9	110.4	157.4	ATGGATGTCAATCCGACCTTACTTTTCTTGAAAGTTCCAGCGCAAAATGCCATAAGTACTACATTCCCTTATACTGGAGATCCTCCATACAGCCATGGGACAGGAACAGGATACACCATGGACACAGTCAACAGAACACATCAATATTCAGAAAAGGGGAAGTGGACAACAAACACGGAAACTGGAGCGCCCCAACTTAACCCAATTGATGGACCACTACCTGAGGACAATGAACCAAGTGGATATGCACAAACAGACTGCGTCCTGGAAGCAATGGCTTTCCTTGAGGAATCACACCCAGGAATCTTTGAAAATTCGTGTCTTGAAACGATGGAAGTTATTCAACAAACAAGAGTGGACAAACTGACCCAAGGTCGTCAGACCTATGACTGGACATTG…
2448_ncRNA_1	2448	NC_007375	Influenza_A_virus_(A/Korea/426/1968(H2N2))	Orthomyxoviridae	Alphainfluenzavirus	PB1	iORF	CDS	97	73	364	CTG	3.0927e-05	0.0004687854185248	233.1	13.6	50.4	50.7	CTGGAGATCCTCCATACAGCCATGGGACAGGAACAGGATACACCATGGACACAGTCAACAGAACACATCAATATTCAGAAAAGGGGAAGTGGACAACAAACACGGAAACTGGAGCGCCCCAACTTAACCCAATTGATGGACCACTACCTGAGGACAATGAACCAAGTGGATATGCACAAACAGACTGCGTCCTGGAAGCAATGGCTTTCCTTGAGGAATCACACCCAGGAATCTTTGAAAATTCGTGTCTTGAAACGATGGAAGTTATTCAACAAACAAGAGTGGACAAACTGA
2448_ncRNA_1	2448	NC_007375	Influenza_A_virus_(A/Korea/426/1968(H2N2))	Orthomyxoviridae	Alphainfluenzavirus	PB1-F2	N_ext	5UTR	97	-21	270	CTG	3.0927e-05	0.0004687854185248	233.1	13.6	50.4	50.7	CTGGAGATCCTCCATACAGCCATGGGACAGGAACAGGATACACCATGGACACAGTCAACAGAACACATCAATATTCAGAAAAGGGGAAGTGGACAACAAACACGGAAACTGGAGCGCCCCAACTTAACCCAATTGATGGACCACTACCTGAGGACAATGAACCAAGTGGATATGCACAAACAGACTGCGTCCTGGAAGCAATGGCTTTCCTTGAGGAATCACACCCAGGAATCTTTGAAAATTCGTGTCTTGAAACGATGGAAGTTATTCAACAAACAAGAGTGGACAAACTGA
2450_ncRNA_0	2450	NC_007358	Influenza_A_virus_(A/goose/Guangdong/1/1996(H5N1))	Orthomyxoviridae	Alphainfluenzavirus	PB1	mORF	CDS	757	0	2271	ATG	0.0011299	0.0093571468137672	640.2	304.2	102.9	144.7	ATGGATGTCAATCCGACTTTACTTTTCTTAAAAGTGCCAGCGCAAAATGCTATAAGTACCACATTCCCTTATACTGGAGATCCTCCATACAGCCATGGAACAGGAACAGGATACACCATGGACACAGTCAACAGAACACATCAATATTCAGAAAAGGGGAAATGGACAACGAACACAGAGACTGGAGCACCCCAACTCAATCCGATTGATGGACCACTACCTGAGGATAATGAGCCGAGTGGGTATGCACAAACAGATTGTGTATTGGAAGCAATGGCTTTCCTTGAAGAATCCCACCCAGGGATCTTTGAAAACTCGTGTCTTGAAACGATGGAAGTTGTTCAGCAAACAAGAGTGGATAAGCTGACCCAAGGTCGCCAAACCTATGACTGGACATTG…
2450_ncRNA_0	2450	NC_007358	Influenza_A_virus_(A/goose/Guangdong/1/1996(H5N1))	Orthomyxoviridae	Alphainfluenzavirus	PB1-F2	ouORF	5UTR	188	-94	473	ATG	0.0011299	0.0093571468137672	640.2	304.2	102.9	144.7	ATGGATGTCAATCCGACTTTACTTTTCTTAAAAGTGCCAGCGCAAAATGCTATAAGTACCACATTCCCTTATACTGGAGATCCTCCATACAGCCATGGAACAGGAACAGGATACACCATGGACACAGTCAACAGAACACATCAATATTCAGAAAAGGGGAAATGGACAACGAACACAGAGACTGGAGCACCCCAACTCAATCCGATTGATGGACCACTACCTGAGGATAATGAGCCGAGTGGGTATGCACAAACAGATTGTGTATTGGAAGCAATGGCTTTCCTTGAAGAATCCCACCCAGGGATCTTTGAAAACTCGTGTCTTGAAACGATGGAAGTTGTTCAGCAAACAAGAGTGGATAAGCTGACCCAAGGTCGCCAAACCTATGACTGGACATTG…
2450_ncRNA_1	2450	NC_007358	Influenza_A_virus_(A/goose/Guangdong/1/1996(H5N1))	Orthomyxoviridae	Alphainfluenzavirus	PB1	iORF	CDS	97	73	364	CTG	2.9637e-08	1.0094337277505257e-06	339.4	11.6	63.8	71.8	CTGGAGATCCTCCATACAGCCATGGAACAGGAACAGGATACACCATGGACACAGTCAACAGAACACATCAATATTCAGAAAAGGGGAAATGGACAACGAACACAGAGACTGGAGCACCCCAACTCAATCCGATTGATGGACCACTACCTGAGGATAATGAGCCGAGTGGGTATGCACAAACAGATTGTGTATTGGAAGCAATGGCTTTCCTTGAAGAATCCCACCCAGGGATCTTTGAAAACTCGTGTCTTGAAACGATGGAAGTTGTTCAGCAAACAAGAGTGGATAAGCTGA
2450_ncRNA_1	2450	NC_007358	Influenza_A_virus_(A/goose/Guangdong/1/1996(H5N1))	Orthomyxoviridae	Alphainfluenzavirus	PB1-F2	N_ext	5UTR	97	-21	270	CTG	2.9637e-08	1.0094337277505257e-06	339.4	11.6	63.8	71.8	CTGGAGATCCTCCATACAGCCATGGAACAGGAACAGGATACACCATGGACACAGTCAACAGAACACATCAATATTCAGAAAAGGGGAAATGGACAACGAACACAGAGACTGGAGCACCCCAACTCAATCCGATTGATGGACCACTACCTGAGGATAATGAGCCGAGTGGGTATGCACAAACAGATTGTGTATTGGAAGCAATGGCTTTCCTTGAAGAATCCCACCCAGGGATCTTTGAAAACTCGTGTCTTGAAACGATGGAAGTTGTTCAGCAAACAAGAGTGGATAAGCTGA
2456_ncRNA_3	2456	NC_007366	Influenza_A_virus_(A/New_York/392/2004(H3N2))	Orthomyxoviridae	Alphainfluenzavirus	HA	iORF	CDS	35	139	244	ATG	0.0028225999999999	0.0196151328424363	25.2	0.8	1.1	4.6	ATGACCAAATTGAAGTCACTAATGCTACTGAACTGGTTCAGAGTTCCTCAACAGGTGGAATATGCGACAGTCCTCATCAGATCCTTGATGGAGAAAACTGCACACTAA
2458_ncRNA_0	2458	NC_007374	Influenza_A_virus_(A/Korea/426/1968(H2N2))	Orthomyxoviridae	Alphainfluenzavirus	HA	N_ext	CDS	564	-6	1686	ATA	0.00038907	0.0039026238251986	109.2	9.8	28.2	25.7	ATAACAATGGCCATCATTTATCTCATACTCCTGTTCACAGCAGTGAGGGGGGACCAGATATGCATTGGATACCATGCCAATAATTCCACAGAAAAGGTCGACACAATTCTAGAGCGGAATGTCACTGTGACTCATGCCAAGGACATCCTTGAGAAGACCCATAACGGAAAGCTATGCAAACTAAACGGAATCCCTCCACTTGAACTAGGGGACTGTAGCATTGCCGGATGGCTCCTTGGAAATCCAGAATGTGATAGGCTTCTAAGTGTGCCAGAATGGTCCTATATAATGGAGAAAGAAAACCCGAGATACAGTTTGTGTTACCCAGGCAGCTTCAATGACTATGAAGAATTGAAACATCTCCTCAGCAGCGTGAAACATTTTGAGAAAGTTAAGATT…
2460_ncRNA_0	2460	NC_002019	Influenza_A_virus_(A/Puerto_Rico/8/1934(H1N1))	Orthomyxoviridae	Alphainfluenzavirus	NP	mORF	CDS	498	0	1494	ATG	2.442000000000001e-07	6.7978091065292086e-06	209.6	40.7	64.3	64.0	ATGGCGTCCCAAGGCACCAAACGGTCTTACGAACAGATGGAGACTGATGGAGAACGCCAGAATGCCACTGAAATCAGAGCATCCGTCGGAAAAATGATTGGTGGAATTGGACGATTCTACATCCAAATGTGCACAGAACTTAAACTCAGTGATTATGAGGGACGGTTGATCCAAAACAGCTTAACAATAGAGAGAATGGTGCTCTCTGCTTTTGACGAAAGGAGAAATAAATACCTGGAAGAACATCCCAGTGCGGGGAAGGATCCTAAGAAAACTGGAGGACCTATATACAGAAGAGTAAACGGAAAGTGGATGAGAGAACTCATCCTTTATGACAAAGAAGAAATAAGGCGAATCTGGCGCCAAGCTAATAATGGTGACGATGCAACGGCTGGTCTG…
2485_ncRNA_1	2485	NC_007363	Influenza_A_virus_(A/goose/Guangdong/1/1996(H5N1))	Orthomyxoviridae	Alphainfluenzavirus	M2	mORF	CDS	97	0	291	ATG	1.21e-05	0.0002092864461839	182.8	4.5	43.5	38.9	ATGAGTCTTCTAACCGAGGTCGAAACGCCTACCAAAAACGAATGGGAGTGCAAATGCAGCGATTCAAGTGATCCTCTTGTTGTTGCCGCAAGTATCATTGGGATACTGCACTTGATATTGTGGATTCTTGATCGTCTTTTCTTCAAATGCATTTATCGTCGCCTTAAATACGGTTTGAAAAGAGGGCCTTCTACGGAAGGGGTACCTGAGTCTATGAGGGAAGAGTATCGGCAGGAACAGCAGAGTGCTGTGGATGTTGACGATGGTCATTTTGTCAACATAGAGCTGGAGTAA
2485_ncRNA_0	2485	NC_007363	Influenza_A_virus_(A/goose/Guangdong/1/1996(H5N1))	Orthomyxoviridae	Alphainfluenzavirus	M2	iORF	CDS	9	41	68	ATG	0.0090802	0.0490284397822585	151.4	36.8	31.7	25.0	ATGGGAGTGCAAATGCAGCGATTCAAGTGA
2485_ncRNA_2	2485	NC_007363	Influenza_A_virus_(A/goose/Guangdong/1/1996(H5N1))	Orthomyxoviridae	Alphainfluenzavirus	M2	iORF	CDS	6	146	164	ATG	0.0089387999999999	0.0484225741822234	39.3	15.0	13.2	7.4	ATGCATTTATCGTCGCCTTAA
2486_ncRNA_0	2486	NC_007363	Influenza_A_virus_(A/goose/Guangdong/1/1996(H5N1))	Orthomyxoviridae	Alphainfluenzavirus	M1	mORF	CDS	252	0	756	ATG	1.1692e-05	0.0002033173960644	605.1	81.3	114.1	102.1	ATGAGTCTTCTAACCGAGGTCGAAACGTACGTTCTCTCTATCGTCCCGTCAGGCCCCCTCAAAGCCGAGATCGCGCAGAGACTTGAGGATGTCTTTGCAGGAAAGAACACCGATCTCGAGGCTCTCATGGAATGGCTAAAGACAAGACCAATCCTGTCACCTCTGACTAAAGGGATTTTAGGATTTGTGTTCACGCTCACCGTGCCCAGTGAGCGAGGACTGCAGCGTAGACGCTTTGTCCAGAATGCCTTAAATGGAAATGGAGATCCAAACAATATGGATAGGGCAGTTAAGCTATACAAGAAGCTGAAAAGAGAAATAACATTCCATGGGGCTAAGGAGGTCGCACTCAGCTACTCAACCGGTGCACTTGCCAGTTGTATGGGTCTCATATACAAC…
2486_ncRNA_1	2486	NC_007363	Influenza_A_virus_(A/goose/Guangdong/1/1996(H5N1))	Orthomyxoviridae	Alphainfluenzavirus	M1	iORF	CDS	16	88	136	ATG	7.648899999999999e-05	0.0010023276116203	161.9	17.7	34.8	36.5	ATGTCTTTGCAGGAAAGAACACCGATCTCGAGGCTCTCATGGAATGGCTAA
2489_ncRNA_1	2489	NC_007367	Influenza_A_virus_(A/New_York/392/2004(H3N2))	Orthomyxoviridae	Alphainfluenzavirus	M2	mORF	CDS	97	0	291	ATG	0.00062334	0.0057387198522867	312.1	52.6	89.6	84.3	ATGAGCCTTCTAACCGAGGTCGAAACACCTATCAGAAACGAATGGGGGTGCAGATGCAACGATTCAAGTGACCCGCTTGTTGTTGCCGCGAGTATCATTGGGATCTTGCACTTGATATTGTGGATTCTTGATCGTCTTTTTTTCAAATGCGTCTATCGACTCTTCAAACACGGCCTTAAAAGAGGCCCTTCTACGGAAGGAGTACCTGAGTCTATGAGGGAAGAATATCGAAAGGAACAGCAGAATGCTGTGGATGCTGACGACAGTCATTTTGTCAGCATAGAGTTGGAGTAA
2489_ncRNA_0	2489	NC_007367	Influenza_A_virus_(A/New_York/392/2004(H3N2))	Orthomyxoviridae	Alphainfluenzavirus	M2	iORF	CDS	9	41	68	ATG	0.0013962	0.0111392328791858	283.3	153.3	45.9	44.3	ATGGGGGTGCAGATGCAACGATTCAAGTGA
2490_ncRNA_1	2490	NC_007377	Influenza_A_virus_(A/Korea/426/1968(H2N2))	Orthomyxoviridae	Alphainfluenzavirus	M2	mORF	CDS	97	0	291	ATG	6.9749e-06	0.0001302360937956	400.2	62.6	101.3	90.9	ATGAGCCTTCTAACCGAGGTCGAAACGCCTATCAGAAACGAATGGGGGTGCAGATGCAACGATTCAAGTGACCCCCTTGTTGTTGCTGCGAGTATCATTGGGATCTTGCACTTTATATTGTGGATTCTTGATCGTCTTTTTTTCAAATGCATTTATCGCTTCTTTAAACACGGTCTGAAAAGAGGGCCTTCTACGGAAGGAGTACCTGAGTCTATGAGGGAAGAATATCGAAAGGAACAGCAGAGTGCTGTGGATGCTGACGATAGTCATTTTGTCAGCATAGAGCTGGAGTAA
2490_ncRNA_0	2490	NC_007377	Influenza_A_virus_(A/Korea/426/1968(H2N2))	Orthomyxoviridae	Alphainfluenzavirus	M2	iORF	CDS	9	41	68	ATG	0.0048905	0.0305070162035551	278.3	153.2	44.2	40.7	ATGGGGGTGCAGATGCAACGATTCAAGTGA
2491_ncRNA_0	2491	NC_007377	Influenza_A_virus_(A/Korea/426/1968(H2N2))	Orthomyxoviridae	Alphainfluenzavirus	M1	mORF	CDS	252	0	756	ATG	2.0127e-05	0.0003231189577208	712.0	138.6	178.1	179.5	ATGAGCCTTCTAACCGAGGTCGAAACGTACGTTCTCTCTATCGTCCCGTCAGGCCCCCTCAAAGCCGAGATCGCACAGAGACTTGAAGATGTCTTTGCTGGGAAGAACACAGATCTTGAGGCTCTCATGGAATGGCTAAAGACAAGACCAATCCTGTCACCTCTGACTAAGGGGATTTTGGGATTTGTATTCACGCTCACCGTGCCAAGTGAGCGAGGACTGCAGCGTAGACGCTTTGTCCAAAATGCCCTCAATGGGAATGGGGATCCAAATAACATGGACAGAGCAGTTAAACTGTATAGAAAGCTTAAGAGGGAGATAACATTCCATGGGGCCAAAGAAGTAGCGCTCAGTTATTCTGCTGGTGCACTTGCCAGTTGCATGGGCCTCATATACAAC…
2491_ncRNA_1	2491	NC_007377	Influenza_A_virus_(A/Korea/426/1968(H2N2))	Orthomyxoviridae	Alphainfluenzavirus	M1	iORF	CDS	25	61	136	AAG	8.8076e-06	0.0001590193858098	346.9	46.6	64.5	68.4	AAGCCGAGATCGCACAGAGACTTGAAGATGTCTTTGCTGGGAAGAACACAGATCTTGAGGCTCTCATGGAATGGCTAA
2477_ncRNA_1	2477	NC_007369	Influenza_A_virus_(A/New_York/392/2004(H3N2))	Orthomyxoviridae	Alphainfluenzavirus	NP	mORF	CDS	498	0	1494	ATG	1.3824e-05	0.0002333373099496	179.0	7.8	46.3	47.2	ATGGCGTCCCAAGGCACCAAACGGTCTTATGAACAGATGGAAACTGATGGGGATCGCCAGAATGCAACTGAGATTAGGGCATCCGTCGGGAAGATGATTGATGGAATTGGGAGATTCTACATCCAAATGTGCACTGAACTTAAACTCAGTGATCATGAAGGGCGGTTGATCCAGAACAGCTTGACAATAGAGAAAATGGTGCTCTCTGCTTTTGATGAAAGAAGGAATAAATACCTGGAAGAACACCCCAGCGCGGGGAAAGATCCCAAGAAAACTGGGGGGCCCATATACAGGAGAGTAGATGGAAAATGGATGAGGGAACTCGTCCTTTATGACAAAGAAGAGATAAGGCGAATCTGGCGCCAAGCCAACAATGGTGAGGATGCGACAGCTGGTCTA…
2479_ncRNA_1	2479	NC_007359	Influenza_A_virus_(A/goose/Guangdong/1/1996(H5N1))	Orthomyxoviridae	Alphainfluenzavirus	PA	iORF	CDS	47	20	161	ATG	0.00034721	0.0035304646935146	143.5	6.5	25.9	23.8	ATGCTTCAATCCAATGATTGTCGAGCTTGCGGAAAAGGCAATGAAAGAATATGGGGAAGATCCGAAAATCGAAACGAACAAATTTGCCGCAATATGCACGCACTTAGAAGTCTGTTTCATGTATTCAGATTTCCACTTTATTGA
2479_ncRNA_1	2479	NC_007359	Influenza_A_virus_(A/goose/Guangdong/1/1996(H5N1))	Orthomyxoviridae	Alphainfluenzavirus	PA-X	iORF	CDS	47	20	161	ATG	0.00034721	0.0035304646935146	143.5	6.5	25.9	23.8	ATGCTTCAATCCAATGATTGTCGAGCTTGCGGAAAAGGCAATGAAAGAATATGGGGAAGATCCGAAAATCGAAACGAACAAATTTGCCGCAATATGCACGCACTTAGAAGTCTGTTTCATGTATTCAGATTTCCACTTTATTGA
2479_ncRNA_0	2479	NC_007359	Influenza_A_virus_(A/goose/Guangdong/1/1996(H5N1))	Orthomyxoviridae	Alphainfluenzavirus	PA	mORF	CDS	716	0	2148	ATG	0.00074908	0.0066754510047671	224.5	49.7	62.7	71.6	ATGGAAGACTTTGTGCGACAATGCTTCAATCCAATGATTGTCGAGCTTGCGGAAAAGGCAATGAAAGAATATGGGGAAGATCCGAAAATCGAAACGAACAAATTTGCCGCAATATGCACGCACTTAGAAGTCTGTTTCATGTATTCAGATTTCCACTTTATTGATGAACGGGGCGAATCAACAATTATAGAATCTGGCGATCCCAATGCATTATTGAAACACCGGTTTGAAATAATCGAAGGGAGGGACCGAACAATGGCCTGGACAGTGGTGAATAGTATCTGCAACACCACAGGAGTTGAGAAGCCTAAATTTCTCCCAGATTTGTATGACTACAAGGAGAACCGATTTATTGAAATTGGAGTGACACGGAGGGAAGTTCACACATACTATCTAGAA…
2479_ncRNA_0	2479	NC_007359	Influenza_A_virus_(A/goose/Guangdong/1/1996(H5N1))	Orthomyxoviridae	Alphainfluenzavirus	PA-X	mORF	CDS	252	0	756	ATG	0.00074908	0.0066754510047671	224.5	49.7	62.7	71.6	ATGGAAGACTTTGTGCGACAATGCTTCAATCCAATGATTGTCGAGCTTGCGGAAAAGGCAATGAAAGAATATGGGGAAGATCCGAAAATCGAAACGAACAAATTTGCCGCAATATGCACGCACTTAGAAGTCTGTTTCATGTATTCAGATTTCCACTTTATTGATGAACGGGGCGAATCAACAATTATAGAATCTGGCGATCCCAATGCATTATTGAAACACCGGTTTGAAATAATCGAAGGGAGGGACCGAACAATGGCCTGGACAGTGGTGAATAGTATCTGCAACACCACAGGAGTTGAGAAGCCTAAATTTCTCCCAGATTTGTATGACTACAAGGAGAACCGATTTATTGAAATTGGAGTGACACGGAGGGAAGTTCACACATACTATCTAGAA…
2462_ncRNA_1	2462	NC_007360	Influenza_A_virus_(A/goose/Guangdong/1/1996(H5N1))	Orthomyxoviridae	Alphainfluenzavirus	NP	N_ext	CDS	504	-18	1494	CTG	0.0033978999999999	0.0228328263030554	185.8	27.2	35.6	32.1	CTGAGTGACATCAACATCATGGCGTCTCAGGGCACCAAACGATCTTATGAACAGATGGAAACTGGTGGAGAACGCCAGAATGCTACTGAGATCAGAGCATCTGTTGGAAGAATGGTTGGTGGAATTGGGAGGTTTTATATACAGATGTGCACTGAACTCAAACTCAGCGACTATGAAGGAAGGCTGATTCAGAACAGCATAACAATAGAGAGAATGGTTCTCTCTGCATTTGATGAAAGGAGGAACAAATACCTGGAAGAACATCCCAGTGCGGGGAAGGACCCAAAGAAAACTGGAGGTCCAATCTACCGAAGAAGAGACGGAAAATGGGTGAGAGAGCTGATTCTGTATGACAAAGAGGAGATCAGGAGAATTTGGCGTCAAGCGAACAATGGAGAA…
2464_ncRNA_0	2464	NC_002020	Influenza_A_virus_(A/Puerto_Rico/8/1934(H1N1))	Orthomyxoviridae	Alphainfluenzavirus	NEP	mORF	CDS	121	0	363	ATG	1.8347e-15	1.5881182804986644e-13	1059.4	109.7	219.3	179.5	ATGGATCCAAACACTGTGTCAAGCTTTCAGGACATACTGCTGAGGATGTCAAAAATGCAGTTGGAGTCCTCATCGGAGGACTTGAATGGAATGATAACACAGTTCGAGTCTCTGAAACTCTACAGAGATTCGCTTGGAGAAGCAGTAATGAGAATGGGAGACCTCCACTCACTCCAAAACAGAAACGAGAAATGGCGGGAACAATTAGGTCAGAAGTTTGAAGAAATAAGATGGTTGATTGAAGAAGTGAGACACAAACTGAAGGTAACAGAGAATAGTTTTGAGCAAATAACATTTATGCAAGCCTTACATCTATTGCTTGAAGTGGAGCAAGAGATAAGAACTTTCTCATTTCAGCTTATTTAA
2465_ncRNA_0	2465	NC_002020	Influenza_A_virus_(A/Puerto_Rico/8/1934(H1N1))	Orthomyxoviridae	Alphainfluenzavirus	NS1	mORF	CDS	230	0	690	ATG	7.0764e-05	0.0009402345746309	440.5	56.1	90.6	78.9	ATGGATCCAAACACTGTGTCAAGCTTTCAGGTAGATTGCTTTCTTTGGCATGTCCGCAAACGAGTTGCAGACCAAGAACTAGGTGATGCCCCATTCCTTGATCGGCTTCGCCGAGATCAGAAATCCCTAAGAGGAAGGGGCAGCACTCTTGGTCTGGACATCGAGACAGCCACACGTGCTGGAAAGCAGATAGTGGAGCGGATTCTGAAAGAAGAATCCGATGAGGCACTTAAAATGACCATGGCCTCTGTACCTGCGTCGCGTTACCTAACCGACATGACTCTTGAGGAAATGTCAAGGGAATGGTCCATGCTCATACCCAAGCAGAAAGTGGCAGGCCCTCTTTGTATCAGAATGGACCAGGCGATCATGGATAAAAACATCATACTGAAAGCGAAC…
2465_ncRNA_3	2465	NC_002020	Influenza_A_virus_(A/Puerto_Rico/8/1934(H1N1))	Orthomyxoviridae	Alphainfluenzavirus	NS1	iORF	CDS	10	49	79	ATG	0.000245	0.0026426669995561	36.5	9.4	12.0	12.8	ATGTCCGCAAACGAGTTGCAGACCAAGAACTAG
2539_ncRNA_2	2539	NC_006309	Influenza_C_virus_(C/Ann_Arbor/1/50)	Orthomyxoviridae	Gammainfluenzavirus	P3	iORF	CDS	7	82	103	ATG	0.00024188	0.0026223989694401	57.5	30.0	21.3	13.0	ATGGGGATCACGAAAGAAAAATAA
2541_ncRNA_0	2541	NC_006312	Influenza_C_virus_(C/Ann_Arbor/1/50)	Orthomyxoviridae	Gammainfluenzavirus	M1	mORF	CDS	242	0	726	ATG	0.0055231	0.0337344631919572	136.6	6.0	47.3	31.4	ATGGCACATGAAATACTGATTGCTGAAACAGAGGCATTTCTAAAAAATGTTGCTCCTGAGACCAGGACAGCAATAATTTCAGCAATAACAGGAGGAAAATCAGCCTGCAAATCAGCAGCTAAACTGATTAAGAATGAACATCTTCCCCTAATGTCTGGAGAAGCCACCACAATGCACATCGTTATGAGGTGCTTATATCCTGAAATAAAACCATGGAAAAAGGCAAGCGACATGCTGAATAAAGCAACTTCTAGTTTGAAAAAATCAGAAGGAAGAGACATAAGAAAGCAAATGAAAGCAGCTGGAGACTTCTTGGGAGTGGAGTCAATGATGAAAATGAGGGCCTTCAGAGATGACCAAATAATGGAAATGGTTGAAGAAGTATATGATCACCCAGAC…
2543_ncRNA_0	2543	NC_006306	Influenza_C_virus_(C/Ann_Arbor/1/50)	Orthomyxoviridae	Gammainfluenzavirus	NS2	mORF	CDS	182	0	546	ATG	0.0	0.0	360.5	31.8	60.8	66.0	ATGTCCGACAAAACAGTCAAATCAACAAATTTAATGGCATTTGTAGCCACAAAAATGTTAGAGAGACAAGAAGATTTAGACACATGCACTGAAATGCAAGTAGAAAAAATGAAAACGTCAACAAAAGCCAGGTTGAAAACAGAATCTTCTTTTGCACCTAGAACATGGGAAGATGCAATAAAAGATGAAATACTAAGAAGATCTGTGGATACCTCATCGCTAGACAAGTGGCCGGAATTGAAACAGGAATTAGAAAATGTTTCAGATGCATTAAAAGCGGATTCGTTATGGCTACCGATGAAATCTCTCTCACTATACTCCAAAGTATCAAATCAGGAGCCCAGCTCGATCCCTATTGGGGAAATGAAACACCAGATATTGACAAGACTGAAGCTTATA…
2543_ncRNA_0	2543	NC_006306	Influenza_C_virus_(C/Ann_Arbor/1/50)	Orthomyxoviridae	Gammainfluenzavirus	NS1	mORF	CDS	246	0	738	ATG	0.0	0.0	360.5	31.8	60.8	66.0	ATGTCCGACAAAACAGTCAAATCAACAAATTTAATGGCATTTGTAGCCACAAAAATGTTAGAGAGACAAGAAGATTTAGACACATGCACTGAAATGCAAGTAGAAAAAATGAAAACGTCAACAAAAGCCAGGTTGAAAACAGAATCTTCTTTTGCACCTAGAACATGGGAAGATGCAATAAAAGATGGTGAGCTTCTATTCAACGGGACGATTCTGCAAGCAGAGTCTCCTACAATGACGCCAGCGTCCGTAGAAATGAAGGGGAAGAAATTTCCTATTGATTTTGCTCCAAGAAACATAGCACCAATTGGGCAAAATCCAATATATTTGTCACCATGTATTCCTAACTTTGATGGAAACGTCTGGGAAGCAACGATGTATCATCATCGTGGAGCAACT…
2497_ncRNA_0	2497	NC_007357	Influenza_A_virus_(A/goose/Guangdong/1/1996(H5N1))	Orthomyxoviridae	Alphainfluenzavirus	PB2	N_ext	CDS	765	-18	2277	AGG	2.892e-15	2.396695351236146e-13	284.8	52.0	57.8	36.1	AGGTCAATTATATTCAATATGGAAAGAATAAAAGAACTAAGAGATCTAATGTCGCAGTCCCGCACTCGCGAGATACTAACAAAAACCACTGTGGATCATATGGCCATAATCAAGAAATACACATCAGGAAGACAAGAGAAGAACCCTGCTCTCAGAATGAAATGGATGATGGCAATGAAATATCCAATCACAGCAGACAAGAGAATAATGGAGATGATTCCTGAAAGGAATGAGCAAGGACAAACGCTTTGGAGCAAGACAAATGATGCTGGGTCGGACAGAGTGATGGTGTCTCCCCTAGCTGTAACTTGGTGGAACAGGAATGGGCCGACAACAAGTACAGTCCATTATCCAAAGGTTTACAAAACATACTTTGAGAAGGTTGAAAGGTTAAAACAT…
2498_ncRNA_0	2498	NC_007378	Influenza_A_virus_(A/Korea/426/1968(H2N2))	Orthomyxoviridae	Alphainfluenzavirus	PB2	N_ext	CDS	765	-18	2277	AGG	0.0	0.0	275.3	11.1	52.2	46.6	AGGTCAATTATATTCAATATGGAAAGAATAAAAGAACTACGGAATCTGATGTCGCAGTCTCGCACTCGCGAGATACTAACAAAAACCACAGTGGACCATATGGCCATAATTAAGAAGTACACATCAGGGAGACAGGAAAAGAACCCGTCACTTAGGATGAAATGGATGATGGCAATGAAATATCCAATTACAGCTGACAAGAGGATAACAGAAATGGTTCCTGAGAGAAATGAGCAAGGACAAACTCTATGGAGTAAAATGAGTGATGCCGGGTCAGATCGAGTAATGGTATCACCTTTGGCAGTGACATGGTGGAATAGAAATGGACCAATGACAAGTACGGTTCATTATCCAAAAATCTACAAGACTTATTTTGAGAAAGTCGAAAGGTTAAAACAT…
2501_ncRNA_0	2501	NC_007373	Influenza_A_virus_(A/New_York/392/2004(H3N2))	Orthomyxoviridae	Alphainfluenzavirus	PB2	N_ext	CDS	765	-18	2277	AGG	4.8546e-13	3.129317653846154e-11	226.2	30.8	47.3	26.2	AGGTCAATTATATTCAGTATGGAAAGAATAAAAGAACTACGGAACCTGATGTCGCAGTCTCGCACTCGCGAGATACTGACAAAAACCACAGTGGACCATATGGCCATAATTAAGAAGTACACATCGGGGAGACAGGAAAAGAACCCGTCACTTAGGATGAAATGGATGATGGCAATGAAATACCCAATCACTGCTGACAAAAGGATAACAGAAATGGTTCCGGAGAGAAATGAACAAGGACAAACTCTATGGAGTAAAATGAGTGATGCTGGATCAGATCGAGTGATGGTATCACCTTTGGCTGTAACATGGTGGAATAGAAATGGACCCGTGGCAAGTACGGTCCATTACCCAAAAGTATACAAGACTTATTTTGACAAAGTCGAAAGGTTAAAACAT…
2503_ncRNA_2	2503	NC_003977	Hepatitis_B_virus	Hepadnaviridae	Orthohepadnavirus	X	ouORF	CDS	17	-43	8	CTG	0.0066828999999999	0.0388531495394736	336.9	19.2	57.0	33.7	CTGATAACTCTGTTGTCCTATCCCGCAAATATACATCGTTTCCATGGCTGCTAG
2503_ncRNA_0	2503	NC_003977	Hepatitis_B_virus	Hepadnaviridae	Orthohepadnavirus	X	mORF	CDS	154	0	462	ATG	0.0066484	0.0387589138574762	524.2	99.7	134.0	42.9	ATGGCTGCTAGGCTGTGCTGCCAACTGGATCCTGCGCGGGACGTCCTTTGTTTACGTCCCGTCGGCGCTGAATCCTGCGGACGACCCTTCTCGGGGTCGCTTGGGACTCTCTCGTCCCCTTCTCCGTCTGCCGTTCCGACCGACCACGGGGCGCACCTCTCTTTACGCGGACTCCCCGTCTGTGCCTTCTCATCTGCCGGACCGTGTGCACTTCGCTTCACCTCTGCACGTCGCATGGAGACCACCGTGAACGCCCACCAAATATTGCCCAAGGTCTTACATAAGAGGACTCTTGGACTCTCAGCAATGTCAACGACCGACCTTGAGGCATACTTCAAAGACTGTTTGTTTAAAGACTGGGAGGAGTTGGGGGAGGAGATTAGGTTAAAGGTCTTTGTA…
2467_ncRNA_1	2467	NC_004906	Influenza_A_virus_(A/Hong_Kong/1073/99(H9N2))	Orthomyxoviridae	Alphainfluenzavirus	NEP	uORF	CDS	4	-14	-2	GTG	0.0045853	0.0290935773448208	77.4	0.0	11.8	2.0	GTGACAAAGACATAA
2467_ncRNA_0	2467	NC_004906	Influenza_A_virus_(A/Hong_Kong/1073/99(H9N2))	Orthomyxoviridae	Alphainfluenzavirus	NEP	mORF	CDS	121	0	363	ATG	3.104e-13	2.0263970987239758e-11	743.2	138.5	146.1	129.6	ATGGATTCCAACACTGTGTCAAGCTTTCAGGACATACTGACGAGGATGTCAAAAATGCAATTGGGGTCCTCATCGGAGGACTTGAATGGAATGATAACACAGTTCGAGTCTCTGAAACTCTACAGAGATTCACTTGGAGAAGCAGTGATGAGAATGGGAGATCTCCACTCCCTCCAAAACAGAAACGGAAAGTGGAGAGAACAATTGAGCCAGAAGTTTGAAGAGATAAGATGGTTAATTGAAGAAATGCGACATAGGTTAAGAATTACAGAGAATAGCTTTGAGCAAATAACCTTTATGCAAGCCTTACAACTATTGCTTGAAGTGGAGCAAGAGATAAGAACTTTCTCGTTTCAGCTTATTTAA
2469_ncRNA_1	2469	NC_007370	Influenza_A_virus_(A/New_York/392/2004(H3N2))	Orthomyxoviridae	Alphainfluenzavirus	NEP	uORF	CDS	4	-14	-2	GTG	0.0045854999999999	0.0290935773448208	77.4	0.0	11.8	2.0	GTGACAAAGACATAA
2469_ncRNA_0	2469	NC_007370	Influenza_A_virus_(A/New_York/392/2004(H3N2))	Orthomyxoviridae	Alphainfluenzavirus	NEP	mORF	CDS	121	0	363	ATG	1.192e-11	6.857982609467455e-10	930.0	150.3	188.0	168.0	ATGGATTCCAACACTGTGTCAAGTTTCCAGGACATACTATTGAGGATGTCAAAAATGCAATTGGGGTCCTCATCGGAGGACTTGAATGGAATGATAACACAGTTCGAGTCTCTAAAAATCTACAGAGATTCGCTTGGAGAAGCAGTAATGAGAATGGGGGACCTCCACTTACTCCAAAACAGAAACGGAAAATGGCGAGAACAGCTAGGTCAAAAGTTTGAAGAGATAAGATGGCTGATTGAAGAAGTGAGACACAGACTAAAAACAACTGAAAATAGCTTTGAACAAATAACATTCATGCAAGCATTACAACTGCTGTTTGAAGTGGAACAGGAGATAAGAACTTTCTCATTTCAGCTTATTTAA
2470_ncRNA_2	2470	NC_007370	Influenza_A_virus_(A/New_York/392/2004(H3N2))	Orthomyxoviridae	Alphainfluenzavirus	NS1	uORF	CDS	4	-14	-2	GTG	0.0045854999999999	0.0290935773448208	77.4	0.0	11.8	2.0	GTGACAAAGACATAA
[truncated: 5,318 more rows]
