# Supplementary material for: Pan-viral ORFs discovery using Massively Parallel Ribosome Profiling
Source: Science. Author manuscript; Available in PMC 2025 Sep 24. (PMC12459998; doi:10.1126/science.ado6670)
Supplement: Data_Table_S2_pan_viral_library_EMCV_IRES_MPRP_ORFs_PRICE.txt [file NIHMS2100651-supplement-Data_Table_S2_pan_viral_library_EMCV_IRES_MPRP_ORFs_PRICE_txt.txt]

orf_price_id	oligo_index	gb_accession_id	virus_name	virus_family	virus_genus	gene_name	ORF_type	oligo_type	ORF_length_on_viral_transcript(aa)	orf_start_pos_rel_cds_start_codon	orf_stop_pos_rel_cds_start_codon	price_start_codon	orf_pval	orf_fdr_pval	reads_chx	ORF_seq_on_viral_transcript
21_ncRNA_0	21	NC_006998	Vaccinia_virus	Poxviridae	Orthopoxvirus	C2L	iORF	CDS	5.0	112	127	ATG	0.00097656	0.0129396499591836	28.6	ATGAAGCGATTATATTGA
27_ncRNA_0	27	NC_001542	Rabies_lyssavirus	Rhabdoviridae	Lyssavirus	M2_protein	uORF	5UTR	4.0	-255	-243	ATG	0.00041649	0.0066377307326283	61.0	ATGTACCAGGTGTGA
44_ncRNA_0	44	NC_001405	Human_mastadenovirus_C	Adenoviridae	Mastadenovirus	L2	N_ext	CDS	380.0	-33	1107	ATG	2.9665e-05	0.0007661703365973	80.8	ATGTATCCAGCGGCGGCGGCGCGCAACGAAGCTATGTCCAAGCGCAAAATCAAAGAAGAGATGCTCCAGGTCATCGCGCCGGAGATCTATGGCCCCCCGAAGAAGGAAGAGCAGGATTACAAGCCCCGAAAGCTAAAGCGGGTCAAAAAGAAAAAGAAAGATGATGATGATGATGAACTTGACGACGAGGTGGAACTGCTGCACGCAACCGCGCCCAGGCGGCGGGTACAGTGGAAAGGTCGACGCGTAAGACGTGTTTTGCGACCCGGCACCACCGTAGTTTTTACGCCCGGTGAGCGCTCCACCCGCACCTACAAGCGCGTGTATGATGAGGTGTACGGCGACGAGGACCTGCTTGAGCAGGCCAACGAGCGCCTCGGGGAGTTTGCCTACGGAAAG…
46_ncRNA_0	46	NC_039231	Avian_metapneumovirus	Pneumoviridae	Metapneumovirus	M2	iORF	CDS	21.0	49	112	ATG	0.00509	0.0450804155299055	20.6	ATGCACTTGGATTGTGTATGGTTCGTAAGATATATGATTATAGTATTGCGAGCTGGAGTGATTTAA
46_ncRNA_1	46	NC_039231	Avian_metapneumovirus	Pneumoviridae	Metapneumovirus	M2	N_trunc	CDS	42.0	93	219	ATT	0.0032063	0.0317187699484294	16.1	ATTGCGAGCTGGAGTGATTTAATAGAGGAAGTAGCCAATATGGTCCTAATAGATCACATCAATAGGAAACAATGTGTGGAGTGTCGAAAAGATCTTGAGTTTATAGCTATATATACCTCATATAATTAG
60_ncRNA_0	60	NC_003663	Cowpox_virus	Poxviridae	Orthopoxvirus	CPXV037_CDS	uORF	5UTR	4.0	-80	-68	ATG	0.0021085	0.0229160229204223	6.3	ATGAATAAGTATTAA
61_ncRNA_1	61	NC_001611	Variola_virus	Poxviridae	Orthopoxvirus	P1L	uORF	5UTR	4.0	-80	-68	ATG	0.0021085	0.0229160229204223	6.3	ATGAATAAGTATTAA
67_ncRNA_0	67	NC_001357	Alphapapillomavirus_7	Papillomaviridae	Alphapapillomavirus	E4	uORF	CDS	14.0	-54	-12	ATG	1.2752e-05	0.0003627267587601	25.4	ATGGGAACACAGGTACGTGGGAAGTACATTTTGGGAATAATGTAA
50_ncRNA_0	50	NC_001921	Canine_morbillivirus	Paramyxoviridae	Morbillivirus	nucleocapsid_protein_N	mORF	CDS	523.0	0	1569	ATG	0.0045483	0.0413546871176217	83.9	ATGGCTAGCCTTCTTAAAAGCCTCACACTGTTCAAGAGGACTCGGGACCAACCCCCTCTTGCCTCTGGCTCCGGGGGAGCAATAAGAGGAATAAAGCATGTCATTATAGTCCTAATCCCGGGTGATTCAAGCATTGTTACAAGATCTCGACTATTGGATAGACTTGTTAGGTTGGTTGGTGATCCAAAAATCAACGGCCCTAAATTAACTGGGATCTTAATCAGTATCCTCTCCTTGTTTGTGGAATCCCCTGGACAGTTGATCCAGAGGATCATAGACGACCCTGATGTAAGCATCAAGTTAGTAGAGGTAATACCAAGCATCAACTCTGCTTGCGGTCTTACATTTGCATCCAGAGGAGCAAGTCTGGATTCTGAGGCAGATGAGTTCTTCAAAATT…
85_ncRNA_0	85	NC_011203	Human_mastadenovirus_B_(HAdV-B)	Adenoviridae	Mastadenovirus	E3	uORF	CDS	8.0	-55	-31	ATG	0.00020074	0.0036203544786324	70.9	ATGAACAAAAAGGTGATGCATTACTAA
166_ncRNA_0	166	NC_003310	Monkeypox_virus_Zaire-96-I-16	Poxviridae	Orthopoxvirus	A25R	ouORF	5UTR	31.0	-92	1	ATG	2.9202e-05	0.0007565271970534	110.2	ATGATAGAAATGATGAAGGAAAGATCGACTATTTTAAATAGCATAGATATAGAAACGGAATCGGTAGATCGTCTAAAAGAATTGCTTCTAAAATGA
167_ncRNA_0	167	NC_003663	Cowpox_virus	Poxviridae	Orthopoxvirus	rpo132	ouORF	5UTR	31.0	-92	1	ATG	2.9202e-05	0.0007565271970534	110.2	ATGATAGAAATGATGAAGGAAAGATCGACTATTTTAAATAGCATAGATATAGAAACGGAATCGGTAGATCGTCTAAAAGAATTGCTTCTAAAATGA
167_ncRNA_0	167	NC_006998	Vaccinia_virus	Poxviridae	Orthopoxvirus	A24R	ouORF	5UTR	31.0	-92	1	ATG	2.9202e-05	0.0007565271970534	110.2	ATGATAGAAATGATGAAGGAAAGATCGACTATTTTAAATAGCATAGATATAGAAACGGAATCGGTAGATCGTCTAAAAGAATTGCTTCTAAAATGA
168_ncRNA_0	168	NC_001611	Variola_virus	Poxviridae	Orthopoxvirus	A24R	ouORF	5UTR	31.0	-92	1	ATG	2.9202e-05	0.0007565271970534	110.2	ATGATAGAAATGATGAAGGAAAGATCGACTATTTTAAATAGCATAGATATAGAAACGGAATCGGTAGATCGTCTAAAAGATTTGCTTCTAAAATGA
181_ncRNA_0	181	NC_011203	Human_mastadenovirus_B_(HAdV-B)	Adenoviridae	Mastadenovirus	E3	uORF	CDS	15.0	-57	-12	ATG	1.2364e-05	0.000352082002699	149.4	ATGAGCCACAACCTTCACTGCCCCCTGCCATTAGTTACTTCAACCTAA
132_ncRNA_0	132	NC_003663	Cowpox_virus	Poxviridae	Orthopoxvirus	CPXV014_CDS	uORF	CDS	6.0	-51	-33	ATG	6.4e-05	0.0014343749336165	50.5	ATGCTGTACCACTCCGGATAA
134_ncRNA_0	134	NC_006998	Vaccinia_virus	Poxviridae	Orthopoxvirus	E8R	iORF	CDS	6.0	40	58	ATG	0.00054399	0.0081844798502673	95.3	ATGCACAAAGAAGAATTCTAG
135_ncRNA_0	135	NC_003663	Cowpox_virus	Poxviridae	Orthopoxvirus	CPXV074_CDS	iORF	CDS	6.0	40	58	ATG	0.00054399	0.0081844798502673	95.3	ATGCACAAAGAAGAATTCTAG
192_ncRNA_0	192	NC_017091	Gyrovirus_GyV3	Anelloviridae	Gyrovirus	VP1	iORF	CDS	31.0	11	104	ATT	0.00096765	0.0129107699336073	41.5	ATTTCGCCGGCACAGAGGAAAGTTCGGATACTACAGACGGGGAAGATGGCACTGGAGACACAGACTGCGACGAAGACGCTATTCCCGGAGGCGTAA
197_ncRNA_0	197	NC_003663	Cowpox_virus	Poxviridae	Orthopoxvirus	CPXV197_CDS	uORF	5UTR	12.0	-176	-140	ATG	0.00032192	0.0053506819212598	56.2	ATGCACCTAGAGAATTGCTGCAATATATTACCATGGTAA
213_ncRNA_0	213	NC_003461	Human_respirovirus_1	Paramyxoviridae	Respirovirus	C	N_ext	CDS	219.0	-45	612	GTG	0.003472	0.0337615999999999	100.5	GTGGATACCTCAGCATCCAAAACTCTCCTTCCCGAATGGATCAGGATGCCTTCTTTTTTGAGAGGGATCCTGAAGCCGAAGGAGAGGCACCACGAAAACAAGAATCACTCTCAGATGTCATCGGACTCCTTGACGTCGTCTTATCCTACAAGCCCACAGAAATTGGAGAAGACAGAAGCTGGCTCCATGGTATCATCGACAACCCAAAAGAAAACAAGCCATCATGCAAAGCCGACGATAACAACAAAGACAGAGCAATCTCAACGTCGACCCAAGATCATAGATCAAGTGAGGGGAGTGGAATCTCTAGGAGAACAAGTGAGTCAAAAACAGAGACACATGCTAGAATCCTTGATCAACAAGGTATACACAGGGCCTCTAGGCGAGGAACTAGTCCAA…
147_ncRNA_0	147	NC_009448	Saffold_virus	Picornaviridae	Cardiovirus	polyprotein	uORF	5UTR	5.0	-148	-133	AAG	0.0054766	0.0475660574603827	25.6	AAGCCAAGAATGTCCTGA
147_ncRNA_0	147	NC_009448	Saffold_virus	Picornaviridae	Cardiovirus	protein_2B*	uORF	5UTR	5.0	-148	-133	AAG	0.0054766	0.0475660574603827	25.6	AAGCCAAGAATGTCCTGA
148_ncRNA_0	148	NC_010810	Human_TMEV-like_cardiovirus	Picornaviridae	Cardiovirus	polyprotein	uORF	5UTR	14.0	-175	-133	ATG	0.0016657	0.019542916708368	50.2	ATGGTTTTCTCAAGCCCTCCGGTAGAGAAGCCAAGAATGTCCTGA
148_ncRNA_0	148	NC_010810	Human_TMEV-like_cardiovirus	Picornaviridae	Cardiovirus	protein_2B*	uORF	5UTR	14.0	-175	-133	ATG	0.0016657	0.019542916708368	50.2	ATGGTTTTCTCAAGCCCTCCGGTAGAGAAGCCAAGAATGTCCTGA
272_ncRNA_0	272	NC_003310	Monkeypox_virus_Zaire-96-I-16	Poxviridae	Orthopoxvirus	I2L	uORF	5UTR	68.0	-207	-3	ACG	0.0024511	0.0256815248448746	38.9	ACGGAAACAAAAATTACATTCGCGCTCAAGAAACTAATCATTGATAGAGAAGTGGTGGCTAACGTTATCGGACTCTCTGGAGATAGTGAACGCGTATCAATGACTGAAAATGTAGAAGAAGATCTGGTTCGTAATCTGGGACTTGTCGATATTGATGATGAATATGATGAAGATAGCGATAAAGAAAAGCCAATATTCAATGTATAA
274_ncRNA_0	274	NC_006998	Vaccinia_virus	Poxviridae	Orthopoxvirus	I2L	uORF	5UTR	68.0	-207	-3	ACG	0.0047212	0.0425099386387881	50.8	ACGGAAACAAAAATTACATTCGCACTCAAGAAACTAATCATTGATAGAGAAGTGGTGGCTAACGTTATCGGACTCTCTGGAGATAGTGAACGTGTATCAATGACTGAAAATGTAGAAGAAGATCTGGCTCGTAATCTGGGACTTGTTGATATTGATGATGAATATGATGAAGATAGCGATAAAGAAAAGCCAATATTCAATGTATAA
276_ncRNA_0	276	NC_001401	Adeno-associated_virus_-_2	Parvoviridae	Dependoparvovirus	X_gene	uORF	5UTR	6.0	-195	-177	ATG	0.00039867	0.0064098809142857	21.7	ATGGCAGAGACTCTCTGGTGA
277_ncRNA_0	277	NC_001664	Human_betaherpesvirus_6A	Herpesviridae	Roseolovirus	U33	mORF	CDS	470.0	0	1410	ATG	0.0024768	0.0259112329201784	68.0	ATGTTCTACTTAAAAAAACTCCTACGCCAGCTTCTGGCTCCGTTGTGTAAACATGGGTCGTACACGCATTTGCAATTGTTTGTGATGGGTGAGGCCTGTGTGCCAGGAAAGTGTGTTCTTACAATGTTTTTGACAAATAAAAAATTCTTGAATAAGGAAGTAACGGAAAAATTTTATAATGAGTTTTTCGCAATTTGGTTGCGTTGCAGGCCGGAGACGCGATTAATCACTAAGCGACTTTTTAACAAAATGGTTATGACAAAGGGTCTTTTTGTTTTGCTCGCCTATCTGTATTTCGTGTATCGGCAGTGTAAAGTTCTCGAATTGTTGTCTCTTTATAAACTTAAAACAATCAAATGGGTGGACGTCGAGACTAGATTCAGGGTTTATCCCCCGTAC…
285_ncRNA_0	285	NC_006998	Vaccinia_virus	Poxviridae	Orthopoxvirus	guanylate_kinase	ouORF	CDS	37.0	-53	58	ATG	0.0014186	0.0172828398383371	52.1	ATGGGAATATATTTGGATTTGTGGTGTCCCATACCACTAGATTTCCTCGTCCTATGGAACGAGAAGGTGTTGATTACCATTACGTTAACAGAGAGGCCATCTGGAAGGGAATAG
288_ncRNA_0	288	NC_001664	Human_betaherpesvirus_6A	Herpesviridae	Roseolovirus	U83	iORF	CDS	15.0	95	140	TTG	0.0013442	0.0166162649091974	21.5	TTGCATGGATTGGTCCGCTGCCGTACCTGGGAAAACAGAGCCTTTTAG
245_ncRNA_0	245	NC_006998	Vaccinia_virus	Poxviridae	Orthopoxvirus	hypothetical_protein	ouORF	5UTR	77.0	-196	35	ATG	4.3472e-06	0.0001399388727134	321.2	ATGAGGTCCCTGATTATAGTCCTTCTGTTCCCCTCTATCATCTACTCCATGTCTATTAGACAATGTGAGAAGACTGAAGAGGAAACATGGGGATTGAAAATAGGGTTGTGTATAATTGCCAAAGATTTCTATCCCGAAAGAACTGATTGCAGTGTTCATCTCCCAACTGCAAGTGAAGGATTGATAACTGAAGGCAATGGATTCAGGGATATACGAAACACCGATAAATTATAA
327_ncRNA_0	327	NC_003663	Cowpox_virus	Poxviridae	Orthopoxvirus	CPXV114_CDS	N_trunc	CDS	201.0	15	618	ACG	9.0543e-05	0.001904833342971	136.3	ACGAATAAAGCGGATACTAGTAGTTTCACAAAGATGGCTGAAATCAGAGCCCATCTAAGAAATAGCGCTGAAAATAAAGATAAAAACGAGGATATTTTCCCGGAAGATGTAATAATTCCGTCTACTAAGCCCAAAACCAAACGAGCCGCTGCTCCTCGTAAACCAGCGGCTACTAAAAGATCAACCAAAAAGGAAGAAGTGGAAGAAGAAGTAGTTGTAGAAGAATATCATCAAACAACTGAAGAAAATTCGCCACCTCCGTCATCATCTCCTGGAGTTGGTGACATTGTAGAAAGCGTGGCCGCTGTAGAGCTCGACGATAGCGACGGGGATGATGAACCTATGGCACAAGCTGGAGCTAAAGTAAATCATAGTGCTAGAAGCGATGTCTCTGACCTA…
328_ncRNA_0	328	NC_003310	Monkeypox_virus_Zaire-96-I-16	Poxviridae	Orthopoxvirus	H5R	N_trunc	CDS	208.0	15	639	ACG	0.00029705	0.0050104332933653	148.6	ACGAATAAAGCGGATACTAGTAGTTTCACAAAGATGGCTGAAATCAGAGCTCATCTAAGAAATAGCGCTGAAAATAAAGATAAAAACGAGGATATTTTCCCGGAAGATGTAATAATTCCATCTACTAAGCCCAAAACCAAACGAACCACTACTCCTCGTAAACCAGCGGCTACTAAAAGATCAACCAAAAAGGATAAAGAAAAGGAGGAAGTGGAAGAAGTAGAAGAAGTAGTTATAGAGGAATATCATCAAACAACTGAAGAAAATTCTCCACCTCCGTCATCATCTCCTGGAGTCGGCGACATTGTAGAAAGCGTGGCCGCTGTAGAGCTCGATGATAGCGACGGGGATGATGAACCTATGGTACAAGTTGAAGCTGGTAAAGTAAATCATAGTGCT…
290_ncRNA_0	290	NC_001611	Variola_virus	Poxviridae	Orthopoxvirus	E7R	uORF	5UTR	5.0	-259	-244	AAG	0.0041645	0.0385248200350723	8.9	AAGAGAATGCAGAAATGA
332_ncRNA_0	332	NC_001611	Variola_virus	Poxviridae	Orthopoxvirus	I5R	N_trunc	CDS	216.0	15	663	ACG	0.0010525	0.0137006801357186	129.1	ACGAATAAAGCGGATACTAGTAGTTTCACAAAGATGGCTGAAATTAGAGCTCATCTAAGAAATAGCGCTGAAAATAAAGATAAAAACGATGATATTTTCCCGGAAGATGTAATAATTCCATCTACTAAGCCCAAAACCAAACGAGCCACTACTCCTCGTAAACCAGCGGCTACTAAACGATCAACCAAAAAGGATAAAGAAAAGGAGGAAGTGGAAGAAGAAGAAGTAGTTATAGAGGAATATCATCAAACAACTGAAGAAAATTCTCCACCTCCGTCATCATCTCCTGGAGTCGGCAACATTGTAGAAAGCGTGACCGCTGTAGAGCTTGATGATAGCAACGGGGATGATGATAATGATAATGATAATGACGATAATGAACCTATGGTACAAGTTGAA…
312_ncRNA_0	312	NC_004912	Influenza_A_virus_(A/Hong_Kong/1073/99(H9N2))	Orthomyxoviridae	Alphainfluenzavirus	pa	iORF	CDS	8.0	37	61	TTG	0.00062704	0.0091194527572016	30.3	TTGTCGAGCTTGCGGAAAAGACAATGA
316_ncRNA_1	316	NC_006273	Human_betaherpesvirus_5_(HHV-5_HCMV)	Herpesviridae	Cytomegalovirus	US34	iORF	CDS	84.0	79	331	ATG	0.0023507	0.0248342132165206	15.0	ATGGCTCCGGACTCGTTTATCGTGAGCTTCATGATTTCTACGGGTATCTGCAGCTGGACCTTCTGGGACCAGTGGTGGCGGGGAATCGCTCAGTCCGGACCTGGAGAGAGCAGGCGGACCGAGCCAGAGGGACCTTCGTTCGGCGTTCAGGCCTTAATACTAGCCACATCTTACCTGTCGGCGGCCTGTCTGGGGGCTCCGGTACCTTACCCGCCGGCCTGTATCGTCCCGAAGAAGAGGTGTTCCTCCTCTTGA
377_ncRNA_0	377	NC_001454	Human_mastadenovirus_F	Adenoviridae	Mastadenovirus	L2	uORF	5UTR	46.0	-226	-88	ATG	0.0025481	0.0263243368910648	39.7	ATGCCTTGCATCCATCCATCACGCCAACGCCCGGTTACCGCGGAACAACCTTCAAACCCAGCCGCACTCGCTCCACCCGCCGTCGTCGCTCTGTCCGCCGCCGCTCAAGGCGCACGGCCCCCATCTCTGTGCGTCGCGTAA
378_ncRNA_0	378	NC_000898	Human_betaherpesvirus_6B_(HHV-6B)	Herpesviridae	Roseolovirus	U47	N_ext	CDS	744.0	-18	2214	GTG	3.2191e-08	1.421050817991632e-06	198.4	GTGGTCAACTCACCCGACATGCTTCACATCTCGCGACTCGGCCTTTTTCTGGCCCTTTTCGCGATAGTCATGCACTCCGTTAATCTAATAAAATACACATCTGATCCCTTAGAAGCTTTCAAAACCGTCAACCGCCACAATTGGAGCGACGAACAAAGAGAACATTTTTACGACCTCCGAAACTTGTATACAACTTTTTGTCAGAGAAATCTATCCCTCGACTGCTTCACTCAAATTTTAACTAACGTTTTCTCTTGGAACATTCGAGATTTACAATGCAAGTCTGCGGTTAACTTGTCTCCATTACAGAATTTACCGCGGGCAGAAACCAAAATAGTGCTATCCTCAACAGCTGCAAACAAATCTATCGTCGCTAGCAGTTTTTCTCTATTTTATCTT…
346_ncRNA_0	346	NC_039199	Human_metapneumovirus_(HMPV)	Pneumoviridae	Metapneumovirus	F	uORF	5UTR	6.0	-202	-184	ATG	0.0049044	0.0437210580481622	9.5	ATGTCCAGGCTGAAAGCATAA
347_ncRNA_0	347	NC_000898	Human_betaherpesvirus_6B_(HHV-6B)	Herpesviridae	Roseolovirus	U33	mORF	CDS	470.0	0	1410	ATG	0.00089836	0.0121359118822023	77.1	ATGTTCTACTTAAAAAAACTCCTACGCCAGCTTCTGGCCCCGTTGTGTAAACATGGGCCGTACACTCATTTGCAATTGTTTGTGATGGGTGACGCCTGTGTGCCAGGAAAATGTGTTCTTACAATGTTCTTGACAAATAAAAAATTCCTGAATAAGGAAGTAACGGAAAAATTTTACAATGAGTTTTTTGCAATTTGGCTGCGTTGCAGGCCGGAGACACGATTTATCACTAAGCGACTTTTTAACAAAATGGTTATGACAAAGGGTCTTTTTGTTTTGCTCGCCTATCTGTATTTCGTGTATCGGCAGTGCAAAGTTCTCGAATTGTTGTCTCTTTATAAACTTAAAAGAATCAAATGGATGGACGTCGAGACTAGATTTAGGGTTTATCCCTCGTAC…
353_ncRNA_1	353	NC_001348	Human_alphaherpesvirus_3_(HHV-3)	Herpesviridae	Varicellovirus	ORF24	uORF	5UTR	7.0	-134	-113	ATG	0.003468	0.0337353392486748	17.5	ATGCTTAATACATGGGGAAAATAA
252_ncRNA_0	252	NC_002642	Yaba-like_disease_virus	Poxviridae	Yatapoxvirus	45L	iORF	CDS	23.0	113	182	ATG	0.00018679	0.0034125158354978	11.3	ATGTATAGAATCTGTAACACTTTCATCGTCTCAATACCCCTCATGTTCTACAATAATTATAAACTTAGTTAA
256_ncRNA_0	256	NC_005336	Orf_virus	Poxviridae	Parapoxvirus	ORF061_late_transcription_factor_VLTF-4	mORF	CDS	227.0	0	681	ATG	0.00013457	0.002613494312011	112.6	ATGTCTTCGTGGCGACTCAAAATGAGCAAGTGTTCGGGTTCCAGCAGCGTCCAGACTCTCGAAGATCTGCGCAATCGTCTTCGCTCCGAGGCCTTGGGCAGCGATTGCCAAGAGCCCCGCGACGACCTCTTCCCCAACGGCGAGGAGTGTCTAGACATCGACGGGCCCTGCTCCCCTTGCGATGAGGCAGAGCAGGAGCTCGACCAGGAGCAGTTGCCTGTGCCCGAAACCGTGCCCGAACTGCCAGCCAAGACTCCTAAGCGCCGACCAGCGAAAAAGGATAAGGCAGATAAGCCGGAAAAGTCGACCAAAGGCGCAAAGAAACTGTGCCCTCCGGACGACAAGGATGACGAGCTCGAAAGCAACGACGTCGACAACAACGAAGAGTCCGGCGACGCA…
394_ncRNA_0	394	NC_012959	Human_adenovirus_54	Adenoviridae	Mastadenovirus	14.5_kDa_protein	mORF	CDS	130.0	0	390	ATG	0.00045844	0.0071529975341454	140.1	ATGCTTCAGCGACGCGGTGTAAGCTACCACATTGTGGTCCCTGGGGTCCTAGTGACGTATTTACAGGATTTTTCTATTACTAAAATGATTAAAGAAAAACTACCTGGCTTTATCACTTACATTTTGGAAGGCATTACCGGAGACACAAAGAGAGCTTATTCCAGCATGCAGTTTTTAGGTGCTAGCTTTGGAGCATTAAAGTACTCCCTCACGCTTGCCAGTCCCACGCTTAGCCCTGGCTCTGAATTGTCAGCTGTAGTGGCCCAGGACTTAAGTGACTTTTTGCAGCTGACACTTAGACGCCAGCTAAGGGCTGAGGGCAGAACCTTATTAAATTTTGTTGTTTTAAACACGCTGCAGGTGGTGGAGCAGCAGGATCTGTTTCTATTATGA
380_ncRNA_1	380	GQ994935	Human_gammaherpesvirus_8_(Kaposi's_sarcoma-associated_herpesvirus)	Herpesviridae	Rhadinovirus	ORF68	uORF	CDS	6.0	-42	-24	ATG	0.00039867	0.0064098809142857	14.9	ATGGCGTTCAATCTACAATAG
435_ncRNA_0	435	NC_001716	Human_betaherpesvirus_7_(HHV-7)	Herpesviridae	Roseolovirus	U63	uORF	5UTR	20.0	-258	-198	ATG	0.00058231	0.0086075820035026	69.2	ATGGCTTTCATCAACGATGAGAAGATTAAAGCTCTGACCACGTATACTCTGAGAAGAAAATGA
407_ncRNA_0	407	NC_039194	Avian_avulavirus_6_(APMV-6)	Paramyxoviridae	Avulavirus	L	uORF	5UTR	5.0	-249	-234	ATG	0.0041645	0.0385248200350723	16.7	ATGACGGTCGGTGATTGA
427_ncRNA_0	427	NC_003310	Monkeypox_virus_Zaire-96-I-16	Poxviridae	Orthopoxvirus	B10R	mORF	CDS	221.0	0	663	ATG	0.0001382	0.0026668113397347	227.9	ATGAGGTCCCTGATTATAGTCCTTCTGTTCCCCTCTATCATCTACTCCATGTCTATTAGACGATGCGAGAAGACTGAAGAGGAAACATGGGGATTAAAAATAGGGTTGTGTATAATTGCCAAAGATTTCTATCCCGAAAGAACTGATTGCAGTGTTCATCGCCCAACTGCAAGTGGAGGATTGATAACTGAAGGCAATGGATTCAGAGTAGTTATATATGATCAATGTACAGAACCACATGACTTTATTATCACCGATACTCAACAAACACGTCTTGGATCATCTCATACATATATTAAATTCAGTAACATGAATACAGGTGTCCCATCTAGTATTCCAAAATGTTCCAGAACTCTCTCTATTTCTGTATATTGTGATCAAGAGGCGGGAGACATAAAA…
443_ncRNA_0	443	NC_001348	Human_alphaherpesvirus_3_(HHV-3)	Herpesviridae	Varicellovirus	ORF43	iORF	CDS	15.0	31	76	ATG	0.003188	0.0316266986365773	20.8	ATGCACTTTGGCATAATGATCACACAAAAGGATTACTACACGTTGTGA
445_ncRNA_0	445	NC_039223	Avian_avulavirus_1	Paramyxoviridae	Avulavirus	F	mORF	CDS	553.0	0	1659	ATG	0.00042546	0.0067602646536144	73.6	ATGGGCTCCAAACCTTCCACCAGGATCCCAGCACCTCTGATGCTGATCACCCGGACCATGCTGATATTGGGCTGTATCTGTCCGACAAGCTCTCTTGACGGCAGGCCTCTTGCAGCTGCAGGAATTGTAGTAACAGGAGATAAGGCAGTCAATGTATACACTTCGTCTCGGACAGGGTCAATCATAGTCAAGTTGCTCCCGAATATGCCCAGGGATAAGGAGGCGTGTGCAAAAGCCCCATTAGAGGCATATAACAGAACACTGACTACTTTGCTCACTCCTCTTGGCGACTCCATCCGCAAGATCCAAGGGTCTGTGTCCACATCTGGAGGAAGGAGACAAAAACGCTTTATAGGTGCTGTTATTGGCAGTGTAGCTCTTGGGGTTGCAACAGCGGCA…
483_ncRNA_0	483	NC_003310	Monkeypox_virus_Zaire-96-I-16	Poxviridae	Orthopoxvirus	C4L	uORF	5UTR	21.0	-196	-133	ATG	1.31e-05	0.0003717120416386	37.7	ATGAGATTAGCGATGTTTCAGGTGCATATTATTTCATGCAACATGCAAATTGTAATAGGGAAATAA
455_ncRNA_0	455	NC_007803	Beilong_virus	Paramyxoviridae	unknown	N	mORF	CDS	522.0	0	1566	ATG	0.0022132	0.0237179955307262	74.4	ATGTCCCGACTTGGACCTGCGTTGGATGAGTTTCGCTCCTTTAAGAATAATCCCCCTAGGAGAGGTGCACTCACAACAGCAATCCAAGGGATCAAGAAGAATGTTATTGTCTTGGTTCCTACCATGAAACAACCAGCAAAGAGATTCCAATTTATGACATTAATACTTCAGATTGCTTGGTCTGCCAAATCCTCTGCTGCATTTATCACTGGTGCTTTTTTCTCACTGCTCTCGATGTTTGCTGACAATCCTGGAGCTATGTTAAGGAACCTTGTCAATGACCCTGACATTGATGTGCAGATTGCCGAAGTGTCAGACGTCAATGATTCAAGGATAACACTTGCCACAAGAGGTCGCGGTATGGAGCGTTATGAGGAAGAGATAGTGCAGATGGTGGAA…
457_ncRNA_0	457	NC_000858	Simian_T-lymphotropic_virus_1	Retroviridae	Deltaretrovirus	gag_polyprotein	mORF	CDS	428.0	0	1284	ATG	0.0040502	0.0380259266740823	220.6	ATGGGCCAAATCTTTTCCCGTAGCGCTAGCCCTATTCCGCGACCGCCCCGGGGGCTGGCTGCTCATCACTGGCTTAACTTCCTCCAGGCGGCATATCGCCTAGAACCCGGTCCCTCCAGTTACGATTTCCACCAGTTAAAAAAATTTCTTAAAATGGCTTTAGAAACACCGGCTTGGATCTGTCCCATTAACTACTCCCGCCTAGCCAGCCTACTCCCAAAAGGGTACCCCGGCCGGGTAAATGAAATTTTACACATACTCATCCAAACCCAAGCCCAGATCCCGTGCCACCCCGCGCCACCGCCGCCGTCATCCCCCACTCTCGACCCCCCGGATTCTGATCCACAAATCCCCCCTCCTTATGTTGAGCCTACGGCCCCTCAAGTCCTTCCAGTCATG…
496_ncRNA_0	496	NC_003663	Cowpox_virus	Poxviridae	Orthopoxvirus	CPXV096_CDS	uORF	CDS	6.0	-54	-36	ATG	0.0046387	0.0418653587254063	64.9	ATGTTTTCGGCTCCACGGTAG
498_ncRNA_0	498	NC_004500	Human_papillomavirus_type_92	Papillomaviridae	Betapapillomavirus	L2	iORF	CDS	6.0	94	112	AAG	1.1391e-05	0.0003270224367346	16.8	AAGTGGAGCAGACTACTGTAG
536_ncRNA_0	536	NC_001460	Human_mastadenovirus_A	Adenoviridae	Mastadenovirus	E4	uORF	5UTR	12.0	-248	-212	ATG	0.0046104	0.0416991214744963	39.8	ATGAAAATTACCTGGGAATGGTTCAGTCAGGCAGTTTGA
537_ncRNA_0	537	NC_003310	Monkeypox_virus_Zaire-96-I-16	Poxviridae	Orthopoxvirus	C5L	iORF	CDS	12.0	97	133	ATG	0.003087	0.0307621190082644	25.6	ATGGAGCTGGTGAACATTCTGGACGTTATGACGAACTAG
513_ncRNA_0	513	NC_001611	Variola_virus	Poxviridae	Orthopoxvirus	B22R	iORF	CDS	12.0	86	122	ATG	4.573e-07	1.7656884354986277e-05	49.0	ATGCGCCAACTATCTTCTAATCGATTATCTAGTCACTGA
515_ncRNA_1	515	NC_001611	Variola_virus	Poxviridae	Orthopoxvirus	E3L	uORF	5UTR	13.0	-80	-41	ATG	0.0016084	0.0190027146696528	22.2	ATGAACCACCAGAAGATGATGAATAAAAAAATGATAAAATAG
516_ncRNA_0	516	NC_003663	Cowpox_virus	Poxviridae	Orthopoxvirus	CPXV069_CDS	uORF	5UTR	5.0	-197	-182	ATG	0.0022009	0.0236884421831165	20.9	ATGAAAACAAGGAAATAA
519_ncRNA_0	519	NC_006998	Vaccinia_virus	Poxviridae	Orthopoxvirus	semaphorin-like_protein	ouORF	CDS	21.0	-52	11	ATG	0.0011483	0.014729652462006	53.3	ATGATACGATACTATATGTATTCTTCGATAGTCCGCATTATGTACCTATTCTATGAATACCATTAA
479_ncRNA_0	479	NC_002642	Yaba-like_disease_virus	Poxviridae	Yatapoxvirus	47L	iORF	CDS	12.0	19	55	ATG	0.0011719	0.0149505815598548	15.9	ATGCAGCTAATAAAATGTATAAACCTTACAAAAAAATAA
461_ncRNA_0	461	NC_001716	Human_betaherpesvirus_7_(HHV-7)	Herpesviridae	Roseolovirus	U56	iORF	CDS	11.0	73	106	ATG	3.2089e-06	0.0001078973426751	53.9	ATGCCGTCATCCCAATACCGTCGCACCGTCATTTAA
466_ncRNA_0	466	NC_000898	Human_betaherpesvirus_6B_(HHV-6B)	Herpesviridae	Roseolovirus	U77	N_trunc	CDS	806.0	54	2472	ATG	0.00566	0.0487277274581803	83.3	ATGTCTTCGGCTCCCAAAATAGAGTTGATTGTAGATAAGGTGGCTTCGTTATCAGAAAGACGCTTGGAGGGGCGTCTGCCAGAAGATTGGTTTCGCCACATCATGGATCCTGAAACCGAGTTCAACGGCGAATTTGCTGATGCTCTGTGCATCGGTATTGATGAATTCGCTCAACCTCTGCCTTTTTTGCCGTTTAAGGCCTTGTTAGTAACCGGTACGGCCGGGGCAGGGAAAACGAACAGCATTCAGACCTTAGCGGCCAACTTAGATTGTATCGTTACTGCAACGACATCTATCGCCGCTCAGAATTTGAGCGTTGTTTTAAACAGAAGTAAATCCGCGCAAGTTAAAACAATTTTTAAGACTTTTGGGTTTAATAGTTCACATGTATCTATGAGC…
586_ncRNA_0	586	NC_001731	Molluscum_contagiosum_virus_subtype_1	Poxviridae	Molluscipoxvirus	MC075R	mORF	CDS	183.0	0	549	ATG	0.0056179	0.0485275582022472	63.0	ATGGACCACAAGCAGTACCTGCTAACTATGTTCTTCGCAGAGGACAGCTCCTTCTTCAAGTACCTGTCGGAGCAGGACGACGACACAGCCCTGGACGACGTAATGATTGTCAAGCACTACATGGACGTGCTGCTGGCCCTGCTAGTGCGCGCCAAGAACAAGCTCGAGGCGCTTGGGCACTGCTACGAGCCGCTGTCCGAGGACTTCCGCGCGCTCTTGCATGTGCGCCAGCTGCGAGAACTACGCCAGGTGCACGACCGCGCGCTGCTGCGCCTGGACGCAGAGCCCGTGCATGTGAGCCATGGCTACCTTGCGGACTTCGTGCTCAGCCTAGTACGGCTGGCGCGCGAGCTGGGGGAGCTGTGCGTGCCACCGCGCACGCGCTACGTGGACCCGCGC…
608_ncRNA_0	608	NC_003663	Cowpox_virus	Poxviridae	Orthopoxvirus	CPXV106_CDS	uORF	5UTR	48.0	-213	-69	ATG	0.0041909	0.038718117732049	66.9	ATGGTGGTAAAACTAACTGCTGTGTGTATGAAATGCTTTAAGGAAGCTTCCTTTTCTAAACGATTAGGTGCAGAAACCGAGATAGAGATAATCGGAGGTAATGAAATGTATCAATCGGTGTGTAGAAAGTGTTACATCGACTCATAA
590_ncRNA_0	590	NC_009333	Human_gammaherpesvirus_8_(Kaposi's_sarcoma-associated_herpesvirus)	Herpesviridae	Rhadinovirus	ORF23	mORF	CDS	404.0	0	1212	ATG	7.0803e-07	2.6489611755319152e-05	175.2	ATGTTACGAGTTCCGGACGTGAAGGCTAGTCTAGTAGAGGGCGCGGCGCGCCTGTCGACAGGCGAGCGCGTGTTTCACGTCTTGACCTCTCCGGCGGTGGCGGCCATGGTGGGAGTCTCTAATCCTGAAGTCCCGATGCCACTGTTGTTCGAAAAGTTTGGGACTCCGGACTCGTCTACCCTGCCACTCTACGCGGCTAGGCACCCGGAACTATCGTTGCTACGGATCATGCTCTCACCGCACCCCTACGCGTTAAGAAGCCACTTGTGCGTAGGCGAAGAGACCGCATCTCTTGGCGTTTACCTGCACTCCAAGCCAGTCGTACGCGGCCACGAATTCGAGGACACGCAGATACTACCGGAGTGCCGGCTGGCCATAACGAGCGACCAGTCTTATACC…
590_ncRNA_0	590	GQ994935	Human_gammaherpesvirus_8_(Kaposi's_sarcoma-associated_herpesvirus)	Herpesviridae	Rhadinovirus	ORF23	mORF	CDS	404.0	0	1212	ATG	7.0803e-07	2.6489611755319152e-05	175.2	ATGTTACGAGTTCCGGACGTGAAGGCTAGTCTAGTAGAGGGCGCGGCGCGCCTGTCGACAGGCGAGCGCGTGTTTCACGTCTTGACCTCTCCGGCGGTGGCGGCCATGGTGGGAGTCTCTAATCCTGAAGTCCCGATGCCACTGTTGTTCGAAAAGTTTGGGACTCCGGACTCGTCTACCCTGCCACTCTACGCGGCTAGGCACCCGGAACTATCGTTGCTACGGATCATGCTCTCACCGCACCCCTACGCGTTAAGAAGCCACTTGTGCGTAGGCGAAGAGACCGCATCTCTTGGCGTTTACCTGCACTCCAAGCCAGTCGTACGCGGCCACGAATTCGAGGACACGCAGATACTACCGGAGTGCCGGCTGGCCATAACGAGCGACCAGTCTTATACC…
640_ncRNA_0	640	NC_009527	European_bat_1_lyssavirus	Rhabdoviridae	Lyssavirus	G	uORF	5UTR	53.0	-215	-56	ATG	2.4743e-06	8.461945591572124e-05	132.1	ATGACCATCACTCCAAGCCACTGCTCAATCAGTTACCTCCACATGATGATATATACAACCACACTCTTCCGTCCTTCCGCGAGCAATAGAACAAAGTATGTTATGGTGCCACACAATAGCTGCATACTCTTAATATATATTATCCAATACCTTCACATGTGA
641_ncRNA_0	641	NC_001348	Human_alphaherpesvirus_3_(HHV-3)	Herpesviridae	Varicellovirus	ORF19	iORF	CDS	17.0	58	109	ATG	0.0040448	0.0380005898486197	18.9	ATGGCTACAAGGAATACATCATTCCGCCCGAATCAACCACACCGGTGGAATTAA
643_ncRNA_0	643	NC_001356	Mupapillomavirus_1	Papillomaviridae	Mupapillomavirus	E1	iORF	CDS	11.0	97	130	ATG	6.0794e-05	0.0013826081964573	31.8	ATGTTTCTTGTGTTAGCGACTTATCTGATTTATTAG
653_ncRNA_0	653	NC_002076	Torque_teno_virus_1	Anelloviridae	Alphatorquevirus	orf2/5	uORF	5UTR	35.0	-113	-8	ATG	0.0018287	0.0210228268591664	23.0	ATGGGCAAGGCTCTGAAAAAAGCATGTTTATTGGCAGGCATTACAGAAAGAAAAGGGCGCTGTCACTGCGTGCTGTGCGAACAACAAACAAGGCTTGCAAACTACTAA
653_ncRNA_0	653	NC_002076	Torque_teno_virus_1	Anelloviridae	Alphatorquevirus	orf2/4	uORF	5UTR	35.0	-113	-8	ATG	0.0018287	0.0210228268591664	23.0	ATGGGCAAGGCTCTGAAAAAAGCATGTTTATTGGCAGGCATTACAGAAAGAAAAGGGCGCTGTCACTGCGTGCTGTGCGAACAACAAACAAGGCTTGCAAACTACTAA
666_ncRNA_0	666	NC_003663	Cowpox_virus	Poxviridae	Orthopoxvirus	CPXV196_CDS	uORF	CDS	4.0	-31	-19	ATG	0.00041649	0.0066377307326283	45.7	ATGGTATTTCATTGA
668_ncRNA_1	668	NC_001611	Variola_virus	Poxviridae	Orthopoxvirus	B1R	iORF	CDS	13.0	44	83	ATG	0.0020035	0.0224692285410576	16.1	ATGGGTCGTTGGACCATTAATAGGAAAAGGTGGATTCGGTAG
626_ncRNA_0	626	NC_006273	Human_betaherpesvirus_5_(HHV-5_HCMV)	Herpesviridae	Cytomegalovirus	UL19	ouORF	5UTR	76.0	-227	1	ACG	2.8218e-09	1.3471222126696832e-07	1721.8	ACGGTGGAAATCCCCATCAGCGTTACCTCACCTGACGACAGTTCCTCGGGGGAGGTCCCTGATCACCCGACAGCTAACAAACGCTATAACACCATGACCATCAGCAGTGTCCTCCTAGCCCTGCTTTTATGCGCTTTGCTATTCGCGTTCCTGCACTACTTTACCACCTTGAAACAATACCTACGTAACCTGGCCTTTGCGTGGCGCTATCGCAAGGTCCGGTCGTCATGA
632_ncRNA_0	632	NC_000898	Human_betaherpesvirus_6B_(HHV-6B)	Herpesviridae	Roseolovirus	U54	iORF	CDS	24.0	20	92	ATG	0.00010188	0.0020526891646778	108.6	ATGGTCTTCGTACGTACTACAGCTAAGATTAACAACTGCCGCCATATTAAAACCCGGCGAACTGAGATATTTTAA
638_ncRNA_1	638	NC_001716	Human_betaherpesvirus_7_(HHV-7)	Herpesviridae	Roseolovirus	U10	iORF	CDS	15.0	34	79	ATG	0.00062825	0.0091194527572016	60.8	ATGTCAATCTTGGAAAATCCATCGCTTCCATACAAAAAAATCCTATAA
691_ncRNA_0	691	KF373730	Human_gammaherpesvirus_4_(Epstein-Barr_virus)	Herpesviridae	Lymphocryptovirus	BALF1	mORF	CDS	220.0	0	660	ATG	1.8705e-05	0.0005125898766233	186.2	ATGAACCTGGCCATTGCTCTGGACTCTCCTCACCCAGGCCTCGCGTCTTATACTATTCTGCCACGCCCATTTTATCATATAAGCCTGAAGCCCGTGAGCTGGCCTGACGAGACCATGAGGCCAGCCAAGTCTACAGATTCTGTGTTTGTGAAGACCCCGGTCGAGGCGTGGGTCGCGCCCTCGCCGCCGGACGACAAGGTGGCTGAGTCCAGCTACCTCATGTTCAGGGCCATGTACGCGGTGTTCACCCGGGATGAGAAAGACCTGCCTTTGCCAGCCCTGGTCCTCTGCCGGCTCATCAAGGCCTCCCTGAGGAAGGATAGGAAGCTGTACGCAGAGCTGGCCTGCAGGACAGCCGACATCGGGGGCAAAGACACGCACGTACGGCTCATCATCAGC…
681_ncRNA_0	681	NC_001664	Human_betaherpesvirus_6A	Herpesviridae	Roseolovirus	U47A	uORF	5UTR	18.0	-229	-175	ATG	2.6564e-06	9.033472425463336e-05	28.5	ATGTTCTCTTTGTTCGTCGCTCCAATTGTGGCGGTTGACGGTTTTGAAAGCTTCTAA
742_ncRNA_0	742	NC_020805	Chandipura_virus	Rhabdoviridae	Vesiculovirus	glycoprotein	ouORF	CDS	16.0	-47	1	ATG	0.0012098	0.0153413400240384	99.1	ATGTACCATATGAAAAAAATTAACAGAATTCCTACGAATTCAGAAACATGA
745_ncRNA_0	745	NC_001552	Murine_respirovirus	Paramyxoviridae	Respirovirus	C	uORF	5UTR	31.0	-221	-128	ACG	0.00011445	0.002276163477851	89.3	ACGGTGTTGATCATGACGAAGAGGATGATGCCGCGGCAGCAGCTGGGATGGGAGGAATCTAAGATCACACGAGGATTTAGGATACATGACCCGTAG
709_ncRNA_1	709	NC_001405	Human_mastadenovirus_C	Adenoviridae	Mastadenovirus	IX	N_trunc	CDS	126.0	42	420	TTG	0.0038775	0.0366408990147783	116.6	TTGACAACGCGCATGCCCCCATGGGCCGGGGTGCGTCAGAATGTGATGGGCTCCAGCATTGATGGTCGCCCCGTCCTGCCCGCAAACTCTACTACCTTGACCTACGAGACCGTGTCTGGAACGCCGTTGGAGACTGCAGCCTCCGCCGCCGCTTCAGCCGCTGCAGCCACCGCCCGCGGGATTGTGACTGACTTTGCTTTCCTGAGCCCGCTTGCAAGCAGTGCAGCTTCCCGTTCATCCGCCCGCGATGACAAGTTGACGGCTCTTTTGGCACAATTGGATTCTTTGACCCGGGAACTTAATGTCGTTTCTCAGCAGCTGTTGGATCTGCGCCAGCAGGTTTCTGCCCTGAAGGCTTCCTCCCCTCCCAATGCGGTTTAA
792_ncRNA_0	792	NC_004161	Reston_ebolavirus	Filoviridae	Ebolavirus	VP24	mORF	CDS	251.0	0	753	ATG	0.0016701	0.0195782111666666	129.0	ATGGCTAAAGCCACAGGCCGATACAATCTCGTGCCCCCAAAGAAAGATATGGAAAAGGGAGTGATTTTTAGTGATCTTTGTAATTTCTTGATTACTCAAACCCTGCAAGGTTGGAAGGTTTATTGGGCAGGAATTGAGTTTGATGTAAGTCAAAAAGGCATGGCTCTTCTGACAAGACTCAAAACAAATGACTTTGCTCCTGCCTGGGCGATGACAAGAAATCTTTTCCCACATCTGTTCCAGAACCCAAATTCGGTTATTCAATCTCCCATCTGGGCTTTGAGGGTAATTTTGGCAGCCGGATTGCAGGATCAGTTGTTAGACCATTCATTGGTTGAGCCATTGACAGGGGCTCTCGGTCTAATTTCTGATTGGCTCCTAACTACAACGTCAACACAT…
797_ncRNA_0	797	NC_003663	Cowpox_virus	Poxviridae	Orthopoxvirus	CPXV192_CDS	iORF	CDS	21.0	115	178	ATG	1.8268e-05	0.0005015915003253	61.8	ATGATCATGTTACCATACATCATATCGCTACTTGGTAGCGTATTATTCAGTATGAAGATCTATTAA
804_ncRNA_0	804	NC_006273	Human_betaherpesvirus_5_(HHV-5_HCMV)	Herpesviridae	Cytomegalovirus	US3	N_ext	CDS	197.0	-33	558	GTG	0.00035619	0.0058467251575262	54.8	GTGAGCGGAGCCGAGCAGCGGACCTTCGGAGCCATGAAGCCGGTGTTGGTGCTCGCGATCCTGGCCGTCCTGTTCCTGAGACTCGCGGACTCGGTGCCCCGGCCCCTGAATGTGGTGGTATCGGAGATCAAATCGGCCCACTTTCGGGTGGAGGAGAACCAATGCTGGTTCCATATGGGCATGCTGTACTTCAAGGGGAGGATGTCGGGCAACTTCACCAAGAAACACTTTGTGAACGTGGGTATCGTCTCTCAATCTTACATGGACAGATTGCAAGTGTCCGGTGAGCAGTACCACCATGATGAGCGCGGAGCCTATTTCGAGTGGAACATCGGTGGGTACCCGGTGTCGCACACCGTGGATATGGTGGACATCACGTTGTCTACGAGGTGGGGAGAC…
816_ncRNA_0	816	MK059770	Human_oral-associated_vientovirus_MC	Redondoviridae	Redondoviruses	replication-associated_protein	iORF	CDS	7.0	74	95	ATG	0.00060117	0.0088184137434827	51.4	ATGGCTACTAACAACACTTGCTGA
816_ncRNA_2	816	MK059770	Human_oral-associated_vientovirus_MC	Redondoviridae	Redondoviruses	replication-associated_protein	iORF	CDS	32.0	112	208	ATG	0.0017774	0.0204888923245015	10.0	ATGAAACAGAATACGGTATATGCTGTAGAGAAACAGCTCCTTCTACAGGAACGCTACATTATCATCTGTTCATTAAATGTAAAAGAATGGTATCAATAA
783_ncRNA_0	783	NC_006273	Human_betaherpesvirus_5_(HHV-5_HCMV)	Herpesviridae	Cytomegalovirus	US14	uORF	5UTR	22.0	-113	-47	CTG	0.00027466	0.0046927940566801	103.1	CTGATGGTGCTGAGAATCATGACCCTGCGCACCTTTTTGCAAACCTACTTTTCCTCTGACAAGCTGTAG
819_ncRNA_0	819	NC_003461	Human_respirovirus_1	Paramyxoviridae	Respirovirus	Y2	N_trunc	CDS	165.0	30	525	TTG	0.001957	0.0221004318972437	81.2	TTGGAGAAGACAGAAGCTGGCTCCATGGTATCATCGACAACCCAAAAGAAAACAAGCCATCATGCAAAGCCGACGATAACAACAAAGACAGAGCAATCTCAACGTCGACCCAAGATCATAGATCAAGTGAGGGGAGTGGAATCTCTAGGAGAACAAGTGAGTCAAAAACAGAGACACATGCTAGAATCCTTGATCAACAAGGTATACACAGGGCCTCTAGGCGAGGAACTAGTCCAAACCCTCTACCTGAGAATATGGGCAATGAAAGAAACACCAGAATCGACGAAGATTCTCCAAATGAGAGAAGACATCAGAGATCAGTACTTACGGATGAAGACAGAAAGATGGCTGAGAACTCTAATAAGAGGGAAGAAGACCAAGTTGAGGGATTTCCAGAAG…
843_ncRNA_0	843	NC_020809	Irkut_lyssavirus_(IRKV)	Rhabdoviridae	Lyssavirus	P	mORF	CDS	298.0	0	894	ATG	0.001171	0.0149505815598548	49.0	ATGAGCAAGATCTTTGTCAACCCCAGTGCAATCAGAGCTGGTCTGGCAGATCTGGAGATGGCGGAGGAGACTATTGATTTGATCAATAGAACCATAGAGGATAATCAGGCCCATCTGCAAGGAGTCCCCATAGAGGTCGAAGCCCTTCCAGAGGATATGAAGAAGCTTCAAATTTCCGACCATCAACAAGGTCAACCATCCGGAGGGGCAACTGGGCAGGATGGGAGTGAGGAAGAAGACTTCTATATGACAGAGAGTGAGAACCCATATATTCCGTTCCAGTCATATCTTGATGCTGTTGGAATTCAGCTTGTTAGGAAGATGAAGACAGGAGAGGGATTCCTCAAGATTTGGTCACAGGCCGCCGAGGAAATAGTCTCCTATGTTGCCATCAACTTC…
892_ncRNA_0	892	NC_003663	Cowpox_virus	Poxviridae	Orthopoxvirus	CPX170_CDS	N_trunc	CDS	57.0	12	183	ATG	7.8762e-07	2.9131585661700264e-05	46.8	ATGTATGGTCCTATAAAGTCCATGATTGAGATATCAAGATCATCATACAATGTATCTGTTATAGTCAACACACCCATTGGAGTAATAACAAACGCGGCGTCCATGGCGGCGTTCGTTAAAGGCCTATTATTATTTCATTTTTTGTTGTCACTTGTAGAATCTTTTAACACATAG
901_ncRNA_0	901	NC_001611	Variola_virus	Poxviridae	Orthopoxvirus	L5L	uORF	5UTR	4.0	-248	-236	ATG	0.0016	0.0189352776219854	280.8	ATGCCCCATCCATAG
902_ncRNA_0	902	NC_003663	Cowpox_virus	Poxviridae	Orthopoxvirus	CPXV108_CDS	uORF	5UTR	4.0	-248	-236	ATG	0.0016	0.0189352776219854	280.8	ATGCCCCATCCATAG
902_ncRNA_0	902	NC_006998	Vaccinia_virus	Poxviridae	Orthopoxvirus	J5L	uORF	5UTR	4.0	-248	-236	ATG	0.0016	0.0189352776219854	280.8	ATGCCCCATCCATAG
903_ncRNA_0	903	NC_003310	Monkeypox_virus_Zaire-96-I-16	Poxviridae	Orthopoxvirus	L5L	uORF	5UTR	4.0	-248	-236	ATG	0.0016	0.0189352776219854	280.8	ATGCCCCATCCATAG
956_ncRNA_0	956	NC_001802	Human_immunodeficiency_virus_1_(HIV-1)	Retroviridae	Lentivirus	vpr	iORF	CDS	4.0	46	58	ATG	0.0021085	0.0229160229204223	72.8	ATGAATGGACACTAG
912_ncRNA_0	912	NC_000898	Human_betaherpesvirus_6B_(HHV-6B)	Herpesviridae	Roseolovirus	U48	iORF	CDS	13.0	88	127	ATG	0.00029012	0.0049112090814279	69.0	ATGGAAACTCTGAAAATCCAATTGTTCGCCCGGGCTTTATAA
914_ncRNA_0	914	NC_001664	Human_betaherpesvirus_6A	Herpesviridae	Roseolovirus	U48	iORF	CDS	13.0	88	127	ATG	0.00013525	0.0026206705693296	61.1	ATGGAAACTTTGAAAATCCAATCGTTCGCCCCGGCTTTATAA
925_ncRNA_1	925	NC_006998	Vaccinia_virus	Poxviridae	Orthopoxvirus	H6R	uORF	5UTR	13.0	-128	-89	ATG	0.0010308	0.0134931208436724	61.9	ATGTTCAAGCAGCTGGTATCTCTAGACAATTTACTTCTATGA
963_ncRNA_1	963	NC_039223	Avian_avulavirus_1	Paramyxoviridae	Avulavirus	L	iORF	CDS	27.0	124	205	ATG	0.0011719	0.0149505815598548	27.2	ATGAATGCGACTTTGATCATCTCATTATCAGCAGGCAATGGAAGAGAATACTGGAGTCGGCCACTCCTGACACAGAGAGAATGA
947_ncRNA_0	947	NC_003310	Monkeypox_virus_Zaire-96-I-16	Poxviridae	Orthopoxvirus	A51R	uORF	5UTR	21.0	-207	-144	ATG	0.00068164	0.009754686768396	117.8	ATGGGAAATTTCAGGAGCAGAGTTTACATCTTCCAAGTCACATACAGCGAATGGAATATCAATTAG
978_ncRNA_0	978	NC_003310	Monkeypox_virus_Zaire-96-I-16	Poxviridae	Orthopoxvirus	C4L	mORF	CDS	424.0	0	1272	ATG	2.6929e-07	1.07517280794702e-05	285.8	ATGAATCCGGATAATACAATCGCAGTGATTACAGAGACTATTCCTATAGGTATGCAATTTGATAAAGTATATTTGACTACATTTAACATGTGGAGGGAAATTCTATCCAATACCATAAAAACACTAGATATATCATCTTTTTATTGGAGTTTATCGGATGAAGTGGGTACGAATTTCGGCACGGTAATATTAAACGAGATTGTACAATTACCCAAAAGAGGAGTAAGAGTTAGAGTAGCCGTCAATAAATCCAACAAACCATTAAAGGATGTTGAAAGACTACAAATGGCCGGAGTTGAAGTACGATACATAGATATTACAAATATCCTAGGAGGAGTTCTTCATACAAAATTTTGGATATCTGATAATACACATATTTATTTAGGAAGCGCTAACATG…
931_ncRNA_0	931	NC_003663	Cowpox_virus	Poxviridae	Orthopoxvirus	CPXV052_CDS	uORF	5UTR	9.0	-193	-166	ATG	0.0036791	0.0351199679258086	23.7	ATGAGCAAATTAAATATTCTCGAGTTATAA
934_ncRNA_0	934	NC_006998	Vaccinia_virus	Poxviridae	Orthopoxvirus	E3L	N_trunc	CDS	153.0	111	570	ATG	0.00018613	0.0034034047920277	55.4	ATGGAGAAGCGAGAAGTTAATAAAGCTCTGTACGATCTTCAACGTAGTGCTATGGTGTACAGCTCCGACGATATTCCTCCTCGTTGGTTTATGACAACGGAGGCGGATAAGCCGGATGCTGATGCTATGGCTGACGTCATAATAGATGATGTATCCCGCGAAAAATCAATGAGAGAGGATCATAAGTCTTTTGATGATGTTATTCCGGCTAAAAAAATTATTGATTGGAAAGGTGCTAACCCTGTCACCGTTATTAATGAGTACTGCCAAATTACTAGGAGAGATTGGTCTTTTCGTATTGAATCAGTGGGGCCTAGTAACTCTCCTACATTTTATGCCTGTGTAGACATCGACGGAAGAGTATTCGATAAGGCAGATGGAAAATCTAAACGAGATGCT…
986_ncRNA_0	986	NC_038235	Human_orthopneumovirus_(HRSV)	Pneumoviridae	Orthopneumovirus	NS2	ouORF	CDS	17.0	-34	17	ATG	0.0021011	0.0229160229204223	54.0	ATGGGGCAAATAAATCAATTCAGCCAACCCAACCATGGACACAACCCACAATGA
988_ncRNA_0	988	NC_001803	Respiratory_syncytial_virus	Pneumoviridae	unknown	NS2	ouORF	CDS	17.0	-34	17	ATG	0.0016833	0.0197001183028286	58.0	ATGGGGCAAATAAATCAATTCAGCCGACCCAACCATGGACACAACACACAATGA
1000_ncRNA_0	1000	NC_005283	Dolphin_morbillivirus	Paramyxoviridae	Morbillivirus	H	iORF	CDS	5.0	79	94	ATG	0.0001286	0.0025195808727948	36.8	ATGAGAGGGTTATCATAG
1010_ncRNA_0	1010	NC_020805	Chandipura_virus	Rhabdoviridae	Vesiculovirus	matrix_protein	N_ext	CDS	248.0	-57	687	ATG	8.5181e-09	3.9116524069640907e-07	217.2	ATGAAAAAAATTAACAGAAATCCCAGATTCTCTGTTGCTTACCACTATTGCATCAAAATGCAACGTCTGAAGAAATTTATAGCCAAGAGAGAAAAGGGCGATAAAGGAAAGATGAAATGGAACAGCTCGATGGATTATGACTCCCCCCCTAGTTACCAAGATGTAAGAAGGGGTATTTTTCCTACAGCGCCTTTATTTGGAATGGAAGATGACATGATGGAATTTACTCCATCCCTGGGGATCCAGACATTAAAGCTTCAGTATAAATGTGTAGTGAACATCAATGCGATCAATCCATTCAGAGATTTTCGTGAGGCAATATCAGCCATGCAGTTCTGGGAAGCTGACTACAGTGGATACATTGGGAAGAAACCATTTTATAGAGCAATAATTCTCCAT…
1018_ncRNA_0	1018	NC_002642	Yaba-like_disease_virus	Poxviridae	Yatapoxvirus	122R	uORF	5UTR	15.0	-257	-212	ATG	0.0036056	0.0346029538076835	29.0	ATGTGTCTATATTGTTCAACCAATGTATTAAAAAGCGATAACAAGTAA
995_ncRNA_0	995	NC_006312	Influenza_C_virus_(C/Ann_Arbor/1/50)	Orthomyxoviridae	Gammainfluenzavirus	CM2	iORF	CDS	21.0	38	101	ATG	0.00059817	0.0087927448066875	33.3	ATGTTTCTCTATAACAAGTCAACCTGCTTCTGCTTGCAATCTAAAGACCTGTCTAAAACTATTTAA
1067_ncRNA_0	1067	NC_002642	Yaba-like_disease_virus	Poxviridae	Yatapoxvirus	117L	iORF	CDS	41.0	31	154	ATG	0.00050613	0.0077390211086956	32.4	ATGATGAAGAAGAAAAGTCAAATCCTGAAGCACGTGTACCTAACAACGAAGAAGCAGAAAAAAATAATAAAAATGTTGACGAAAATGTTAAAATCAATAAAGAAAACATCAAAAAAGAAATTTTAG
1054_ncRNA_0	1054	NC_001716	Human_betaherpesvirus_7_(HHV-7)	Herpesviridae	Roseolovirus	U48	uORF	5UTR	13.0	-256	-217	ATG	0.00098912	0.0130650523442879	32.9	ATGCAGTTCTTCTGGAAAAAGATTGCCCAAAAAAAAATTTAA
1071_ncRNA_1	1071	NC_006998	Vaccinia_virus	Poxviridae	Orthopoxvirus	G9R	uORF	CDS	5.0	-37	-22	ATG	0.0007212	0.0102168789526686	43.4	ATGGCGTTTTTAGATTAA
1072_ncRNA_1	1072	NC_001611	Variola_virus	Poxviridae	Orthopoxvirus	H9R	uORF	CDS	5.0	-37	-22	ATG	0.0007212	0.0102168789526686	43.4	ATGGCGTTTTTAGATTAA
1077_ncRNA_0	1077	NC_003310	Monkeypox_virus_Zaire-96-I-16	Poxviridae	Orthopoxvirus	G10R	mORF	CDS	340.0	0	1020	ATG	0.0030778	0.0307357585423568	94.7	ATGGGTGGCGGAGTAAGTGTTGAGCTCCCTAAACGGGATCCGCCTCCGGGAGTACCCACTGATGAGATGTTATTAAACGTGGATAAAATGCATGACGTGATAGCTCCCGCTAAGCTTTTAGAATATGTGCATATAGGACCACTAACAAAAGATAAAGAGGATAAAGTAAAGAAAAGATATCCAGAGTTTAGATTAGTCAACACAGGACCCGGTGGTCTTTCGGCATTATTAAGACAATCATATAATGGAACCGCACCCAATTGCTGTCGCACTTTTAATCGTACTCATTATTGGAAGAAGGATGGAAAGATATCAGATAAGTATGAAGAGGGCGCAGTATTAGAATCGTGTTGGCCCGACGTCCACGACACTGGAAAATGCGATGTTGATTTATTCGAC…
1084_ncRNA_0	1084	NC_006273	Human_betaherpesvirus_5_(HHV-5_HCMV)	Herpesviridae	Cytomegalovirus	US33A	mORF	CDS	57.0	0	171	ATG	0.0024768	0.0259112329201784	79.1	ATGAGCCTCAGGTTCCCCGAGAGGGCGGGTTACGAGAAACTGGGATACCGCCCGCATGCCAAACGCGTGTGGGTGCATGACCCGTTGGGATTGACGCGGTTTATCATGAGGCAACTCATGATGTACCCGCTGGTGTTGCCGTTCACTTTTCCGTTTTACGTGCCGCGGTCCTAG
1110_ncRNA_0	1110	NC_006998	Vaccinia_virus	Poxviridae	Orthopoxvirus	A50R	uORF	5UTR	64.0	-227	-35	ATG	0.0010688	0.0138914375115491	56.4	ATGAGCTTTTATAAGGATAACCTAGAAAATATAGTAGATGCTATCATTACTCTAAAATATATAATGAATAATCCAGATTTTAAAACTACGTATGCCGAAGTACTCGGTTCCAGAATAGCCGATATAGATATTAAACAAGTGATACGTGAGAATATACTACAATTGTCTAATGATATCCGCGAACGATATTTGTGA
1114_ncRNA_1	1114	NC_003663	Cowpox_virus	Poxviridae	Orthopoxvirus	CPXV039_CDS	uORF	5UTR	4.0	-180	-168	ATG	0.0021085	0.0229160229204223	15.7	ATGGATCCTGTGTGA
1079_ncRNA_0	1079	NC_001611	Variola_virus	Poxviridae	Orthopoxvirus	B25R	N_trunc	CDS	357.0	45	1116	ATG	7.1776e-08	3.0752190375634515e-06	119.5	ATGGATATCTTTAAAGAACTAATCTTAAAATACCCTGATGAAAATGTTTTGATTTCTCCAGTTTCCATTTTATCTACTTTATCTATTCTGAATCATGGAGCAGCTGGTTCTACAGCTGAACAACTATCAAAATATATAGAGAATGTGAATGAAAATACACCCGATGATAAGAAGGATGACAATAATGACATGGACGTAGATGTTCCGTATTGTGCGACACTAGCTATTGCAAATAAAATATACTGTAGCGATAGTATCGAGTTCCACGCCTCCTTCCTACAAAAAATAAAAGATGATTTTCAAACTGTAAACTTTAATAATGCTAACCAAACAAAGGAACTAATCAATGAATGGGTTAAGACGATGACAAATGGTAAAATTAATTCCTTATTGACTAGT…
1094_ncRNA_0	1094	NC_001798	Human_alphaherpesvirus_2_(Herpes_simplex_virus_2)	Herpesviridae	Simplexvirus	US4	uORF	5UTR	6.0	-189	-171	ATG	0.0046387	0.0418653587254063	36.3	ATGCAAAGCCCTTACCTTTGA
1132_ncRNA_0	1132	NC_001716	Human_betaherpesvirus_7_(HHV-7)	Herpesviridae	Roseolovirus	U62	ouORF	CDS	20.0	-59	1	ATG	0.00030429	0.0051121204538216	121.2	ATGGCTTTCATCAACGATGAGAAGATTAAAGCTCTGACCACGTATACTCTGAGAAGAAAATGA
1136_ncRNA_0	1136	NC_001454	Human_mastadenovirus_F	Adenoviridae	Mastadenovirus	E2A	uORF	5UTR	18.0	-259	-205	ATG	1.2963e-06	4.6165782784810126e-05	24.7	ATGGTGCTCTGTCGCGCTATGTGCTTCAGGAGCACGTCGTCCTCCCCTCCCAAATAG
1106_ncRNA_0	1106	NC_001611	Variola_virus	Poxviridae	Orthopoxvirus	B15R	uORF	CDS	11.0	-51	-18	ATG	6.0794e-05	0.0013826081964573	70.2	ATGTCCTCAAATAAATACTCTATCGTTTGGATATAA
1108_ncRNA_1	1108	NC_003663	Cowpox_virus	Poxviridae	Orthopoxvirus	CPXV203_CDS	N_ext	CDS	226.0	-3	675	AGG	0.00011232	0.0022402743316013	68.3	AGGATGAGGTCCCTGGTTATAGTTCTGCTGTTCCCCTCTATCATTTACTCCATGGTCATTAGACGATGTGAGAAGATGGAAGAGGAAACGTGGAAATTGAAAATAGGAATGTGTATACAGGCTAAAGATTTCTATTCCAAAAGAACTGACTGCAGTGTCCATCGTCCAGATGTAGGTGGAGGATTGATAACAGAAGGCAATGGATACAGAGTAGTCGTTCATGATCAATGTGAAGAGCCCAATCCATTTATTATTGCTACCACAAAACAAACCCATTTTGGTGTCACCCATTCATACATTGAATTCAGCAATAGTAACACCGGTGCACCAGAGAATATCCCAGATTGTAGTAAACATATTTTGATTTCTGTATATTGTGATCAAGAGGCAAGTGGACTA…
1159_ncRNA_0	1159	NC_033781	Human_papillomavirus_type_156	Papillomaviridae	Gammapapillomavirus	E1	mORF	CDS	608.0	0	1824	ATG	0.0017583	0.0203465249794351	65.8	ATGGGAGACTCTGATAAAGGTACTGTGCCTAATTTAAAAGTTTCTGGTAGTTGGTACTTAATTGATGAAGCAGAATGCTTAGAAAGTTTAGATACAATGGAAGAGTTATTTGACAATAGTACTGATGGTTCGGATATTTCAAATTTAATAGATGATGTGGATAACTGTAGTCAGGGAAATTCCCTGGCATTGTTTAATGAACAGTTAGTGCAAGATTCCAATAACGCTGTTGCAGCCCTAAAACGAAAGTTAGTTGGTTCTCCAGTACAAACGGTAGCAGAATTGAGCCCGCGATTGGAAGCTGTATCTATCTCTCCTCAAAAACCACAAAGCAAAAGACGATTGTTTGGGGACAGTGGCATAGTAGAAGATGAAGCTGAAAATACTTTTGAACAGGTA…
1142_ncRNA_0	1142	NC_006432	Sudan_ebolavirus	Filoviridae	Ebolavirus	VP35	uORF	CDS	10.0	-59	-29	ATG	0.0004158	0.0066377307326283	32.3	ATGTCTAAGAGCTATTATTTTGTACCCTCTTAG
1165_ncRNA_0	1165	NC_006998	Vaccinia_virus	Poxviridae	Orthopoxvirus	I5L	N_trunc	CDS	75.0	12	237	ATA	1.8412e-06	6.405797394888706e-05	206.3	ATAACCGTTCTAACTGCGATAGGCATAACTGTATTAATGCTTTTGATGGTAATTTCTGGTGCCGCCCTGATAGTCAAGGAGTTAAATCCTAATGATATATTCACTATGCAATCATTAAAGTTTAATCGAGCCGTAACGATTTTCAAATATATAGGACTCTTTATCTATATACCAGGAACAATCATTTTGTACGCTACGTACGTCAAATCCCTATTAATGAAAAGTTAA
1166_ncRNA_0	1166	NC_003663	Cowpox_virus	Poxviridae	Orthopoxvirus	CPXV084_CDS	N_trunc	CDS	75.0	12	237	ATA	3.5452e-05	0.0008785351168526	229.3	ATAACCGTTCTAACTGCGATAGGCATAACTGTATTAATGCTTTTGATGGTGATTTCTGGTGCCGCCCTGATAGTCAAGGAGTTAAATCCTAATGATATATTCACAATGCAATCATTAAAGTTTAATCGAGCCGTAACGATTTTCAAATATATAGGACTCTTTATCTATATACCAGGAACAATCATTTTGTACGCTACATACGTCAAATCCCTATTAATGAAAAGTTAA
1188_ncRNA_0	1188	NC_005084	Reptilian_ferlavirus	Paramyxoviridae	Ferlavirus	U	uORF	5UTR	49.0	-246	-99	ATG	0.0056069	0.0484782613808645	74.0	ATGTCACCCAGCATATACAGCGAGTCAACCACAACCAAGCTAGACAGAATCAAGAAGCTGGCCAAAGAGGTCAGAGAAACAGCAATAACGGCAGAGGACAACATCGGGTCTTTGGATGATGAGAGCAAGGTCATAGCTGGCATGTCATAA
1169_ncRNA_0	1169	NC_003310	Monkeypox_virus_Zaire-96-I-16	Poxviridae	Orthopoxvirus	I5L	N_trunc	CDS	75.0	12	237	ATA	3.6745e-07	1.4385088033395178e-05	246.6	ATAACCGTTCTAACTGCGATCTGTATAACTGTATTAATGCTTTTGATGGTAATTTCTGGCACCGCCATGATAGTCAAGGAGTTAAATCCTAATGATATATTCACTATGCAATCATTAAAGTTTAATCGAACCGTAACGATTTTCAAATATATAGGACTCTTTATCTATATACCAGGAACGATAATTTTGTACGCTACATACGTCAAATCCCTATTAATGAAAAATTAA
1171_ncRNA_0	1171	NC_001611	Variola_virus	Poxviridae	Orthopoxvirus	K5L	mORF	CDS	79.0	0	237	ATG	7.848e-08	3.355636231003039e-06	267.8	ATGGCGGATGCTATAACCGTTCTAACTGCGATCGGTATAACTGTATTAATGCTTTTGATGGTAATTTCTGGCACCGCCATGATAGTCAAGGAGTTAAATCCTAATGATATATTCACAATGCAATCATTAAAGTTTAATCGAGCCGTAACGATTTTCAAATATATAGGACTCTTTATCTATATACCAGGAACGATAATTTTGTACGCTACGTACATCAAATCCCTATTAATGAAAAGTTAA
1173_ncRNA_0	1173	NC_003310	Monkeypox_virus_Zaire-96-I-16	Poxviridae	Orthopoxvirus	B4R	uORF	5UTR	8.0	-226	-202	ATG	1.4122e-05	0.0003973177626666	56.3	ATGTTAACAATACTGCGACTTTGTTAA
1173_ncRNA_1	1173	NC_003310	Monkeypox_virus_Zaire-96-I-16	Poxviridae	Orthopoxvirus	B4R	uORF	5UTR	12.0	-184	-148	ATG	0.00010464	0.0021018644835792	56.2	ATGCACCTAGAGAATTGCTGCAATATATTACCATGGTAA
1173_ncRNA_2	1173	NC_003310	Monkeypox_virus_Zaire-96-I-16	Poxviridae	Orthopoxvirus	B4R	uORF	5UTR	25.0	-152	-77	ATG	0.0038622	0.0365946484957341	25.3	ATGGTAAACTCTTTGACATATTTTGAGGAACCCAATTACGACGAGTTTCGTCGAGTATTAATGAATGGAGTTATGTAA
1174_ncRNA_0	1174	NC_001716	Human_betaherpesvirus_7_(HHV-7)	Herpesviridae	Roseolovirus	U77	uORF	CDS	9.0	-59	-32	ATT	0.0030664	0.0306491400710059	7.2	ATTCTTTTTTACCGTGTAGCATTTCTATAA
1176_ncRNA_0	1176	NC_001611	Variola_virus	Poxviridae	Orthopoxvirus	A26L	uORF	5UTR	18.0	-195	-141	GTG	0.0057488	0.0493512729048006	27.2	GTGAGTACTATGACGAAGAAGCAAGAGATTGCGTTAAGAGCTGACTCAATTGCATGA
1190_ncRNA_0	1190	NC_003977	Hepatitis_B_virus	Hepadnaviridae	Orthohepadnavirus	C0_uORF	ouORF	CDS	108.0	-59	268	ATT	0.00029587	0.0049925252858856	499.0	ATTGGTCTGCGCACCAGCACCATGCAACTTTTTCACCTCTGCCTAATCATCTCTTGTTCATGTCCTACTGTTCAAGCCTCCAAGCTGTGCCTTGGGTGGCTTTGGGGCATGGACATCGACCCTTATAAAGAATTTGGAGCTACTGTGGAGTTACTCTCGTTTTTGCCTTCTGACTTCTTTCCTTCAGTACGAGATCTTCTAGATACCGCCTCAGCTCTGTATCGGGAAGCCTTAGAGTCTCCTGAGCATTGTTCACCTCACCATACTGCACTCAGGCAAGCAATTCTTTGCTGGGGGGAACTAATGACTCTAGCTACCTGGGTGGGT
1198_ncRNA_0	1198	NC_003310	Monkeypox_virus_Zaire-96-I-16	Poxviridae	Orthopoxvirus	G9R	mORF	CDS	260.0	0	780	ATG	3.9385e-05	0.0009612054369942	244.6	ATGAGCATCCGTATAAAAATCGATAAATTGCGCCAAATTGTGGCATATTTTTCAGAGTTCAGCGAAGAAGTGTCTATAAATGTAGACTCGACGGATGAGTTAATGTATATTTTTGCCGCCTTGGGCGGATCTGTAAACATTTGGGCCATTATACCTCTCAGTGCATCAGTGTTCTACCGCGGAGCCGAAAATATTGTGTTTAACCTTCCAGTGTCCAAGGTAAAATCGTGTTTGTGTAGTTTTCACAATGATGCTATCATAGATATAGAACCTGATCTGGAAAATAATCTAGTAAAACTTTCTAGTTATCATGTAGTAAGTGTCGATTGTAACAAGGAACTGATGCCTATTAGGACAGATACTACTATTTGTTTAAGTATAGATCAAAAGAAATCTTAC…
1179_ncRNA_0	1179	NC_011203	Human_mastadenovirus_B_(HAdV-B)	Adenoviridae	Mastadenovirus	E4	uORF	CDS	8.0	-52	-28	ATG	0.00044117	0.0069212848847583	33.2	ATGCCATTCTTAATTTGCTACAGGTGA
1220_ncRNA_0	1220	NC_001664	Human_betaherpesvirus_6A	Herpesviridae	Roseolovirus	U47A	iORF	CDS	28.0	11	95	ATG	0.0030197	0.0303205756364501	418.1	ATGCATGCTGTGTTGGACCGCGATTACGAATGCCCTGGCTATTTTAATGTTATTACTAGTAATTTACCGGGCGATAATCGGATTTAA
1277_ncRNA_0	1277	NC_001591	Human_papillomavirus_type_49	Papillomaviridae	Betapapillomavirus	E1	uORF	5UTR	7.0	-227	-206	ATG	0.0013428	0.0166162649091974	37.2	ATGCTACGAGAATCTAACAGCTGA
1229_ncRNA_0	1229	NC_003461	Human_respirovirus_1	Paramyxoviridae	Respirovirus	F	iORF	CDS	16.0	59	107	ATG	0.00056213	0.0083679048536155	53.0	ATGTCAAATTCCGGTAGAAAAACTTTCAAATGTAGGGGTTATAATCAATGA
1231_ncRNA_0	1231	NC_009528	European_bat_2_lyssavirus	Rhabdoviridae	Lyssavirus	N	iORF	CDS	15.0	76	121	ATG	0.00079495	0.0110067191272965	69.7	ATGAGTACAAATACCCCGCCATTAAAGATCGGAAAAAACCCAGCATAA
1237_ncRNA_0	1237	NC_025251	Bokeloh_bat_lyssavirus	Rhabdoviridae	Lyssavirus	N	iORF	CDS	15.0	76	121	ATG	6.4763e-06	0.0002000825860907	67.4	ATGAGTACAAATATCCTGCTATCAGAGATCAGAAGAAACCTAGCATAA
1239_ncRNA_0	1239	NC_020810	Duvenhage_lyssavirus	Rhabdoviridae	Lyssavirus	N	iORF	CDS	23.0	76	145	ATG	0.0030265	0.030381625356803	25.5	ATGAGTACAAATATCCTGCTATTACTGATAAGAAGAAGCCTAGTATCACACTTGGAAGGGCTCCGGACTTGA
1301_ncRNA_0	1301	NC_001664	Human_betaherpesvirus_6A	Herpesviridae	Roseolovirus	U36	uORF	5UTR	11.0	-225	-192	ATG	0.00062929	0.0091194527572016	45.0	ATGACCTCTCTATGCACGCAATCGACATCCCCGTGA
1302_ncRNA_1	1302	NC_000898	Human_betaherpesvirus_6B_(HHV-6B)	Herpesviridae	Roseolovirus	U36	uORF	5UTR	11.0	-225	-192	ATG	0.0025254	0.0261410181015452	19.1	ATGACCTCTCGATGCACGCAATCGACATCCCCGTGA
1310_ncRNA_0	1310	NC_001731	Molluscum_contagiosum_virus_subtype_1	Poxviridae	Molluscipoxvirus	MC117L	uORF	5UTR	81.0	-246	-3	GTG	0.00047172	0.0072734846328096	146.2	GTGGTGTTCGCCGGCATCGCGCTGCTGGTGCTCGCCTGCATCTTTGCCTTCGTGGAGTTTAGCAAGGTCACGACGAGCGACTACACCTGGCGAGCGCTCTGCATTGTGTGCTTCATCACCGGGATGGTCTCGCTGCTGGGCATCGTGCTCTTCGCGGGATACGGGCGCTATTGCGCGGCGCCCGCGAAAAACGTGACTGAGGGCGCTCGATTTAACTCTAGCGAGATCGAACTTAACGGCCAATAA
1369_ncRNA_1	1369	NC_037614	Toros_virus	Phenuiviridae	Phlebovirus	glycoprotein_precursor_complex	iORF	CDS	11.0	104	137	CTG	0.005331	0.0465216836228287	33.7	CTGTTTCTCACAAAACACAAAGGTTCTCTGGATTGA
1345_ncRNA_0	1345	NC_006318	Sandfly_fever_Naples_virus_(SFNV)	Phenuiviridae	Phlebovirus	viral_sRNA_NS_protein	iORF	CDS	6.0	127	145	ATG	0.00018136	0.0033349693769063	109.9	ATGAGTTCCCCATTTACATAA
1352_ncRNA_0	1352	NC_015450	Aguacate_virus	Phenuiviridae	Phlebovirus	GP	N_trunc	CDS	1308.0	36	3960	GTG	0.0023322	0.024686105944319	49.3	GTGGCTGCTAGACTGGTCTTGCACTACTCTACACCACATCTCAACAACAAGATCTGCTTTAGCTCAGGAACTCCGGAGCTACACATCACCAACTACTGGATGGAAGCCATGGAGAAATTTCCTGTTGACAATAAGAAGTGTGAGCTGGGAGATGGGGTCTTTTCATCAGTCACACTGGATGATATGCCTCCTTTCATTAAAGCAATGACAACTTCTGATGAAGCCCTAAGATTTACGTGTATAGGATCCAACGATAGCTACATAGCTGAGCTGACAACAGACGGCGATGTTATTCCTGGAGAGAGCCATTCTATCATAGATTGTAAGACTGGCGAAACAGAAGTTGTACTGTCTCCTGTTAATGTGGCACCAGCAGGCCTTAAGGTCCAAGACTTGGTC…
1354_ncRNA_0	1354	NC_005220	Uukuniemi_virus	Phenuiviridae	Phlebovirus	membrane_glycoprotein_polyprotein	N_trunc	CDS	986.0	66	3024	ATG	0.00087949	0.0119000439179224	48.4	ATGGATGTGACCCGTCGCTTACTAGACTCCAGCAACGCAACCTGGCAGAGAGACCAGCCTGACACGCACCGATTGTCAAGGCTGGATGCTCATGTCATGTCAATGTTAGGGGTTGGTTCACACATTGATGAAGTCAGTGTCAATCACAGCCAGCACCTCCACAACTTTAGGTCCTACAATTGTGAAGAGGGAAGGAGGACTTTAACCATGATGGATCCCAAATCAGGAAAGTTCAAGCGCCTGAAATGTAATGAAAACCAGACTCTGTCCAAGGATTGTGCCTCTTGCATAGAAAAGAAGTCCTCCATCATGAAGAGTGAGCATCTGGTCTATGACGACGCCATTTGCCAATCTGATTACAGCAGTCCTGAGGCAATGCCAGACCATGAGACACATCTT…
1358_ncRNA_0	1358	NC_014396	Rift_Valley_fever_virus	Phenuiviridae	Phlebovirus	glycoprotein	N_trunc	CDS	1159.0	114	3591	ATG	0.00010118	0.0020411082026768	101.1	ATGATTGAAGGAGCTTGGGATTCACTCAGAGAGGAGGAGATGCCGGAGGAGCTCTCCTGTTCTATATCAGGCATAAGAGAGGTTAAGACCTCAAGCCAGGAGTTATACAGGGCATTAAAAGCCATCATTGCTGCTGATGGCTTGAACAACATCACCTGCCATGGTAAGGATCCTGAGGACAAGATTTCCCTCATAAAGGGTCCTCCTCACAAAAAGCGGGTGGGGATAGTTCGGTGTGAGAGACGAAGAGATGCTAAGCAAATAGGGAGAGAAACCATGGCAGGGATTGCAATGACAGTCCTTCCAGCCTTAGCAGTTTTTGCTTTGGCACCTGTTGTTTTTGCTGAAGACCCCCATCTCAGAAACAGACCAGGGAAGGGGCACAACTACATTGACGGG…
1438_ncRNA_0	1438	NC_006273	Human_betaherpesvirus_5_(HHV-5_HCMV)	Herpesviridae	Cytomegalovirus	UL78	uORF	5UTR	10.0	-255	-225	ATG	3.7792e-05	0.0009272662697674	138.3	ATGCCCTGCTCTTTCACTACGAACACGGGCTAG
1425_ncRNA_0	1425	NC_009334	Human_herpesvirus_4_type_2_(Epstein-Barr_virus_type_2)	Herpesviridae	Lymphocryptovirus	BLLF1	mORF	CDS	886.0	0	2658	ATG	0.0056896	0.0489178693012833	71.0	ATGGAGGCAGCCTTGCTTGTGTGTCAGTACACCATCCAGAGCCTTATCCAACTCACGCGTGATGATCCTGGTTTTTTCAATGTTGAGATTCTGGAATTCCCATTTTACCCAGCGTGCAATGTTTGCACGGCAGATGTCAATGCAACTATCAATTTCGATGTCGGGGGCAAAAAGCATAAACTTAATCTTGACTTTGGCCTGCTGACACCCCATACAAAGGCTGTCTACCAACCTCGAGGTGCATTTGGTGGCTCAGAAAATGCCACCAATCTCTTTCTACTGGAGCTCCTTGGTGCAGGAGAATTGGCTCTAACTATGCGGTCTAAGAAGCTTCCAATTAACATCACCACCGGAGAGGAGCAACAAGTAAGCCTGGAATCTGTAGATGTCTACTTTCAA…
1481_ncRNA_0	1481	NC_006998	Vaccinia_virus	Poxviridae	Orthopoxvirus	G3L	uORF	5UTR	5.0	-206	-191	ATG	0.0050878	0.045073047061293	56.0	ATGGAATTCCATACTTAA
1482_ncRNA_0	1482	NC_006998	Vaccinia_virus	Poxviridae	Orthopoxvirus	E3L	uORF	5UTR	5.0	-198	-183	ATG	0.0022009	0.0236884421831165	20.9	ATGAAAACAAGGAAATAA
1491_ncRNA_0	1491	NC_009333	Human_gammaherpesvirus_8_(Kaposi's_sarcoma-associated_herpesvirus)	Herpesviridae	Rhadinovirus	ORF9	ouORF	CDS	136.0	-55	353	CTG	0.0017028	0.0198842184836746	48.6	CTGCAGTTATCAACCCTACTCGTTGCACACAGACACAAATTACCGTCCGCAGATCATGGATTTTTTCAATCCATTTATCGACCCAACTCGCGGAGGCCCGAGAAACACTGTGAGGCAACCCACGCCGTCACAGTCGCCAACTGTCCCCTCGGAGACAAGAGTATGCAGGCTTATACCGGCCTGTTTCCAAACCCCGGGGCGACCCGGCGTGGTTGCCGTGGACACCACATTTCCACCCACCTACTTCCAGGGCCCCAAGCGGGGAGAAGTATTCGCGGGAGAGACTGGGTCTATCTGGAAAACAAGGCGCGGACAGGCACGCAATGCTCCTATGTCGCACCTCATATTCCACGTATACGACATCGTGGAGACCACCTACACGGCCGACCGCTGCGAGGA…
1491_ncRNA_0	1491	GQ994935	Human_gammaherpesvirus_8_(Kaposi's_sarcoma-associated_herpesvirus)	Herpesviridae	Rhadinovirus	ORF9	ouORF	CDS	136.0	-55	353	CTG	0.0017028	0.0198842184836746	48.6	CTGCAGTTATCAACCCTACTCGTTGCACACAGACACAAATTACCGTCCGCAGATCATGGATTTTTTCAATCCATTTATCGACCCAACTCGCGGAGGCCCGAGAAACACTGTGAGGCAACCCACGCCGTCACAGTCGCCAACTGTCCCCTCGGAGACAAGAGTATGCAGGCTTATACCGGCCTGTTTCCAAACCCCGGGGCGACCCGGCGTGGTTGCCGTGGACACCACATTTCCACCCACCTACTTCCAGGGCCCCAAGCGGGGAGAAGTATTCGCGGGAGAGACTGGGTCTATCTGGAAAACAAGGCGCGGACAGGCACGCAATGCTCCTATGTCGCACCTCATATTCCACGTATACGACATCGTGGAGACCACCTACACGGCCGACCGCTGCGAGGA…
1470_ncRNA_0	1470	NC_001664	Human_betaherpesvirus_6A	Herpesviridae	Roseolovirus	U100	uORF	5UTR	14.0	-176	-134	ATG	0.0006872	0.009814285752961	66.6	ATGGCTTTTGATTCACGCGAATGTTCCCCGACGCGAACCGTTTAA
1473_ncRNA_0	1473	NC_005336	Orf_virus	Poxviridae	Parapoxvirus	ORF012_hypothetical_protein	mORF	CDS	89.0	0	267	ATG	0.0017583	0.0203465249794351	74.0	ATGCTGATCTACGGACCTCGTCTAGAAGTCAACGACCTCATCGACAGGATGATGGACGACGTTCAAGTAAACGGAGACCTAATGCCCTCACCCGATCCTATCCCCGAAGAGGTGGCGCAGTGCTCCCCGGAAGACATGTCAATCATGCTAGACCAATTCCTCGAAAATATTCAACTCAAGTCCGAGCTCCAGTTGCTGACCTCCGAAGAAATGGACGAACTCCTAACCGAACTCGAAGAACTCGCCCGCCTGCTAAAAGACTTTCCCTGA
1475_ncRNA_0	1475	NC_005084	Reptilian_ferlavirus	Paramyxoviridae	Ferlavirus	F	uORF	5UTR	5.0	-161	-146	AAG	0.0033436	0.0327498880946855	16.3	AAGCTTACCACGGCCTGA
1505_ncRNA_0	1505	NC_006998	Vaccinia_virus	Poxviridae	Orthopoxvirus	ankyrin-like_protein	iORF	CDS	8.0	47	71	ATG	0.0015224	0.018330477831669	25.5	ATGTTGCACTCGAGTAATTATGGCTGA
1508_ncRNA_0	1508	NC_009334	Human_herpesvirus_4_type_2_(Epstein-Barr_virus_type_2)	Herpesviridae	Lymphocryptovirus	LMP-1	uORF	5UTR	36.0	-189	-81	ATG	0.0021308	0.0231302553355618	55.7	ATGCACACACACACCGCCGCTTTCGGGAAATCTGTACCCGTACTGCCTCCGGCAGACCCCGCAAATCCCCCCGGCCCTACATCCCAAGAAACACGCGTTACTCTGACGTAG
1522_ncRNA_0	1522	NC_019531	Avian_avulavirus_4_(APMV-4)	Paramyxoviridae	Avulavirus	P	uORF	5UTR	17.0	-226	-175	ATG	2.3255e-06	7.991917833876222e-05	122.3	ATGTCCCAATCGGCGCCTAGGACCCCGGACTATCAACCCGACTTTGAGCTGTAG
1591_ncRNA_0	1591	NC_002549	Zaire_ebolavirus	Filoviridae	Ebolavirus	VP24	uORF	5UTR	12.0	-145	-109	ACG	0.0026985	0.0276748716889428	6.0	ACGAACATCACTTTGAGCGCCCTCACAATTAAAAAATAG
1615_ncRNA_0	1615	NC_003663	Cowpox_virus	Poxviridae	Orthopoxvirus	CPXV044_CDS	uORF	5UTR	21.0	-193	-130	ATG	0.0020666	0.0227770066059818	18.3	ATGAGATTAGTGATGTTTCAGGTGCATATTATTTCATGCAACATGCAAATTGTAATAGAGAAATAA
1621_ncRNA_1	1621	NC_021928	Human_parainfluenza_virus_4a	Paramyxoviridae	Rubulavirus	NP	mORF	5UTR	551.0	0	1653	ATG	0.0010308	0.0134931208436724	22.8	ATGTCTTCAGTTTTAGCTGCTTACGAACAGTTTCTTCAAACAACTGAAGATCGGGGTTTTGGTGATCAACAATTTGTGCAATCTGATACTTTAAAAGCAGAAATCCCTGTATTTGTACTTAATACAAATGATCCACAGCAAAGATTCACTCTAATGAATTTTTGTCTCCGGCAAGCTGTATCATCATCTGCCAAATCGGCAATTAAACAAGGGGCATTATTATCTCTGCTTTCCTTACAGGCCACATCAATGCAGAATCATCTTATGATTGCTGCCAGAGCCCCAGATGCTGCTCTTAGGATCATTGAAGTTGATGCAATAGACCCGCCAGATTATACATTAACTATTAATCCAAGATCTGGCTGGGATGACATCAAGATCAGAGCTTATAGAGCATTA…
1622_ncRNA_0	1622	NC_009640	Porcine_rubulavirus_(PorPV)	Paramyxoviridae	Rubulavirus	N	ouORF	5UTR	63.0	-71	118	ATC	0.0040903	0.0382532313656387	90.6	ATCGCTAGCGATCTCGATATCGATATCTGTTCTTTTTTAAGTTCAGACCTCCTTTCCGGGCACCAACAAACATGTCCTCGGTCCTCACCGCCTTTGAGCGCTTCACTATCGAGCAGGAGCTCCAGGATAGAGGAGCCGAGGGTAGCATTCCCCCCGAAACCCTCAAAACCCGCATTCAAGTCTTCGTATTGA
1623_ncRNA_0	1623	NC_003443	Human_rubulavirus_2	Paramyxoviridae	Rubulavirus	NP	mORF	5UTR	542.0	0	1626	ATG	0.0055667	0.0482097010876256	27.1	ATGTCAAGTGTTTTAAAGACATTTGAAAGATTTACTATACAACAGGAGCTTCAGGAGCAATCTGATGACACTCCAGTACCTCTTGAGACAATCAAACCTACAATCAGGGTATTTGTCATCAATAATAATGATCCTGTCGTAAGATCTAGACTTTTATTCTTTAATCTACGAATCATTATGAGTAACACTGCAAGAGAGGGACATAGAGCTGGTGCTCTCCTCAGTCTTTTATCACTACCTTCTGCAGCTATGAGTAATCACATCAAATTAGCCATGCATTCACCAGAAGCCAGCATAGATAGAGTAGAGATAACAGGGTTTGAGAATAATTCATTCCGAGTCATTCCAGATGCTCGATCAACTATGTCCAGAGGAGAGGTGCTGGCTTTTGAAGCATTA…
1625_ncRNA_0	1625	NC_003310	Monkeypox_virus_Zaire-96-I-16	Poxviridae	Orthopoxvirus	G1L	uORF	5UTR	8.0	-196	-172	ATG	0.0015265	0.0183456131548974	46.3	ATGAAGAAATACCGACTAGAACATTAG
1659_ncRNA_0	1659	NC_006429	Mokola_lyssavirus	Rhabdoviridae	Lyssavirus	N	iORF	CDS	14.0	58	100	AGG	0.0031284	0.0311012336395759	17.3	AGGTCATATCAGATCAATATGAGTATAAATATCCCGCCATTCTAG
1684_ncRNA_0	1684	NC_005084	Reptilian_ferlavirus	Paramyxoviridae	Ferlavirus	NP	N_trunc	5UTR	469.0	6	1413	TTG	1.0124e-06	3.689577271157168e-05	68.1	TTGTTTGACATCGCAGACGGGTTCGCTGATCATCAGATCAACCTAAGATCTTCTAAGCAGGCAACTGGAAGTCTCAGTGCAATCAAGGATCAAATCCTTGTATTGATCCCTGGAACACAAGATTCTGACATTTTAAGCAACCTCCTAATTGCCCTATTATCCTTGATCTTCAATGCAGGCTGTCCAGAGCCTATCTGCGCTGGGGCTTTCCTCAGCCTTTTAGTCCTCTTCACGAATAATCCAACTGCAGCCTTAGGAACTCATGCAAAGGACTCGGATACAGTCATCAGTACCTACACCATCACTGAGTTTTCAGGAATGGGTCCAGTATTAATGAACAGAGACCAAGTAGAAGAATTCATGACTAATAAACTTAACGATTTAATCCGAGTTATCAAG…
1687_ncRNA_0	1687	NC_014372	Tai_Forest_ebolavirus	Filoviridae	Ebolavirus	VP24	iORF	CDS	8.0	110	134	ATG	0.0027248	0.0278700944255937	12.1	ATGGAAGGTTACCTGGGCTGGGATTGA
1720_ncRNA_0	1720	NC_039231	Avian_metapneumovirus	Pneumoviridae	Metapneumovirus	SH	uORF	5UTR	21.0	-225	-162	ATG	0.004268	0.039318519100633	20.6	ATGCACTTGGATTGTGTATGGTTCGTAAGATATATGATTATAGTATTGCGAGCTGGAGTGATTTAA
1723_ncRNA_0	1723	NC_001664	Human_betaherpesvirus_6A	Herpesviridae	Roseolovirus	U72	mORF	CDS	344.0	0	1032	ATG	1.136e-05	0.0003270224367346	85.0	ATGGCCTCCAGTCGTGTAGACACCATTAATTTACGGATCTGGCTGGTCTCTATAATCTGTGCAGCCTTGTCATTCATAAACGTCACGGTCTATCTGATAGCCATAAACTTTCCAAATTTAGGATTTCCGTGCGCCTACTTTGAAATTAATGACCTCAAAGCGGTTAATCTCTCCGCTAACAATCAAATATATCAGATGACGCATCAACTTTACATAAACCCCGTGCAGATTATATGCTACGTACTGATAATGGCTATGTTATTCCTCCTGATTATTATTTATTACATTGTCTGCTGTGCAAAAGTGTTCTCCTCTAACAAAACATCTAACGTTAACCAAACAACGAGGGATATTACCTGGATGGGGGACACGTCATCCTGCTTTCAATTCATCTTAATC…
1750_ncRNA_0	1750	NC_007605	Human_gammaherpesvirus_4_(Epstein-Barr_virus)	Herpesviridae	Lymphocryptovirus	LF1	uORF	5UTR	73.0	-230	-11	ATG	0.00028443	0.004834279041482	77.9	ATGCTGTCCCTGCCGCTGCTCTTCCTGGGTGAGGCCGGGAGCCTGGGGTTTGATTGCACAGAGTCTCTCGTTGCCCGCTACTACCCAGGCCCCGCCGCCTGTTTGGCCCTGTTGCTCATTATACTATACGCCTGGAGCTTCAGCCATTTTATGGACTCTCTCAAGAACCAGGTGACAGTCACCGCCAGATACTTCAGAAGGGTGCCTAGCCAGTCCACCTGA
1750_ncRNA_0	1750	KF373730	Human_gammaherpesvirus_4_(Epstein-Barr_virus)	Herpesviridae	Lymphocryptovirus	LF1	uORF	5UTR	73.0	-230	-11	ATG	0.00028443	0.004834279041482	77.9	ATGCTGTCCCTGCCGCTGCTCTTCCTGGGTGAGGCCGGGAGCCTGGGGTTTGATTGCACAGAGTCTCTCGTTGCCCGCTACTACCCAGGCCCCGCCGCCTGTTTGGCCCTGTTGCTCATTATACTATACGCCTGGAGCTTCAGCCATTTTATGGACTCTCTCAAGAACCAGGTGACAGTCACCGCCAGATACTTCAGAAGGGTGCCTAGCCAGTCCACCTGA
1749_ncRNA_0	1749	NC_009334	Human_herpesvirus_4_type_2_(Epstein-Barr_virus_type_2)	Herpesviridae	Lymphocryptovirus	LF1	uORF	5UTR	73.0	-230	-11	ATG	0.0005818	0.0086060720644935	77.8	ATGCTGTCCCTGCCGCTGCTCTTCCTGGGTGAGGCCGGGAGCCTGGGGTTTGATTGCACAGAGTCTCTCGTTGCCCGCTACTACCCAGGCCCCGCCGCCTGTCTGGCCCTGTTGCTCATTATACTATACGCCTGGAGCTTCAGCCATTTTATGGACTCTCTCAAGAACCAGGTGACAGTCACCGCCAGATACTTCAGAAGGGTGCCTAGCCAGTCCACCTGA
1738_ncRNA_0	1738	NC_001829	Adeno-associated_virus_-_4	Parvoviridae	Dependoparvovirus	rep	N_ext	CDS	634.0	-33	1869	ATT	0.00021222	0.0037853374640743	98.6	ATTTTGCCCGCGAATTTTGAACGAGCAGCAGCCATGCCGGGGTTCTACGAGATCGTGCTGAAGGTGCCCAGCGACCTGGACGAGCACCTGCCCGGCATTTCTGACTCTTTTGTGAGCTGGGTGGCCGAGAAGGAATGGGAGCTGCCGCCGGATTCTGACATGGACTTGAATCTGATTGAGCAGGCACCCCTGACCGTGGCCGAAAAGCTGCAACGCGAGTTCCTGGTCGAGTGGCGCCGCGTGAGTAAGGCCCCGGAGGCCCTCTTCTTTGTCCAGTTCGAGAAGGGGGACAGCTACTTCCACCTGCACATCCTGGTGGAGACCGTGGGCGTCAAATCCATGGTGGTGGGCCGCTACGTGAGCCAGATTAAAGAGAAGCTGGTGACCCGCATCTACCGC…
1759_ncRNA_0	1759	NC_003266	Human_mastadenovirus_E	Adenoviridae	Mastadenovirus	E4	N_trunc	CDS	134.0	21	423	ATG	0.00099419	0.013107405929397	107.6	ATGACACGATCCAGAACACGATTAGCGTTATCTCGCCATCATCCGTACCAACCGCCGGCCACCTTACCTCGCTGTGAGGAGACCGAGAGCCGCGCTTCTCTGGTGGAGGATCATCCGGTGCTGCCTGATTGCGATACCCTGTCCATGCACAATATAACTGTGATTCCAATCACCGAGGACAGCCCTCAGCTGTTGAACTGTGAGGTGCAGATGCAGGAGTGCCCGGAGGGTTTCATCTCCTTGACCGACCCGAGACTGTCTCGCTCTGAAACTGTGTGGAATGTGGAGATCAAAACCATGTCCATTACCAATAGCATTCAGATGTTTAAGGCTGTGCGTGGGGAGAGGATAGTGTATTCCATGAGATGGGAGGGTGGAGGGAAAATAACTACTCGAATC…
1759_ncRNA_0	1759	NC_003266	Human_mastadenovirus_E	Adenoviridae	Mastadenovirus	E4	N_trunc	CDS	292.0	21	897	ATG	0.00099419	0.013107405929397	107.6	ATGACACGATCCAGAACACGATTAGCGTTATCTCGCCATCATCCGTACCAACCGCCGGCCACCTTACCTCGCTGTGAGGAGACCGAGAGCCGCGCTTCTCTGGTGGAGGATCATCCGGTGCTGCCTGATTGCGATACCCTGTCCATGCACAATGTAAGTTCCGTGCGAGGATTGCCCTGTTCGGCCGGGTTCACTGTCCTGCAAGAGTTCCCTGTGCCCTGGGATATGGTCCTGACCCCCGAGGAATTGAGAGTGCTGAAGACATGCATGAGCGTGTGCCTGTGCTGTGCCAACATAGACTTGTTTAGTTCCCAGTTGATCCACGGTCGCGAGCGGTGGGTGATCCACTGCCATTGCCAGAACCCGGGGTCCCTGCGCTGCATGGCGGGCGGGACGGTA…
1763_ncRNA_1	1763	NC_001544	Ross_River_virus	Togaviridae	Alphavirus	nonstructural_polyprotein	iORF	CDS	13.0	106	145	ATG	0.00075442	0.0105985462183754	69.5	ATGCTAATGCCAGAGCTTTTTCGCATCTGGCCACAAAGTTAA
1765_ncRNA_0	1765	NC_006998	Vaccinia_virus	Poxviridae	Orthopoxvirus	L2R	uORF	5UTR	63.0	-223	-34	ATG	0.00095493	0.0127693142775665	81.4	ATGATTGTTATCGGTGTTATAATATTGGCAGCGTTGTTTATGTACTATGCCAAGCGTATGTTGTTCACATCCACCAATGATAAAATCAAACTTATTTTAGCCAATAAGGAAAACGTCCATTGGACTACTTACATGGACACATTCTTTAGAACTTCTCCGATGGTTATTGCTACCACGGATATGCAAAACTGA
1796_ncRNA_0	1796	NC_004455	Simian_immunodeficiency_virus_SIV-mnd_2	Retroviridae	Lentivirus	vpr	uORF	5UTR	7.0	-157	-136	ATG	0.003468	0.0337353392486748	26.0	ATGACAGACATCAGAGAAGCTTAA
1769_ncRNA_1	1769	NC_001611	Variola_virus	Poxviridae	Orthopoxvirus	M2R	uORF	5UTR	63.0	-223	-34	ATG	0.00016308	0.0030710853012048	58.1	ATGATTGTTATCGGTGTTATAATATTGGCAGCGTTGTTTATGTACTATGCCAAGCGTATGCTGTTCACGTCCACCAATGATAAAATCAAACTTATTTTAGCCAATAAGGAAAACGTCCATTGGACTACTTACATGGACACATTCTTTAGAACTTCTCCAATGGTTATTGCTACCACGGATATACAAAACTGA
1770_ncRNA_1	1770	NC_003310	Monkeypox_virus_Zaire-96-I-16	Poxviridae	Orthopoxvirus	M2R	uORF	5UTR	63.0	-223	-34	ATG	1.6712e-06	5.862012026578073e-05	67.9	ATGATTGTTATCGGTGTTATAATATTGGCAGCGTTGTTTATGTACTATGCCAAGCGTATGCTGTTCACATCCACCAATGATAAAATCAAACTTATTTTAGCCAATAAGGAAAACGTCCATTGGACTACTTACATGGACACATTCTTTAGAACTTCTCCGATGATTATTGCTACCACGGATATACAAAACTGA
1771_ncRNA_0	1771	NC_003663	Cowpox_virus	Poxviridae	Orthopoxvirus	CPXV100_CDS	uORF	5UTR	17.0	-177	-126	ATG	0.0054933	0.0476620572779605	106.4	ATGCCAAGCGTATGCTATTCACATCCACCAATGATAAAATCAAACTTATTTTAG
1773_ncRNA_0	1773	NC_006432	Sudan_ebolavirus	Filoviridae	Ebolavirus	GP	uORF	5UTR	38.0	-183	-69	ATG	9.6635e-06	0.0002830111221374	68.0	ATGCTCATTTCACCCAAACATAAAATGAAATGTCTTAACATGATTGCACCATTAAGAAAAACAAATCTGATGAAGATTAAGCCTGATGAAGGCCCAACCTTCATCTTTTTACCATAA
1773_ncRNA_0	1773	NC_006432	Sudan_ebolavirus	Filoviridae	Ebolavirus	GP	uORF	5UTR	38.0	-183	-69	ATG	9.6635e-06	0.0002830111221374	68.0	ATGCTCATTTCACCCAAACATAAAATGAAATGTCTTAACATGATTGCACCATTAAGAAAAACAAATCTGATGAAGATTAAGCCTGATGAAGGCCCAACCTTCATCTTTTTACCATAA
1773_ncRNA_0	1773	NC_006432	Sudan_ebolavirus	Filoviridae	Ebolavirus	GP	uORF	5UTR	38.0	-183	-69	ATG	9.6635e-06	0.0002830111221374	68.0	ATGCTCATTTCACCCAAACATAAAATGAAATGTCTTAACATGATTGCACCATTAAGAAAAACAAATCTGATGAAGATTAAGCCTGATGAAGGCCCAACCTTCATCTTTTTACCATAA
1775_ncRNA_0	1775	NC_039196	Feline_morbillivirus	Paramyxoviridae	Morbillivirus	P/V/C	iORF	CDS	170.0	31	541	ATG	0.0032684	0.0321972494864612	117.5	ATGGCCTCGAATCTTTACAAGAGATCAAAAACAACCCTCCGTCTTCCCAAGATGTCAATCTTGCCAGGGAGATTTACGAATCCATTAGACAAACAGGAACATCTTCAGTGCAAGGAGGAGCCATTGCGGGAGATAATATTACGTCAGGGGGTAACAATGACTCAATGTATAGCCAAGGACCAAGTCCTCCTATTTCAAGTGTTAACAAGAATATCGAAGGACCTACTGGATTCGATCATTCAGGACTATGGGATCCAGAGGGTAACCTCTGCATGCTATTCGAAAGCGATGATGATGAAAACCATTATTCAGAGATTAATGGCCGGTCTTCCGCTATCGAAGGACTGGATGAACAGGATAATGAGAACTCAATTATTAAACAACCAGGAAATCAGTGTA…
1775_ncRNA_0	1775	NC_039196	Feline_morbillivirus	Paramyxoviridae	Morbillivirus	P/V/C	iORF	CDS	170.0	31	541	ATG	0.0032684	0.0321972494864612	117.5	ATGGCCTCGAATCTTTACAAGAGATCAAAAACAACCCTCCGTCTTCCCAAGATGTCAATCTTGCCAGGGAGATTTACGAATCCATTAGACAAACAGGAACATCTTCAGTGCAAGGAGGAGCCATTGCGGGAGATAATATTACGTCAGGGGGTAACAATGACTCAATGTATAGCCAAGGACCAAGTCCTCCTATTTCAAGTGTTAACAAGAATATCGAAGGACCTACTGGATTCGATCATTCAGGACTATGGGATCCAGAGGGTAACCTCTGCATGCTATTCGAAAGCGATGATGATGAAAACCATTATTCAGAGATTAATGGCCGGTCTTCCGCTATCGAAGGACTGGATGAACAGGATAATGAGAACTCAATTATTAAACAACCAGGAAATCAGTGTA…
1778_ncRNA_0	1778	NC_003977	Hepatitis_B_virus	Hepadnaviridae	Orthohepadnavirus	P	uORF	5UTR	7.0	-144	-123	ATG	0.00025528	0.0044080714238952	19.0	ATGTCAACACTAATATGGGCCTAA
1822_ncRNA_0	1822	NC_006998	Vaccinia_virus	Poxviridae	Orthopoxvirus	C22L	uORF	5UTR	36.0	-228	-120	ATG	0.00073872	0.0104196060962566	63.6	ATGGAGCGTAAAAGTAAACTCGTCGACAAAGCACTCAATAAATTAGAGTCTACCATCGGTCAATCTAGACTATCGTATTTGCCTCCGGAAATTATGCGCAATATCATCTAA
1822_ncRNA_0	1822	NC_006998	Vaccinia_virus	Poxviridae	Orthopoxvirus	B28R	uORF	5UTR	36.0	-228	-120	ATG	0.00073872	0.0104196060962566	63.6	ATGGAGCGTAAAAGTAAACTCGTCGACAAAGCACTCAATAAATTAGAGTCTACCATCGGTCAATCTAGACTATCGTATTTGCCTCCGGAAATTATGCGCAATATCATCTAA
1827_ncRNA_0	1827	NC_001716	Human_betaherpesvirus_7_(HHV-7)	Herpesviridae	Roseolovirus	U42	iORF	CDS	23.0	97	166	ATG	0.00016987	0.003165056838852	43.3	ATGTCAGCCGCTTTACGAAACAATTTCACAGACGCATCATTCCTATTAAGCAGCTTGATGAATCAAAATTAG
1829_ncRNA_0	1829	NC_005084	Reptilian_ferlavirus	Paramyxoviridae	Ferlavirus	U	ouORF	CDS	109.0	-28	299	ATT	0.00069557	0.0099136930563998	52.3	ATTAAAGAAAACCTAGGATCAAAGATCCATGATCAGAACACGCATCTACAAACCGACCTACACAACAACCACACCACCCACATGTCACACCCCCATCAAGATGGAAGAAGACCCGAGAGAGAAGATGCATCCCCAATCAATGTGGAGACTGGTGAGACTGAGAGCACAGAGACTTCTATCATACAGCGAATCAACAGATCTTTCGACCAGGGAGTTCCTGGAAGACGTCAGCAAGTCGGTGGTCGTCCTTTTCAACAGAGATGGGATGAGTTCTATATCACAGTGGCGTACAGAAGACTGTGCTGCGAGGAGACTGGGGAATTTATCTAA
1911_ncRNA_0	1911	NC_001731	Molluscum_contagiosum_virus_subtype_1	Poxviridae	Molluscipoxvirus	MC100L	uORF	5UTR	58.0	-260	-86	ACG	3.9589e-06	0.0001289147359567	68.5	ACGCTGTTGGACGCGCCCGTGGAAAGGGAGTTCCTGGAACAGTTCCTGGGCTTCAGCAACCAGGTCTACATGGCCATCTACTACGTGCACACGCTGCTTTACAACAGCATGACCTCCGAGTCCAAGAGTATCGAGAACGACTTCCAGCGCCGCTTGGTGCGGCTGCTGCGCTCGTAG
1918_ncRNA_0	1918	NC_009528	European_bat_2_lyssavirus	Rhabdoviridae	Lyssavirus	N	iORF	5UTR	15.0	76	121	ATG	3.0687e-05	0.0007841338695391	70.8	ATGAGTACAAATACCCCGCCATTAAAGATCGGAAAAAACCCAGCATAA
1962_ncRNA_0	1962	NC_003976	Ljungan_virus	Picornaviridae	Parechovirus	polyprotein	mORF	CDS	2253.0	0	6759	ATG	7.2461e-07	2.7061939132743364e-05	47.2	ATGGCTGCATCCAAAATGAATCCCGTTGGCAACCTGCTCTCCACAGTCTCCTCAACCGTTGGATCTCTTCTACAAAACCCCTCTGTTGAAGAAAAGGAAATGGATTCTGACCGTGTTGCTGCCTCTACTACAACCAATGCTGGTAATTTGGTACAAGCTTCTGTGGCCCCAACTATGCCTGTCAAGCCAGATTTTAAAAACACAGATGATTTCTTGTCCATGAGCTACCGTTCAACAACAGCCCCAACCAACCCCACAAAAATGGTTCACTTGGCACATGGCACTTGGACAACTAATCAGCACAGACAGGCATTGGTCGCATCAATTACTCTACCGCAGGCATTTTGGCCCAATCAAGATTTTCCAGCATGGGGGCAGTCTCGTTATTTTGCAGCAGTG…
1950_ncRNA_0	1950	NC_006998	Vaccinia_virus	Poxviridae	Orthopoxvirus	B15R	uORF	5UTR	29.0	-250	-163	ATG	0.00084903	0.0115620406776379	155.6	ATGTCAATGAAGAGTATACAGAAGCAGCTGCAGCAACTTGTGCACTGGTGTCAGACTGTGCATCAACAATTACAAATGAGTTCTGTGTAG
1951_ncRNA_0	1951	NC_003663	Cowpox_virus	Poxviridae	Orthopoxvirus	CPXV110_CDS	mORF	CDS	171.0	0	513	ATG	3.5427e-06	0.0001170783284259	188.9	ATGGATAAGAAAAGTTTGTATAAATACTTACTACTACGTTCAACTGGAGATATGCACAGAGCCAAATCTCCCACTATAATGACAAGGGTAACCAATAATGTATATTTGGGAAATTATAAAAATGCTATGGATGCGCCATCATCTGAAGTTAAGTTCAAATATGTTTTGAATTTGACGATGGATAAATATACATTTCCTAACTCTAATATTAATATTATTCATATACCGTTGGTAGATGATACAACTACCGACATTAGTAAATATTTTGACGACGTGACCGCCTTCTTATCTAAATGTGATCAACGAAACGAGCCCGTGTTGGTTCATTGTGCTGCGGGAGTAAATAGAAGTGGTGCTATGATTTTGGCATATCTAATGTCTAAAAATAAGGAGTCATCG…
1952_ncRNA_0	1952	NC_006998	Vaccinia_virus	Poxviridae	Orthopoxvirus	H1L	mORF	CDS	171.0	0	513	ATG	3.2843e-06	0.0001101780831478	184.8	ATGGATAAGAAAAGTTTGTATAAATACTTACTACTACGTTCAACTGGAGATATGCACAGAGCCAAATCTCCCACTATAATGACAAGGGTAACCAATAATGTGTATTTGGGAAATTATAAAAATGCTATGGATGCACCATCATCTGAAGTTAAGTTCAAATATGTTTTAAATTTGACGATGGATAAATATACATTACCTAACTCTAATATTAATATTATTCATATACCGTTGGTAGATGATACAACTACCGATATTAGTAAATATTTTGACGACGTAACCGCCTTTTTATCTAAATGTGATCAACGAAACGAGCCCGTGTTGGTTCATTGTGCTGCGGGAGTAAATAGAAGCGGGGCTATGATTTTGGCATATCTAATGTCTAAAAATAAGGAGTCATTG…
1955_ncRNA_0	1955	NC_001611	Variola_virus	Poxviridae	Orthopoxvirus	I1L	mORF	CDS	171.0	0	513	ATG	0.00013513	0.0026206705693296	101.1	ATGGATAAGAAAAGTTTGTATAAATACTTACTACTACGTTCAACTGGAGATATGCGCAGAGCCAAATCTCCCACTATAATGACAAGAGTAACCAATAATGTGTATTTGGGAAATTATAAAAATGCTATGAATGCACCATCATCTGAAGTTAAGTTCAAATATGTTTTAAATTTGACGATGGATAAATATACATTACCTAACTCTAATATTAATATTATTCATATACCGTTGGTAGATGATACAACTACCGATATTAGTAAATATTTTGACGACGTAACCGCCTTCTTATCTAAATGTGATCAACGAAACGAGCCCGTGTTGGTTCATTGTGTTGCGGGAGTAAATAGAAGCGGGGCTATGATTTTGGCATATCTAATGTCTAAAAATAAGGAGTCATCA…
1957_ncRNA_0	1957	NC_003310	Monkeypox_virus_Zaire-96-I-16	Poxviridae	Orthopoxvirus	H1L	mORF	CDS	171.0	0	513	ATG	2.0916e-07	8.454952413793104e-06	199.9	ATGGATAAGAAAAGTTTGTATAAATACTTACTACTACGTTCAACTGGAGATATGCACAGAGCCAAATCTCCCACTATAATGACAAGAGTAACAAATAATGTGTATTTGGGAAATTATAAAAATGCTATGGATGCACCATCATCTGAAGTTAAGTTCAAATATGTTTTAAATTTGACGATGGATAAATATACATTACCTAACTCTAATATTAATATTATTCATATACCGTTGGTAGATGATACAACTACTGATATTAGTAAATATTTTGACGACGTGACCGCCTTCTTATCTAAATGTGATCAACGAAACGAGCCCGTGTTGGTTCATTGTGTTGCGGGAGTAAATAGAAGCGGGGCTATGATTTTGGCATATCTAATGTCTAAAAATAAGGAGTCATCA…
1919_ncRNA_0	1919	NC_025251	Bokeloh_bat_lyssavirus	Rhabdoviridae	Lyssavirus	N	iORF	5UTR	15.0	76	121	ATG	6.4763e-06	0.0002000825860907	66.4	ATGAGTACAAATATCCTGCTATCAGAGATCAGAAGAAACCTAGCATAA
1969_ncRNA_0	1969	NC_003310	Monkeypox_virus_Zaire-96-I-16	Poxviridae	Orthopoxvirus	L2R	uORF	CDS	11.0	-55	-22	ATG	0.0017934	0.0206564046943231	23.9	ATGGATATATTAAAGTCGAATAAAGTTGAACAATAA
1973_ncRNA_0	1973	NC_001366	Theilovirus_(ThV)	Picornaviridae	Cardiovirus	viral_polyprotein	uORF	5UTR	24.0	-182	-110	ATG	0.00085843	0.011667459858293	62.7	ATGGCGATCTTAAGCGCCTCTGTAGGGAAGCCAGGAATGTCCAGGAGGTACCCCTTCCGCTCGGAAGGGATCTGA
1973_ncRNA_0	1973	NC_001366	Theilovirus_(ThV)	Picornaviridae	Cardiovirus	protein_2B*	uORF	5UTR	24.0	-182	-110	ATG	0.00085843	0.011667459858293	62.7	ATGGCGATCTTAAGCGCCTCTGTAGGGAAGCCAGGAATGTCCAGGAGGTACCCCTTCCGCTCGGAAGGGATCTGA
2003_ncRNA_0	2003	NC_003310	Monkeypox_virus_Zaire-96-I-16	Poxviridae	Orthopoxvirus	C5L	uORF	5UTR	10.0	-252	-222	ATG	0.00020428	0.0036685210893617	50.4	ATGATTTCTCCACGTGATATATTCATCTATTAG
2005_ncRNA_0	2005	NC_001716	Human_betaherpesvirus_7_(HHV-7)	Herpesviridae	Roseolovirus	U39	uORF	5UTR	9.0	-80	-53	ATG	0.00098684	0.0130635576160602	34.0	ATGCGATCCTGTTCAAATTTCACAAACTAA
2006_ncRNA_0	2006	NC_006998	Vaccinia_virus	Poxviridae	Orthopoxvirus	A37R	uORF	5UTR	29.0	-179	-92	ATA	1.7931e-07	7.290212543352601e-06	36.8	ATAAATTTAGTGAGAATAATCCGTTTAGACGAGCACATAGCGATGATTATCTTAATAAGCAAGAACAAGATCATGAACACGATGATATAG
2059_ncRNA_0	2059	NC_010956	Human_mastadenovirus_D	Adenoviridae	Mastadenovirus	L4	N_ext	CDS	230.0	-9	681	ATC	0.00058908	0.0086924315244755	45.2	ATCGCCACCATGAGCAAGGAGATTCCCACCCCTTACATGTGGAGCTATCAGCCCCAGATGGGCCTGGCCGCGGGCGCCTCCCAAGACTACTCCACACGCATGAACTGGCTCAGTGCCGGCCCCTCGATGATATCACGGGTCAACGGGGTCCGCAGTCATCGAAACCAGATATTGTTGGAGCAGGCGGCGGTCACCTCCACGCCCAGGGCAAAGCTCAACCCGCGTAATTGGCCCTCCACCCTGGTGTATCAGGAAATCCCCGGGCCGACTACCGTACTACTTCCGCGTGACGCACTGGCCGAAGTCCGCATGACTAACTCAGGTGTCCAGCTGGCCGGCGGCGCTTCCCGGTGCCCGCTCCGCCCACAATCGGGTATAAAAACCCTGGTGATCCGAGGC…
2057_ncRNA_1	2057	NC_003266	Human_mastadenovirus_E	Adenoviridae	Mastadenovirus	L5	ouORF	CDS	84.0	-5	247	ATT	0.00077728	0.0108367263164849	89.3	ATTAGATGTCCAAAAAGCGCGCGCGGGTGGATGATGGCTTCGACCCCGTGTATCCCTACGATGCAGACAACGCACCGACCGTGCCCTTCATCAACCCTCCCTTCGTCTCTTCAGATGGATTCCAAGAAAAGCCCCTGGGGGTGTTGTCCCTTAGGCTGGCCGACCCTGTCACCACCAAGAATGGGGAAATTACCCTCAAGCTGGGGGAGGGGGTGGACCTTGACGACTCGGGAAAACTCATTGCAAACACAGTAA
2069_ncRNA_0	2069	NC_001731	Molluscum_contagiosum_virus_subtype_1	Poxviridae	Molluscipoxvirus	MC082L	mORF	CDS	169.0	0	507	ATG	9.4265e-05	0.0019358762469733	89.1	ATGGACAAAAAACAGCTGTACCGGCGCCTGATCCTGAAGTCCACCAGCACGCCGGTGATGACCAAGGACGAACTCACGCAGATCACGCGCATTACCGAGTACGTGTACCTGGGCAGCTACAACAACGCCATGGCACTGGAAAGCAGCGGCGTGCCGTTCCGCTACGTGCTGAACATGTCCATGGTCCGCTACTCGCTGCCGGGCAGCAGCGCCACCATCGTCCACATCCCCATTCCCGACAACGACCAGGTGCACATCGCGAAGTACTTCGACGGCGTGGCGGCGTTCCTGGAACGCTGCGAGAAGAGCCACACGCCGGTGCTGGTGCACTGCATTGCGGGCGTGAACCGCAGCGGCGCCATGATCATGGCCTACCTGCTGCACACGCGCAACCGGCAA…
2113_ncRNA_0	2113	NC_003461	Human_respirovirus_1	Paramyxoviridae	Respirovirus	HN	mORF	CDS	575.0	0	1725	ATG	5.5967e-05	0.0012906663027322	91.0	ATGGCTGAAAAAGGGAAAACAAATAGTTCATATTGGTCTACAACCCGAAATGACAATTCCACGGTAAACACACACATTAATACACCAGCAGGAAGGACACACATCTGGCTACTGATTGCAACAACAATGCATACAGTATTGTCCTTCATTATCATGATCCTATGCATTGACCTAATTATAAAACAAGACACTTGTATGAAGACAAACATCATGACAGTATCCTCCATGAACGAAAGTGCCAAAATAATCAAAGAGACAATCACAGAATTAATCAGACAAGAAGTAATATCAAGGACCATAAACATACAAAGTTCAGTACAAAGCGGGATCCCAATATTGTTAAACAAGCAAAGCAGAGATCTCACACAATTAATAGAGAAGTCATGCAACAGACAGGAA…
2171_ncRNA_0	2171	NC_002161	Bovine_respirovirus_3	Paramyxoviridae	Respirovirus	phosphoprotein_P	uORF	5UTR	8.0	-115	-91	ATG	0.00077275	0.0107771300396563	59.9	ATGACCACTATCACCAGCAACAAGTAA
2173_ncRNA_0	2173	NC_003310	Monkeypox_virus_Zaire-96-I-16	Poxviridae	Orthopoxvirus	A36R	uORF	5UTR	39.0	-249	-132	ATG	0.0044837	0.0409658167135743	34.5	ATGGTTTATATTACCAGGGTTCTTGTTATATATTACATTCAGACTATAAGTCATTCGAGGATGCTAAAGCAAACTGCGCTGCGGAATCATCAACGCTACCCAATAAATCCGATGTCTTGA
2176_ncRNA_0	2176	NC_003663	Cowpox_virus	Poxviridae	Orthopoxvirus	CPXV044_CDS	mORF	CDS	424.0	0	1272	ATG	0.00086331	0.0117073935154241	198.9	ATGAATCCGGATAAAACAATCGCAGTGATTACAGAGACTATTCCTATAGGTATGCAATTTGATAAAGTATATTTGTCTACATTTAACGTGTGGAGGGAAATTCTATCCAATACCACAAAAACACTAGATATATCATCTTTTTATTGGAGTTTATCGGATGAAGTGGGTACGAATTTCGGCACGATAATATTAAATGAGATTATACAATTACCCAAAAGAGGAGTACGCGTTAGAGTAGCCGTCAATAAATCCAACAAACCATTAAAGGATGTTGAAACGCTACAAATGGCCGGAGTTGAAGTAAGATACATAGATATTACAAATATCCTAGGAGGAGTTCTTCATACAAAATTTTGGATATCCGATAATACACATATTTATTTAGGAAGCGCTAACATG…
2106_ncRNA_0	2106	NC_006998	Vaccinia_virus	Poxviridae	Orthopoxvirus	B1R	iORF	CDS	13.0	44	83	ATG	0.0023616	0.0249098333416645	16.1	ATGGGTCGTTGGACCATTAATAGGAAAAGGTGGATTCGGTAG
2182_ncRNA_0	2182	NC_001716	Human_betaherpesvirus_7_(HHV-7)	Herpesviridae	Roseolovirus	U18	uORF	5UTR	31.0	-167	-74	ATT	0.0013437	0.0166162649091974	54.3	ATTTTCACATCTAGAGTATCTTTTCAAAGGAAAAATTTCTTCGGGGTATGTATGGCAATGCATTGGAAAAATGCTGCAATGTTCATCAATAGTTAA
2187_ncRNA_1	2187	NC_006998	Vaccinia_virus	Poxviridae	Orthopoxvirus	B11R	uORF	5UTR	12.0	-160	-124	TTG	5.3102e-05	0.0012333575145844	9.0	TTGGATATGTGGAAAAGTATGATGGTGCATGGAAGTTAG
2192_ncRNA_0	2192	NC_003663	Cowpox_virus	Poxviridae	Orthopoxvirus	CPXV128_CDS	mORF	CDS	631.0	0	1893	ATG	3.5427e-06	0.0001170783284259	112.6	ATGAGTAAATCACACGCGGCCTATATCGATTATGCCTTACGCAGAACTACTAATATGCCCGTTGAAATGATGGGGTCAGACGTAGTACGCCTCAAGGATTATCAACATTTTGTAGCAAGAGTTTTCTTAGGATTAGACAGTATGCATTCTCTTTTATTGTTCCATGAAACGGGTGTCGGTAAAACAATGACTACTGTATATATTCTCAAACATCTTAAGGATATTTATACGAATTGGGCAATTATCTTATTGGTGAAAAAGGCTTTGATAGAAGATCCTTGGATGAACACTATACTCAGATACGCTCCAGAGATAACGAAGGATTGTATTTTTATTAATTACGATGATCAAAATTTTAGAAATAAATTTTTTACTAATATCAAAACTATTAATTCCAAG…
2192_ncRNA_1	2192	NC_003663	Cowpox_virus	Poxviridae	Orthopoxvirus	CPXV128_CDS	iORF	CDS	12.0	31	67	ATG	0.0030562	0.0306142303346783	42.2	ATGCCTTACGCAGAACTACTAATATGCCCGTTGAAATGA
2194_ncRNA_0	2194	NC_001611	Variola_virus	Poxviridae	Orthopoxvirus	N1L	mORF	CDS	631.0	0	1893	ATG	0.001121	0.014427704178103	72.6	ATGAGTAAATCACATGCGGCCTATATCGATTATGCCTTGCGCAGAACTACTAATATGCCTGTTGAAATGATGGGAACAGACGTAGTACGCCTCAAGGATTATCAACATTTTGTAGCAAGAGTTTTCTTAGGATTAGACAGTATGCATTCTCTTTTATTGTTCCATGAAACAGGTGTCGGTAAAACAATGACTACTGTATATATTCTCAAACATCTTAAGGATATTTATACGAATTGGGCTATTATCTTATTAGTGAAAAAAGCTTTGATAGAAGATCCTTGGATGAACACTATACTCAGATACGCTCCAGAGATAACGAAGGATTGTATTTTTATTAATTACGATGATCAAAATTTTAGAAATAAATTTTTTACTAATATCAAAACTATTAATTCCAAG…
2196_ncRNA_0	2196	NC_003663	Cowpox_virus	Poxviridae	Orthopoxvirus	CPXV011_CDS	uORF	CDS	5.0	-55	-40	ATG	0.0041645	0.0385248200350723	18.0	ATGGACGAAGGTCCGTAG
2152_ncRNA_0	2152	NC_004110	La_Crosse_virus	Peribunyaviridae	Orthobunyavirus	N	iORF	CDS	91.0	22	295	ATG	0.0010266	0.0134713708876474	64.5	ATGTCGCATCAACAGGTGCAAATGGATTTGATCCTGATGCAGGGTATATGGACTTCTGTGTTAAAAATGCAGAATTACTCAACCTTGCTGCAGTTAGGATCTTCTTCCTCAATGCCGCAAAGGCCAAGGCTGCTCTCTCGCGTAAGCCAGAGAGGAAGGCTAACCCTAAATTTGGAGAGTGGCAGGTGGAGGTTATCAATAATCATTTTCCTGGAAACAGGAACAACCCAATTGGTAACAACGATCTTACCATCCACAGATTATCTGGGTATTTAG
2200_ncRNA_0	2200	NC_001611	Variola_virus	Poxviridae	Orthopoxvirus	B14R	uORF	5UTR	11.0	-204	-171	ATG	0.0019654	0.0221608418380977	52.0	ATGAGTTCTGTGCAGATCATCCGTTCATCTATGTGA
2236_ncRNA_0	2236	NC_003310	Monkeypox_virus_Zaire-96-I-16	Poxviridae	Orthopoxvirus	D13L	uORF	5UTR	10.0	-257	-227	ATG	0.0017245	0.0200535068319559	19.7	ATGGTCCAATCCACCCACGTGTCAGATTGTTAA
2254_ncRNA_0	2254	NC_003266	Human_mastadenovirus_E	Adenoviridae	Mastadenovirus	E3	uORF	5UTR	19.0	-207	-150	ATG	0.0009037	0.0121846477316293	111.8	ATGAAGATTCCTTTGTTGCTAATACTCCCACACACCTCGGACCGCAATGTCCAGGGTTAG
2330_ncRNA_0	2330	NC_001357	Alphapapillomavirus_7	Papillomaviridae	Alphapapillomavirus	E7	uORF	5UTR	8.0	-121	-97	ATG	5.9537e-07	2.2514161953405017e-05	52.4	ATGAAAAACGACGATTTCACAACATAG
2331_ncRNA_0	2331	NC_005831	Human_coronavirus_NL63_(HCoV-NL63)	Coronaviridae	Alphacoronavirus	replicase_polyprotein_1ab	uORF	5UTR	5.0	-186	-171	ATG	0.00022505	0.0039838758808724	48.2	ATGGCAGTCCTAGTGTAA
2333_ncRNA_0	2333	NC_003461	Human_respirovirus_1	Paramyxoviridae	Respirovirus	C	ouORF	5UTR	306.0	-106	815	ATG	0.0015233	0.0183360828864803	23.0	ATGACAATTCACAGATCAGCTCAACCAGACACCACCAGCATACACGAAACCAACCTTCACAGTGGATACCTCAGCATCCAAAACTCTCCTTCCCGAATGGATCAGGATGCCTTCTTTTTTGAGAGGGATCCTGAAGCCGAAGGAGAGGCACCACGAAAACAAGAATCACTCTCAGATGTCATCGGACTCCTTGACGTCGTCTTATCCTACAAGCCCACAGAAATTGGAGAAGACAGAAGCTGGCTCCATGGTATCATCGACAACCCAAAAGAAAACAAGCCATCATGCAAAGCCGACGATAACAACAAAGACAGAGCAATCTCAACGTCGACCCAAGATCATAGATCAAGTGAGGGGAGTGGAATCTCTAGGAGAACAAGTGAGTCAAAAACAGAGACA…
2326_ncRNA_0	2326	NC_003663	Cowpox_virus	Poxviridae	Orthopoxvirus	CPXV208_CDS	uORF	5UTR	11.0	-237	-204	ATG	0.0019654	0.0221608418380977	52.1	ATGAGTTCTGTGCAGATCATCCGTTCATCTATGTGA
2311_ncRNA_0	2311	NC_001664	Human_betaherpesvirus_6A	Herpesviridae	Roseolovirus	U70	uORF	5UTR	34.0	-165	-63	ATA	0.0013657	0.0168573475870137	26.4	ATAGTAAACTTACCAGACGTCAGCCAATCAGAGAGGGTCTCGCGTCTCTACAGTCGTCCGAGTATGGAGAAAAACTTTTACATGACCTTAGAGAGTTGTTCTTGA
2375_ncRNA_0	2375	NC_001591	Human_papillomavirus_type_49	Papillomaviridae	Betapapillomavirus	E7	iORF	CDS	7.0	71	92	ATG	0.0013428	0.0166162649091974	37.2	ATGCTACGAGAATCTAACAGCTGA
2395_ncRNA_0	2395	NC_005336	Orf_virus	Poxviridae	Parapoxvirus	ORF025_DNA_polymerase	uORF	CDS	10.0	-46	-16	ATG	0.004262	0.0392718174672489	79.4	ATGGCGCGGCCCCAGAAGCGAGGCTCCATTTAA
2382_ncRNA_0	2382	NC_003310	Monkeypox_virus_Zaire-96-I-16	Poxviridae	Orthopoxvirus	O2L	iORF	CDS	44.0	11	143	ATT	0.0020639	0.0227770066059818	194.0	ATTAGTCTTACTCTTTTGTATCGCATCTCTCGGGTATTCGGTAGAATACAAGAATACTATATGTCCTCCTCGACAAGATTACCGGTACTGGTACTTTGTCGCCGAACTCACTATTGGTGTAAATTACGACATTAA
2357_ncRNA_0	2357	NC_001731	Molluscum_contagiosum_virus_subtype_1	Poxviridae	Molluscipoxvirus	MC014R	uORF	CDS	9.0	-32	-5	ATG	0.00075668	0.0106267585224625	127.6	ATGGGAGGGCTGCGGAGAGAGAGAGCTTAA
2364_ncRNA_0	2364	NC_001348	Human_alphaherpesvirus_3_(HHV-3)	Herpesviridae	Varicellovirus	ORF64	iORF	CDS	17.0	43	94	ATG	1.2355e-06	4.418692457627119e-05	33.1	ATGCCGGACTTTACTGCACACGACACGATACCCCCGCGCACCAGGCTCTCATGA
2364_ncRNA_0	2364	NC_001348	Human_alphaherpesvirus_3_(HHV-3)	Herpesviridae	Varicellovirus	ORF64	iORF	CDS	17.0	43	94	ATG	1.2355e-06	4.418692457627119e-05	33.1	ATGCCGGACTTTACTGCACACGACACGATACCCCCGCGCACCAGGCTCTCATGA
2367_ncRNA_0	2367	NC_001460	Human_mastadenovirus_A	Adenoviridae	Mastadenovirus	L4	mORF	CDS	233.0	0	699	ATG	0.0022988	0.0243814922342297	105.9	ATGAGTAAAGATATTCCCACGCCTTACATGTGGAGCTTTCAACCCCAAATGGGACTGGCGGCCGGCGCGGCTCAAGACTATTCTAGCAAAATGAATTGGTTAAGCGCCGGACCCCACATGATTTCCAGGGTGAATGGGGTACGAGCCCGGCGTAACCAAATACTGCTAGAACAAGCCGCTCTCACCGCTACACCACGTAATCAACTTAACCCTCCCTCTTGGCCAGCTGCCCTGATATATCAGGAAAATCCCCCTCCTACCACTGTACTTTTGCCTCGCGACGCCCAGGCCGAAGTCCATATGACTAACGCTGGGGCACAGCTTGCGGGCGGTGCACGTCACAGTTTCAGGTATAAAGGTCGCACTGAGCCCTATCCGTCTCCAGCTATAAAAAGAGTA…
2442_ncRNA_1	2442	NC_006495	Thogoto_thogotovirus	Orthomyxoviridae	Thogotovirus	PB1_protein	iORF	CDS	8.0	148	172	AAG	0.0032039	0.0317098939493433	27.7	AAGAACCCAATGTCCAGAGAGCTCTAG
2412_ncRNA_1	2412	NC_003310	Monkeypox_virus_Zaire-96-I-16	Poxviridae	Orthopoxvirus	C17L	uORF	CDS	4.0	-58	-46	ATG	0.0021085	0.0229160229204223	24.5	ATGGTAAAATTATAA
2412_ncRNA_0	2412	NC_003310	Monkeypox_virus_Zaire-96-I-16	Poxviridae	Orthopoxvirus	C17L	N_trunc	CDS	350.0	12	1062	ATT	5.7575e-06	0.0001801171349147	87.2	ATTCCATTGAGATCAAAGATGTTGAAGAGAGTATCTAGAAAATCCTCTTCCATACTGGCTAGACGTCCTACTCCTAAAAAAATGAACATAGTTACTGATTCGGAAAATCGTTTAAAGAAGAATAGCTATATAGAAAATACTAATCAGGGAAACATTCTGATGGATAGCATCTTCGTATCCACCATGCCGGTAGAAACATTGTTTGGATCGTACATAACTGATGACAACGATGATTATGAACTTAAGGATTTACTCAATGTTACATATAACATTAAACCGGTCATAGTCCCTGACATCAAGTTGGATTCTGTATTAGATAGAGATGGAAATTTTAGACCAGCTGACTGTTTCTTGGTTAAACTGAAACATAGTGATGGATTCACCAAAGGAGCTCTCTAT…
2416_ncRNA_0	2416	NC_032088	New_Mapoon_virus	Flaviviridae	Flavivirus	POLY	N_ext	5UTR	3418.0	-27	10227	GTG	0.00053315	0.0080645148028673	153.2	GTGAACAAGTTTTTTGATCAGTGGATAATGACTAAAAAACCAGGAAAGTCCGGCAATCGTCGGACTGTCAATATGCTAAAGCGCGGAGCATCCCGCGCACTTGGCCCACTAGCCAAGTTTAAGAGGATGTTTTCCAGCCTGCTGGATGGGAGAGGACCATTACGGATGATCCTAGCCCTTCTGGCTTTCTTTAAGTTTACAGCACTTAGACCAACGGCTGGACTGCTGAGGAGATGGATGACAGTGGACAAGTTACACGCCATTGCTCTACTCCGCAGCTTCAAACGTGACATTGCAACCATGACCAACACCATCAACAGAAGGAAGAAGAGAGGAGGGGAGTTAACCCTCCTCCTGCCACTCCTGGTATGTTCTGGCATGGCGCTCAAGGTCACAACT…
2485_ncRNA_0	2485	NC_007363	Influenza_A_virus_(A/goose/Guangdong/1/1996(H5N1))	Orthomyxoviridae	Alphainfluenzavirus	M2	iORF	CDS	9.0	41	68	ATG	0.00022783	0.0040229630376569	134.2	ATGGGAGTGCAAATGCAGCGATTCAAGTGA
2506_ncRNA_0	2506	NC_005084	Reptilian_ferlavirus	Paramyxoviridae	Ferlavirus	F	mORF	CDS	545.0	0	1635	ATG	0.00020993	0.0037508322861981	151.8	ATGACTAGGATAACTATCCTTCAGATTATCCTGACACTAACACTTCCGGTCATGTGTCAAGTCTCATTTGATAACCTTGAACAAGTAGGGGTCATGTTTGATAAGCCCAAGTTCCTGAAGATCACGGGTCCGGCTAGTACTGCGACAATGATAATCAAATTAATACCAACACTAGGAACTATGGAGAGCTGTGGAACTTCTGCTGTTAATGAATATAAGAAGACTCTTGACACCATCTTAGTACCTCTGAGGGACACCATAAACAAATTAAGTACTGATATCACTGTAGTAGAAGGGACCTCAAACATATCAAACAAGAGAGAGAAGAGATTTGTCGGAATAGCGATTGCAGTTGGAGCTGTTGCCCTAGCTACGTCTGCACAGATAACAGCGGGGATT…
2508_ncRNA_0	2508	MK059766	Human_lung-associated_vientovirus_LT	Redondoviridae	Redondoviruses	replication-associated_protein	iORF	CDS	19.0	38	95	ATA	0.0009037	0.0121846477316293	71.7	ATATTTAGACCAAAACAAACAAATATCAGGACCATCATGGCTATTATCGACACTTGCTGA
2465_ncRNA_0	2465	NC_002020	Influenza_A_virus_(A/Puerto_Rico/8/1934(H1N1))	Orthomyxoviridae	Alphainfluenzavirus	NS1	iORF	CDS	10.0	49	79	ATG	0.00099238	0.0130917226508283	38.4	ATGTCCGCAAACGAGTTGCAGACCAAGAACTAG
2470_ncRNA_0	2470	NC_007370	Influenza_A_virus_(A/New_York/392/2004(H3N2))	Orthomyxoviridae	Alphainfluenzavirus	NS1	iORF	CDS	14.0	85	127	ATG	1.4098e-05	0.0003971720934579	59.2	ATGCCCCATTCCTTGATCGGCTTCGCCGAGATCAGAGGTCCCTAA
2490_ncRNA_0	2490	NC_007377	Influenza_A_virus_(A/Korea/426/1968(H2N2))	Orthomyxoviridae	Alphainfluenzavirus	M2	iORF	CDS	5.0	53	68	ATG	0.0041152	0.0382532313656387	49.9	ATGCAACGATTCAAGTGA
2519_ncRNA_0	2519	NC_001611	Variola_virus	Poxviridae	Orthopoxvirus	A40R	uORF	5UTR	3.0	-249	-240	ATG	0.0019531	0.0220741098553829	143.8	ATGATTACCTAA
2543_ncRNA_0	2543	NC_006306	Influenza_C_virus_(C/Ann_Arbor/1/50)	Orthomyxoviridae	Gammainfluenzavirus	NS2	mORF	CDS	182.0	0	546	ATG	2.3608e-05	0.0006293776475047	261.2	ATGTCCGACAAAACAGTCAAATCAACAAATTTAATGGCATTTGTAGCCACAAAAATGTTAGAGAGACAAGAAGATTTAGACACATGCACTGAAATGCAAGTAGAAAAAATGAAAACGTCAACAAAAGCCAGGTTGAAAACAGAATCTTCTTTTGCACCTAGAACATGGGAAGATGCAATAAAAGATGAAATACTAAGAAGATCTGTGGATACCTCATCGCTAGACAAGTGGCCGGAATTGAAACAGGAATTAGAAAATGTTTCAGATGCATTAAAAGCGGATTCGTTATGGCTACCGATGAAATCTCTCTCACTATACTCCAAAGTATCAAATCAGGAGCCCAGCTCGATCCCTATTGGGGAAATGAAACACCAGATATTGACAAGACTGAAGCTTATA…
2543_ncRNA_0	2543	NC_006306	Influenza_C_virus_(C/Ann_Arbor/1/50)	Orthomyxoviridae	Gammainfluenzavirus	NS1	mORF	CDS	246.0	0	738	ATG	2.3608e-05	0.0006293776475047	261.2	ATGTCCGACAAAACAGTCAAATCAACAAATTTAATGGCATTTGTAGCCACAAAAATGTTAGAGAGACAAGAAGATTTAGACACATGCACTGAAATGCAAGTAGAAAAAATGAAAACGTCAACAAAAGCCAGGTTGAAAACAGAATCTTCTTTTGCACCTAGAACATGGGAAGATGCAATAAAAGATGGTGAGCTTCTATTCAACGGGACGATTCTGCAAGCAGAGTCTCCTACAATGACGCCAGCGTCCGTAGAAATGAAGGGGAAGAAATTTCCTATTGATTTTGCTCCAAGAAACATAGCACCAATTGGGCAAAATCCAATATATTTGTCACCATGTATTCCTAACTTTGATGGAAACGTCTGGGAAGCAACGATGTATCATCATCGTGGAGCAACT…
2547_ncRNA_0	2547	NC_002204	Influenza_B_virus_(B/Lee/1940)	Orthomyxoviridae	Betainfluenzavirus	PB1	iORF	CDS	25.0	43	118	AGG	0.001074	0.0139375608856088	53.5	AGGCAGCAATTTCAACAACATTCCCATACACCGGTGTTCCCCCTTATTCTCATGGAACGGGAACAGGCTACACAATAG
2553_ncRNA_0	2553	NC_028362	Caprine_parainfluenza_virus_3	Paramyxoviridae	Respirovirus	L	uORF	5UTR	9.0	-225	-198	ATG	0.00063404	0.0091354578627517	12.9	ATGGTAAAGGCTACTGTTTCCACATCATAG
2514_ncRNA_0	2514	NC_004161	Reston_ebolavirus	Filoviridae	Ebolavirus	GP	uORF	5UTR	8.0	-212	-188	ATG	0.0046088	0.0416935857663451	51.8	ATGGCTAAGATTTCAATGACTCGTTAA
2514_ncRNA_0	2514	NC_004161	Reston_ebolavirus	Filoviridae	Ebolavirus	GP	uORF	5UTR	8.0	-212	-188	ATG	0.0046088	0.0416935857663451	51.8	ATGGCTAAGATTTCAATGACTCGTTAA
2514_ncRNA_0	2514	NC_004161	Reston_ebolavirus	Filoviridae	Ebolavirus	GP	uORF	5UTR	8.0	-212	-188	ATG	0.0046088	0.0416935857663451	51.8	ATGGCTAAGATTTCAATGACTCGTTAA
2566_ncRNA_0	2566	NC_036621	Influenza_D_virus_(D/swine/Oklahoma/1334/2011)	Orthomyxoviridae	Deltainfluenzavirus	NS2	mORF	CDS	184.0	0	552	ATG	0.00056834	0.008448427150405	74.0	ATGTCTGAAAATAAGTCAGTGAACACAACAAATATCAGAGCAGCAATCTCCGAATTGGCATTGGGCGCAGCCAGCTGGATGGATTCCTCTGGGTTAATGACTTTCGAGAAAATGAGAAAGTCTGCTGAGAATTCACTGAGAGTCGAACAGGTTTATGAACCGAGAACTTGGGAAGATGCAGTGGCTGAAGAAACACTGAGAAACCAGCTTACTGCCTTAAGAATTTCCGTAGAGGAGATGACCCAGAGAAGTCAGTACGAAAGATACTCAGAATTTGGAGAAGTGGACTTGTTGTTGCCGTTGATGCGGAATCTAGAGATGAAATCAGACGATACAAATCTGGATGTGAAACAGATCCCTTCTGGAGAAGAGAAGGCGCAACTACTGGAGAGGTTCAGG…
2566_ncRNA_0	2566	NC_036621	Influenza_D_virus_(D/swine/Oklahoma/1334/2011)	Orthomyxoviridae	Deltainfluenzavirus	NS1	mORF	CDS	243.0	0	729	ATG	0.00056834	0.008448427150405	74.0	ATGTCTGAAAATAAGTCAGTGAACACAACAAATATCAGAGCAGCAATCTCCGAATTGGCATTGGGCGCAGCCAGCTGGATGGATTCCTCTGGGTTAATGACTTTCGAGAAAATGAGAAAGTCTGCTGAGAATTCACTGAGAGTCGAACAGGTTTATGAACCGAGAACTTGGGAAGATGCAGTGGCTGAAGGTAGAGAAATTCTAGGATTCACTACTATTGCTGCCTTAAGAAAACCAGAGGAGACTCATGCTGTTGAATTGGGGAAGAACATTATCTATCCCTTAGGAGGAAACCCTTTCTATCTAAGCCCATGTACCATTGACACTCTGTATGAGCCAAAGCTCATAAGACAAGGAGAAGTCTTTGGAGTAAAATATCGGAACTGCAATTGCTTTGTA…
2582_ncRNA_0	2582	NC_006998	Vaccinia_virus	Poxviridae	Orthopoxvirus	F12L	iORF	CDS	7.0	100	121	ATG	0.00060117	0.0088184137434827	23.0	ATGAAGAAGGCCGTGGTATACTAA
2520_ncRNA_0	2520	NC_009334	Human_herpesvirus_4_type_2_(Epstein-Barr_virus_type_2)	Herpesviridae	Lymphocryptovirus	BGLF5	N_ext	CDS	476.0	-18	1410	ACG	0.00012269	0.002430874826291	248.6	ACGACTTCTTTGGTCCAGATGGCCGACGTGGATGAGCTCGAGGATCCCATGGAGGAGATGACCTCCTACACGTTTGCCCGCTTCCTCCGCAGTCCGGAGACTGAGGCCTTTGTCCGTAACCTTGACCGTCCACCTCAGATGCCGGCCATGCGCTATGTCTATCTCTATTGCCTCTGTGAACAAATACAAGAGTTCTCTGGTGAAACTGGCTTCTGTGACTTTGTCTCCTCGTTAGTCCAAGAGAATGACAGCCAGGACGGTCCCTCCCTGAAATCCATTTACTGGGGGCTACAGGAGGCCACCGACGAGCAGAGGACTGTTCTCTGCTCGTACGTGGAGTCCATGACCAGGGGGCAGTCTGAGAACCTGATGTGGGACATATTGCGAAATGGCATAATT…
2520_ncRNA_0	2520	KF373730	Human_gammaherpesvirus_4_(Epstein-Barr_virus)	Herpesviridae	Lymphocryptovirus	BGLF5	N_ext	CDS	476.0	-18	1410	ACG	0.00012269	0.002430874826291	248.6	ACGACTTCTTTGGTCCAGATGGCCGACGTGGATGAGCTCGAGGATCCCATGGAGGAGATGACCTCCTACACGTTTGCCCGCTTCCTCCGCAGTCCGGAGACTGAGGCCTTTGTCCGTAACCTTGACCGTCCACCTCAGATGCCGGCCATGCGCTATGTCTATCTCTATTGCCTCTGTAAACAAATACAAGAGTTCTCTGGTGAAACTGGCTTCTGTGACTTTGTCTCCTCGTTAGTCCAAGAGAATGACAGCCAGGACGGTCCCTCCCTGAAATCCATTTACTGGGGGCTACAGGAGGCCACCGACGAGCAGAGGACTGTTCTCTGCTCGTACGTGGAGTCCATGACCAGGGGGCAGTCTGAGAACCTGATGTGGGACATATTGCGAAATGGCATAATT…
2521_ncRNA_0	2521	NC_007605	Human_gammaherpesvirus_4_(Epstein-Barr_virus)	Herpesviridae	Lymphocryptovirus	BGLF5	N_ext	CDS	476.0	-18	1410	ACG	8.3216e-05	0.0017754709969666	247.4	ACGACTTCTTTGGTCCAGATGGCCGACGTGGATGAGCTCGAGGATCCCATGGAGGAGATGACCTCCTACACGTTTGCCCGCTTCCTCCGCAGTCCGGAGACTGAGGCCTTTGTCCGTAACCTTGACCGTCCACCTCAGATGCCGGCCATGCGCTTTGTCTATCTCTATTGCCTCTGTAAACAAATACAAGAGTTCTCTGGTGAAACTGGCTTCTGTGACTTTGTCTCCTCGTTAGTCCAAGAGAATGACAGCAAGGACGGTCCCTCCCTGAAATCCATTTACTGGGGGCTACAGGAGGCCACCGACGAGCAGAGGACTGTTCTCTGCTCGTACGTGGAGTCCATGACCAGGGGGCAGTCTGAGAACCTGATGTGGGACATATTGCGAAATGGCATAATT…
2526_ncRNA_0	2526	NC_003663	Cowpox_virus	Poxviridae	Orthopoxvirus	CPXV160_CDS	mORF	CDS	68.0	0	204	ATG	1.5175e-05	0.000423275181758	75.7	ATGTATATGTTGAGCATCAGTACTATCGTTGATGAGTCTTATAGCATGAATTCGCTTATCGTTATCGGGTTTATCTTCTGTCACCTTAGCAATTCCTTTTTTATTAAACTCTACATAATCATAACCATTTCTATTGTTTGTTCTAATATAAACGAGTATAGCATCATTGCTAAATTTTTCAATAGTATCGAAAACAGAATATCCTAA
2528_ncRNA_0	2528	NC_002210	Influenza_B_virus_(B/Lee/1940)	Orthomyxoviridae	Betainfluenzavirus	M1	iORF	CDS	9.0	131	158	ATG	4.644e-05	0.0011043211305322	37.2	ATGGATAAAAAACAAAAGGTGCCTAACTGA
2577_ncRNA_0	2577	NC_001611	Variola_virus	Poxviridae	Orthopoxvirus	O2L	uORF	5UTR	23.0	-257	-188	ATG	0.00060099	0.0088184137434827	73.2	ATGTTGAATACAAGTCTGACTCCTATACAAAAGATCTTGACATCGTCAAAAATAATAAATTGGATGAAATAA
2578_ncRNA_0	2578	NC_001405	Human_mastadenovirus_C	Adenoviridae	Mastadenovirus	L1	uORF	5UTR	11.0	-77	-44	ACG	0.00094446	0.0126541692190476	15.0	ACGAGCTGCTTCCCAAAGGCCCCCATCCAAGTATAG
2617_ncRNA_0	2617	NC_038878	Human_rhinovirus_NAT001	Picornaviridae	Enterovirus	polyprotein	N_ext	5UTR	2181.0	-117	6426	ATG	0.00041909	0.0066766463495658	22.4	ATGTCTGCAGTCGTAATGGGCAACTATGGGATGGAACCAACTACTTTGGGTGTCCGTGTTTCTTGTTTTTCTTTATGCTTGCTTATGGTGACAACTGTAGTTATTACATTTGTTACCATGGGCGCTCAAGTATCTAGACAGAGTGTTGGAAGCCATGAAACTATGATCCACGCTGGGACTGGAGCTGTGGTGAAGTACTTCAATGTCAACTATTATAAGGATGCGGCAAGCTCCGGTTTGTCCAAACAGGATTTTTCTCAAGACCCGTCCAAGTTCACTCAACCCGTGGCTGATGTCCTGACTAACCCAGCCTTGATGTCTCCCTCAGTTGAGGCTTGTGGGTTTTCCGATAGGCTCAAGCAAATCACTATCGGAAACTCCACTATAACAACCCAAGAC…
2636_ncRNA_1	2636	NC_007605	Human_gammaherpesvirus_4_(Epstein-Barr_virus)	Herpesviridae	Lymphocryptovirus	BKRF3	uORF	5UTR	4.0	-231	-219	ATG	0.0037	0.0352159224176815	12.7	ATGCGACGGCTTTAG
2636_ncRNA_1	2636	NC_009334	Human_herpesvirus_4_type_2_(Epstein-Barr_virus_type_2)	Herpesviridae	Lymphocryptovirus	uracil_DNA_glycosylase	uORF	5UTR	4.0	-231	-219	ATG	0.0037	0.0352159224176815	12.7	ATGCGACGGCTTTAG
2636_ncRNA_0	2636	NC_007605	Human_gammaherpesvirus_4_(Epstein-Barr_virus)	Herpesviridae	Lymphocryptovirus	BKRF3	uORF	5UTR	24.0	-190	-118	ATG	0.0036708	0.0351199679258086	17.0	ATGGGAGCAACCAGCTGGTCATCAGCCGCTGCGCAAACGGACTCAACGTGGTCTCCTTCTTTATCTCCATCCTGA
2636_ncRNA_0	2636	NC_009334	Human_herpesvirus_4_type_2_(Epstein-Barr_virus_type_2)	Herpesviridae	Lymphocryptovirus	uracil_DNA_glycosylase	uORF	5UTR	24.0	-190	-118	ATG	0.0036708	0.0351199679258086	17.0	ATGGGAGCAACCAGCTGGTCATCAGCCGCTGCGCAAACGGACTCAACGTGGTCTCCTTCTTTATCTCCATCCTGA
2637_ncRNA_1	2637	KF373730	Human_gammaherpesvirus_4_(Epstein-Barr_virus)	Herpesviridae	Lymphocryptovirus	BKRF3	uORF	5UTR	4.0	-231	-219	ATG	0.0037	0.0352159224176815	7.0	ATGCGACGGCTTTAG
2637_ncRNA_0	2637	KF373730	Human_gammaherpesvirus_4_(Epstein-Barr_virus)	Herpesviridae	Lymphocryptovirus	BKRF3	uORF	5UTR	24.0	-190	-118	ATG	0.0036708	0.0351199679258086	17.0	ATGGGAGCAACCAGCTGGTCATCAGCCGCTGCGCAAACGGACTCAACGTGGTCTCCTTCTTTATCTCCATCCTGA
2629_ncRNA_0	2629	NC_002016	Influenza_A_virus_(A/Puerto_Rico/8/1934(H1N1))	Orthomyxoviridae	Alphainfluenzavirus	M1	mORF	CDS	252.0	0	756	ATG	0.00029317	0.0049548900040048	92.0	ATGAGTCTTCTAACCGAGGTCGAAACGTACGTTCTCTCTATCATCCCGTCAGGCCCCCTCAAAGCCGAGATCGCACAGAGACTTGAAGATGTCTTTGCAGGGAAGAACACCGATCTTGAGGTTCTCATGGAATGGCTAAAGACAAGACCAATCCTGTCACCTCTGACTAAGGGGATTTTAGGATTTGTGTTCACGCTCACCGTGCCCAGTGAGCGAGGACTGCAGCGTAGACGCTTTGTCCAAAATGCCCTTAATGGGAACGGGGATCCAAATAACATGGACAAAGCAGTTAAACTGTATAGGAAGCTCAAGAGGGAGATAACATTCCATGGGGCCAAAGAAATCTCACTCAGTTATTCTGCTGGTGCACTTGCCAGTTGTATGGGCCTCATATACAAC…
2628_ncRNA_0	2628	NC_002016	Influenza_A_virus_(A/Puerto_Rico/8/1934(H1N1))	Orthomyxoviridae	Alphainfluenzavirus	M2	iORF	CDS	6.0	146	164	ATG	0.0016	0.0189352776219854	44.5	ATGCATTTACCGTCGCTTTAA
2679_ncRNA_0	2679	NC_003310	Monkeypox_virus_Zaire-96-I-16	Poxviridae	Orthopoxvirus	A39R	uORF	5UTR	19.0	-136	-79	ACG	4.135e-05	0.0010040579401611	22.1	ACGATTATCTTAATAAGCAATAACAATAACAATAACAAGATCATGAACACGATGATATAG
2713_ncRNA_0	2713	NC_009238	Human_polyomavirus_3	Polyomaviridae	Betapolyomavirus	large_T_antigen	mORF	CDS	641.0	0	1923	ATG	0.0045483	0.0413546871176217	84.9	ATGGATAAAACTTTATCTAGAGAAGAGGCAAAGCAGCTAATGCAACTTTTATGTTTGGACATGAGTTGCTGGGGCAATTTACCATTAATGAGAAGACAATACTTAGTAAAGTGCAAAGAATATCATCCAGATAAAGGAGGAAATGAGGAAAGCATGAAGCTTCTTAATTCTTTATATTTAAAACTGCAAGACTCAGTTAGCAGTGTACATGATTTAAATGAAGAAGAAGATAATATATGGCAATCTTCTCAGATACCTACATACGGTACACCTGACTGGGATGAGTGGTGGTCACAGTTCAACACCTACTGGGAAGAAGAGTTAAGATGTAATGAATCCATGCCATCTTCTCCAAAAAGAAGTGCACCAGAAGAGGAGCCTAGCTGTTCTCAGGCAACC…
2713_ncRNA_0	2713	NC_009238	Human_polyomavirus_3	Polyomaviridae	Betapolyomavirus	Small_T_antigen	mORF	CDS	191.0	0	573	ATG	0.0045483	0.0413546871176217	84.9	ATGGATAAAACTTTATCTAGAGAAGAGGCAAAGCAGCTAATGCAACTTTTATGTTTGGACATGAGTTGCTGGGGCAATTTACCATTAATGAGAAGACAATACTTAGTAAAGTGCAAAGAATATCATCCAGATAAAGGAGGAAATGAGGAAAGCATGAAGCTTCTTAATTCTTTATATTTAAAACTGCAAGACTCAGTTAGCAGTGTACATGATTTAAATGAAGAAGAAGATAATATATGGCAATCTTCTCAGGTATACTGCAAAGATTTGTGCTGCAATAAGTTTAGATTAGTTGGTGCTATATATGGTGATTACTATGAAGCATATATTATGAAGCAGTGGGATGTATGCATTCATGGCTACAATCACGAATGCCAATGCATTCACTGTATTTTAAGC…
2760_ncRNA_0	2760	NC_003663	Cowpox_virus	Poxviridae	Orthopoxvirus	CPXV123_CDS	iORF	CDS	12.0	34	70	ATG	0.00083733	0.01145074551523	32.9	ATGTTGATAGTATACCAACTATATTACCTCATCAGTTAG
2760_ncRNA_0	2760	NC_006998	Vaccinia_virus	Poxviridae	Orthopoxvirus	D6R	iORF	CDS	12.0	34	70	ATG	0.00083733	0.01145074551523	32.9	ATGTTGATAGTATACCAACTATATTACCTCATCAGTTAG
2762_ncRNA_1	2762	NC_001611	Variola_virus	Poxviridae	Orthopoxvirus	F6R	iORF	CDS	12.0	34	70	ATG	0.00083733	0.01145074551523	32.9	ATGTTGATAGTATACCAACTATATTACCTCATCAGTTAG
2766_ncRNA_0	2766	NC_024473	Vesicular_stomatitis_New_Jersey_virus	Rhabdoviridae	Vesiculovirus	phosphoprotein	uORF	5UTR	17.0	-260	-209	AGG	0.00052394	0.0079422830028735	39.8	AGGATGACGGTCTCAAGAAATCCGAAGTCCCACCGAAAGGAAGAAATGTTGTAG
2720_ncRNA_0	2720	NC_001460	Human_mastadenovirus_A	Adenoviridae	Mastadenovirus	L2	uORF	5UTR	38.0	-260	-146	AGG	7.1986e-05	0.0015838058916666	219.9	AGGAAAGACAGCCAAGACCAGTTCGCCCTCCTAGGCAACGTTGGCAGCGACGCAAAAAAGGGGCACATGCGGGGGATGAAGGAAGCGATGACTCAGCTGACGACAGTAGTGTATTAG
2770_ncRNA_0	2770	NC_005078	Machupo_mammarenavirus	Arenaviridae	Mammarenavirus	nucleocapsid_protein	mORF	CDS	564.0	0	1692	ATG	3.9385e-05	0.0009612054369942	81.8	ATGGCTCACTCCAAGGAAATTCCCAGCTTTCGGTGGACTCAGTCACTGAGAAGAGGCCTGAGTCAGTTCACCCACACTGTGAAAACAGATGTGTTGAAAGATGCCAAGCTCATAGCTGACAGCATCGACTTCAACCAGGTTTCACAAGTGCAGAGGGCTCTCAGAAAGAACAAAAGGGGTGAAGAGGATCTGAACAAGCTGAGGGATTTAAACAAAGAAGTGGATAGGCTCATGTCTATGAAAAGCATCCAGAAAAACACCATATTCAAGATTGGAGATCTGGGGAGAGATGAATTGATGGAGCTTGCATCAGACTTGGAAAAACTGAAGAACAAGATAAAGAGGACTGAGTCAGGTCCCCAAGGGCTGTACATGGGTAATTTGTCACAGCTGCAACTG…
2772_ncRNA_0	2772	NC_028752	Camel_alphacoronavirus	Coronaviridae	Alphacoronavirus	E	uORF	5UTR	4.0	-254	-242	ATG	0.0021085	0.0229160229204223	19.2	ATGTTGGTTTCTTGA
2736_ncRNA_0	2736	NC_014076	Torque_teno_virus_10	Anelloviridae	Alphatorquevirus	hypothetical_protein	iORF	CDS	53.0	19	178	CTG	0.00041424	0.0066243866919287	144.9	CTGTACACAATGTCCCGGGGCTCGAGCACCTCTGGTACGAGTCAGTGCATCGTAGCCATGCTGCTGTTTGTGGTTGTGGGGATTTTGTACGCCATATTACTGCTCTGGCTGAGAGATACGGCCACCCCGGGGGCCCGCGCGCGCCTGGGGCTCCGGGAGTAG
2736_ncRNA_0	2736	NC_014076	Torque_teno_virus_10	Anelloviridae	Alphatorquevirus	hypothetical_protein	iORF	CDS	53.0	19	178	CTG	0.00041424	0.0066243866919287	144.9	CTGTACACAATGTCCCGGGGCTCGAGCACCTCTGGTACGAGTCAGTGCATCGTAGCCATGCTGCTGTTTGTGGTTGTGGGGATTTTGTACGCCATATTACTGCTCTGGCTGAGAGATACGGCCACCCCGGGGGCCCGCGCGCGCCTGGGGCTCCGGGAGTAG
2736_ncRNA_0	2736	NC_014076	Torque_teno_virus_10	Anelloviridae	Alphatorquevirus	hypothetical_protein	iORF	CDS	53.0	19	178	CTG	0.00041424	0.0066243866919287	144.9	CTGTACACAATGTCCCGGGGCTCGAGCACCTCTGGTACGAGTCAGTGCATCGTAGCCATGCTGCTGTTTGTGGTTGTGGGGATTTTGTACGCCATATTACTGCTCTGGCTGAGAGATACGGCCACCCCGGGGGCCCGCGCGCGCCTGGGGCTCCGGGAGTAG
2738_ncRNA_0	2738	NC_007803	Beilong_virus	Paramyxoviridae	unknown	SH	uORF	5UTR	16.0	-253	-205	ATG	0.00019616	0.0035524995452595	27.4	ATGGGTAGTCGGGCATCGACAGTTAATTCACTCTCCGGATTCGTGGGTTAA
2779_ncRNA_0	2779	NC_009333	Human_gammaherpesvirus_8_(Kaposi's_sarcoma-associated_herpesvirus)	Herpesviridae	Rhadinovirus	ORF45	uORF	5UTR	7.0	-160	-139	ATG	0.00063012	0.0091194527572016	64.3	ATGGCCTCGGTTCCAGGGCTGTAA
2779_ncRNA_0	2779	GQ994935	Human_gammaherpesvirus_8_(Kaposi's_sarcoma-associated_herpesvirus)	Herpesviridae	Rhadinovirus	ORF45	uORF	5UTR	7.0	-160	-139	ATG	0.00063012	0.0091194527572016	64.3	ATGGCCTCGGTTCCAGGGCTGTAA
2784_ncRNA_0	2784	NC_014076	Torque_teno_virus_10	Anelloviridae	Alphatorquevirus	hypothetical_protein	uORF	5UTR	50.0	-244	-94	ATG	0.00024117	0.0042179263738085	146.9	ATGTCCCGGGGCTCGAGCACCTCTGGTACGAGTCAGTGCATCGTAGCCATGCTGCTGTTTGTGGTTGTGGGGATTTTGTACGCCATATTACTGCTCTGGCTGAGAGATACGGCCACCCCGGGGGCCCGCGCGCGCCTGGGGCTCCGGGAGTAG
2827_ncRNA_0	2827	NC_011202	Human_mastadenovirus_B_(HAdV-B)	Adenoviridae	Mastadenovirus	L5	iORF	CDS	20.0	22	82	GTG	0.00034541	0.0056941378203125	28.5	GTGACTCCTTCAACCCTGTCTACCCCTATGAAGATGAAAGCACCTCCCAACACCCCTTTATAA
2841_ncRNA_0	2841	NC_010956	Human_mastadenovirus_D	Adenoviridae	Mastadenovirus	L3	uORF	5UTR	85.0	-260	-5	AGG	0.0018541	0.0212453782785772	63.2	AGGGTCATGTGGCGCATCCCCTTCTCCAGCAACTTCATGTCCATGGGCGCCCTCACCGACCTGGGTCAGAACATGCTCTATGCCAACTCGGCCCACGCGCTCGACATGACCTTCGAGGTGGACCCCATGGATGAGCCCACCCTCCTCTATCTTCTCTTCGAAGTTTTCGACGTGGTCAGAGTGCACCAGCCGCACCGCGGCGTCATCGAGGCCGTCTACCTGCGCACGCCCTTCTCCGCCGGCAACGCCACCACCTAA
2845_ncRNA_0	2845	NC_003663	Cowpox_virus	Poxviridae	Orthopoxvirus	CPXV198_CDS	uORF	5UTR	6.0	-243	-225	ATG	0.00031449	0.0052500423180379	19.2	ATGACTAAACAATTAGGGTAA
2901_ncRNA_0	2901	NC_005336	Orf_virus	Poxviridae	Parapoxvirus	ORF078_thioredoxin-like_protein	uORF	CDS	11.0	-46	-13	ATG	0.0016049	0.0189773017091622	35.1	ATGTCCTCGCGCAACATGTGCGACGTTCTGTGTTAA
2874_ncRNA_0	2874	NC_039194	Avian_avulavirus_6_(APMV-6)	Paramyxoviridae	Avulavirus	SH	mORF	CDS	142.0	0	426	ATG	4.4123e-06	0.0001417107188736	135.7	ATGAGACCACAAGTGGCGGTTTGGGCTTTGCGCTTATTGGCCACCGGCCTAGCTATGATCTCCTTAGTGTTCTGCCTGAACCAGGTAATTATGCAGGTGCTAATTAGGGACATTGGGGACTTGTTGACATCCTCAGAAATAAAGACTACACGTGAGACACTGCGTGAGCATCTCTCATCTATTACTCTTTTCATGTCGTTTGCGCTGACTTGCTCAATAAGTGGGTGCGTTCTTAGCCTGGTTGCATTATATCCAAGCAAGAACATTAATGGCACTAACACTCAGCCACAAGTAGAGGAGGCCAGATCGGAGAACCTGTCTCACTCTTCCATGCACACAATCAATAGGCCAGCGACCCCTCCCCCACCGTATTATGTAGCAATACAACTCAGCGCTGAG…
2876_ncRNA_0	2876	AY700211	Murine_hepatitis_virus	Coronaviridae	Betacoronavirus	putative_ORF4_protein	uORF	5UTR	15.0	-231	-186	GTG	1.2001e-05	0.0003429019647935	29.4	GTGGAAATTGTTGTGATGAGTATGGAGGACACCAGGACAGTATTGTGA
2879_ncRNA_0	2879	NC_028752	Camel_alphacoronavirus	Coronaviridae	Alphacoronavirus	orf4	iORF	CDS	11.0	100	133	ATG	7.5038e-05	0.0016347573494595	75.7	ATGTTAGAGCTGCCGCTGTCACTTTCAACTTGCTAG
2933_ncRNA_0	2933	NC_004108	La_Crosse_virus	Peribunyaviridae	Orthobunyavirus	Pol	mORF	5UTR	2263.0	0	6789	ATG	0.0016681	0.0195601989997221	91.1	ATGGACTATCAAGAGTATCAACAATTCTTGGCTAGGATTAATACTGCAAGGGATGCATGTGTAGCCAAGGATATCGATGTTGACCTATTAATGGCCAGACATGATTATTTTGGTAGAGAGCTGTGCAAGTCCTTAAATATAGAATATAGGAATGATGTACCATTTGTAGATATAATTTTGGATATAAGGCCCGAAGTAGACCCATTAACCATAGATGCACCACATATTACCCCAGACAATTATCTATATATAAATAATGTGTTATATATCATAGATTATAAGGTCTCTGTATCGAATGAAAGCAGTGTTATAACATATGACAAATATTATGAGTTAACTAGGGACATATCCGATAGATTAAGTATTCCAATAGAAATAGTTATCGTCCGTATAGACCCT…
2936_ncRNA_0	2936	NC_034506	Guaroa_virus	Peribunyaviridae	Orthobunyavirus	glycoprotein_precursor	mORF	CDS	1418.0	0	4254	ATG	4.4032e-10	2.19649936643026e-08	108.2	ATGGATATTTCAAAGCACATGCAAATGTTGGTAGTGCTCTACTTGATAAGCTTGTCTGGAACTACTCCGGTGGTGTTTAACAAGTGTTTCACCGGTGGGTCTCTGGTTTTCTCAAAAAAGTCAGACACAGGAATGTCTGAAATTTGTCTTAAAGATGATATCTCCATGATCAAAACATCTATTGATTTTAAAAAGGAAAATAATACGATAGTGGCCACCAATAAAGTTTATAAACAATGGATTGTCCAAGACTGGAAGGACTGTCATCCTATGAAAATGGTTGGAGGAACTATTAATATAATAGAAGTAACAGCAGATCTAATGTTTAAAAGTGTAAGTTACACATGCACAACAGATTGCACTATTGGCATAGACCGTGAAAATGCACTGATTATATTC…
2893_ncRNA_2	2893	NC_006432	Sudan_ebolavirus	Filoviridae	Ebolavirus	VP35	uORF	5UTR	10.0	-203	-173	ATA	0.0017245	0.0200535068319559	9.1	ATAAAGTATCCTTCGATGAGCTTAGGAGGATAA
2939_ncRNA_0	2939	NC_034500	Kaeng_Khoi_virus	Peribunyaviridae	Orthobunyavirus	glycoprotein_precursor	iORF	CDS	13.0	121	160	ATG	0.0004097	0.0065642214882308	38.4	ATGGATTATCAGAAATTTGTATTAAAGATGATATTAGCATGA
2953_ncRNA_0	2953	NC_034501	Kaeng_Khoi_virus	Peribunyaviridae	Orthobunyavirus	nucleoprotein	iORF	CDS	105.0	22	337	ATG	5.6229e-05	0.0012952927172489	112.1	ATGAACCTCTACGGATTCAAAGTGGATTTGATCCTGAAAGACAATACATGGAATTTATCCGTGGTGTCGGAAATGGGATCAGTCTGCCTTCCATTAAAATCTTCTTCCTCAATGCCAGGAAAGCCAAAGATAAACTCTCTCTTAGATCTGACAGGAAGATTAGTCTTAAATTTGGGACATGGTCGGTGGAGGTGGTCAATAACCATTTTCAAGGCAACAGGGACAGTACAATCGGCAACATGGATCTCACCTTGCACAGACTGTCAGGGTATCTTGCACGGCATGTGCTCGAATTGTACCTTGCAGCAAACCCTGTAA
2953_ncRNA_0	2953	NC_034501	Kaeng_Khoi_virus	Peribunyaviridae	Orthobunyavirus	nonstructural_protein_NSs	N_trunc	CDS	105.0	3	318	ATG	5.6229e-05	0.0012952927172489	112.1	ATGAACCTCTACGGATTCAAAGTGGATTTGATCCTGAAAGACAATACATGGAATTTATCCGTGGTGTCGGAAATGGGATCAGTCTGCCTTCCATTAAAATCTTCTTCCTCAATGCCAGGAAAGCCAAAGATAAACTCTCTCTTAGATCTGACAGGAAGATTAGTCTTAAATTTGGGACATGGTCGGTGGAGGTGGTCAATAACCATTTTCAAGGCAACAGGGACAGTACAATCGGCAACATGGATCTCACCTTGCACAGACTGTCAGGGTATCTTGCACGGCATGTGCTCGAATTGTACCTTGCAGCAAACCCTGTAA
2947_ncRNA_0	2947	NC_001927	Bunyamwera_virus	Peribunyaviridae	Orthobunyavirus	N_protein	iORF	5UTR	100.0	22	322	ATG	0.0048248	0.0431481690188599	100.2	ATGTCGCTGCTAACACCAGCAGTACTTTTGACCCAGAGGTCGCATACGCTAACTTTAAGCGTGTCCACACCACTGGGCTTAGTTATGACCACATACGAATCTTCTACATTAAAGGACGCGAGATTAAAACTAGTCTCGCAAAAAGAAGTGAATGGGAAGTTACACTTAACCTTGGGGGCTGGAAGATTACTGTATATAATACGAATTTTCCTGGCAACCGGAACAACCCAGTTCCTGACGATGGTCTTACCCTCCACCGCCTCAGTGGATTCCTTGCCAGGTACCTACTTGAGAAGATGCTGA
2947_ncRNA_0	2947	NC_001927	Bunyamwera_virus	Peribunyaviridae	Orthobunyavirus	NSs_protein	N_trunc	5UTR	100.0	3	303	ATG	0.0048248	0.0431481690188599	100.2	ATGTCGCTGCTAACACCAGCAGTACTTTTGACCCAGAGGTCGCATACGCTAACTTTAAGCGTGTCCACACCACTGGGCTTAGTTATGACCACATACGAATCTTCTACATTAAAGGACGCGAGATTAAAACTAGTCTCGCAAAAAGAAGTGAATGGGAAGTTACACTTAACCTTGGGGGCTGGAAGATTACTGTATATAATACGAATTTTCCTGGCAACCGGAACAACCCAGTTCCTGACGATGGTCTTACCCTCCACCGCCTCAGTGGATTCCTTGCCAGGTACCTACTTGAGAAGATGCTGA
2976_ncRNA_0	2976	NC_001781	Human_orthopneumovirus_(HRSV)	Pneumoviridae	Orthopneumovirus	M2	ouORF	CDS	16.0	-28	20	ATT	0.0017164	0.0199877242825607	30.7	ATTCACAAAATTAACAGCTGGGGCAAATATGTCGCGAAGAAATCCTTGTAA
3016_ncRNA_0	3016	NC_002642	Yaba-like_disease_virus	Poxviridae	Yatapoxvirus	102R	iORF	CDS	10.0	61	91	ATG	0.00082309	0.0112926021391417	31.7	ATGGTTATCCCTCAAATAAAAATTACGAAATAA
2983_ncRNA_0	2983	NC_009026	Aroa_virus	Flaviviridae	Flavivirus	flavivirus_polyprotein_gene	mORF	5UTR	3429.0	0	10287	ATG	0.00039612	0.0063976487715269	85.8	ATGGCTAGAAAACCAGGAAGACCCGGAGGAAACCGGGTCGTCAATATGCTAAAGCGTACGGCGGCCAACGCAGCCAGCCCCTTGGGGCTGGCAAAAAGGCTGCTTGGAGACGCGTTTGCTGGTAGGGGACCCTTAAGGGTTATCCTAGCAGTGGTCGCGTTCTTCAGATTTACAGCAATCAAAATGTCCCCCGCTTTACTCAAAAAGTGGGGGACGGTTGAAAAAGGGGCGGCAATAGCCATAATGAAAAGTTTCAAAAAGGAGATTGGAAGCATGCTGGATGTTGTTGCCCGCAGAAAGACAAAAAATAAAGGAAAACGCTCCGTTGAGAGCAGTGCGTTGCTGGTGCTGTTGACCGCTTGTCTGGCCTTGGGCTTCAAAGTGGTTACAGGACCTGAA…
2986_ncRNA_0	2986	NC_005283	Dolphin_morbillivirus	Paramyxoviridae	Morbillivirus	M	uORF	CDS	11.0	-53	-20	ATG	0.0025254	0.0261410181015452	25.0	ATGATCAATTATAAAAAACTTAGGATTCAAGACTAA
2988_ncRNA_0	2988	NC_006998	Vaccinia_virus	Poxviridae	Orthopoxvirus	I6L	mORF	CDS	382.0	0	1146	ATG	0.00041095	0.0065792533763277	89.1	ATGAATAACTTTGTTAAACAAGTAGCTTCAAAGTCTCTAAAACCTACCAAAAAATTGTCTCCGTCAGATGAGGTGATATCTTTAAACGAATGCATAATATCCTTTAACTTGGATAACTTTTATTATTGCAACGATGGACTGTTTACTAAGCCCATTAATACTCCGGAGGATGTTCTTAAATCACTCTTGATCATGGAATCATTCGCCTACGAGAAGATGATAATCAAAGGATTGATAAAAATACTAATATCTAGAGCATATATTAATGATATTTATTTTACTCCGTTCGGTTGGTTGACGGGCGTCGACGATGATCCTGAAACACACGTGGTGATAAAAATAATTTTCAATTCATCACTAATATCTATCAAGTCTCAAGTTATAGAATATTTAAAACCA…
3002_ncRNA_0	3002	NC_005336	Orf_virus	Poxviridae	Parapoxvirus	ORF102_A_type_inclusion_protein	uORF	5UTR	5.0	-224	-209	ATG	0.00017114	0.0031674626918018	50.1	ATGGAGAAACAACAGTAG
3020_ncRNA_0	3020	NC_001498	Measles_morbillivirus	Paramyxoviridae	Morbillivirus	P/V/C	uORF	5UTR	25.0	-221	-146	ATG	4.7237e-06	0.000150908090386	145.2	ATGGCAGGAATCTTGGAAGAACAAGGCTCAGACACGGACACCCCTAGGGTATACAATGACAGAGATCTTCTAGACTAG
3028_ncRNA_0	3028	NC_001731	Molluscum_contagiosum_virus_subtype_1	Poxviridae	Molluscipoxvirus	MC053L	mORF	CDS	133.0	0	399	ATG	2.0415e-05	0.0005501620881226	95.0	ATGTTCTTCGACAACATGCTCGTGCGACAAAGTACTGTTCGGAACTTAGCCCCATGGTCTTACGCGCTCGTACTCGTTGCCGTGCCCATCTCCTTGTCTGCAAGCGTGACTCACCTCCAGTGTCCGAGTCAGCTCGACCTTGGAGTTCACGTGACGATTACAGTGTCCTGCGTTGCATGTAGCCACACCCCTCTCTTTAGCCGTCTCTACTGGATTAAGAATGGCTCTCACGCGGAACATCAGGGCTCGACATGGATTACGTACACGCCAAACGGGACGCGGTTGAGCCGACAGCTCCACCTGGGGGCGGACTTCACCTTGACGCAAAATCTGACGTGTCGCCTAGCCGACGGCGAGCATGTGCAAGAAAAGTCGATCGTCTTGGCAGACTTCTGGTGC…
2990_ncRNA_0	2990	NC_001611	Variola_virus	Poxviridae	Orthopoxvirus	K6L	mORF	CDS	382.0	0	1146	ATG	0.00038883	0.0063132568846153	131.0	ATGAATAACTTTGTTAAACAAGTAGCTTCAAAGTCTCTAAAACCTACCAAAAAATTGTCTCCGTCAGATGAGGTAATATCTTTAAACGAATGCATAATATCCTTTAACTTGGATAACTTTTATTATTGCAACGATGGACTGTTTACTAAGCCCATTAATACTCCGGAGGATGTTCTCAAATCACTCTTGATCATGGAATCATTCGCGTACGAGAAGATGATAATCAAAGGATTAATAAAAATACTAATATCTAGAGCATATATTAATGATATTTATTTTACTCCGTTTGGTTGGTTGACGGGTATCGATGACGATCCTGAAACACACGTGGTGATAAAAATAATTTTCAATTCGTCATTAATATCTATCAAGTCTCAAGTTATAGAATATTTAAAACCA…
2991_ncRNA_0	2991	NC_003310	Monkeypox_virus_Zaire-96-I-16	Poxviridae	Orthopoxvirus	I6L	mORF	CDS	382.0	0	1146	ATG	0.0028429	0.0288473348881942	121.7	ATGAATAACTTTGTTAAACAAGTAGCTTCAAAGTCTCTAAAACCTACCAAAAAATTGTCTCCGTTAGATGAGGTGATATCTTTAAACGAATGCATAATATCCTTTAACTTGGACAACTTTTATTATTGCAACGATGGACTGTTTACTAAGCCCATTAATACTCCGGAGGATGTTCTCAAATCACTCTTGATCATGGAATCATTCGCGTACGAGAAGATGATAATCAAAGGATTAATAAAAATACTAATATCTAGAGCATATATTAATGATATTTATTTTACTCCATTCGGTTGGTTGACTGGCGTCGACGATGATCCTGAAACACACGTGGTGATAAAAATAATTTTCAATTCGTCATTAATATCTATCAAGTCTCAAGTTATAGAATATTTAAAACCA…
3038_ncRNA_1	3038	NC_009333	Human_gammaherpesvirus_8_(Kaposi's_sarcoma-associated_herpesvirus)	Herpesviridae	Rhadinovirus	K2	mORF	CDS	204.0	0	612	ATG	6.2848e-07	2.363913811051693e-05	65.4	ATGCGCTGGTTCAAGTTGTGGTCTATCTTGCTGGTCGGTTCACTGCTGGTATCTGGAACGCGGGGCAAGTTGCCGGACGCCCCCGAGTTTGAAAAGGATCTTCTCATTCAGAGACTCAATTGGATGCTATGGGTGATCGATGAATGCTTCCGCGACCTCTGTTACCGTACCGGCATCTGCAAGGGTATTCTAGAGCCCGCTGCTATTTTTCATCTGAAACTACCAGCCATCAACGATACTGATCACTGCGGGTTAATAGGATTTAATGAGACTAGCTGCCTTAAAAAGCTCGCCGATGGCTTTTTCGAATTCGAGGTGTTGTTTAAGTTTTTAACGACGGAGTTTGGAAAATCAGTGATAAACGTGGACGTCATGGAGCTTCTGACGAAGACCTTAGGA…
3061_ncRNA_0	3061	NC_001669	Macaca_mulatta_polyomavirus_1	Polyomaviridae	Betapolyomavirus	hypothetical_protein	iORF	CDS	31.0	26	119	AGG	0.0036842	0.0351527489034591	10.9	AGGAAGTTGTCCAGGGGCAGCTCCCAAAAAACCAAAGGAACCAGTGCAAGTGCCAAAGCTCGTCATAAAAGGAGGAATAGAAGTTCTAGGAGTTAA
3039_ncRNA_0	3039	GQ994935	Human_gammaherpesvirus_8_(Kaposi's_sarcoma-associated_herpesvirus)	Herpesviridae	Rhadinovirus	K2	mORF	CDS	204.0	0	612	ATG	3.9439e-08	1.7283537673935615e-06	74.6	ATGTGCTGGTTCAAGTTGTGGTCTCTCTTGCTGGTCGGTTCACTGCTGGTATCTGGAACGCGGGGCAAGTTGCCGGACGCCCCCGAGTTTGAAAAGGATCTTCTCATTCAGAGACTCAATTGGATGCTATGGGTGATCGATGAATGCTTCCGCGACCTCTGTTACCGTACCGGCATCTGCAAGGGTATTCTAGAGCCCGCTGCTATTTTTCATCTGAAACTACCAGCCATCAACGATACTGATCACTGCGGGTTAATAGGATTTAATGAGACTAGCTGCCTTAAAAAGCTCGCCGATGGCTTTTTTGAATTCGAGGTGTTGTTTAAGTTTTTAACGACGGAGTTTGGAAAATCAGTGATAAACGTGGACGTCATGGAGCTTCTGACGAAGACCTTAGGA…
3042_ncRNA_0	3042	NC_001352	Alphapapillomavirus_4	Papillomaviridae	Alphapapillomavirus	E2	ouORF	5UTR	105.0	-259	56	GTG	0.00017717	0.0032650342096069	66.1	GTGAGCATAGACAGAAAGCACAAAACTTTGCTGCAGCTTAAGTGTCCACCCCTAATGATAACAACCAACACCAATCCTCTAGAGGAGGACAGATGGAAATATTTGCGCAGCAGGCTGACAGTGTTTACATTTAAGAATCCATTTCCTTTTGCAAGTCCGGGAGAGCCCCTGTACCCGATAAATAATGCAAACTGGAAATGCTTTTTCCAAAGGTCGTGGTCCCGCTTAGACCTAAACAGTCCAGAGGAGCAGGACGACAATGGAAACACTGGCGAACCGTTTAGATGCGTGCCAGGAGACGTTGCTAGAACTGTATGA
3075_ncRNA_0	3075	NC_005081	Argentinian_mammarenavirus	Arenaviridae	Mammarenavirus	N	mORF	CDS	564.0	0	1692	ATG	0.00037098	0.0060565175860735	60.3	ATGGCACACTCCAAGGAGGTTCCAAGCTTTAGATGGACTCAGTCCTTAAGGAGAGGTTTGAGCCAATTCACTCAGACTGTCAAGTCAGATGTTTTGAAGGACGCCAAGCTAATTGCTGACAGCATCGACTTCAACCAAGTGGCACAGGTGCAGCGGGCACTCAGAAAGACTAAAAAGGGGGAAGAAGACCTCAATAAGTTGAGGGACCTGAATAAAGAGGTTGACAGACTCATGTCCATGAGGAGTGTTCAACGAAACACAGTTTTCAAGGTGGGAGATCTGGGGAGGGATGAACTGATGGAGTTGGCGTCTGACCTTGAGAAATTAAAAAACAAGATAAGAAGAGCAGAGACAGGCTCTCAGGGGGTTTACATGGGTAACTTGTCCCAGTCACAACTT…
3116_ncRNA_0	3116	NC_001474	Dengue_virus_2	Flaviviridae	Flavivirus	POLY	mORF	5UTR	3391.0	0	10173	ATG	5.1965e-06	0.0001640259483919	155.0	ATGAATAACCAACGGAAAAAGGCGAAAAACACGCCTTTCAATATGCTGAAACGCGAGAGAAACCGCGTGTCGACTGTGCAACAGCTGACAAAGAGATTCTCACTTGGAATGCTGCAGGGACGAGGACCATTAAAACTGTTCATGGCCCTGGTGGCGTTCCTTCGTTTCCTAACAATCCCACCAACAGCAGGGATATTGAAGAGATGGGGAACAATTAAAAAATCAAAAGCTATTAATGTTTTGAGAGGGTTCAGGAAAGAGATTGGAAGGATGCTGAACATCTTGAATAGGAGACGCAGATCTGCAGGCATGATCATTATGCTGATTCCAACAGTGATGGCGTTCCATTTAACCACACGTAACGGAGAACCACACATGATCGTCAGCAGACAAGAGAAA…
3118_ncRNA_0	3118	NC_001475	Dengue_virus_3	Flaviviridae	Flavivirus	POLY	mORF	5UTR	3390.0	0	10170	ATG	0.0051651	0.0456593108923334	78.5	ATGAACAACCAACGGAAGAAGACGGGAAAACCGTCTATCAATATGCTGAAACGCGTGAGAAACCGTGTGTCAACTGGATCACAGTTGGCGAAGAGATTCTCAAAAGGACTGCTGAACGGCCAGGGACCAATGAAATTGGTTATGGCGTTCATAGCTTTCCTCAGATTTCTAGCCATTCCACCAACAGCAGGAGTCTTGGCTAGATGGGGAACCTTCAAGAAGTCGGGGGCCATTAAGGTCCTGAAAGGCTTCAAGAAGGAGATCTCAAACATGCTGAGCATAATCAACCAACGGAAAAAGACATCGCTCTGTCTCATGATGATATTGCCAGCAGCACTTGCTTTCCACTTGACTTCACGAGATGGAGAGCCGCGCATGATTGTGGGGAAGAATGAAAGA…
3054_ncRNA_0	3054	NC_001781	Human_orthopneumovirus_(HRSV)	Pneumoviridae	Orthopneumovirus	M2	uORF	5UTR	15.0	-209	-164	ATG	0.00011238	0.0022402743316013	33.2	ATGTTTCAACAACAGTCTGCTGATCACCAATCCCAAATCAACCCATAA
3091_ncRNA_0	3091	NC_007746	Liao_ning_virus	Reoviridae	Seadornavirus	VP11	N_ext	CDS	216.0	-54	594	ACG	0.00039478	0.0063808906779011	115.7	ACGCATCTCGTTTTCGAACACAACTTTAACCAACCGCAAAACAAAACATCAACTATGGCTGAAAAGAAAAGAATAAACAACGCAGTCGGATTAATGCAGGAATACGCAATTAAACTCAGTGAATCGGCACCTTCATATGAAGACGTCGGCTTTGAGGGCCCGCCTCACAACCGAAGCTTCACGATCTCAGCTACATTTAGGGACAAGAAGTATGAAGGTATCGGCCCGTCGAAGAAAGTAGCCCGTAGCGTTGCCGCCAATAAGATACTTGACGATGTGGCTGAGGAAATTGCGAATATTGATCTGGACGATCCGTCTACGCGTAAAAGTGTTTTCGCGCTTGCGTGCGAATTAGCATCGCATAAAATAGCCAGAGGTCTGCTGTCTGGAGTGATTTCC…
3082_ncRNA_0	3082	NC_010702	Tamiami_mammarenavirus	Arenaviridae	Mammarenavirus	Z_protein	mORF	CDS	95.0	0	285	ATG	0.00013513	0.0026206705693296	153.3	ATGGGTCTGAGATACTCCAAAGAGGTCAGGGACCGTCACGGCGACAAAGACCCAGAAGGGAGGATCCCAATCACTCAAACCATGCCTCAGACACTGTACGGCAGGTACAACTGTAAATCATGTTGGTTCGCCAATAAGGGGTTGATCAAATGTAGCAACCATTACATATGTCTCAGGTGCCTAACCTCAATGTTAAACAGGACTGACTACTGCGAGATCTGTGGTGAAGTGCTGCCAAAGAGGCTCACCTTTGAGACGACCCCAACAGCTCCACCCTATACTCCCTGA
3085_ncRNA_0	3085	NC_003663	Cowpox_virus	Poxviridae	Orthopoxvirus	CPXV169_CDS	mORF	CDS	168.0	0	504	ATG	0.00038883	0.0063132568846153	125.4	ATGAAATCGCTTAATAGACAAACTGTAAGTAGGTTTAAGAAGTTGTCGGTGCCGGCCGCCATAATGATGATACTCTCAACCATTATTAGCGGCATAGGAACATTTCTGCATTACAAAGAAGAACTGATGCCTAGTGCTTGCGCCAATGGATGGATACAATACGATAAACATTGTTATCTAGATACCAACATTAAAATGTCCACAGATAATGCAGTTTATCAGTGTCGTAAATTACGAGCTAGATTGCCTAGACCTGATACTAGACATCTGAGAGTATTGTTTAGTATTTTTTATAAAGATTATTGGGTAAGTTTAAAAAAGACCAATGATAAATGGTTAGATATTAATAATGATAAAGATATAGATATTAGTAAATTAACAAATTTTAAACAACTAAAC…
3087_ncRNA_0	3087	NC_001611	Variola_virus	Poxviridae	Orthopoxvirus	A37R	mORF	CDS	168.0	0	504	ATG	4.4224e-05	0.0010640486020524	149.3	ATGAAATCGCTTAATAGACAAACTGTAAGTAGGTTTAAGAAGTTGTCGGTGCCGGCCGCTATAATGATGATACTCTCAACCATTATTAGCGGCATAGGAACATTTCTGCATTACAAAGAAGAACTGATGCCTAGTGCTTGCGCCAATGGATGGATACAATACGATAAACATTGTTATTTAGATACTAACATTAAAATGTCTACAGATAATACGGTTTATCAGTGTCGTAAATTACGAGCCAGATTGCCTAGACCGGATACTAGACATCTAAGAGTATTGTTTAGTATTTTTTATAAAGATTATTGGGTAAGTTTAAAAAAGACCAATAATAAATGGTTAGATATTAATAATGATAAAGATATAGATATTAGTAAATTAACAAATTTTAAACAACTAAAC…
3088_ncRNA_0	3088	NC_006998	Vaccinia_virus	Poxviridae	Orthopoxvirus	A34R	mORF	CDS	168.0	0	504	ATG	0.00013457	0.002613494312011	136.4	ATGAAATCGCTTAATAGACAAACTGTAAGTAGGTTTAAGAAGTTGTCGGTGCCGGCCGCTATAATGATGATACTCTCAACCATTATTAGTGGCATAGGAACATTTCTGCATTACAAAGAAGAACTGATGCCTAGTGCTTGCGCCAATGGATGGATACAATACGATAAACATTGTTATTTAGATACTAACATTAAAATGTCTACAGATAATGCGGTTTATCAGTGTCGTAAATTACGAGCCAGATTGCCTAGACCGGATACTAGACATCTGAGAGTATTGTTTAGTATTTTTTATAAAGATTATTGGGTAAGTTTAAAAAAGACCAATGATAAATGGTTAGATATTAATAATGATAAAGATATAGATATTAGTAAATTAACAAATTTTAAACAACTAAAC…
3122_ncRNA_0	3122	NC_012532	Zika_virus	Flaviviridae	Flavivirus	POLY	mORF	5UTR	3419.0	0	10257	ATG	3.3938e-08	1.4950432943632569e-06	193.1	ATGAAAAACCCCAAAGAAGAAATCCGGAGGATCCGGATTGTCAATATGCTAAAACGCGGAGTAGCCCGTGTAAACCCCTTGGGAGGTTTGAAGAGGTTGCCAGCCGGACTTCTGCTGGGTCATGGACCCATCAGAATGGTTTTGGCGATACTAGCCTTTTTGAGATTTACAGCAATCAAGCCATCACTGGGCCTTATCAACAGATGGGGTTCCGTGGGGAAAAAAGAGGCTATGGAAATAATAAAGAAGTTCAAGAAAGATCTTGCTGCCATGTTGAGAATAATCAATGCTAGGAAAGAGAGGAAGAGACGTGGCGCAGACACCAGCATCGGAATCATTGGCCTCCTGCTGACTACAGCCATGGCAGCAGAGATCACTAGACGCGGGAGTGCATACTAC…
3124_ncRNA_0	3124	NC_003310	Monkeypox_virus_Zaire-96-I-16	Poxviridae	Orthopoxvirus	C12L	uORF	5UTR	6.0	-92	-74	ATG	9.6819e-05	0.0019606312082533	10.2	ATGAAGAAAAATCAGACATAA
3126_ncRNA_0	3126	NC_027779	Human_papillomavirus	Papillomaviridae	unknown	L2	iORF	CDS	5.0	53	68	ATG	0.0033436	0.0327498880946855	21.1	ATGCAAAATATCTGGTAA
3145_ncRNA_0	3145	NC_012932	Aedes_flavivirus	Flaviviridae	Flavivirus	POLY	N_ext	5UTR	3361.0	-60	10023	TTG	0.005211	0.0460265010464629	45.3	TTGGATTACGCCGCTTTTGAAAAATCTAGAAGTTGTTTGGAAAAGAGATATCTGGTTCGTATGAATAGGATGCTCTTGAAGAAAGGGCCTTCGGGCCAAACATCTGGTCGGCCATCGACCAGACCGCCGGACCCAGCGGAAAAGAGGGTAAAAAGGGCCGCAGGAAACAAGACCAGCAAAAACCAGCGGCCATCAACACGAGGAGCAACTCCATCATCGCTCCTCACCAGCTTATTCGGACGCAGAAAAGGAGGGGAATGGCTTAGAATCCTCCAACTTGACATAGGAGCCTCGGTGTTGTGGCTGGCTCTCGCTGTCGGATCCCTCGGACAACAACTGTGGCGCCAGATCACAATGCTGAAGAGACGTGTCAACCGCTTGGAGGCACAGCGTAGCCAT…
3145_ncRNA_0	3145	NC_012932	Aedes_flavivirus	Flaviviridae	Flavivirus	POLY	N_ext	5UTR	1376.0	-60	4068	TTG	0.005211	0.0460265010464629	45.3	TTGGATTACGCCGCTTTTGAAAAATCTAGAAGTTGTTTGGAAAAGAGATATCTGGTTCGTATGAATAGGATGCTCTTGAAGAAAGGGCCTTCGGGCCAAACATCTGGTCGGCCATCGACCAGACCGCCGGACCCAGCGGAAAAGAGGGTAAAAAGGGCCGCAGGAAACAAGACCAGCAAAAACCAGCGGCCATCAACACGAGGAGCAACTCCATCATCGCTCCTCACCAGCTTATTCGGACGCAGAAAAGGAGGGGAATGGCTTAGAATCCTCCAACTTGACATAGGAGCCTCGGTGTTGTGGCTGGCTCTCGCTGTCGGATCCCTCGGACAACAACTGTGGCGCCAGATCACAATGCTGAAGAGACGTGTCAACCGCTTGGAGGCACAGCGTAGCCAT…
3162_ncRNA_1	3162	NC_001803	Respiratory_syncytial_virus	Pneumoviridae	unknown	M2	iORF	CDS	18.0	86	140	ATG	0.0012911	0.0161156469091984	44.4	ATGGCCACCCCATGCACTGCTTGTAAGACAAAACTTTATGTTAAACAGAATACTTAA
3151_ncRNA_0	3151	NC_003663	Cowpox_virus	Poxviridae	Orthopoxvirus	CPXV053_CDS	iORF	CDS	9.0	52	79	ATG	0.0036791	0.0351199679258086	23.7	ATGAGCAAATTAAATATTCTCGAGTTATAA
3156_ncRNA_0	3156	NC_001611	Variola_virus	Poxviridae	Orthopoxvirus	L6R	iORF	CDS	29.0	34	121	ATG	0.0005889	0.0086924315244755	99.4	ATGATCAAAAAGAGATTAATGCTACAGATATTATCATTAGTCATGTTAAAAATGACGACGATATCGGTACCGTTAAAGATGGTAGACTAG
3158_ncRNA_0	3158	NC_003310	Monkeypox_virus_Zaire-96-I-16	Poxviridae	Orthopoxvirus	L6R	iORF	CDS	11.0	88	121	ACG	1.906e-05	0.0005202911513583	69.2	ACGACGATATCGGTACCGTTAAAGATGGTAGACTAG
3159_ncRNA_0	3159	NC_003663	Cowpox_virus	Poxviridae	Orthopoxvirus	CPXV109_CDS	iORF	CDS	29.0	34	121	ATG	0.0005889	0.0086924315244755	99.4	ATGATCAAAAAGAGATTAATGCTACAGATATTATCATTAGTCATGTTAAAAATGACGACGATATCGGTACCGTTAAAGATGGTAGACTAG
3159_ncRNA_0	3159	NC_006998	Vaccinia_virus	Poxviridae	Orthopoxvirus	J6R	iORF	CDS	29.0	34	121	ATG	0.0005889	0.0086924315244755	99.4	ATGATCAAAAAGAGATTAATGCTACAGATATTATCATTAGTCATGTTAAAAATGACGACGATATCGGTACCGTTAAAGATGGTAGACTAG
3197_ncRNA_0	3197	NC_003310	Monkeypox_virus_Zaire-96-I-16	Poxviridae	Orthopoxvirus	E2L	N_trunc	CDS	142.0	12	438	ATC	0.0016206	0.019126540860816	88.8	ATCGATATAAAAAAAATAACTGATTTACTCAATAGTAGTATTTTATTCCCAGATGATCTGCAAGAACTTCTTCGAGAGAAATATATAGTATTAGAAAGAAAATCAAATGGTACACCTACAGTAGCTCACATCTATAAGACAATGGCTAGATTTGATAATAAGAGTATATATAGAATCGCCAAGTTTTTATTTATGAACAGGCCAGATGTTATAAAACTTTTATTTTTAGAAGACGTAGAACCTCTGTTACCCTACAAAAGTATTAATATATCTATTAATAATACAGAGTATCCACAGTTGGAAGGTCCTATAGGAACAAAAATCGCTCTATTGGAATTATTTAATGCATTTAGAACGGGGATATCAGAACCCATACCATATTATTATTTACCGCTTAGA…
3211_ncRNA_0	3211	NC_003663	Cowpox_virus	Poxviridae	Orthopoxvirus	CPXV045_CDS	uORF	5UTR	10.0	-255	-225	ATG	0.0045488	0.0413546871176217	49.8	ATGATTTCTCCACGTGATATATTCATCTATTAG
3214_ncRNA_1	3214	NC_001906	Hendra_henipavirus	Paramyxoviridae	Henipavirus	P/V/C	uORF	5UTR	13.0	-145	-106	ATG	0.00093985	0.0126036065141404	26.6	ATGGGTCTAGACAACTTGATCATTATATTAAGAAAAACTTAG
3214_ncRNA_1	3214	NC_001906	Hendra_henipavirus	Paramyxoviridae	Henipavirus	P/V/C	uORF	5UTR	13.0	-145	-106	ATG	0.00093985	0.0126036065141404	26.6	ATGGGTCTAGACAACTTGATCATTATATTAAGAAAAACTTAG
3246_ncRNA_0	3246	NC_002642	Yaba-like_disease_virus	Poxviridae	Yatapoxvirus	47L	uORF	5UTR	9.0	-255	-228	ATG	0.0003724	0.0060773491105955	20.0	ATGTACACAAACGCCGCCAAAAGGGTTTAA
3276_ncRNA_0	3276	NC_002642	Yaba-like_disease_virus	Poxviridae	Yatapoxvirus	113R	uORF	5UTR	13.0	-195	-156	ATG	1.357e-05	0.0003833207095046	31.5	ATGGCCATATTTGCAGTTATTCCAGATAAGTTAAAAGTATAA
3251_ncRNA_0	3251	NC_003266	Human_mastadenovirus_E	Adenoviridae	Mastadenovirus	E3	N_ext	CDS	239.0	-57	660	ATG	0.00023683	0.0041540730091438	226.7	ATGCTGAGAAAGAGAAACAGCCATAACACCATTTTTTTCACACACCTTTTTCAGACCATGGCCTCTGTTACAGCCATTATTTATTTTTTGGGTCTTCTGGGATTTATCAACAGTTTTGACCATAAAAACGTAACTGCTTATGTTGGTTCTAACTGTGTACTAACTGGGTACCAGTCACACCAACGGGTTTCATGGTACTGGTTTGATAAAAAAAACACAGCTTATACACTTTGCAAAGGTAATCAGCGGCCCACACAGCGCAGTGGTCTTTATTACAGCTGCACTAATAATAATATCACACTACTTCAAGTGACTAAACAATATTCTGGGACATACTATGGAACCAATTTTAACACGGAACAGGACACTTACTATAGTGTCAAAGTATTGGATCCAACT…
3253_ncRNA_1	3253	NC_001352	Alphapapillomavirus_4	Papillomaviridae	Alphapapillomavirus	E6	mORF	5UTR	159.0	0	477	ATG	0.0019823	0.0222966483475479	41.6	ATGCACACAAGGGCAGGGATGTCTGAGGAGAATCCATGCCCTAGGAACATCTTTTTGCTTTGCAAAGAGTATGGTTTGGAGCTAGAGGATTTGCGATTGCTCTGTGTATGGTGCAAACGGCCGTTATCAGAGGCTGACATATGGGCATTTGCAATAAAAGAACTGTTTGTAGTGTGGAGAAAGGGCTTCCCATTTGGAGCCTGCGGAAAATGCCTGATTGCAGCAGGAAAACTTAGACAATACAGACATTGGCATTACTCATGCTACGGAGACACAGTGGAGACTGAGACAGGAATACCCATACCTCAGCTGTTTATGAGATGCTATATTTGCCATAAGCCCCTGAGCTGGGAGGAGAAGGAGGCATTACTAGTTGGAAACAAGCGTTTCCACAACATA…
3285_ncRNA_0	3285	NC_001611	Variola_virus	Poxviridae	Orthopoxvirus	A19L	mORF	CDS	76.0	0	228	ATG	1.5175e-05	0.000423275181758	107.3	ATGGATAGCACCAATGCGCGTTCCGGAATGAAGAGTCGCAAAAAGAAGCCTAAGACTACAGTTATCGATGAGGATGATTGCATGACGTGTTCTGTCTGTCAGTCTAAATTGGTTAAGATTTCCGACATCACAAAAGTATCATTGGATTATATTAATACTATGAGGGGTAATACACTGGCCTGTACAGCATGTGGATCGTCGCTTAAACTTCTTAACGATTTTGCGAGTTAA
3265_ncRNA_0	3265	NC_003663	Cowpox_virus	Poxviridae	Orthopoxvirus	CPXV182_CDS	iORF	CDS	21.0	82	145	AGG	0.0013086	0.0163147820384047	73.0	AGGAAATCAGAGTTATCGATGTTGCAGAAGATCCACAACCACTCACATCAAAGGTTAAGGTTATAA
3267_ncRNA_0	3267	NC_006296	Rinderpest_virus_(strain_Kabete_O)	Paramyxoviridae	Morbillivirus	L_protein	iORF	CDS	18.0	91	145	ATG	0.0039371	0.0371043979901741	64.0	ATGCCCGGATCCCACATAAGTACGTCCTCGAGGATCCAACTCTCTGCAAAAATATAA
3304_ncRNA_0	3304	NC_006998	Vaccinia_virus	Poxviridae	Orthopoxvirus	K2L	uORF	5UTR	43.0	-181	-52	ATG	0.00015826	0.0029896546642793	47.5	ATGCATATGGATAGATATGTTGAATATAGGGATAAACTGGTAGGGAAAACTGTAAAAGTTAAAGTGATTAGAGTTGATTATACAAAAGGATATATAGATGTCAATTACAAAAGGATGTGTAGACATCAATAA
3330_ncRNA_0	3330	NC_003663	Cowpox_virus	Poxviridae	Orthopoxvirus	CPXV007_CDS	iORF	CDS	24.0	19	91	ATT	0.00085843	0.011667459858293	47.6	ATTCCGTCCAAGATGATAAAAACATTTACCGGCATCATAAACACGGAGTTTATTTTATATGTCAACCATTACTAA
3330_ncRNA_0	3330	NC_003663	Cowpox_virus	Poxviridae	Orthopoxvirus	CPXV224_CDS	iORF	CDS	24.0	19	91	ATT	0.00085843	0.011667459858293	47.6	ATTCCGTCCAAGATGATAAAAACATTTACCGGCATCATAAACACGGAGTTTATTTTATATGTCAACCATTACTAA
3334_ncRNA_0	3334	NC_006998	Vaccinia_virus	Poxviridae	Orthopoxvirus	K4L	mORF	CDS	424.0	0	1272	ATG	4.4224e-05	0.0010640486020524	294.0	ATGAATCCGGATAATACAATCGCAGTGATTACAGAGACTATTCCTATAGGTATGCAATTTGATAAAGTATATTTGTCTACATTTAACATGTGGAGGGAAATTCTATCCAATACCACAAAAACACTAGATATATCATCTTTTTATTGGAGTTTATCGGATGAAGTGGGTACGAATTTCGGCACGATAATATTAAACAAGATTGTACAATTACCCAAAAGAGGAGTACGAGTTAGAGTAGCCGTCAATAAATCTAACAAACCATTAAAGGATGTTGAAAGACTACAAATGGCCGGAGTTGAAGTACGATACATAGATATTACAAATATCCTAGGAGGAGTTCTTCATACAAAATTTTGGATATCTGATAATACACATATTTATTTAGGAAGCGCTAACATG…
3336_ncRNA_0	3336	NC_011203	Human_mastadenovirus_B_(HAdV-B)	Adenoviridae	Mastadenovirus	E4	mORF	CDS	141.0	0	423	ATG	0.00020993	0.0037508322861981	123.1	ATGTCAGGAAGCAACTCCATTATGACAAGGTTGCGCGCACGCTCCACATCATGCGCCAGACATCACCCTTACACCAGAGCCCAATTACCACGATGTGAGGAAAATGAAACCCGAGCTTCTATGACTGAAGACCACCCGCTGTTGCCAGATTGTGATACTATGACTATGCATAGTATGACCGTGATTCAGACTCCGGAGTCGCATCCGCAACAGTTGGACTGTGAAAGCGCTTTAAAAGACTATCCCGATGCATTTTTATGTATTACTGACCCCAGATTGGCTCGCTCTGAAACTGTTTGGAATGTGGAATCTAAAACTATGTCTATCTCTAATGGTATCCAAATGTTTAAAGCTGTGCGTGGGGAGAGATTGGTGTATTCTGTTAAATGGGAAGGGGGA…
3336_ncRNA_0	3336	NC_011203	Human_mastadenovirus_B_(HAdV-B)	Adenoviridae	Mastadenovirus	E4	mORF	CDS	299.0	0	897	ATG	0.00020993	0.0037508322861981	123.1	ATGTCAGGAAGCAACTCCATTATGACAAGGTTGCGCGCACGCTCCACATCATGCGCCAGACATCACCCTTACACCAGAGCCCAATTACCACGATGTGAGGAAAATGAAACCCGAGCTTCTATGACTGAAGACCACCCGCTGTTGCCAGATTGTGATACTATGACTATGCATAGTGTAAGTTGTGTTCGTGGTCTTCCTTGTTCTGCCAGCTTTACTGTTCTGCAAGAGTTTCCCATTCCTTGGGATATGTTTTTAAATCCAGAGGAGTTAAAAATTATGAGAAGATGCATGCATTTATGTCTTTGTTGTGCTACTATAGATATTTTTCAGTCTCAAGTGATTCATGGTCGAGAGAATTGGGTTCTTCATTGTCATTGTAATCAGCAGGGTTCACTTCAA…
3340_ncRNA_0	3340	NC_001802	Human_immunodeficiency_virus_1_(HIV-1)	Retroviridae	Lentivirus	vpr	uORF	5UTR	6.0	-255	-237	ATG	0.0022268	0.0237371592826471	38.8	ATGGAGGAAAAAGAGATATAG
3345_ncRNA_0	3345	NC_001611	Variola_virus	Poxviridae	Orthopoxvirus	A35L	uORF	5UTR	9.0	-92	-65	ATG	0.0013962	0.0170740169226311	35.3	ATGTGCCTTCTTTGTTCTCCTCCCTACTAA
3373_ncRNA_0	3373	NC_038270	Simian_Agent_10_(SA10)	Paramyxoviridae	Respirovirus	C	ouORF	CDS	269.0	-10	800	ATG	0.0013955	0.0170740169226311	188.0	ATGGAAAGCGATGCTAAAAACTATCAAATCATGGATTCTTGGGAAGAGGAATCAAGAGATAAATCAACTAATATCTCCTCGGCCCTCAACATCATTGAATTCATACTCAGCACCGACCCCCAAGAAGACCTATCGGAAAACGACACAATCAACACAAGAACCCAGCAACTCAGTGCCACCATCTGTCAACCAGAAATCAAACCAACAGAAACAAGTGAAAAAGATAGTGGATCAACTGACAAAAATAGACAGTCTGGGTCATCATACGAATGTACAACAGAAGCAAAAGATAGAAATATTGATCAGGAAACTGTACAGAGAGGACCTGGGAGAAGAAGCAGCTCAGATAGTAGAGCTGAGGCTGTGGTCTCTGGAGGAATCTCCAGAAGCATCACAGAT…
3364_ncRNA_0	3364	NC_001608	Marburg_marburgvirus	Filoviridae	Marburgvirus	VP24	uORF	5UTR	12.0	-210	-174	ATG	0.0011719	0.0149505815598548	78.1	ATGAAGAACATTAAGAAAAAGGATGTTCTTATTCTTTGA
3367_ncRNA_0	3367	NC_001512	Onyong-nyong_virus	Togaviridae	Alphavirus	hypothetical_protein	N_ext	5UTR	2527.0	-39	7542	CTG	0.00011276	0.0022457279471448	136.7	CTGCTCTACTCTGCATTGCAAGAGATTAAAGTACCCATCATGGATTCAGTGTATGTAGACATAGATGCTGACAGCGCGTTTCTGAAGGCGTTGCAGCAAGCATACCCCATGTTTGAGGTGGAACCAAAGCAGGTCACGCCAAATGACCATGCAAACGCTAGAGCATTTTCGCATCTAGCAATAAAACTGATAGAGCAGGAAATTGATCCAGACTCAACCATTCTAGACATTGGTAGCGCACCAGCTAGGAGGATGATGTCTGATAGAAAATACCACTGCGTCTGCCCGATGCGCAGCGCAGAAGACCCTGAGAGGCTCGCGAATTACGCGAGAAAACTTGCGTCAGCCGCTGGAAAGGTGACAGATAAAAACATCTCCGGAAAAATTAATGATCTACAA…
3398_ncRNA_0	3398	NC_002642	Yaba-like_disease_virus	Poxviridae	Yatapoxvirus	131R	N_trunc	CDS	61.0	21	204	ATG	5.5023e-05	0.0012716761478641	45.5	ATGACTATAACAATAAAAGAAGACAGCGTTAACATAATGGGTTCCGTGCCAATAAAAGATAATTCAAATATTAATATTAATATTTTAAAGGAAAACAAAAAAATAGATAAAAATGAAAATTTGTATATAGTTTCAAGCGATACGGACACTATAAGTAACGACGATACAGAAAAAAACAAAAAGTGA
3408_ncRNA_0	3408	NC_001611	Variola_virus	Poxviridae	Orthopoxvirus	A32L	iORF	CDS	11.0	92	125	ATG	5.0316e-06	0.0001592975117779	115.0	ATGGCCCTTGTTAAACATTGGAATAGTTTTGTCTAA
3410_ncRNA_0	3410	NC_006998	Vaccinia_virus	Poxviridae	Orthopoxvirus	A29L	iORF	CDS	11.0	92	125	ATG	0.00031738	0.0052875741831097	166.8	ATGGCCCTTGTTAAACATTGGAATAGTTTTGTCTAA
3442_ncRNA_1	3442	MK059758	Human_oral-associated_brisavirus_YH	Redondoviridae	Redondoviruses	replication-associated_protein	uORF	5UTR	10.0	-172	-142	ATA	0.00011481	0.002281173079096	32.8	ATAATGAAGGAGACAGATCTGAGACAGCCTTGA
3442_ncRNA_2	3442	MK059758	Human_oral-associated_brisavirus_YH	Redondoviridae	Redondoviruses	replication-associated_protein	iORF	5UTR	8.0	5	29	AAG	0.0013738	0.0168832578916715	7.2	AAGTCATTCATCCTGCAAACTCCTTAA
3444_ncRNA_0	3444	NC_001664	Human_betaherpesvirus_6A	Herpesviridae	Roseolovirus	U39	uORF	5UTR	7.0	-255	-234	ATG	0.0041119	0.0382532313656387	50.6	ATGATGTTTTTGGAAAGCGATTAA
3447_ncRNA_1	3447	MK059771	Human_oral-associated_vientovirus_XM	Redondoviridae	Redondoviruses	replication-associated_protein	mORF	5UTR	346.0	0	1038	ATG	0.0058098	0.0497939032493907	18.7	ATGACACTTAGACTTCAGCACAAGAATATATATGCTACATACCTGGACAGCGAGAAAAAGATATTCGACCCAGTCATACTAATAACAGAACTATGCGAAAGATTGGACAAGTATGGCATAAGATATGGAATCGCTTGCAAAGAGGTAGCCCCAACAACGGGTACCGTCCATTACCATGTACTTATCATGTGCAACAAAACCGTCTCTGTAAGAAACGCTAAAAACTTACTGGAAATAGAAGGCATTATGCCGCATTTAGAAAAGATTAATAATAACATAATCAAAGTTATCCAATATATCAAGAAAGATGGATATTATAATGAAGTCAATAAAGAAAATGAACCAAAAACAGAGAAAATGAATAAAGCGGATAAAGCAGAATTAATGATAAACGGCAAT…
3448_ncRNA_1	3448	MK059766	Human_lung-associated_vientovirus_LT	Redondoviridae	Redondoviruses	replication-associated_protein	mORF	5UTR	347.0	0	1041	ATG	0.00035099	0.0057680996806853	33.8	ATGACACTCAGAATCCAGCACAAAAATTTATATTTGACATATTTAGACCAAAACAAACAAATATCAGGACCATCATGGCTATTATCGACACTTGCTGAAAGGCTAGAAAAATATGAAACAGAGTATGGTATATGCTGCAGAGAAGTAGCACCTACCACTGGAACGTTACATTATCACCTATTGATTAAGTGTAAGAAAGTTATATCAGTAAGAAACGCTAATACTTTACTAGAAATGGAAGGAATTAGACCACATGTCGAAAAAGTGAATAACAATTTAAGAATGATTGTCAAATATATAAAGAAAAACGGGGATTTTGCACAACTGAACCCTGAAAATGCTCCAAAAGATGCAACATTGAATAAGAAAGAAAAGGCAGAACTAATGTTAAATGGGAAT…
3449_ncRNA_2	3449	MK059772	Human_gut-associated_vientovirus_MW	Redondoviridae	Redondoviruses	replication-associated_protein	uORF	5UTR	20.0	-94	-34	GTG	0.0013442	0.0166162649091974	22.9	GTGTGCTCTTCCGATCTAACCACAATTAAAGCCACGTCAGATACGTATATATATGTTGACTGA
3449_ncRNA_1	3449	MK059772	Human_gut-associated_vientovirus_MW	Redondoviridae	Redondoviruses	replication-associated_protein	mORF	5UTR	349.0	0	1047	ATG	0.0049696	0.0442368823454967	62.4	ATGACCCTCAGACTGCAAAATAAAAACTTGTATCTGACGTACTTGGATACAGAAGAACGAATATTTAGTGAAACAATTTTAATAACAGAACTGGCAGAACGATTAGACAAATATGTAGTAAAATATGCTATTGCCTGTAAAGAAGTAGCCCCAACAACGGGTACTGTTCACTACCATTGCCTAATTTGCTGTGAGAATGTAATATCAACAAGAAATGGAAAAGAATTACTGACTATTGAGAATGTAACGCCACATGTCGAAAGGATACAAAACAATTTAGTAAATATCGTTAACTATATTAAAAAAGATGGAAGTTTCGCAGAAGTAAACAAAGAGAACGCACCAAGAAGAAAAGAGATAGAAAAAAGAGAGAAAGCAGAGCTTATGATAAACGGAAAT…
3494_ncRNA_0	3494	NC_001611	Variola_virus	Poxviridae	Orthopoxvirus	G4R	iORF	CDS	63.0	61	250	ATG	0.0005182	0.0078750725243068	36.3	ATGCAGCACCGTATACACCACCCAATGGAAAGTGTAAAGACACCGAATACAAACGCCATAATCTGTGTTGTTTATCGTGTCCTCCGGGAACATACGCTTCCAGATTATGTGATAGCAAGACTAACACACAATGTACACCGTGTGGTTCGGGTACCTTTACATCTCGCAATAATCATTTACCCGCTTGTCTAA
3498_ncRNA_0	3498	NC_006998	Vaccinia_virus	Poxviridae	Orthopoxvirus	F6L	uORF	5UTR	6.0	-92	-74	ATG	9.6819e-05	0.0019606312082533	10.1	ATGAAGAAAAATCAGACATAA
3514_ncRNA_0	3514	NC_003310	Monkeypox_virus_Zaire-96-I-16	Poxviridae	Orthopoxvirus	E6R	uORF	5UTR	11.0	-95	-62	ATG	0.001797	0.0206922221009549	34.9	ATGTTAGTGATGAATATCTGCAATATATATTCATAG
3515_ncRNA_0	3515	NC_039195	Avian_avulavirus_8_(APMV-8)	Paramyxoviridae	Avulavirus	HN	iORF	CDS	7.0	104	125	ATG	0.0017129	0.0199524719293403	35.4	ATGCTTAGCCTTATCCATTATTAG
3535_ncRNA_0	3535	NC_000898	Human_betaherpesvirus_6B_(HHV-6B)	Herpesviridae	Roseolovirus	U90	mORF	CDS	1078.0	0	3234	ATG	0.0017583	0.0203465249794351	82.8	ATGGAGTCAGCAAAAGATACAACCTCTACTTCTATGTTCATTCTCGGAAAACCCTCTGGAAACAACATGGAATCCAATGAGGAACGTATGCAAAACTACCATCCCGATCCAGTGGTGGAAGAATCCATCAAAGAAATATTGGAAGAGAGTCTCAAGTGTGATGTGTCCTTTGAAAGCCTGCTTTTTCCAGAACTGGAAGCCTTTGATCTTTTCATCCCAGAGTCTTCCAACGACATCGCTTCCAAGAATGTGTCCTATTCCAGTAATGTGGAAGAAGGAGCATCTGACGAATTCAAAACTTTGGTTGCTCAGTCCGTTGGCAATTGCATCCAAAGTATTGGTGCATCAGTGAAGGCTGCCATGAAACAGGAACAGTCTAACATGGAAGACAATTTAATT…
3524_ncRNA_0	3524	NC_006998	Vaccinia_virus	Poxviridae	Orthopoxvirus	A9L	uORF	5UTR	81.0	-246	-3	TTG	3.0649e-05	0.0007841338695391	97.9	TTGTATAAAGACTTGATAGCTATGGAGAATCTCAAAGCGATGCTATACATTATTCGACGAAGCGGATGCAGAATAGACGATGCACAAATTACTACTGACGATCTAGTCAAGTCTTACTCATTGATCCGTCCTAAAATTCTAAGTATGATAAACTATTATAATGAAATGAGTAGAGGATACTTTGAACACATGAAAAAAAATCTAAATATGACAGATGGTGACTCTGTCTCTTTTGATGATGAATAA
3450_ncRNA_2	3450	MK059761	Human_lung-associated_vientovirus_DC	Redondoviridae	Redondoviruses	replication-associated_protein	uORF	5UTR	22.0	-100	-34	ATA	5.9751e-06	0.0001862342468242	41.9	ATAAATAAACTACAAAAAATGCTAACCACAATTAAAGCCACGTCAGATACGTATATATATGTTGACTGA
3450_ncRNA_1	3450	MK059761	Human_lung-associated_vientovirus_DC	Redondoviridae	Redondoviruses	replication-associated_protein	mORF	5UTR	349.0	0	1047	ATG	0.00093985	0.0126036065141404	47.5	ATGACCCTCAGGCTGCAAAATAAAAATTTGTATCTGACGTACTTGGATACAGAAGAACGAATATTTAGTGAATTAATTTTAATAACAGAACTGGCAGAACGATTAGACAAATATGGAGTAAAATATGCTATTGCCTGTAAAGAAGTAGCCCCATCAACGGGTACTGTTCACTACCATTGTTTAATTTGCTGTGAGAATGTAATATCAACAAGAAATGGAAAAGAATTACTGACTATTGAGAATATAATGCCACATGTTGGAAGGATACAAAACAATTTAGTAAATATCGTTAATTATATTAAAAAAGATGGAAGTTTCGCAGAAGTAAACAAAGAGAACGCACCAAAAAAGAAAGAGATGGAAAAAAGAGAGAAAGCAGAGCTTATGATAAACGGAAAT…
3451_ncRNA_3	3451	MK059763	Human_lung-associated_vientovirus_FB	Redondoviridae	Redondoviruses	replication-associated_protein	uORF	5UTR	22.0	-100	-34	ATA	6.0259e-05	0.0013768545305901	41.9	ATAAATAAACTACAAAAAATGCTAACCACAATTAAAGCCACGTCAGATACGTATATATATGTTGACTGA
3451_ncRNA_1	3451	MK059763	Human_lung-associated_vientovirus_FB	Redondoviridae	Redondoviruses	replication-associated_protein	mORF	5UTR	349.0	0	1047	ATG	0.00093985	0.0126036065141404	47.5	ATGACCCTCAGGCTGCAAAATAAAAATTTGTATCTGACGTACTTGGACACAGAAGAACGAATATTTAGCGAATTAATTTTAATAACAGAACTGGCAGAACGATTAGACAAATATGGAGTAAAATATGCTATTGCCTGTAAAGAAGTAGCCCCATCAACGGGTACTGTTCACTACCATTGTTTAATTTGCTGTGAGAATGTAATATCAACAAGAAATGGAAAAGAATTACTGACTATTGAGAATATAATGCCACATGTTGGAAGGATACAAAACAATTTAGTAAATATCGTTAATTATATTAAAAAAGATGGAAGTTTCGCAGAAGTAAACAAAGAGAACGCACCAAAAAAGAAAGAGATGGAAAAAAGAGAGAAAGCAGAGCTTATGATAAACGGAAAT…
3452_ncRNA_2	3452	MK059762	Human_lung-associated_vientovirus_ES	Redondoviridae	Redondoviruses	replication-associated_protein	uORF	5UTR	24.0	-102	-30	ATA	0.00065318	0.0093824037985023	34.9	ATAAATAAACTACAAAAAATGCTAACCACAATTAAAGCAGAGCAAATAGCAAATATATACACAGGGAGTGAGTGA
3453_ncRNA_2	3453	MK059769	Human_oral-associated_vientovirus_LZ	Redondoviridae	Redondoviruses	replication-associated_protein	mORF	5UTR	348.0	0	1044	ATG	0.0018497	0.0212007168386746	30.0	ATGGCTCACATCCGTTTAGACCAAAAAACAATATTTGCTACATACCTTGATACAGAAAATAAAATAGTAGGCCCAACTATACTGGTAAGCACACTAATGGAAAGATTCGAAAAGTATAACCCAATTTATGCAACAGCAGGAAAAGAGGTAGCCCCATCAACGGGTACCATTCATTATCATGCCGTTATAATATGTGAACTGAACGTGAGGACAAAAAACGGTGATGAATTACTAAAAGTAGAAGGAATTCTCCCTCACCTGGAAAGAATCAGATACGGAATCAGGAAAATAGCAGAATACTGCCAAAAAGACGGTAATTTCGCAGAAGGTGGAAAAAAACCATGGAAAGAATTGGAAAGTAAAAAAGAAAAGAACCAAAGATTGCTTCAAGGAGATTTA…
3455_ncRNA_0	3455	MK059768	Human_oral-associated_vientovirus_EC	Redondoviridae	Redondoviruses	replication-associated_protein	uORF	5UTR	24.0	-102	-30	ATA	0.00064599	0.0092870273160762	34.9	ATAAATAAACTACAAAAAATGCTAACCACAATTAAAGCAGAGCAAATAGCAAATATATACACAGGGAGTGAGTGA
3456_ncRNA_0	3456	MK059754	Human_lung-associated_brisavirus_AA	Redondoviridae	Redondoviruses	replication-associated_protein	uORF	5UTR	13.0	-85	-46	ATG	0.00093985	0.0126036065141404	25.9	ATGCTAACCACAATTAAAGACAAGCCAAAGCCCTATATATAA
3554_ncRNA_0	3554	NC_004217	Banna_virus_strain_JKT-6423	Reoviridae	Seadornavirus	VP2	iORF	CDS	33.0	13	112	AGG	0.00072831	0.0102962710843373	49.2	AGGAGCAGGCCAGCAAGAGTGAAAATGAAAAGCAAACAAGTAACGTTCAAGCTCAAGATTTCAAAACTGCGATTCAACCTGATACTGCTACTGCACAACTGA
3575_ncRNA_0	3575	NC_002642	Yaba-like_disease_virus	Poxviridae	Yatapoxvirus	63R	uORF	CDS	18.0	-57	-3	ATA	0.001387	0.0170157482558139	33.8	ATAATGTTTGCGGTGCCTATTATTACCATTCATTTATCACAAAAAAAACTTCTCTAA
3590_ncRNA_0	3590	NC_028362	Caprine_parainfluenza_virus_3	Paramyxoviridae	Respirovirus	M	iORF	CDS	18.0	61	115	ATT	0.00053249	0.0080603095337159	23.9	ATTTGGAACCACTACCACTTAAAGTCAATGAAAATAAGAAAGCAATTCCTCATATAA
3612_ncRNA_0	3612	NC_001803	Respiratory_syncytial_virus	Pneumoviridae	unknown	L	uORF	CDS	8.0	-54	-30	ATG	0.0025911	0.0267097220810942	64.3	ATGCTTACCACATCATCAAACTATTAA
3647_ncRNA_0	3647	NC_039223	Avian_avulavirus_1	Paramyxoviridae	Avulavirus	M	uORF	5UTR	10.0	-210	-180	ATC	0.0015247	0.0183372440581362	27.9	ATCACAACTCATAACAGGCTCCCGTCACTTTAG
3667_ncRNA_0	3667	NC_001921	Canine_morbillivirus	Paramyxoviridae	Morbillivirus	matrix_protein_M	iORF	CDS	9.0	82	109	ATG	0.0030664	0.0306491400710059	73.8	ATGGTAGGCTCATACCCCAAGTCAGAGTAA
3707_ncRNA_0	3707	NC_000898	Human_betaherpesvirus_6B_(HHV-6B)	Herpesviridae	Roseolovirus	DR1	mORF	CDS	759.0	0	2277	ATG	0.001776	0.0204888923245015	35.2	ATGCCGCTGACGGCGCGTGCCGGCCACACCCTGCATCGTCTTCCGCTCTCCCACTATTGGTGGCTTCTGTTGGGTCGACACTCCCTTCGTCATGTCCATTCCTACCTTCGCCTGCGCAAAGGTCTACGCCTTCCTTTACCTTGGCCCGAACAAGAATGTCTGCATTTACATCCTAAGCCTTACAAGTTTCTCCTGCGTTACCCTTGTCTAACAAGACAACCGCATCTTCTTCAGGGCTGGCCCGCGGATTCTTCTCTATGGTTCGACCCTAAACCCTACCATCCTTCGGCCGACAGCAAGTTGCTACCTCTGGGCCTCATCACGCTGTCCGCCTTTTCCATGCGCGTTTCGGAGCCGACACACTGCAGCGGCTTCCACGCGGCAGATCCGTCTCTCAGT…
3707_ncRNA_0	3707	NC_000898	Human_betaherpesvirus_6B_(HHV-6B)	Herpesviridae	Roseolovirus	DR1	mORF	CDS	759.0	0	2277	ATG	0.001776	0.0204888923245015	35.2	ATGCCGCTGACGGCGCGTGCCGGCCACACCCTGCATCGTCTTCCGCTCTCCCACTATTGGTGGCTTCTGTTGGGTCGACACTCCCTTCGTCATGTCCATTCCTACCTTCGCCTGCGCAAAGGTCTACGCCTTCCTTTACCTTGGCCCGAACAAGAATGTCTGCATTTACATCCTAAGCCTTACAAGTTTCTCCTGCGTTACCCTTGTCTAACAAGACAACCGCATCTTCTTCAGGGCTGGCCCGCGGATTCTTCTCTATGGTTCGACCCTAAACCCTACCATCCTTCGGCCGACAGCAAGTTGCTACCTCTGGGCCTCATCACGCTGTCCGCCTTTTCCATGCGCGTTTCGGAGCCGACACACTGCAGCGGCTTCCACGCGGCAGATCCGTCTCTCAGT…
3743_ncRNA_0	3743	NC_006998	Vaccinia_virus	Poxviridae	Orthopoxvirus	O2L	uORF	5UTR	12.0	-222	-186	ATG	4.4809e-05	0.0010720121417233	82.8	ATGAGAGAGTTAATGTATCGAGAGTGGTTGAATGTTTGA
3744_ncRNA_0	3744	NC_001611	Variola_virus	Poxviridae	Orthopoxvirus	Q2L	uORF	5UTR	12.0	-222	-186	ATG	4.4809e-05	0.0010720121417233	45.8	ATGAGAGAGTTGATGTATCGAGAGTGGTTGAATGTTTGA
3732_ncRNA_2	3732	NC_006998	Vaccinia_virus	Poxviridae	Orthopoxvirus	L3L	uORF	CDS	9.0	-50	-23	ATG	0.0042909	0.0394347913327526	44.4	ATGAGGTTTTCTAGCAGTAGACTCATTTAG
3732_ncRNA_0	3732	NC_006998	Vaccinia_virus	Poxviridae	Orthopoxvirus	L3L	iORF	CDS	6.0	16	34	ATG	0.0020752	0.0227770066059818	75.1	ATGTTACAAACGATAATATAG
3732_ncRNA_1	3732	NC_006998	Vaccinia_virus	Poxviridae	Orthopoxvirus	L3L	iORF	CDS	64.0	82	274	ATG	0.0027575	0.0281472541233373	78.8	ATGAAAGATTTAATGACCAAAATAGATTCAACAACGATATACCAAAGCCTAAACCAAGACTACAGCCTAATCAGCCACCGAAACAAGATAATAAATGCAGAGAAGAGAATGGAGATTTTATCAATATTAGATTGTGTGCCTACGAGAAGGAATATTGCAATGACGGATATCTATCTCCTGCCTATTATATGTTAA
3733_ncRNA_2	3733	NC_003310	Monkeypox_virus_Zaire-96-I-16	Poxviridae	Orthopoxvirus	M3L	uORF	CDS	9.0	-50	-23	ATG	0.0042909	0.0394347913327526	44.4	ATGAGGTTTTCTAGCAGTAGACTCATTTAG
3733_ncRNA_1	3733	NC_003310	Monkeypox_virus_Zaire-96-I-16	Poxviridae	Orthopoxvirus	M3L	iORF	CDS	6.0	16	34	ATG	0.0020752	0.0227770066059818	75.1	ATGTTACAAACGATAATATAG
3734_ncRNA_2	3734	NC_001611	Variola_virus	Poxviridae	Orthopoxvirus	M3L	uORF	CDS	9.0	-50	-23	ATG	0.0042909	0.0394347913327526	44.4	ATGAGGTTTTCTAGCAGTAGACTCATTTAG
3734_ncRNA_0	3734	NC_001611	Variola_virus	Poxviridae	Orthopoxvirus	M3L	iORF	CDS	6.0	16	34	ATG	0.0020752	0.0227770066059818	75.1	ATGTTACAAACGATAATATAG
3735_ncRNA_1	3735	NC_003663	Cowpox_virus	Poxviridae	Orthopoxvirus	CPXV101_CDS	uORF	CDS	9.0	-50	-23	ATG	0.0042909	0.0394347913327526	44.4	ATGAGGTTTTCTAGCAGTAGACTCATTTAG
3806_ncRNA_0	3806	NC_002200	Mumps_rubulavirus	Paramyxoviridae	Rubulavirus	M	N_ext	CDS	395.0	-60	1125	ATG	0.001724	0.0200535068319559	181.5	ATGATTCCCTGTTTAATAAAAAATAAGCACGAACACAAGTCCAATCCAACCATAGCAGCAATGGCCGGATCACAGATCAAAATTCCTCTTCCAAAGCCCCCTGATTCAGACTCTCAAAGACTAAATGCATTCCCTGTAATCATGGCTCAAGAAGGTAAAGGACGACTCCTCAGACAGATCAGACTTAGGAAAATATTATCAGGGGATCCGTCTGATCAGCAAATTACATTTGTGAATACATATGGATTCATCCGTGCCACTCCAGAAACATCCGAGTTCATCTCTGAATCATCACAACAGAAGGTGACTCCTGTAGTGACGGCGTGCATGCTGTCCTTCGGTGCTGGACCAGTCCTAGAAGACCCACAACATATGCTGAAAGCTCTTGATCAGACAGAC…
3795_ncRNA_0	3795	NC_026431	Influenza_A_virus_(A/California/07/2009(H1N1))	Orthomyxoviridae	Alphainfluenzavirus	M1	mORF	CDS	252.0	0	756	ATG	6.7876e-05	0.0015068400589163	155.6	ATGAGTCTTCTAACCGAGGTCGAAACGTACGTTCTTTCTATCATCCCGTCAGGCCCCCTCAAAGCCGAGATCGCGCAGAGACTGGAAAGTGTCTTTGCAGGAAAGAACACAGATCTTGAGGCTCTCATGGAATGGCTAAAGACAAGACCAATCTTGTCACCTCTGACTAAGGGAATTTTAGGATTTGTGTTCACGCTCACCGTGCCCAGTGAGCGAGGACTGCAGCGTAGACGCTTTGTCCAAAATGCCCTAAATGGGAATGGGGACCCGAACAACATGGATAGAGCAGTTAAACTATACAAGAAGCTCAAAAGAGAAATAACGTTCCATGGGGCCAAGGAGGTGTCACTAAGCTATTCAACTGGTGCACTTGCCAGTTGCATGGGCCTCATATACAAC…
3797_ncRNA_0	3797	NC_001560	Vesicular_stomatitis_Indiana_virus	Rhabdoviridae	Vesiculovirus	NS_protein	uORF	5UTR	30.0	-156	-66	ATG	0.0014352	0.0174657902593659	32.3	ATGATGCAGTATGCGAAAAGAGCAGTCATGTCACTGCAAGGCCTAAGAGAGAAGACAATTGGCAAGTATGCTAAGTCAGAATTTGACAAATGA
3851_ncRNA_0	3851	NC_003243	Australian_bat_lyssavirus	Rhabdoviridae	Lyssavirus	N	iORF	CDS	23.0	76	145	ATG	1.7943e-05	0.0004939533502935	60.8	ATGAATATAAGTACCCTGCAATCAAAGATCAGAGGAAGCCTAGCATTACTCTTGGAAAGGCCCCAGATTTAA
3856_ncRNA_1	3856	NC_026435	Influenza_A_virus_(A/California/07/2009(H1N1))	Orthomyxoviridae	Alphainfluenzavirus	PB1	iORF	CDS	18.0	73	127	CTG	0.0023593	0.024901185096274	20.1	CTGGAGATCCTCCATACAGCCATGGAACAGGAACAGGATACACCATGGACACAGTAA
3812_ncRNA_0	3812	NC_001611	Variola_virus	Poxviridae	Orthopoxvirus	F1R	uORF	5UTR	18.0	-260	-206	ATG	0.0030419	0.0305289569084423	49.5	ATGCAAGACTCACGCATCGAGTATAGCCAAACAATTGGCGTGTGTGGACATTATTAA
3788_ncRNA_0	3788	NC_012959	Human_adenovirus_54	Adenoviridae	Mastadenovirus	early_E1A_13s	uORF	5UTR	3.0	-260	-251	ATG	0.0019531	0.0220741098553829	94.2	ATGAGGAAGTGA
3788_ncRNA_0	3788	NC_012959	Human_adenovirus_54	Adenoviridae	Mastadenovirus	Early_E1A_12s	uORF	5UTR	3.0	-260	-251	ATG	0.0019531	0.0220741098553829	94.2	ATGAGGAAGTGA
3830_ncRNA_1	3830	NC_006998	Vaccinia_virus	Poxviridae	Orthopoxvirus	A42R	uORF	CDS	8.0	-60	-36	ATG	0.0046088	0.0416935857663451	19.0	ATGCTAATGTCAAGTTTATTCCAATAG
3835_ncRNA_0	3835	NC_003663	Cowpox_virus	Poxviridae	Orthopoxvirus	CPXV083_CDS	uORF	5UTR	75.0	-255	-30	ATA	5.32e-05	0.0012335969230769	181.7	ATAACCGTTCTAACTGCGATAGGCATAACTGTATTAATGCTTTTGATGGTGATTTCTGGTGCCGCCCTGATAGTCAAGGAGTTAAATCCTAATGATATATTCACAATGCAATCATTAAAGTTTAATCGAGCCGTAACGATTTTCAAATATATAGGACTCTTTATCTATATACCAGGAACAATCATTTTGTACGCTACATACGTCAAATCCCTATTAATGAAAAGTTAA
3836_ncRNA_0	3836	NC_001611	Variola_virus	Poxviridae	Orthopoxvirus	K4L	uORF	5UTR	75.0	-255	-30	ATA	5.32e-05	0.0012335969230769	199.6	ATAACCGTTCTAACTGCGATCGGTATAACTGTATTAATGCTTTTGATGGTAATTTCTGGCACCGCCATGATAGTCAAGGAGTTAAATCCTAATGATATATTCACAATGCAATCATTAAAGTTTAATCGAGCCGTAACGATTTTCAAATATATAGGACTCTTTATCTATATACCAGGAACGATAATTTTGTACGCTACGTACATCAAATCCCTATTAATGAAAAGTTAA
3861_ncRNA_1	3861	NC_007380	Influenza_A_virus_(A/Korea/426/1968(H2N2))	Orthomyxoviridae	Alphainfluenzavirus	NS1	iORF	CDS	6.0	49	67	ATG	9.6819e-05	0.0019606312082533	23.8	ATGTCCGAAAACAAGTTGTAG
3862_ncRNA_0	3862	NC_010277	Merkel_cell_polyomavirus	Polyomaviridae	Alphapolyomavirus	large_T_antigen	N_trunc	CDS	765.0	156	2451	ATG	0.00054214	0.0081844798502673	37.4	ATGGAATTGAACACCCTTTGGAGCAAATTCCAGCAAAATATCCACAAGCTCAGAAGTGACTTCTCTATGTTTGATGAGGTTGACGAGGCCCCTATATATGGGACCACTAAATTCAAAGAATGGTGGAGATCAGGAGGATTCAGCTTCGGGAAGGCATACGAATATGGGCCCAATCCACACGGGACCAACTCAAGATCCAGAAAGCCTTCCTCCAATGCATCCAGGGGAGCCCCCAGTGGAAGCTCACCACCCCACAGCCAGAGCTCTTCCTCTGGGTATGGGTCCTTCTCAGCGTCCCAGGCTTCAGACTCCCAGTCCAGAGGACCCGATATACCTCCCGAACACCATGAGGAACCCACCTCATCCTCTGGATCCAGTAGCAGAGAGGAGACCACCAAT…
3862_ncRNA_0	3862	NC_010277	Merkel_cell_polyomavirus	Polyomaviridae	Alphapolyomavirus	small_T_antigen	N_trunc	CDS	134.0	156	558	ATG	0.00054214	0.0081844798502673	37.4	ATGGAATTGAACACCCTTTGGAGCAAATTCCAGCAAAATATCCACAAGCTCAGAAGTGACTTCTCTATGTTTGATGAGGTCAGTACAAAATTTCCTTGGGAAGAATATGGAACTTTAAAGGATTATATGCAAAGTGGATATAATGCTAGATTTTGCAGAGGTCCTGGGTGCATGCTTAAGCAACTTAGAGATTCTAAGTGCGCTTGTATTAGCTGTAAGTTGTCTCGCCAGCATTGTAGTCTAAAAACTTTAAAGCAAAAAAACTGTCTGACGTGGGGAGAGTGTTTTTGCTATCAGTGCTTTATTCTTTGGTTTGGATTTCCTCCTACTTGGGAAAGTTTTGACTGGTGGCAAAAAACTTTAGAAGAAACTGACTACTGCTTACTGCATCTGCACCTT…
3869_ncRNA_0	3869	NC_027779	Human_papillomavirus	Papillomaviridae	unknown	E6	iORF	CDS	26.0	169	247	ATG	0.0017771	0.0204888923245015	70.9	ATGCTTGTTGTCGCAATTGTTGTCGCGTGTCTGCGAGGTTTGAGTTTGAGAATCATTACCAATGCTCTGTTCAATCTGTAA
3872_ncRNA_0	3872	NC_006260	Adeno-associated_virus_-_7	Parvoviridae	Dependoparvovirus	nonstructural_protein	N_ext	CDS	636.0	-39	1869	ATC	0.0040045	0.0376722935800267	96.4	ATCTCCATTTTGACCGCGAAATTTGAACGAGCAGCAGCCATGCCGGGTTTCTACGAGATCGTGATCAAGGTGCCGAGCGACCTGGACGAGCACCTGCCGGGCATTTCTGACTCGTTTGTGAACTGGGTGGCCGAGAAGGAATGGGAGCTGCCCCCGGATTCTGACATGGATCTGAATCTGATCGAGCAGGCACCCCTGACCGTGGCCGAGAAGCTGCAGCGCGACTTCCTGGTCCAATGGCGCCGCGTGAGTAAGGCCCCGGAGGCCCTGTTCTTTGTTCAGTTCGAGAAGGGCGAGAGCTACTTCCACCTTCACGTTCTGGTGGAGACCACGGGGGTCAAGTCCATGGTGCTAGGCCGCTTCCTGAGTCAGATTCGGGAGAAGCTGGTCCAGACCATC…
3878_ncRNA_0	3878	NC_013226	Mammalian_orthoreovirus_3	Reoviridae	Orthoreovirus	L2	iORF	CDS	14.0	154	196	ATG	0.0014741	0.0178405414969888	12.2	ATGAGATTGTCGCTGTTCAATTATTCAGACCATTGCAAGGTCTAG
3900_ncRNA_0	3900	MK059768	Human_oral-associated_vientovirus_EC	Redondoviridae	Redondoviruses	capsid_protein	iORF	CDS	200.0	13	613	ATG	0.00070655	0.0100532107552258	492.1	ATGCATCAAGAAAGAGAGTTTATCGTCGAAAAGCGCGTAAACCTTTTAGAAGGGTTCGTCGATATCGTGTTAAAGCACGTTCGACAGCTAAACGTTATTACAGGCTTAAGAGGGCTGCTAGGAATTATTCGAAAGTCAAGAAGATTAGAAGGGCTAAAAGGCAATATAAAACGATTTCTGGCAAAGGTGTTAAGAATAAATTGGCTAAGCTCACAATATCAGAATTTATTCAATTGCCTTATTATGATCTTATTAGACTTGCTTCTATGGTTTGTAGTAAAGTTACTCCAGTTGGTTATCCTCTTCCTGAGCAAGATGTTAAAAATTTCCACGATTTTTATATGTTCAAGTTTCTTTACAAACTGGGTGCTATATTACCTGAGAAGCTTTTTACTGCTT…
3900_ncRNA_0	3900	MK059768	Human_oral-associated_vientovirus_EC	Redondoviridae	Redondoviruses	ORF3	mORF	CDS	200.0	0	600	ATG	0.00070655	0.0100532107552258	492.1	ATGCATCAAGAAAGAGAGTTTATCGTCGAAAAGCGCGTAAACCTTTTAGAAGGGTTCGTCGATATCGTGTTAAAGCACGTTCGACAGCTAAACGTTATTACAGGCTTAAGAGGGCTGCTAGGAATTATTCGAAAGTCAAGAAGATTAGAAGGGCTAAAAGGCAATATAAAACGATTTCTGGCAAAGGTGTTAAGAATAAATTGGCTAAGCTCACAATATCAGAATTTATTCAATTGCCTTATTATGATCTTATTAGACTTGCTTCTATGGTTTGTAGTAAAGTTACTCCAGTTGGTTATCCTCTTCCTGAGCAAGATGTTAAAAATTTCCACGATTTTTATATGTTCAAGTTTCTTTACAAACTGGGTGCTATATTACCTGAGAAGCTTTTTACTGCTT…
3901_ncRNA_0	3901	MK059756	Human_lung-associated_brisavirus_MD	Redondoviridae	Redondoviruses	capsid_protein	iORF	CDS	200.0	13	613	ATG	0.00079431	0.0110067191272965	499.4	ATGCATCAAGAAAGAGAGTTTATCGTCGAAAAGCTCGTAAACCTATTAAAAGGTTTCGTCGATATCGTGTTAAAGCACGTTCGACAGCTAAACGTTATTACAGGCTTAAGAGGGCTGCTAGGAATTATTCGAAAGTCAAGAAGATTAGAAGGGCTAAAAGGCAATATAAAACGATTTCTGGCAAAGGTGTTAAGAATAAATTGGCTAAGCTCACAATATCAGAATTTATTCAATTGCCTTATTATGATCTTATTAGACTTGCTTCTATGGTTTGTAGTAAAGTTACTCCAGTTGGTTACCCTATTCCTGAGCAAGATGTACGAAATTTCCACGATTTTTATATGTCCAAGTTTCTTTACAAACTGGGTGCTATATTACCTGAGAAGCTTTTTACTGCTT…
3901_ncRNA_0	3901	MK059756	Human_lung-associated_brisavirus_MD	Redondoviridae	Redondoviruses	ORF3	mORF	CDS	200.0	0	600	ATG	0.00079431	0.0110067191272965	499.4	ATGCATCAAGAAAGAGAGTTTATCGTCGAAAAGCTCGTAAACCTATTAAAAGGTTTCGTCGATATCGTGTTAAAGCACGTTCGACAGCTAAACGTTATTACAGGCTTAAGAGGGCTGCTAGGAATTATTCGAAAGTCAAGAAGATTAGAAGGGCTAAAAGGCAATATAAAACGATTTCTGGCAAAGGTGTTAAGAATAAATTGGCTAAGCTCACAATATCAGAATTTATTCAATTGCCTTATTATGATCTTATTAGACTTGCTTCTATGGTTTGTAGTAAAGTTACTCCAGTTGGTTACCCTATTCCTGAGCAAGATGTACGAAATTTCCACGATTTTTATATGTCCAAGTTTCTTTACAAACTGGGTGCTATATTACCTGAGAAGCTTTTTACTGCTT…
3901_ncRNA_0	3901	MK059761	Human_lung-associated_vientovirus_DC	Redondoviridae	Redondoviruses	capsid_protein	iORF	CDS	200.0	13	613	ATG	0.00079431	0.0110067191272965	499.4	ATGCATCAAGAAAGAGAGTTTATCGTCGAAAAGCTCGTAAACCTATTAAAAGGTTTCGTCGATATCGTGTTAAAGCACGTTCGACAGCTAAACGTTATTACAGGCTTAAGAGGGCTGCTAGGAATTATTCGAAAGTCAAGAAGATTAGAAGGGCTAAAAGGCAATATAAAACGATTTCTGGCAAAGGTGTTAAGAATAAATTGGCTAAGCTCACAATATCAGAATTTATTCAATTGCCTTATTATGATCTTATTAGACTTGCTTCTATGGTTTGTAGTAAAGTTACTCCAGTTGGTTACCCTATTCCTGAGCAAGATGTACGAAATTTCCACGATTTTTATATGTCCAAGTTTCTTTACAAACTGGGTGCTATATTACCTGAGAAGCTTTTTACTGCTT…
3901_ncRNA_0	3901	MK059761	Human_lung-associated_vientovirus_DC	Redondoviridae	Redondoviruses	ORF3	mORF	CDS	200.0	0	600	ATG	0.00079431	0.0110067191272965	499.4	ATGCATCAAGAAAGAGAGTTTATCGTCGAAAAGCTCGTAAACCTATTAAAAGGTTTCGTCGATATCGTGTTAAAGCACGTTCGACAGCTAAACGTTATTACAGGCTTAAGAGGGCTGCTAGGAATTATTCGAAAGTCAAGAAGATTAGAAGGGCTAAAAGGCAATATAAAACGATTTCTGGCAAAGGTGTTAAGAATAAATTGGCTAAGCTCACAATATCAGAATTTATTCAATTGCCTTATTATGATCTTATTAGACTTGCTTCTATGGTTTGTAGTAAAGTTACTCCAGTTGGTTACCCTATTCCTGAGCAAGATGTACGAAATTTCCACGATTTTTATATGTCCAAGTTTCTTTACAAACTGGGTGCTATATTACCTGAGAAGCTTTTTACTGCTT…
3901_ncRNA_0	3901	MK059769	Human_oral-associated_vientovirus_LZ	Redondoviridae	Redondoviruses	capsid_protein	iORF	CDS	200.0	13	613	ATG	0.00079431	0.0110067191272965	499.4	ATGCATCAAGAAAGAGAGTTTATCGTCGAAAAGCTCGTAAACCTATTAAAAGGTTTCGTCGATATCGTGTTAAAGCACGTTCGACAGCTAAACGTTATTACAGGCTTAAGAGGGCTGCTAGGAATTATTCGAAAGTCAAGAAGATTAGAAGGGCTAAAAGGCAATATAAAACGATTTCTGGCAAAGGTGTTAAGAATAAATTGGCTAAGCTCACAATATCAGAATTTATTCAATTGCCTTATTATGATCTTATTAGACTTGCTTCTATGGTTTGTAGTAAAGTTACTCCAGTTGGTTACCCTATTCCTGAGAATGATGTTAAAAATTTCCACGATTTTTATATGTCCAAGTTTCTTTACAAACTGGGTGCTATATTACCTGAGAAGCTTTTTACTGCTT…
3901_ncRNA_0	3901	MK059769	Human_oral-associated_vientovirus_LZ	Redondoviridae	Redondoviruses	ORF3	mORF	CDS	200.0	0	600	ATG	0.00079431	0.0110067191272965	499.4	ATGCATCAAGAAAGAGAGTTTATCGTCGAAAAGCTCGTAAACCTATTAAAAGGTTTCGTCGATATCGTGTTAAAGCACGTTCGACAGCTAAACGTTATTACAGGCTTAAGAGGGCTGCTAGGAATTATTCGAAAGTCAAGAAGATTAGAAGGGCTAAAAGGCAATATAAAACGATTTCTGGCAAAGGTGTTAAGAATAAATTGGCTAAGCTCACAATATCAGAATTTATTCAATTGCCTTATTATGATCTTATTAGACTTGCTTCTATGGTTTGTAGTAAAGTTACTCCAGTTGGTTACCCTATTCCTGAGAATGATGTTAAAAATTTCCACGATTTTTATATGTCCAAGTTTCTTTACAAACTGGGTGCTATATTACCTGAGAAGCTTTTTACTGCTT…
3902_ncRNA_0	3902	MK059764	Human_lung-associated_vientovirus_JB	Redondoviridae	Redondoviruses	capsid_protein	iORF	CDS	200.0	13	613	ATG	0.001781	0.0205203336609336	468.3	ATGCATCAAGAAAGAGAGTTTATCGTCGAAAAGCTCGTAAACCTATTAAAAGGTTTCGTCGATATCGTGTTAAGGCTCGTTCAACAGCTAAACGTTATTACAGGCTTAAGAGGGCTGCTAGGAATTATTCGAAAGTTAAGAAGATTAGAAGGGCTAAAAGGCAATATAAAACGATTTCTGGCAAAGGTGTTAAGAATAAATTGGCTAAGCTTTCAATATCAGAATTTATTCAATTGCCTTATTATGACCTTATTAGACTTGCTTCTATGGTTTGTAGTAAAGTTACTCCAGTTGGTTACCATCTTCCTGAGAATGATGTTAAAAATTTCCACGATTTTTATATGTTCAAGTTTCTTTACAAACTGGGTGCTATATTACCTGAGAAGCTTTTTACTGCTT…
3902_ncRNA_0	3902	MK059764	Human_lung-associated_vientovirus_JB	Redondoviridae	Redondoviruses	ORF3	mORF	CDS	200.0	0	600	ATG	0.001781	0.0205203336609336	468.3	ATGCATCAAGAAAGAGAGTTTATCGTCGAAAAGCTCGTAAACCTATTAAAAGGTTTCGTCGATATCGTGTTAAGGCTCGTTCAACAGCTAAACGTTATTACAGGCTTAAGAGGGCTGCTAGGAATTATTCGAAAGTTAAGAAGATTAGAAGGGCTAAAAGGCAATATAAAACGATTTCTGGCAAAGGTGTTAAGAATAAATTGGCTAAGCTTTCAATATCAGAATTTATTCAATTGCCTTATTATGACCTTATTAGACTTGCTTCTATGGTTTGTAGTAAAGTTACTCCAGTTGGTTACCATCTTCCTGAGAATGATGTTAAAAATTTCCACGATTTTTATATGTTCAAGTTTCTTTACAAACTGGGTGCTATATTACCTGAGAAGCTTTTTACTGCTT…
3893_ncRNA_0	3893	MK059762	Human_lung-associated_vientovirus_ES	Redondoviridae	Redondoviruses	capsid_protein	iORF	CDS	200.0	13	613	ATG	0.0027828	0.0283184780135004	249.2	ATGCATCAAGAAAGAGAGTTTATCGTCGAAAAGCGCGGAAACCTATTAAAAGGTTTCGTCGATATCGTGTTAAAGCACGTTCGACAGCTAAACGTTATTACAGGCTTAAGAGGGCTGCTAGGAATTATTCGAAAGTCAAGAAGATTAGAAGGGCTAAAAGGCAATATAAAACGATTTCTGGCAAAGGTGTTAAGAATAAATTGGCTAAGCTCACAATATCAGAATTTATTCAATTGCCTTATTATGATCTTATTAGACTTGCTTCTATGGTTTGTAGTAAAGTTACTCCAGTTGGTTACCATCTTCCTGAGAATGATGTTAAAAATTTCCACGATTTTTATATGTCCAAGTTTCTTTACAAACTGGGTGCTATATTACCTGAGAAGCTTTTTACTGCTT…
3893_ncRNA_0	3893	MK059762	Human_lung-associated_vientovirus_ES	Redondoviridae	Redondoviruses	ORF3	mORF	CDS	200.0	0	600	ATG	0.0027828	0.0283184780135004	249.2	ATGCATCAAGAAAGAGAGTTTATCGTCGAAAAGCGCGGAAACCTATTAAAAGGTTTCGTCGATATCGTGTTAAAGCACGTTCGACAGCTAAACGTTATTACAGGCTTAAGAGGGCTGCTAGGAATTATTCGAAAGTCAAGAAGATTAGAAGGGCTAAAAGGCAATATAAAACGATTTCTGGCAAAGGTGTTAAGAATAAATTGGCTAAGCTCACAATATCAGAATTTATTCAATTGCCTTATTATGATCTTATTAGACTTGCTTCTATGGTTTGTAGTAAAGTTACTCCAGTTGGTTACCATCTTCCTGAGAATGATGTTAAAAATTTCCACGATTTTTATATGTCCAAGTTTCTTTACAAACTGGGTGCTATATTACCTGAGAAGCTTTTTACTGCTT…
3898_ncRNA_0	3898	MK059758	Human_oral-associated_brisavirus_YH	Redondoviridae	Redondoviruses	capsid_protein	iORF	CDS	200.0	13	613	ATG	0.0027828	0.0283184780135004	510.8	ATGCATCAAGAAAGAGAGTTTATCGTCGAAAAGCGCGGAAACCTATTAAAAGGTTTCGTCGATATCGTGTTAAAGCACGTTCGACAGCTAAACGTTATTACAGGCTTAAGAGGGCTGCTAGGAATTATTCGAAAGTCAAGAAGATTAGAAGGGCTAAAAGGCAATATAAAACGATTTCTGGCAAAGGTGTTAAGAATAAATTGGCTAAGCTCACAATATCAGAATTTATTCAATTGCCTTATTATGATCTTATTAGACTTGCTTCTATGGTTTGTAGTAAAGTTACTCCAGTTGGTTACCATCTTCCTGAGCAAGATGTTAAAAATTTCCACGATTTTTATATGTTCAAGTTTCTTTACAAACTGGGTGCTATATTACCTGAGAAGCTTTTTACTGCTT…
3898_ncRNA_0	3898	MK059758	Human_oral-associated_brisavirus_YH	Redondoviridae	Redondoviruses	ORF3	mORF	CDS	200.0	0	600	ATG	0.0027828	0.0283184780135004	510.8	ATGCATCAAGAAAGAGAGTTTATCGTCGAAAAGCGCGGAAACCTATTAAAAGGTTTCGTCGATATCGTGTTAAAGCACGTTCGACAGCTAAACGTTATTACAGGCTTAAGAGGGCTGCTAGGAATTATTCGAAAGTCAAGAAGATTAGAAGGGCTAAAAGGCAATATAAAACGATTTCTGGCAAAGGTGTTAAGAATAAATTGGCTAAGCTCACAATATCAGAATTTATTCAATTGCCTTATTATGATCTTATTAGACTTGCTTCTATGGTTTGTAGTAAAGTTACTCCAGTTGGTTACCATCTTCCTGAGCAAGATGTTAAAAATTTCCACGATTTTTATATGTTCAAGTTTCTTTACAAACTGGGTGCTATATTACCTGAGAAGCTTTTTACTGCTT…
3916_ncRNA_0	3916	MK059755	Human_lung-associated_brisavirus_II	Redondoviridae	Redondoviruses	capsid_protein	iORF	CDS	200.0	13	613	ATG	0.00079431	0.0110067191272965	443.7	ATGCATCAAGAAAGAGAGTTTATCGTCGAAAAGCTCGTAAACCTATTAAAAGGTTTCGTCGATATCGTGTTAAAGCACGTTCGACAGCTAAACGTTATTACAGGCTTAAGAGGGCTGCTAGGAATTATTCGAAAGTCAAGAAGATTAGAAGGGCTAAAAGGCAATATAAAACGATTTCTGGCAAAGGTGTTAAGAATAAATTGGCTAAGCTCACAATATCAGAATTTATTCAATTGCCTTATTATGATCTTATTAGACTTGCTTCTATGGTTTGTAGTAAAGTTACTCCAGTTGGTTACCATCTTCCTGAGCAAGATGTTAAAAATTTCCACGATTTTTATATGTTCAAGTTTCTTTACAAACTGGGTGCTATATTACCTGAGAAGCTTTTTACTGCTT…
3916_ncRNA_0	3916	MK059755	Human_lung-associated_brisavirus_II	Redondoviridae	Redondoviruses	ORF3	mORF	CDS	200.0	0	600	ATG	0.00079431	0.0110067191272965	443.7	ATGCATCAAGAAAGAGAGTTTATCGTCGAAAAGCTCGTAAACCTATTAAAAGGTTTCGTCGATATCGTGTTAAAGCACGTTCGACAGCTAAACGTTATTACAGGCTTAAGAGGGCTGCTAGGAATTATTCGAAAGTCAAGAAGATTAGAAGGGCTAAAAGGCAATATAAAACGATTTCTGGCAAAGGTGTTAAGAATAAATTGGCTAAGCTCACAATATCAGAATTTATTCAATTGCCTTATTATGATCTTATTAGACTTGCTTCTATGGTTTGTAGTAAAGTTACTCCAGTTGGTTACCATCTTCCTGAGCAAGATGTTAAAAATTTCCACGATTTTTATATGTTCAAGTTTCTTTACAAACTGGGTGCTATATTACCTGAGAAGCTTTTTACTGCTT…
3918_ncRNA_0	3918	MK059766	Human_lung-associated_vientovirus_LT	Redondoviridae	Redondoviruses	capsid_protein	mORF	CDS	530.0	0	1590	ATG	0.00076067	0.0106721394082446	454.6	ATGGCTAAGCGATATGCATCAAGAAAGAGAGTTTATCGTCGAAAAGTGCGTAAACCTATTAAAAGGTTTCGTCGATATCGTGCTAAGGCTCGTTCAACTGCTAAACGATATTTTAGGCTTAAGAGGGCTGCTAGGAATTATTCAAAAGTCAAGAAGATTAGAAGGGCTAAAAGGCAATATAAAACGATTTCTGGCAAAGGTGTTAAGAATAAATTGTCAAAGCTTTCAATATCAGAATTTATTCAATTGCCTTATTATGACCTTATTAGACTTGCTTCAATGGTTTGTGCTAGGCATTCTCCGACTGGTTATCCTCTTACTGAGCAAGTTATGCAATCTTTTGCTAATTTATATTCAGAACAATTTCTTTACAAATTGGGTGCTATACTTCCTGAGAAG…
3918_ncRNA_0	3918	MK059766	Human_lung-associated_vientovirus_LT	Redondoviridae	Redondoviruses	ORF3	ouORF	CDS	271.0	-13	803	ATG	0.00076067	0.0106721394082446	454.6	ATGGCTAAGCGATATGCATCAAGAAAGAGAGTTTATCGTCGAAAAGTGCGTAAACCTATTAAAAGGTTTCGTCGATATCGTGCTAAGGCTCGTTCAACTGCTAAACGATATTTTAGGCTTAAGAGGGCTGCTAGGAATTATTCAAAAGTCAAGAAGATTAGAAGGGCTAAAAGGCAATATAAAACGATTTCTGGCAAAGGTGTTAAGAATAAATTGTCAAAGCTTTCAATATCAGAATTTATTCAATTGCCTTATTATGACCTTATTAGACTTGCTTCAATGGTTTGTGCTAGGCATTCTCCGACTGGTTATCCTCTTACTGAGCAAGTTATGCAATCTTTTGCTAATTTATATTCAGAACAATTTCTTTACAAATTGGGTGCTATACTTCCTGAGAAG…
3950_ncRNA_0	3950	NC_001611	Variola_virus	Poxviridae	Orthopoxvirus	A30L	uORF	5UTR	8.0	-260	-236	ATG	0.00098863	0.0130650523442879	47.4	ATGTCAATGACACAATTTCTGATGTAA
3951_ncRNA_0	3951	NC_003310	Monkeypox_virus_Zaire-96-I-16	Poxviridae	Orthopoxvirus	A29L	uORF	5UTR	8.0	-260	-236	ATG	0.00027994	0.0047733445979797	47.4	ATGTCAATGACACAATTTCTGATGTAA
3959_ncRNA_0	3959	NC_003243	Australian_bat_lyssavirus	Rhabdoviridae	Lyssavirus	G	mORF	CDS	525.0	0	1575	ATG	0.0017583	0.0203465249794351	150.6	ATGCTCCTCCAAGTTATCCTCCTCGTGTCTCTGACGGCCATCTTACCGTGTACAGGGCAATTCCCTCTCTATGCAATACCAGACAAATTAGGCCCTTGGAGTCCGATAGACATTCATCATTTGAGCTGTCCAAACAATTTAATTGTTGAGGATGAAGGATGTACAAGCTTGTCAGGGTTCTCATATATGGAGTTGAAGGTCGGATTCATAACCACCATCAAGGTCAGCGGATTCACATGCACCGGAGTCGTGACCGAATCAGAGACTTATACTAACTTCTTTGGTTATGTCACTACCACTTTCAAGCGGAAACACTTTCGCCCTACCCCAGAGTCTTGTAGAAAAGCATACAACTGGAAGATTGCAGGTGACCCCAGATATGAGGAGTCCTTACACAAC…
3945_ncRNA_0	3945	NC_003663	Cowpox_virus	Poxviridae	Orthopoxvirus	CPXV194_CDS	uORF	5UTR	20.0	-212	-152	ATG	0.0020791	0.0228020213617463	9.6	ATGATAAAGAAAAAGATTGTTGGACATTGGATAATGGTCACGTGTTACCACGCAATTATATAA
3961_ncRNA_0	3961	NC_001716	Human_betaherpesvirus_7_(HHV-7)	Herpesviridae	Roseolovirus	U40	uORF	CDS	5.0	-37	-22	ATG	0.00097656	0.0129396499591836	165.9	ATGAGGAACCCTCCTTAA
3971_ncRNA_0	3971	NC_003663	Cowpox_virus	Poxviridae	Orthopoxvirus	CPXV038_CDS	uORF	5UTR	19.0	-88	-31	ATG	0.0017325	0.0201030973329667	24.1	ATGTTCATGAAGGAGTATCTTACGAAGTATTCGATGATTATTTTTAACAAAATAACATAA
3972_ncRNA_0	3972	NC_006998	Vaccinia_virus	Poxviridae	Orthopoxvirus	N2L	uORF	5UTR	19.0	-88	-31	ATG	0.0017325	0.0201030973329667	24.1	ATGTTCATGAAGGAGTATCTTACGAAGTATTCGATGATTATTTTTAACAAAATAACATAA
4012_ncRNA_0	4012	NC_006998	Vaccinia_virus	Poxviridae	Orthopoxvirus	A49R	uORF	5UTR	16.0	-232	-184	ATG	0.0052886	0.0465216836228287	27.4	ATGAAGATGTTACATTCCAACAAAAGGTATTACAAGAATATAAAAAAATGA
3980_ncRNA_0	3980	NC_001806	Human_alphaherpesvirus_1_(Herpes_simplex_virus_1)	Herpesviridae	Simplexvirus	US9	mORF	CDS	90.0	0	270	ATG	0.0050085	0.0445174214406065	89.3	ATGACGTCCCGGCTCTCCGATCCCAACTCCTCAGCGCGATCCGACATGTCCGTGCCGCTTTATCCCACGGCCTCGCCAGTTTCGGTCGAAGCCTACTACTCGGAAAGCGAAGACGAGGCGGCCAACGACTTCCTCGTACGCATGGGCCGCCAACAGTCGGTATTAAGGCGTCGACGCAGACGCACCCGCTGCGTCGGCATGGTGATCGCCTGTCTCCTCGTGGCCGTTCTGTCGGGCGGATTTGGGGCGCTCCTGATGTGGCTGCTCCGCTAA
4001_ncRNA_0	4001	NC_012959	Human_adenovirus_54	Adenoviridae	Mastadenovirus	29.3_kDa_protein	uORF	5UTR	15.0	-184	-139	ACG	0.0045667	0.0414638281841652	162.6	ACGAATCAAAAATTCCCTCAGCTACTGTGGCAATCGTGGTGGGAGTGA
4002_ncRNA_0	4002	NC_010956	Human_mastadenovirus_D	Adenoviridae	Mastadenovirus	E3	uORF	5UTR	21.0	-202	-139	ATG	1.7257e-06	6.033802104391052e-05	196.9	ATGCAGAAACTGATGAAAACGAATCAAAAATTCCCTCAGCTACTGTGGCAATCGTGGTGGGAGTGA
4007_ncRNA_0	4007	NC_006998	Vaccinia_virus	Poxviridae	Orthopoxvirus	F8L	iORF	CDS	12.0	82	118	ATG	0.0012745	0.0159272872371927	88.2	ATGAAGAAATTGCAAAATATGGACACTCATTTAACGTGA
4046_ncRNA_0	4046	NC_039199	Human_metapneumovirus_(HMPV)	Pneumoviridae	Metapneumovirus	SH	iORF	CDS	8.0	44	68	ATG	0.00077275	0.0107771300396563	34.0	ATGTACTCACCTCAAAAAAATAATTAA
3992_ncRNA_0	3992	NC_012959	Human_adenovirus_54	Adenoviridae	Mastadenovirus	13.6_kDa_protein	N_trunc	CDS	112.0	15	351	ATT	1.0213e-07	4.2716454509415265e-06	64.1	ATTATGAAAGTGGAGGGGGCGCTATGGGAGCTTTTCCACATGTGCGGAGTGGACTTACACCAACAATTTGTAGAAATAATCCAAGGCTGGAAAAATGAGAATTACCTGGGGATGGTGCAGGAATGTAACATGATGATTGATGAAATCGATGGAGGGCCGGCCTTTAATGTGATTCTTATGCTGGATGTACGCGTAGAGCCACTGCTTGAAGCCACAGTTGATCACCTTGAAAATAGAGTGGGTTTTGACCTGGCTGTATGTTTTCACCAACACAGCGGCGGTGAACGCTGTCACCTGCGTGACTTGCACTTTATCGTCCTTCGAGACCGTTTGGAATAA
4022_ncRNA_0	4022	NC_006998	Vaccinia_virus	Poxviridae	Orthopoxvirus	D12L	uORF	CDS	5.0	-48	-33	ATG	0.0054766	0.0475660574603827	136.9	ATGGGAGATAATAACTAA
4023_ncRNA_0	4023	NC_003310	Monkeypox_virus_Zaire-96-I-16	Poxviridae	Orthopoxvirus	E12L	uORF	CDS	5.0	-48	-33	ATG	0.0054766	0.0475660574603827	136.9	ATGGGAGATAATAACTAA
4024_ncRNA_0	4024	NC_003663	Cowpox_virus	Poxviridae	Orthopoxvirus	CPXV129_CDS	uORF	CDS	5.0	-48	-33	ATG	0.0054766	0.0475660574603827	136.9	ATGGGAGATAATAACTAA
4033_ncRNA_0	4033	NC_001348	Human_alphaherpesvirus_3_(HHV-3)	Herpesviridae	Varicellovirus	ORF52	uORF	5UTR	35.0	-212	-107	ATG	0.0027155	0.027815420145631	38.8	ATGCACTTGGCCCCGCATGCCGAAGCCATGCTACAATTAGCGCTATCGGAACTGTCCCCGGGATCGTGGCCGCGGATAAACGGGGCGGTAAATTTTGAAAGTTTATAA
4034_ncRNA_0	4034	NC_004718	Severe_acute_respiratory_syndrome-related_coronavirus	Coronaviridae	Betacoronavirus	S	iORF	CDS	13.0	70	109	ATG	0.00098912	0.0130650523442879	94.8	ATGTTCAAGCTCCTAATTACACTCAACATACTTCATCTATGA
4038_ncRNA_1	4038	NC_006273	Human_betaherpesvirus_5_(HHV-5_HCMV)	Herpesviridae	Cytomegalovirus	US29	uORF	CDS	5.0	-39	-24	ATG	0.00017114	0.0031674626918018	58.8	ATGGGGAAAAAGACGTAG
4072_ncRNA_1	4072	NC_038294	Betacoronavirus_England_1	Coronaviridae	Betacoronavirus	M	iORF	CDS	7.0	106	127	ATG	0.00025528	0.0044080714238952	27.8	ATGGATACCCATCCCGTAGTATGA
4072_ncRNA_1	4072	NC_019843	Middle_East_respiratory_syndrome-related_coronavirus_(MERS-CoV)	Coronaviridae	Betacoronavirus	M	iORF	CDS	7.0	106	127	ATG	0.00025528	0.0044080714238952	27.8	ATGGATACCCATCCCGTAGTATGA
4076_ncRNA_0	4076	NC_003663	Cowpox_virus	Poxviridae	Orthopoxvirus	VGF	mORF	CDS	139.0	0	417	ATG	0.0044295	0.0405408282368249	134.1	ATGTCGATGAAATATCTGATGTTGTTGTTCGCTGCTATGATAATCAGATCATTCGCCGATAGTGGTAACGCTATCGAAACGACATCGCCAGAAATTACAAACGCTACAACAGATATTCCAGCTATCAGATTATGCGGTCCAGAGGGAGATGGATATTGTTTACACGGTGACTGTATCCACGCTAGAGATATCGACGGTATGTATTGTAGATGCTTTCATGGTTATATTGGTATTAGATGTCAGCATATAGTATTAGTAGACTATCAACGTTCAGAAAAACCAGACACTACAACATCATATATCCCATCTCCAGGTATTGTGCTTGTATTAGTAGGCATTATTATTACGTGTTGTCTATTATCTGTTTATAGGTTCACTCGAAGAACTAAACTACCTCTA…
4116_ncRNA_0	4116	NC_001547	Sindbis_virus	Togaviridae	Alphavirus	hypothetical_protein	N_ext	CDS	1898.0	-6	5688	ATC	0.00057428	0.0085097487921348	107.4	ATCACAATGGAGAAGCCAGTAGTAAACGTAGACGTAGACCCCCAGAGTCCGTTTGTCGTGCAACTGCAAAAAAGCTTCCCGCAATTTGAGGTAGTAGCACAGCAGGTCACTCCAAATGACCATGCTAATGCCAGAGCATTTTCGCATCTGGCCAGTAAACTAATCGAGCTGGAGGTTCCTACCACAGCGACGATCTTGGACATAGGCAGCGCACCGGCTCGTAGAATGTTTTCCGAGCACCAGTATCATTGTGTCTGCCCCATGCGTAGTCCAGAAGACCCGGACCGCATGATGAAATACGCCAGTAAACTGGCGGAAAAAGCGTGCAAGATTACAAACAAGAACTTGCATGAGAAGATTAAGGATCTCCGGACCGTACTTGATACGCCGGATGCTGAA…
4116_ncRNA_0	4116	NC_001547	Sindbis_virus	Togaviridae	Alphavirus	hypothetical_protein	N_ext	CDS	1898.0	-6	5688	ATC	0.00057428	0.0085097487921348	107.4	ATCACAATGGAGAAGCCAGTAGTAAACGTAGACGTAGACCCCCAGAGTCCGTTTGTCGTGCAACTGCAAAAAAGCTTCCCGCAATTTGAGGTAGTAGCACAGCAGGTCACTCCAAATGACCATGCTAATGCCAGAGCATTTTCGCATCTGGCCAGTAAACTAATCGAGCTGGAGGTTCCTACCACAGCGACGATCTTGGACATAGGCAGCGCACCGGCTCGTAGAATGTTTTCCGAGCACCAGTATCATTGTGTCTGCCCCATGCGTAGTCCAGAAGACCCGGACCGCATGATGAAATACGCCAGTAAACTGGCGGAAAAAGCGTGCAAGATTACAAACAAGAACTTGCATGAGAAGATTAAGGATCTCCGGACCGTACTTGATACGCCGGATGCTGAA…
4130_ncRNA_0	4130	NC_001357	Alphapapillomavirus_7	Papillomaviridae	Alphapapillomavirus	E2	iORF	CDS	7.0	67	88	ATG	4.812e-06	0.0001530339291635	27.2	ATGAAAATGACAGTAAAGACATAG
4173_ncRNA_0	4173	NC_002642	Yaba-like_disease_virus	Poxviridae	Yatapoxvirus	30L	iORF	CDS	9.0	83	110	ATG	0.00063404	0.0091354578627517	18.9	ATGCAAAAGTTTAGGCAAAACTGTAATTGA
4177_ncRNA_0	4177	NC_003663	Cowpox_virus	Poxviridae	Orthopoxvirus	CPXV059_CDS	uORF	5UTR	63.0	-234	-45	ATT	2.1362e-11	1.151365420178799e-09	74.8	ATTAACTTTAACAACTCTAGTATAATTTCGTTGTTCTATACATTTGCCATTAGTTATTGCAGAGCATTCATTTACTCAATCATGGAAACCATAGATCAAATGTATATATCTCAGTTCAGTTATAAAGAATTGTACATTAGTAGCTCGTATAAAGATATTAATGAATCCATGAGTCAGATGGTAAAATTATAA
4178_ncRNA_0	4178	NC_006998	Vaccinia_virus	Poxviridae	Orthopoxvirus	F11L	uORF	5UTR	55.0	-210	-45	ATT	3.5052e-05	0.0008696440352733	89.3	ATTTCGTTGTTCTATACATTTGCCATTAGTTATTGCCGAGCATTCATTTACTCAATTATGGAAACCATAGATCCGGTGTATATATCTCAGTTCAGTTATAAAGAATTATACGTTAGTAGCTCTTATAAAGATATTAATGAATCCATGAGTCAGATGGTAAAATTATAA
4182_ncRNA_0	4182	NC_003663	Cowpox_virus	Poxviridae	Orthopoxvirus	CPXV051A_CDS	iORF	CDS	11.0	76	109	ATG	8.2173e-06	0.0002473512800285	36.4	ATGCGAAATCGCAGTGCAGACCCTCGTCTCTACTAA
4186_ncRNA_0	4186	NC_001716	Human_betaherpesvirus_7_(HHV-7)	Herpesviridae	Roseolovirus	U35	mORF	CDS	104.0	0	312	ATG	0.00086331	0.0117073935154241	147.4	ATGTCTAACGACAATGCCAAAACAGATATAGAAATTCTTTATGAACAATTATCTTCCCGAGTTGAAATTGAAATAGCTTTTCTCCCTATGTTACCAAAACTGTACGATATAATGCTGCCTTCATTAGATGCCCGACTACATTTTATTAATGTTGGATACAGACACTTAACCTATTTAAAATATTTACATCACAGAGCAAATCAATGCAGTCACTCGGAGATTATCAAAAAAAAAATCAAACTACTCACTTCAATTTTATCGAAACTGTTAAATGTGAATGGAATTTTAGAACATCAGGAATATTTAAATACATAA
4157_ncRNA_0	4157	NC_002728	Nipah_henipavirus	Paramyxoviridae	Henipavirus	G	mORF	CDS	602.0	0	1806	ATG	1.3602e-07	5.579358678328474e-06	97.2	ATGCCGGCAGAAAACAAGAAAGTTAGATTCGAAAATACTACTTCAGACAAAGGGAAAATTCCTAGTAAAGTTATTAAGAGCTACTACGGAACCATGGACATTAAGAAAATAAATGAAGGATTATTGGACAGCAAAATATTAAGTGCTTTCAACACAGTAATAGCATTGCTTGGATCTATCGTGATCATAGTGATGAATATAATGATCATCCAAAATTACACAAGATCAACAGACAATCAGGCCGTGATCAAAGATGCGTTGCAGGGTATCCAACAGCAGATCAAAGGGCTTGCTGACAAAATCGGCACAGAGATAGGGCCCAAAGTATCACTGATTGACACATCCAGTACCATTACTATCCCAGCTAACATTGGGCTGTTAGGTTCAAAGATCAGCCAG…
4163_ncRNA_0	4163	NC_002642	Yaba-like_disease_virus	Poxviridae	Yatapoxvirus	20L	uORF	5UTR	9.0	-160	-133	ATG	0.0010424	0.0135880019753086	36.3	ATGGTCTTACGTAATAAATTTTTTAAATGA
4165_ncRNA_0	4165	NC_001716	Human_betaherpesvirus_7_(HHV-7)	Herpesviridae	Roseolovirus	U15	uORF	5UTR	11.0	-221	-188	AAG	0.0035286	0.0342173660845588	41.2	AAGACGAAATTTAACCCGGTCAAAATGTGCCAATAA
4206_ncRNA_0	4206	NC_014373	Bundibugyo_ebolavirus	Filoviridae	Ebolavirus	VP35	mORF	CDS	341.0	0	1023	ATG	0.00019763	0.0035749598199742	76.5	ATGACCTCTAACAGAGCAAGGGTGACTTACAACCCACCACCAACAACCACAGGCACACGATCGTGTGGGCCGGAACTTTCCGGGTGGATCTCTGAGCAATTGATGACAGGCAAGATTCCGATTACCGATATCTTCAATGAAATTGAAACCTTACCTAGTATAAGTCCCTCGATCCACTCCAAAATCAAAACCCCAAGTGTTCAAACACGCAGTGTCCAGACCCAAACTGACCCAAATTGTAATCATGATTTTGCAGAGGTTGTGAAAATGCTAACATCTCTAACCCTTGTCGTACAAAAACAAACCCTTGCAACTGAATCACTTGAGCAACGCATTACTGACCTGGAAGGTAGCCTGAAACCAGTGTCTGAGATCACCAAGATTGTTTCTGCACTAAAT…
4214_ncRNA_0	4214	NC_007605	Human_gammaherpesvirus_4_(Epstein-Barr_virus)	Herpesviridae	Lymphocryptovirus	BGLF5	ouORF	5UTR	83.0	-235	14	TTG	5.1494e-05	0.0012046284855875	55.6	TTGGAGGTGCTGTCGCAGATGTGGAACCTGAACTTAGACATGGGCCTGACCTCGTGTGGCGAGAGTCCGTGCGTGGATGTCACGGCGGAGCATATGAGTCAATTCTTGCAGTGGTGCCGGAGCCTTAAAAAGAGGTTCAAGGAGAGCTACTTCTTCAACTGTCGCCCACGGTTTGAGCACCCTCATCTTCCAGGTCTGGTAGCTGAACTCTTGGCAGACGACTTCTTTGGTCCAGATGGCCGACGTGGATGA
4214_ncRNA_0	4214	NC_009334	Human_herpesvirus_4_type_2_(Epstein-Barr_virus_type_2)	Herpesviridae	Lymphocryptovirus	BGLF5	ouORF	5UTR	83.0	-235	14	TTG	5.1494e-05	0.0012046284855875	55.6	TTGGAGGTGCTGTCGCAGATGTGGAACCTGAACTTAGACATGGGCCTGACCTCGTGTGGCGAGAGTCCGTGCGTGGATGTCACGGCGGAGCATATGAGTCAATTCTTGCAGTGGTGCCGGAGCCTTAAAAAGAGGTTCAAGGAGAGCTACTTCTTCAACTGTCGCCCACGGTTTGAGCACCCTCATCTTCCAGGTCTGGTAGCTGAACTCTTGGCAGACGACTTCTTTGGTCCAGATGGCCGACGTGGATGA
4214_ncRNA_0	4214	KF373730	Human_gammaherpesvirus_4_(Epstein-Barr_virus)	Herpesviridae	Lymphocryptovirus	BGLF5	ouORF	5UTR	83.0	-235	14	TTG	5.1494e-05	0.0012046284855875	55.6	TTGGAGGTGCTGTCGCAGATGTGGAACCTGAACTTAGACATGGGCCTGACCTCGTGTGGCGAGAGTCCGTGCGTGGATGTCACGGCGGAGCATATGAGTCAATTCTTGCAGTGGTGCCGGAGCCTTAAAAAGAGGTTCAAGGAGAGCTACTTCTTCAACTGTCGCCCACGGTTTGAGCACCCTCATCTTCCAGGTCTGGTAGCTGAACTCTTGGCAGACGACTTCTTTGGTCCAGATGGCCGACGTGGATGA
4289_ncRNA_0	4289	MK059756	Human_lung-associated_brisavirus_MD	Redondoviridae	Redondoviruses	replication-associated_protein	iORF	CDS	12.0	58	94	ATG	0.0052838	0.0465216836228287	64.9	ATGACCCAGAAGACACCATTGACACGCCCACAAACCTAG
4293_ncRNA_0	4293	NC_001560	Vesicular_stomatitis_Indiana_virus	Rhabdoviridae	Vesiculovirus	protein_C'	mORF	CDS	67.0	0	201	ATG	0.00020993	0.0037508322861981	90.3	ATGAGATCGAAGCACAACGAGCTGAAAAGTCCAATTATGAGTTGTTCCAAGAGGATGGAGTGGAAGAGCATACTAAGCCCTCTTATTTTCAGGCAGCAGATGATTCTGACACAGAATCTGAACCAGAAATTGAAGACAATCAAGGTTTGTATGCACAGGATCCAGAAGCTGAGCAAGTTGAAGGCTTTATACAGGGGCCTTTAG
4298_ncRNA_0	4298	NC_001611	Variola_virus	Poxviridae	Orthopoxvirus	A50L	iORF	CDS	10.0	76	106	ATG	6.2986e-05	0.0014166561619605	47.2	ATGTTCAAGAAATCAGAGTTATCAATGTCGTAG
4327_ncRNA_0	4327	MK059762	Human_lung-associated_vientovirus_ES	Redondoviridae	Redondoviruses	replication-associated_protein	mORF	CDS	347.0	0	1041	ATG	0.00018864	0.0034388705313174	103.4	ATGTCACTACGTTTAGACTGTGTAAATTTGCTATTAACGTATAACGACCCAGAAGGAAAGATCTTTGGTGATATGAGCCTCTTAGACCAACTAATTGAGAATTTCAAAGAGTATGAACCAATATACGGAGTATCCTGTAAAGAGAAAGCACCCACCACGGGAATGACTCATTACCATGTCTATATCAAATTAAAAAAAAGATGTCAAAAAAAAGATGGAAGAAGCTTGCTAATAGTAGAAACAATAAGACCAAATATTGAAAGGGTACGAAACAACATCAAAGCTATAATTAAGTATGTTAAGAAAGGTGGTTATTACGCAGAATATGGAACATGTCCGGTTGAGTTAAAGGATACTAAGATCAGTAATATTGATAAAGCTAATATAATGATAAATGGT…
4327_ncRNA_0	4327	MK059765	Human_lung-associated_vientovirus_JY	Redondoviridae	Redondoviruses	replication-associated_protein	mORF	CDS	347.0	0	1041	ATG	0.00018864	0.0034388705313174	103.4	ATGTCACTACGTTTAGACTGTGTAAATTTGCTATTAACGTATAACGACCCAGAAGGAAAGATCTTTGGTGATATGAGCCTCTTAGACCAACTAATTGAGAATTTCAAAGAGTATGAACCAATATACGGAGTATCCTGTAAAGAGAAAGCACCCACCACGGGAATGACTCATTATCATGTCTATATCAAATTAAAAAGAAGATGTCAAAAAAAAGATGGAAGAAGCTTGCTAATAGTAGAAACAATAAGACCAAATATTGAAAGGGTACGAAACAACATCAAAGCTATAATTAAGTATGTTAAGAAAGGTGGTTATTACGCAGAATATGGAACATGTCCGGTTGAGTTAAATGATACTAAGATCAGTAAAATTGATAAAGCTAATGTAATGATAAATGGT…
4328_ncRNA_0	4328	MK059764	Human_lung-associated_vientovirus_JB	Redondoviridae	Redondoviruses	replication-associated_protein	mORF	CDS	347.0	0	1041	ATG	0.0038048	0.0360912945830523	89.1	ATGTCACTACGTTTAGACTGTGTAAATTTGCTATTGACTTACAACGACCCTGAAGGGAAAATCTTTGGTGATATGAGCCTCTTAGACCAACTAATTGAGAATTTCAAAGAGTATGAACCAATATACGGAGTATCCTGTAAAGAGAAAGCACCCACCACGGGAATGACTCATTATCATGTCTATATCAAACTAAAAAGAAGATGTCAAAAAAAAGATGGAAGAAGCTTGCTAATAGTAGAAACAATAAGACCAAATATTGAAAGGGTACGAAACAACATCAAAGCTGTAATTAAGTATGTTAAGAAAGGTGGTTATTACGCAGAATATGGAACATGTCCGGTTGAGTTAAAGGATACTAAGATCAGTAAAATTGATAAAGCTAATGTAATGATAAATGGT…
4333_ncRNA_3	4333	NC_000898	Human_betaherpesvirus_6B_(HHV-6B)	Herpesviridae	Roseolovirus	U22	iORF	CDS	12.0	85	121	ATT	0.0023509	0.0248342132165206	14.6	ATTCAGTTTTTATCGGAACACATAGTGAAACGGAGTTAA
4350_ncRNA_1	4350	NC_006383	Small_ruminant_morbillivirus	Paramyxoviridae	Morbillivirus	L	iORF	CDS	23.0	112	181	ATG	0.00019616	0.0035524995452595	50.9	ATGTTCTTGAAGACCAGACCCTTGTCAAGAATATTAGGTATAGACTGGGGTGCGGTTTTTCAAATCAAATGA
4356_ncRNA_0	4356	NC_003663	Cowpox_virus	Poxviridae	Orthopoxvirus	CPXV199_CDS	iORF	CDS	7.0	59	80	ATG	6.1035e-05	0.0013826081964573	32.5	ATGTACTGTACCCACTATGAATAA
4383_ncRNA_0	4383	NC_001611	Variola_virus	Poxviridae	Orthopoxvirus	L3R	uORF	5UTR	48.0	-212	-68	ATG	0.0014943	0.0180642934975651	72.1	ATGGTGGTAAAACTAACTGCAGTGTGTATGAAATGCTTTAAGGAGGCGTCCTTTTCTAAACGATTAGGTACAGAAACCAAGATAGAAATAATAGGAGGAATTGATATGTATCAATCGGTGTGTAGAAAGTGTTACATCGACTCATAA
4384_ncRNA_0	4384	NC_006998	Vaccinia_virus	Poxviridae	Orthopoxvirus	J3R	uORF	5UTR	48.0	-212	-68	ATG	1.5165e-05	0.000423275181758	73.0	ATGGTGGTAAAACTAACTGCTGTGTGTATGAAATGCTTTAAGGAGGCTTCCTTTTCTAAACGATTGGGTGAGGAAACCGAGATAGAAATAATAGGAGGTAATGATATGTATCAATCGGTGTGTAGAAAGTGTTACATCGACTCATAA
4385_ncRNA_0	4385	NC_003310	Monkeypox_virus_Zaire-96-I-16	Poxviridae	Orthopoxvirus	L3R	uORF	5UTR	48.0	-212	-68	ATG	4.5203e-06	0.0001449587390577	78.6	ATGGTGGTAAAACTAACTGCAGTGTGTATGAAATGCTTTAAGGAGGCTTCCTTTTCTAAACGATTAGGTGCAGAAACCGAGATAGAAATAATAGGAGGTAATGATATGTATCAATCTGTGTGTAGAAAGTGTTACATCGACTCATAA
4392_ncRNA_0	4392	NC_029646	Norwalk-like_virus	Caliciviridae	Norovirus	ORF3	uORF	5UTR	19.0	-255	-198	ATG	0.003423	0.0334392236111111	82.1	ATGGATCCAACATCTTTACCAAGAGTCGGCCCCCTCACAATCAGATGTAGCACTGATTAG
4392_ncRNA_0	4392	NC_029646	Norwalk-like_virus	Caliciviridae	Norovirus	ORF3	uORF	5UTR	19.0	-255	-198	ATG	0.003423	0.0334392236111111	82.1	ATGGATCCAACATCTTTACCAAGAGTCGGCCCCCTCACAATCAGATGTAGCACTGATTAG
4395_ncRNA_1	4395	NC_002642	Yaba-like_disease_virus	Poxviridae	Yatapoxvirus	93L	uORF	CDS	4.0	-53	-41	ATG	0.0021085	0.0229160229204223	23.0	ATGAACCTTATATAA
4415_ncRNA_0	4415	NC_001352	Alphapapillomavirus_4	Papillomaviridae	Alphapapillomavirus	E7	iORF	CDS	16.0	73	121	ATT	0.00023209	0.0040862170129328	10.0	ATTGCGACGAGCAATTTGACAGCTCAGAAGAAGAGAATAACCATCAACTGA
4418_ncRNA_0	4418	NC_001352	Alphapapillomavirus_4	Papillomaviridae	Alphapapillomavirus	E1	uORF	5UTR	16.0	-210	-162	ATT	0.00023209	0.0040862170129328	9.9	ATTGCGACGAGCAATTTGACAGCTCAGAAGAAGAGAATAACCATCAACTGA
4447_ncRNA_0	4447	NC_003663	Cowpox_virus	Poxviridae	Orthopoxvirus	CPXV144_CDS	uORF	5UTR	63.0	-215	-26	ATC	1.9041e-08	8.585131217948718e-07	164.8	ATCGGTATTTGTGTAGCAGTTACCGTTGCCATCCTATACGCGATGTATAATAAGATCAAGAACTCACAAAATCCGAATCCAAGTCCGAATTTAAATTCGCCTCCTCCAGAAACAAGAAATACCAAGTTTGTAAATAATCTGGAAAAGGATCATATTAGTTCATTGTATAATCTAGTTAAATCTTCAGCATAA
4448_ncRNA_0	4448	NC_006998	Vaccinia_virus	Poxviridae	Orthopoxvirus	A12L	uORF	5UTR	70.0	-236	-26	ATG	1.534e-08	6.961061075268817e-07	158.7	ATGATTGGTATTCTTTTGTTGATCGGTATTTGTGTAGCAGTTACCGTCGCCATCCTATACTCGATGTATAATAAGATCAAGAACTCACAAAATCCGAATCCAAGTCCGAATTTAAATTCGCCTCCTCCAGAACCAAAAAATACCAAGTTTGTAAATAATCTGGAAAAGGATCATATTAGTTCATTGTATAATCTAGTTAAATCTTCTGTATAA
4251_ncRNA_1	4251	NC_001664	Human_betaherpesvirus_6A	Herpesviridae	Roseolovirus	U29	iORF	CDS	4.0	79	91	ATG	0.0021085	0.0229160229204223	10.6	ATGAGGGAACCTTAA
4268_ncRNA_0	4268	NC_039195	Avian_avulavirus_8_(APMV-8)	Paramyxoviridae	Avulavirus	F	uORF	5UTR	9.0	-242	-215	ATG	0.0056287	0.0485275582022472	19.3	ATGAACTGCCCAGACTCCACTTTAACCTAG
4483_ncRNA_0	4483	NC_001545	Rubella_virus	Togaviridae	Rubivirus	non-structural_polyprotein	ouORF	CDS	17.0	-38	13	ATG	0.0034685	0.0337353392486748	30.8	ATGGAAGCTATCGGACCTCGCTTAGGACTCCCATTCCCATGGAGAAACTCCTAG
4462_ncRNA_0	4462	NC_001796	Human_respirovirus_3	Paramyxoviridae	Respirovirus	large_protein	uORF	CDS	6.0	-50	-32	ATG	9.6819e-05	0.0019606312082533	78.2	ATGGACAAAAGGAAAATATAA
4462_ncRNA_1	4462	NC_001796	Human_respirovirus_3	Paramyxoviridae	Respirovirus	large_protein	N_trunc	CDS	2198.0	105	6699	ATG	0.0047644	0.0428119332624867	62.1	ATGAGTCTACCTCAGCCTTATGATATGGATGACGACTCAATACTAGTTATCACTAGACAGAAAATAAAACTCAATAAATTAGATAAAAGACAACGATCTATTAGAAGATTAAAATTAATATTAACTGAGAAAGTGAATGACTTAGGAAAATACACATTTATCAGATATCCAGAAATGTCAAAAGAAATGTTCAAATTATATATACCTGGTATTAACAGTAAAGTGACTGAATTATTACTTAAAGCAGATAGAACATATAGTCAAATGACTGATGGATTAAGAGATCTATGGATTAACGTGCTATCAAAATTAGCCTCAAAAAATGATGGAAGCAATTATGATCTTAATGAAGAAATTAATAATATATCAAAAGTTCACACAACTTATAAATCAGATAAA…
4500_ncRNA_0	4500	NC_003663	Cowpox_virus	Poxviridae	Orthopoxvirus	CPXV217_CDS	N_trunc	CDS	353.0	57	1116	ATC	0.0011563	0.0148097640667678	56.5	ATCTTTAAAGAACTAATCTTAAAACACACGGATGAAAATGTTTTGATTTCTCCAGTTTCCATTTTATCTACTTTATCTATTCTGAATCATGGAGCAGCTGGTTCTACGGCTGAACAACTATCAAAATATATAGAGAATAAGAATACACCAAAGGATGACAAGGATGACAATAATGACATGGACGTAGATATTCCATATTGTGCGACACTAGCTACCGCAAATAAAATATACTGTAGCGATAGTATCGAGTTCCACGCCTCCTTCCTACAAAAAATAAAAGACGATTTTCAAACTGTAAACTTTAATAATGCTAACCAAACAAAGGAACTAATCAATGAATGGGTTAAGACGATGACAAATGGTAAAATTAATTCCTTATTGACTACTCCACTGCCCATT…
4503_ncRNA_0	4503	NC_038270	Simian_Agent_10_(SA10)	Paramyxoviridae	Respirovirus	M	uORF	5UTR	6.0	-216	-198	ATG	0.0049044	0.0437210580481622	9.0	ATGAAGAAGTATCTGAATTAA
4498_ncRNA_0	4498	NC_003310	Monkeypox_virus_Zaire-96-I-16	Poxviridae	Orthopoxvirus	G8L	iORF	CDS	12.0	47	83	ATG	0.0019143	0.0218226063209076	36.0	ATGTATAGTGCAATCTGTATTGAGAGATATATCTATTAA
4652_ncRNA_1	4652	NC_003663	Cowpox_virus	Poxviridae	Orthopoxvirus	CPXV203_CDS	uORF	5UTR	35.0	-248	-143	ATG	6.0585e-05	0.0013826081964573	79.5	ATGTATATACATGCGCAATTAGATCCAAAGAAGATGTTCCCAATTTCAAGGACAAAATGGCCAGAGTTATCAAGAGAAAATTTAATAAACAGTCTCAATCTTATTTGA
4658_ncRNA_0	4658	NC_006998	Vaccinia_virus	Poxviridae	Orthopoxvirus	G7L	ouORF	5UTR	72.0	-179	37	ATG	0.0020639	0.0227770066059818	49.1	ATGGCCCAAATGTTTACAGATCCGCCCAAGGCGGCAAAAATATACATTAACTCATCCGTCGAGTCTACATTTATAGATACTTCTTCACTGAACTCTGAAAAATATGCCACAATTTGGCGCAGTTTATCGATTTTTATACGGATGCTCATTTTAAATTTTTGTAAATTATTTAAAGTTAAATGGCTGCAGAACAGCGTCGTTCTACAATTTTTGACATAG
4660_ncRNA_0	4660	NC_003663	Cowpox_virus	Poxviridae	Orthopoxvirus	CPXV095_CDS	uORF	5UTR	6.0	-224	-206	ATG	0.000729	0.0102962710843373	42.1	ATGTTTTCGGCTCCACGGTAG
4676_ncRNA_0	4676	NC_001664	Human_betaherpesvirus_6A	Herpesviridae	Roseolovirus	U59	uORF	5UTR	11.0	-223	-190	ATG	0.0030558	0.0306142303346783	64.9	ATGTTCCGAAAATCATTGCTAGGCAGAAGAAAATGA
4677_ncRNA_0	4677	NC_000898	Human_betaherpesvirus_6B_(HHV-6B)	Herpesviridae	Roseolovirus	U59	uORF	5UTR	11.0	-223	-190	ATG	0.0014528	0.0176485508347725	64.9	ATGTTCCGAAAATCATTGCTAGGCAGAAGAAAATGA
4632_ncRNA_0	4632	NC_001348	Human_alphaherpesvirus_3_(HHV-3)	Herpesviridae	Varicellovirus	ORF33	uORF	5UTR	6.0	-247	-229	ATG	0.00034717	0.0057142232215288	121.0	ATGTTACATCCCTACCCATAG
4700_ncRNA_0	4700	NC_004162	Chikungunya_virus	Togaviridae	Alphavirus	structural_polyprotein	mORF	CDS	1248.0	0	3744	ATG	0.0034612	0.0337353392486748	48.8	ATGGAGTTCATCCCAACCCAAACTTTTTACAACAGGAGGTACCAGCCTCGACCCTGGACTCCGCGCCCTACTATCCAAGTCATCAGGCCCAGACCGCGCCCGCAGAGGCAAGCTGGGCAACTTGCCCAGCTGATCTCAGCAGTTAATAAACTGACAATGCGCGCGGTACCCCAACAGAAGCCACGCAAGAATCGGAAGAATAAGAAGCAAAAGCAAAAGCAGCAGGCGCCACAAAACAACACAAACCAAAAGAAGCAGCCACCTAAAAAGAAACCAGCTCAAAAGAAAAAGAAGCCGGGCCGCAGAGAGAGGATGTGCATGAAAATCGAAAATGACTGTATTTTCGAAGTCAAGCACGAAGGTAAGGTAACAGGTTACGCGTGCTTGGTGGGGGACAAA…
4723_ncRNA_0	4723	NC_009333	Human_gammaherpesvirus_8_(Kaposi's_sarcoma-associated_herpesvirus)	Herpesviridae	Rhadinovirus	ORF70	mORF	CDS	337.0	0	1011	ATG	0.00013513	0.0026206705693296	103.3	ATGTTTCCGTTTGTACCTTTAAGCTTGTATGTCGCCAAAAAGTTATTCCGTGCCAGGGGGTTTCGCTTCTGTCAAAAGCCTGGCGTCTTGGCTTTGGCCCCCGAGGTTGACCCTTGTTCGATTCAGCATGAGGTAACTGGGGCTGAGACGCCCCACGAGGAACTTCAGTATCTCAGGCAGTTGAGGGAAATTTTGTGCCGTGGCAGCGATCGACTCGACCGCACCGGCATAGGCACCCTCTCTCTATTTGGCATGCAGGCCAGGTATAGTCTGCGGGACCACTTTCCCTTACTAACCACAAAGCGGGTGTTTTGGCGAGGCGTAGTGCAAGAGCTGCTTTGGTTTCTGAAGGGGAGTACTGACTCCAGGGAGCTTTCAAGAACAGGAGTCAAGATATGG…
4725_ncRNA_0	4725	GQ994935	Human_gammaherpesvirus_8_(Kaposi's_sarcoma-associated_herpesvirus)	Herpesviridae	Rhadinovirus	ORF70	mORF	CDS	337.0	0	1011	ATG	0.00099487	0.0131122747470331	103.4	ATGTTTCCGTTTGTACCTTTAAGCTTGTATGTCGCCAAAAAGTTATTCCGTGCCAGGGGGTTTCGCTTCTGTCAAAAGCCTGGCGTCTTGGCTTTGGCCCCCGAGGTTGACCCTTGTTCGATTCAGCATGAGGTAACTGGGGCTGAGACGCCCCACGAGGAACTTCAGTATCTCAGGCAGTTGAGGGAAATTTTGTGCCGTGGCAGCGATCGACTCGACCGCACCGGCATAGGCACCCTCTCTCTATTTGGCATGCAGGCCAGGTATAGTCTGCGGGACCACTTTCCCTTACTAACCACAAAGCGGGTGTTTTGGCGAGGCGTAGTGCAAGAGCTGCTTTGGTTTCTGAAGGGGAGTACTGACTCCAGGGAGCTTTCAAGAACAGGAGTCAAGATATGG…
4693_ncRNA_0	4693	NC_006273	Human_betaherpesvirus_5_(HHV-5_HCMV)	Herpesviridae	Cytomegalovirus	UL75	uORF	5UTR	29.0	-196	-109	ATG	0.0021537	0.0232992687516021	574.2	ATGGCTTACTCGCGTGTCCCCTCTTCTCCCTTCGCAGCGGCCAATGACATCGTATTAAATAGACGGAGACGCGACTTTTGTAACCCGTAG
4694_ncRNA_0	4694	NC_001479	Encephalomyocarditis_virus	Picornaviridae	Cardiovirus	hypothetical_protein	uORF	5UTR	23.0	-181	-112	ATG	0.00081044	0.01116687493803	777.5	ATGGCTCTCCTCAAGCGTATTCAACAAGGGGCTGAAGGATGCCCAGAAGGTACCCCATTGTATGGGATCTGA
4694_ncRNA_0	4694	NC_001479	Encephalomyocarditis_virus	Picornaviridae	Cardiovirus	truncated_polyprotein	uORF	5UTR	23.0	-181	-112	ATG	0.00081044	0.01116687493803	777.5	ATGGCTCTCCTCAAGCGTATTCAACAAGGGGCTGAAGGATGCCCAGAAGGTACCCCATTGTATGGGATCTGA
4801_ncRNA_0	4801	GQ994935	Human_gammaherpesvirus_8_(Kaposi's_sarcoma-associated_herpesvirus)	Herpesviridae	Rhadinovirus	ORF54	mORF	CDS	318.0	0	954	ATG	0.0019496	0.0220741098553829	106.3	ATGAACAACCGCCGAGGCTCCAAGCCGTCTATCCAACGTTCCGCGTTCGCCTCTTATATACACTCTGCAATGCAGTCCGACTCTGCCCCTCTACCCAGGGTGGAATATGTGTTCGAAACAAGCAAATTTAGAATGACGTCGAGAGCAAATGAAGCCAGACTCAGACTGACAAATGAGTGTCCGATACTGGTGAGACCCCACGAGCCGTTCATCATGCCCACCGGAATACACTTCACGCGAACCCCTAGCTGCGCTTTCATCCTGACCGGAGAGACCGACAAGGACGTATTTTGCCACACGGGCCTAATCGACGGAGGCTACCGCGGGGAGATACAGGTTATTTTACTCAACAAGAGGAAGTACCCTGTGACGCTGTATCGCGGGGAGCTCAACATCTGC…
4775_ncRNA_0	4775	NC_001731	Molluscum_contagiosum_virus_subtype_1	Poxviridae	Molluscipoxvirus	MC112L	uORF	CDS	18.0	-57	-3	ATG	0.0054218	0.0472359214698596	110.7	ATGAAAAAAAACCTGAACATGCTCGACGGTAGCGCCGTCTCTTTTGACACGGAATAA
4775_ncRNA_1	4775	NC_001731	Molluscum_contagiosum_virus_subtype_1	Poxviridae	Molluscipoxvirus	MC112L	mORF	CDS	128.0	0	384	ATG	0.00050745	0.007747975723589	65.9	ATGTCCTGCGCGGCCGCCATCCTGAAGTCCATCGGTGGGCTCGCGCTTTTCCAGGTGGCCAACGGCGCCATCGAGATGCTCAAGCACTGCCTCATGTACTTCTACGAGCAGCGCTTGCGCGCCAACTCCTTTGCTTTCGTGGTCATCAAGATCGGACTCAGCATGTTGCTCTACCTGGTGCTGGGGCTAGCGCTGCTCTACGTCTCCTCGCGCACAGACATGGCCCGCGCGGAGACGCCCGGCACCGCGGCGGGTGCCGCCGTGGGCGCCGCGGCGGGGGCAGCAGTCAGTTCCGCGGCGAGTGCGGCCACCAGCGCGGCCGTGGCTGCGGTAGCGGACGCGGTGACCGGAGCGGCGGACGAAAGCGTCGTGTGCGCGCACGGCTAG
4777_ncRNA_0	4777	NC_003663	Cowpox_virus	Poxviridae	Orthopoxvirus	CPXV059_CDS	N_ext	CDS	363.0	-27	1062	ATT	0.0050856	0.0450698217555648	85.4	ATTATTTTTATCGTTGGTTGTTACACCATGGGGTTTTGCATTCCATTGAGATCAAAGATGTTGAAGAGAGGATCTAGAAAATCCTCTTCCATACTGGCTAGGCGTCCTACTCCTAAAAAAATGAACATAGTTACTGATTTGGAAAATCGTTTAAAGAAGAATAGCTATATAGAAAACACTAATCAGGGAAACATTCTGATGGATAGCATCTTCGTATCCACTATGCCGGTAGAAACATTGTTTGGCTCGTACATAACTGATGACAGTGATGATTATGAACTTAAGGATTTACTCAATGTTACATATAACATTAAACCGGTTATGGTTCCCGACATCAAGTTGGATGCTGTATTAGATAGAGATGGAAATTTTAGACCAGCTGACTGTTTTTTGGTTAAA…
4784_ncRNA_0	4784	NC_003663	Cowpox_virus	Poxviridae	Orthopoxvirus	CPXV104_CDS	ouORF	5UTR	76.0	-187	41	ATG	1.3115e-05	0.0003717120416386	116.5	ATGTTCTTCATGCCTAAACGAAAAATACCCGATCCTATTGATAGATTACGCCGTGCTAATTTAGCGTGTGAAGACGATAAATTAATGATCTATGGATTACCATGGATGACAACTCAAACATCTGCGTTATCCATAAATAGTAAACCGATAGTGTATAAAGATTGTACAAAGCTTTTGCGATCAATAAATGGATCACAACCAGTATCTCTTAACGATGTTCTTCGCAGATGA
4790_ncRNA_0	4790	NC_001611	Variola_virus	Poxviridae	Orthopoxvirus	B2L	mORF	CDS	66.0	0	198	ATG	0.00043012	0.0068137853753753	87.0	ATGTACGTCTACAGCAGTAACTTTACCAATACAATCTCCTATCCAGACGTGGTAATCAATTATAGGTCCTGGACTAAGTGCACTCATTTCTTTGGCCTTCTCTTTGATAGTAGAATAATCATGTTGAACTTTTCCATATACAGCGTTTCCTGTTTCAAGTACGTGATGATGAATCCCTACTCCTTCCAAACACAAGTCTAG
4792_ncRNA_0	4792	GQ994935	Human_gammaherpesvirus_8_(Kaposi's_sarcoma-associated_herpesvirus)	Herpesviridae	Rhadinovirus	ORF26	uORF	5UTR	54.0	-190	-28	CTG	1.7578e-06	6.135870603804798e-05	907.6	CTGCAGGAGGCCTATCCCACGCTCGCCGCCAGCCACAGAGTTATGCTAGACGAGTACATGTCAAACAAGCAGACACACGCCCCAGTACACATGGGCCAGTATCTCATTGAAGAGGTGGCGCCGATGAAGAGACTATTAAAGCTCGGAAACAAGGTGGTGTATTAG
4797_ncRNA_0	4797	NC_009333	Human_gammaherpesvirus_8_(Kaposi's_sarcoma-associated_herpesvirus)	Herpesviridae	Rhadinovirus	ORF26	uORF	5UTR	54.0	-190	-28	CTG	0.00025036	0.0043569866886597	906.4	CTGCAGGAGGCCTATCCCACGCTCGCCGCCAGCCACAGAGTTATGCTTGACGAGTACATGTCAAACAAGCAGACACACGCCCCAGTACACATGGGCCAGTATCTCATTGAAGAGGTGGCGCCGATGAAGAGACTATTAAAGCTCGGAAACAAGGTGGTGTATTAG
4875_ncRNA_0	4875	NC_001405	Human_mastadenovirus_C	Adenoviridae	Mastadenovirus	E3B	iORF	CDS	65.0	35	230	TTG	0.0045627	0.0414631923772609	121.1	TTGCGCCCTACCTGTGCTTTGCTCCCAAACCTCAGCGCCTCCCAAAAGACATATTTCCTGCAGATTCACTCAAATATGGAACATTCCCAGCTGCTACAACAAACAGAGCGATTTGTCAGAAGCCTGGTTATACGCCATCATCTCTGTCATGGTTTTTTGCAGTACCATTTTTGCCCTAGCCATATATCCATACCTTGA
4923_ncRNA_0	4923	NC_001611	Variola_virus	Poxviridae	Orthopoxvirus	B4L	mORF	CDS	85.0	0	255	ATG	9.299e-10	4.5420879398148146e-08	104.8	ATGTACAACATGAGTCGTCTAATACACTTTTCTATCTCATTCTCTATCAGTTTAATGCAGTCGTGTCCCGCCATGAATCCAATTACTTTGTGTGTATTATTATCCAATCCAATGAACAAATATCCACCCTCTGTGTTGGCAAAAGATGAGAGTATAGAGGGAAGCTGTTGCCGTATACGTGTTCTTAGTTGCTTAGCTGAAACAGATGTATTTTTAATATTAACGGAATTACCGAATTTGACTGATTCACCCGCCTGA
4954_ncRNA_0	4954	NC_009334	Human_herpesvirus_4_type_2_(Epstein-Barr_virus_type_2)	Herpesviridae	Lymphocryptovirus	BHRF1	uORF	5UTR	17.0	-183	-132	ATG	0.0054933	0.0476620572779605	36.0	ATGTGTTGGAATTGCTCCCACCCTCAATTTTCGCTTGCCTTCTTCCCTTGTTAA
4954_ncRNA_0	4954	KF373730	Human_gammaherpesvirus_4_(Epstein-Barr_virus)	Herpesviridae	Lymphocryptovirus	BHRF1	uORF	5UTR	17.0	-183	-132	ATG	0.0054933	0.0476620572779605	36.0	ATGTGTTGGAATTGCTCCCACCCTCAATTTTCGCTTGCCTTCTTCCCTTGTTAA
4955_ncRNA_0	4955	NC_007605	Human_gammaherpesvirus_4_(Epstein-Barr_virus)	Herpesviridae	Lymphocryptovirus	BHRF1	uORF	5UTR	24.0	-204	-132	AGG	0.00035948	0.0058892759937888	47.6	AGGGAGCGGCCGTTGGTGGGTATGTGTTGGAATTGCTCCCACCCTCAATTTTCGCTTGCCTTCTTCCCTTGTTAA
4974_ncRNA_2	4974	NC_006998	Vaccinia_virus	Poxviridae	Orthopoxvirus	K6L	iORF	CDS	10.0	94	124	CTG	8.5768e-05	0.0018197994650578	21.7	CTGGTAAACATTCTGGACGTTATGACGAACTAG
5013_ncRNA_0	5013	NC_006273	Human_betaherpesvirus_5_(HHV-5_HCMV)	Herpesviridae	Cytomegalovirus	RL13	ouORF	CDS	30.0	-59	31	ATA	8.4796e-06	0.0002516687482419	86.9	ATATCTACCATGAAATACAGCAAAGATATACTAATGTCTATCCATCCAATAGCGGTACCATGCACTGGCATCTTGCGATTACATGGACGGTAA
4969_ncRNA_0	4969	NC_003663	Cowpox_virus	Poxviridae	Orthopoxvirus	CPXV095_CDS	iORF	CDS	12.0	47	83	ATG	0.0019143	0.0218226063209076	36.0	ATGTATAGTGCAATCTGTATTGAGAGATATATCTATTAA
5000_ncRNA_0	5000	NC_006998	Vaccinia_virus	Poxviridae	Orthopoxvirus	A19L	uORF	5UTR	8.0	-146	-122	ATG	0.00017246	0.0031810126398601	112.0	ATGTTCCCATTCCATGTTCCAAGATAA
5001_ncRNA_0	5001	NC_001611	Variola_virus	Poxviridae	Orthopoxvirus	A19L	uORF	5UTR	8.0	-146	-122	ATG	0.0022123	0.023714372517145	49.3	ATGTTCCCATTCCATGTTCCGAGATAA
5031_ncRNA_0	5031	NC_006998	Vaccinia_virus	Poxviridae	Orthopoxvirus	B5R	iORF	CDS	7.0	59	80	ATG	6.1035e-05	0.0013826081964573	32.5	ATGTACTGTACCCACTATGAATAA
5033_ncRNA_0	5033	NC_003310	Monkeypox_virus_Zaire-96-I-16	Poxviridae	Orthopoxvirus	B6R	iORF	CDS	7.0	59	80	ATG	6.1035e-05	0.0013826081964573	32.5	ATGTACTGTACCCACTATGAATAA
5035_ncRNA_0	5035	NC_001611	Variola_virus	Poxviridae	Orthopoxvirus	B7R	iORF	CDS	7.0	59	80	ATG	6.1035e-05	0.0013826081964573	32.5	ATGTACTGTACCCACTATGAATAA
5041_ncRNA_1	5041	NC_006998	Vaccinia_virus	Poxviridae	Orthopoxvirus	D8L	iORF	CDS	13.0	85	124	ATG	0.0027834	0.0283184780135004	57.5	ATGAGTCGAAACCAACCACTATCCAGAACACTGGAAAACTAG
5068_ncRNA_0	5068	NC_005336	Orf_virus	Poxviridae	Parapoxvirus	ORF088_virion_core_protein	uORF	5UTR	72.0	-235	-19	ATC	0.00056901	0.0084554084577464	91.3	ATCATGATGTACCGCCGGTCGTGCGTCTCGGCGCCCGCCGTTCCGCGCAACAAGGACCTGCTCCCCCCGGGCGCATCCTCGTTCGAGGACAAGATGACGGACGACCAGGTGCGCGCCTTCCACGCGCTGGTTACCTCGTCGTCCGGCGACAACCCCGCACCGGCGCCGACCGCGGAATCTCCCGTCGCGAGAAACCGATTCAGTGCTGCGTCGTCGTAG
5073_ncRNA_0	5073	NC_006273	Human_betaherpesvirus_5_(HHV-5_HCMV)	Herpesviridae	Cytomegalovirus	US2	uORF	5UTR	17.0	-248	-197	ATG	0.0055248	0.0478768737425579	14.2	ATGGCGTGGTATCCACGCTCGTTCAATAATCTCCTGAGACACTTGAATAAATAA
5127_ncRNA_0	5127	NC_025361	Avian_avulavirus_5	Paramyxoviridae	Avulavirus	F	uORF	5UTR	47.0	-198	-57	ATT	1.8961e-08	8.558204513368983e-07	51.8	ATTTATAAAAAAGGGAATATAAGCACATTGCAAGGGGGAATGATCAACATCCAGCCCCTTAAGAAATCAATCGATCACCCAATAAGCAGCGAGAGGAATCACCAGCCAAGAGACCATCACTACAAAGGGACAATCAACTGGTAA
5081_ncRNA_0	5081	NC_001611	Variola_virus	Poxviridae	Orthopoxvirus	D6L	uORF	5UTR	24.0	-256	-184	ATG	0.0015752	0.0188800313547287	55.2	ATGGTAGTAATAAAGGATCTAAAACTTATACATCTGGTGGCGGTGAAATGTGGGGAGGATCGTCCTGTGGTGTAA
5079_ncRNA_0	5079	NC_006998	Vaccinia_virus	Poxviridae	Orthopoxvirus	A30.5L	uORF	5UTR	22.0	-181	-115	ATG	0.00027904	0.0047618463728265	45.9	ATGATATATACCTCCTCCAGACAAGTATTTAACAACGGTAGAATGCTTTGGCTTATAAAATACAAATGA
5102_ncRNA_0	5102	NC_003310	Monkeypox_virus_Zaire-96-I-16	Poxviridae	Orthopoxvirus	O2L	uORF	5UTR	23.0	-259	-190	ATG	7.0356e-07	2.6392568106666667e-05	61.4	ATGTTGAATACAAGTCTGACTCCTATACAAAAGATCTTGACGATGTCAAGAATAATAAATTGGACGAAATAA
5106_ncRNA_0	5106	GQ994935	Human_gammaherpesvirus_8_(Kaposi's_sarcoma-associated_herpesvirus)	Herpesviridae	Rhadinovirus	ORF2	N_trunc	CDS	194.0	48	630	ATC	0.0015822	0.0189102249787595	60.6	ATCGGAAAAAACAGATGTCTCCCGTGGCCTGCATTGCGGGGAGACATGAGGCGTTTTCGACAGCTGACTACCGACTGTGCCCCTGGAAAACAAAACATGGTTGTTATGGGGCGGCGCACATGGCTTTCGATTCCCGCGGGCTGTCGACCATTGGCGGGTAGAATCAATGTGGTTCTAAGTCGCACGTTAGAAACCCCGCCCCCTGGTGCTCACTTTTTGGCGAGTTCGCTCGATGCCGCGCTTGGGTTGGCGAGAAGCCCAGAGCTAGCACAGCAAATTGACAAGGTTTGGGTCATCGGGGGTGGGGACTTGTACCGGGAGGCGCTCACTGGCCCCTGGCCAGTTAGGCTATTTTTAACCCGGGTTTTACATGACTTTGCGTGTGACGTGTTTCTCTCG…
5108_ncRNA_0	5108	NC_009333	Human_gammaherpesvirus_8_(Kaposi's_sarcoma-associated_herpesvirus)	Herpesviridae	Rhadinovirus	ORF2	mORF	CDS	210.0	0	630	ATG	0.00089836	0.0121359118822023	64.6	ATGGATCCTACACTTTACTGTGTAGTTGCGGTTGATACCAAACTCGGGATCGGAAAAAACAGATGTCTCCCGTGGCCTGCATTGCGGGGAGACATGAGGCGTTTTCGACAGCTGACTACCGACTGTGCCCCTGGAAAACAAAACATGGTTGTTATGGGGCGGCGCACATGGCTTTCGATTCCCGCGGGCTGTCGACCATTGGCGGGTAGAATCAATGTGGTTCTAAGTCGCACGTTAGAAACCCCGCCCCCTGGTGCTCACTTTTTGGCGAGTTCGCTCGATGCCGCGCTTGGGTTGGCGAGAAGCCCAGAGCTAGCACAGCAAATTGACAAGGTTTGGGTCATCGGGGGTGGGAACTTGTACCGGGAGGCGCTCACTGGCCCCTGGCCAGTTAGGCTA…
5142_ncRNA_0	5142	NC_006879	Simian_adenovirus_1_(SAdV-1)	Adenoviridae	Mastadenovirus	E4_ORF4	uORF	5UTR	32.0	-100	-4	ATG	0.00019185	0.0034913556274256	36.6	ATGTTTGATCTGGCTGTTAAATTCCATCAGGGCTCCGGAGGCGACCGTTGTCATCTTCGGGATCTTCATTTCGACCCGTTGGTGAATCGCTTGGAATAA
5157_ncRNA_0	5157	NC_001348	Human_alphaherpesvirus_3_(HHV-3)	Herpesviridae	Varicellovirus	ORF27	N_ext	CDS	318.0	-18	936	ATG	0.0038333	0.0363452991687261	94.8	ATGCCGCATTCATACGAGATGGAGGACTTATGCTTCGACGACATGCAATATCGCTGGTCTCCCTCGAACACACCCTATCGAAGTATGTCTAGGCGATATAAATCCGTATCTCGGAGCGGGCCTTCGATGCGTGTACGCTCCAGAACGCCATGCCGCCGTCAAACCATTCGAGGAAAACTTATGTCAAAGGAGCGGTCTGTGTACCGCCATTATTTTAATTACATCGCAAGGTCCCCCCCAGAAGAACTAGCTACCGTTAGAGGCTTAATCGTGCCAATTATTAAGACGACCCCTGTCACCCTTCCGTTTAACTTGGGTCAGACAGTGGCGGATAACTGCCTGTCGTTATCCGGAATGGGTTATCATTTAGGTCTCGGAGGTTATTGTCCGACATGCACT…
5163_ncRNA_0	5163	NC_006998	Vaccinia_virus	Poxviridae	Orthopoxvirus	E2L	uORF	5UTR	16.0	-212	-164	ATG	2.4482e-05	0.0006489882939698	86.9	ATGGAAAATCTAAACGAGATGCTAAAAATAATGCAGCTAAATTGGCAGTAG
5164_ncRNA_0	5164	NC_000883	Human_parvovirus_B19	Parvoviridae	Erythroparvovirus	VP2	mORF	CDS	554.0	0	1662	ATG	0.0012284	0.0155165928763843	100.4	ATGACTTCAGTTAATTCTGCAGAAGCCAGCACTGGTGCAGGAGGGGGGGGCAGTAATCCTGTCAAAAGCATGTGGAGTGAGGGGGCCACTTTTAGTGCCAACTCTGTGACTTGTACATTTTCTAGACAGTTTTTAATTCCATATGACCCAGAGCACCATTATAAGGTGTTTTCTCCCGCAGCAAGTAGCTGCCACAATGCCAGTGGAAAGGAGGCAAAGGTTTGCACCATTAGTCCCATAATGGGATACTCAACCCCATGGAGATATTTAGATTTTAATGCTTTAAACTTATTTTTTTCACCTTTAGAGTTTCAGCACTTAATTGAAAATTATGGAAGTATAGCTCCTGATGCTTTAACTGTAACCATATCAGAAATTGCTGTTAAGGATGTTACAGAC…
5228_ncRNA_1	5228	NC_005831	Human_coronavirus_NL63_(HCoV-NL63)	Coronaviridae	Alphacoronavirus	membrane_protein	iORF	CDS	12.0	103	139	ATG	0.0026063	0.0268336356672359	45.5	ATGGGCATTATAAGTATAGCAGACTTCTTTATGGTTTAA
5196_ncRNA_0	5196	NC_009238	Human_polyomavirus_3	Polyomaviridae	Betapolyomavirus	large_T_antigen	mORF	5UTR	641.0	0	1923	ATG	3.1596e-05	0.0007955933126491	82.0	ATGGATAAAACTTTATCTAGAGAAGAGGCAAAGCAGCTAATGCAACTTTTATGTTTGGACATGAGTTGCTGGGGCAATTTACCATTAATGAGAAGACAATACTTAGTAAAGTGCAAAGAATATCATCCAGATAAAGGAGGAAATGAGGAAAGCATGAAGCTTCTTAATTCTTTATATTTAAAACTGCAAGACTCAGTTAGCAGTGTACATGATTTAAATGAAGAAGAAGATAATATATGGCAATCTTCTCAGATACCTACATACGGTACACCTGACTGGGATGAGTGGTGGTCACAGTTCAACACCTACTGGGAAGAAGAGTTAAGATGTAATGAATCCATGCCATCTTCTCCAAAAAGAAGTGCACCAGAAGAGGAGCCTAGCTGTTCTCAGGCAACC…
5196_ncRNA_0	5196	NC_009238	Human_polyomavirus_3	Polyomaviridae	Betapolyomavirus	Small_T_antigen	mORF	5UTR	191.0	0	573	ATG	3.1596e-05	0.0007955933126491	82.0	ATGGATAAAACTTTATCTAGAGAAGAGGCAAAGCAGCTAATGCAACTTTTATGTTTGGACATGAGTTGCTGGGGCAATTTACCATTAATGAGAAGACAATACTTAGTAAAGTGCAAAGAATATCATCCAGATAAAGGAGGAAATGAGGAAAGCATGAAGCTTCTTAATTCTTTATATTTAAAACTGCAAGACTCAGTTAGCAGTGTACATGATTTAAATGAAGAAGAAGATAATATATGGCAATCTTCTCAGGTATACTGCAAAGATTTGTGCTGCAATAAGTTTAGATTAGTTGGTGCTATATATGGTGATTACTATGAAGCATATATTATGAAGCAGTGGGATGTATGCATTCATGGCTACAATCACGAATGCCAATGCATTCACTGTATTTTAAGC…
5198_ncRNA_0	5198	NC_005336	Orf_virus	Poxviridae	Parapoxvirus	ORF015_hypothetical_protein	mORF	CDS	539.0	0	1617	ATG	0.001171	0.0149505815598548	47.1	ATGGAGGAGGAACTCACGCACCTCATCGCCCAGGCCATGGAGATGGACCTCTCAGTGACGCACATCTCCCGACTGCGGCGGCTGCTGACCAAGCTCCGCGTCAACACCTTCACGGCGGTGGCGTGCCTGCGAGAGGCGATCGCGCGCAAGAGCTGGCTGCCGCCCGGGCGCATGCTGGGCACCGACATCAACGAGGACATGACCGTGCTCGAGTACATGGTGCAGGAGGTGGACAACGCGCGCGAGAACATCGAGCCCTACCTCTGCGTGATCCAGTGGGCGCACAACGCGGACGTGCTGGACGACTGTCTGCGCGAGGCCATGGACGAGATGTACGGCGAGTGCGTGCCGCGGATCGGCCGCGGCGTCGTGGAGTGCCGCTTCCCGCACCTCGTCGCG…
5238_ncRNA_0	5238	NC_001796	Human_respirovirus_3	Paramyxoviridae	Respirovirus	hemagglutinin-neuraminidase	uORF	5UTR	29.0	-204	-117	ATA	0.0004695	0.0072456282047531	10.7	ATAATTACAATTGCAATTAAGTATTACAGAATTCAAAAGAGAAATCAAATGGATCAAAATGACAAGCCATATGTACTAACAAACAAATAA
5249_ncRNA_0	5249	NC_010956	Human_mastadenovirus_D	Adenoviridae	Mastadenovirus	E3	mORF	CDS	129.0	0	387	ATG	1.4012e-06	4.969196840336134e-05	128.3	ATGCAGACTCTGCTCATGCTGCTATCCCTCCTATCCCCTGCCCTCGCCACTTCTGCTGACTCTAAATGCAAATTCGCGGAGATATGGAATTTCTTAGATTGCTATCAGGAGAAAATTGATATGCCCTCCTATTACTTGGTGATTGTGGGAATAGTCATGGTCTGCTCCTGCACTTTCTTTGCCATCATGATCTACCCCTGTTTTGATCTCGGCTGGAACTCTGTTGAGGCATTCACATACACACTAGAAAGCAGTTCACTAGCCTCCACGCCACCGCCCACACCGCCTCCCCGCAGAAATCAGTTCCCACTGATTCAGTACTTAGAAGAGCCCCCTCCCCGGCCCCCTTCCACTGTTAGCTACTTTCACATAACCGGCGGCGATGACTGA
5278_ncRNA_0	5278	NC_001802	Human_immunodeficiency_virus_1_(HIV-1)	Retroviridae	Lentivirus	tat	uORF	5UTR	4.0	-226	-214	ATG	0.0021085	0.0229160229204223	72.8	ATGAATGGACACTAG
5258_ncRNA_0	5258	NC_001366	Theilovirus_(ThV)	Picornaviridae	Cardiovirus	protein_L*	uORF	5UTR	24.0	-195	-123	ATG	0.00085843	0.011667459858293	62.7	ATGGCGATCTTAAGCGCCTCTGTAGGGAAGCCAGGAATGTCCAGGAGGTACCCCTTCCGCTCGGAAGGGATCTGA
5240_ncRNA_0	5240	NC_007605	Human_gammaherpesvirus_4_(Epstein-Barr_virus)	Herpesviridae	Lymphocryptovirus	BLLF2	uORF	5UTR	12.0	-207	-171	ATG	0.00078721	0.010939030760619	24.6	ATGCAACCAGTGCTGTTACCACAGGCCAACATAACATAA
5241_ncRNA_0	5241	NC_010956	Human_mastadenovirus_D	Adenoviridae	Mastadenovirus	L5	ouORF	CDS	68.0	-44	160	ATG	0.00059379	0.0087435888276343	183.6	ATGTCAAATTCCTGGTCCACAATTTTCATTGTCTTCCCTCTCAGATGTCAAAGAGGCTCCGGGTGGAAGATGACTTCAACCCCGTCTACCCCTATGGCTACGCGCGGAATCAGAATATCCCCTTCCTCACTCCCCCCTTTGTCTCCTCCGATGGATTCCAAAACTTCCCCCCTGGGGTCCTGTCACTCAAACTGGCTGACCCAATAG
5242_ncRNA_0	5242	NC_012959	Human_adenovirus_54	Adenoviridae	Mastadenovirus	fiber	ouORF	CDS	83.0	-44	205	ATG	0.0017303	0.0200996753647123	188.6	ATGTCAAATTCCTGGTCCACAATTTTCATTGTCTTCCCTCTCAGATGTCAAAGAGGCTCCGGGTGGAAGATGACTTCAATCCCGTCTACCCCTATGGCTACGCGCGGAATCAAAATATCCCCTTCCTTACTCCCCCCTTTGTCTCCTCCAATGGATTCCAAAACTTCCCCCCTGGGGTTCTGTCACTCAAACTGGCTAACCCAATCACCATCACCAATGGAAATGTCTCACTCAAGGTTGGAGGTGGGCTAA
5202_ncRNA_0	5202	NC_014372	Tai_Forest_ebolavirus	Filoviridae	Ebolavirus	VP40	uORF	5UTR	4.0	-224	-212	ATG	0.0016	0.0189352776219854	17.6	ATGATGATAGGCTGA
5205_ncRNA_0	5205	NC_013060	Astrovirus_VA1	Astroviridae	Mamastrovirus	non-structural_protein_1ab	iORF	CDS	24.0	37	109	ATG	2.9403e-05	0.0007598685890998	43.7	ATGATCCCTATGATAGGGTACTACAACATGGCAGTGTCAAAGCACGGATACAGGGCCTTCAGCTTAATAAAGTAG
5205_ncRNA_0	5205	NC_013060	Astrovirus_VA1	Astroviridae	Mamastrovirus	non-structural_protein_1a	iORF	CDS	24.0	37	109	ATG	2.9403e-05	0.0007598685890998	43.7	ATGATCCCTATGATAGGGTACTACAACATGGCAGTGTCAAAGCACGGATACAGGGCCTTCAGCTTAATAAAGTAG
5290_ncRNA_0	5290	NC_001731	Molluscum_contagiosum_virus_subtype_1	Poxviridae	Molluscipoxvirus	MC066L	uORF	5UTR	22.0	-249	-183	AAG	0.00059064	0.0087093603354297	50.5	AAGATGTACATGAGCTCGCTGCGCGCGTCCACGTTGACAGAGACTTCCTCGCTGAATTCCGAGAAGTAG
5294_ncRNA_0	5294	NC_001731	Molluscum_contagiosum_virus_subtype_1	Poxviridae	Molluscipoxvirus	MC154R	uORF	5UTR	15.0	-130	-85	ATG	0.00011238	0.0022402743316013	73.8	ATGCGCTTCCTCTTCGGCGTGATTACGCGGCTCGAGTGGGAAAACTGA
5332_ncRNA_0	5332	NC_006998	Vaccinia_virus	Poxviridae	Orthopoxvirus	H7R	uORF	5UTR	40.0	-159	-39	ATG	0.0014098	0.0172004566637756	35.5	ATGGCAACGACTATTTTAGAAATGGTAAAGGATAAAAATTTTTTAGATGTAGTATCTAAAACTACGTTCGATGAATTCCTATCTATAGTCGTAGATCACGTTAAATCATCTACGGATGGATGA
5332_ncRNA_0	5332	NC_001611	Variola_virus	Poxviridae	Orthopoxvirus	I7R	uORF	5UTR	40.0	-159	-39	ATG	0.0014098	0.0172004566637756	35.5	ATGGCAACGACTATTTTAGAAATGGTAAAGGATAAAAATTTTTTAGATGTAGTATCTAAAACTACGTTCGATGAATTCCTATCTATAGTCGTAGATCACGTTAAATCATCTACGGATGGATGA
5359_ncRNA_0	5359	NC_003310	Monkeypox_virus_Zaire-96-I-16	Poxviridae	Orthopoxvirus	A29L	uORF	CDS	7.0	-58	-37	ATG	0.004773	0.0428119332624867	24.2	ATGTATTGCGCCAAATATAAATAA
5319_ncRNA_0	5319	NC_006998	Vaccinia_virus	Poxviridae	Orthopoxvirus	H2R	mORF	CDS	189.0	0	567	ATG	0.0034612	0.0337353392486748	67.5	ATGGATAAAACTACTTTATCGGTAAACGCGTGTAATTTAGAATACGTTAGAGAAAAGGCTATAGTAGGCGTACAAGCAGCCAAAACATCAACACTTATATTCTTTGTTATTATATTGGCAATTAGTGCGCTATTACTCTGGTTTCAGACGTCTGATAATCCAGTCTTTAATGAATTAACGAGATATATGCGAATTAAAAATACGGTTAACGATTGGAAATCATTAACGGATAGCAAAACAAAATTAGAAAGTGATAGAGGTAGACTTCTAGCCGCTGGTAAGGATGATATATTCGAATTCAAATGTGTGGATTTCGGCGCCTATTTTATAGCTATGCGATTGGATAAGAAAACATATCTGCCGCAAGCTATTAGGCGAGGTACTGGAGACGCGTGGATG…
5348_ncRNA_0	5348	NC_002645	Human_coronavirus_229E	Coronaviridae	Alphacoronavirus	N	uORF	CDS	14.0	-58	-16	ATG	0.00014634	0.0028059248886869	260.6	ATGAGCAACATGACAGAAAACGAAAGATTGCTTCATTTTTTCTAA
5348_ncRNA_1	5348	NC_002645	Human_coronavirus_229E	Coronaviridae	Alphacoronavirus	N	N_ext	CDS	393.0	-12	1167	CTG	5.4226e-06	0.0001701446581412	31.7	CTGAACGAAAAGATGGCTACAGTCAAATGGGCTGATGCATCTGAACCACAACGTGGTCGTCAGGGTAGAATACCTTATTCTCTTTATAGCCCTTTGCTTGTTGATAGTGAACAACCTTGGAAGGTGATACCTCGTAATTTGGTACCCATCAACAAGAAAGACAAAAATAAGCTTATAGGCTATTGGAATGTTCAAAAACGTTTCAGAACTAGAAAGGGCAAACGGGTGGATTTGTCACCCAAGCTGCATTTTTATTATCTTGGCACAGGACCCCATAAAGATGCAAAATTTAGAGAGCGTGTTGAAGGTGTCGTCTGGGTTGCTGTTGATGGTGCTAAAACTGAACCTACAGGTTACGGTGTTAGGCGCAAGAATTCAGAACCAGAGATACCACACTTC…
5352_ncRNA_0	5352	NC_007605	Human_gammaherpesvirus_4_(Epstein-Barr_virus)	Herpesviridae	Lymphocryptovirus	BZLF1	uORF	5UTR	33.0	-173	-74	ATG	1.0417e-05	0.0003029760399724	66.6	ATGCATGAGCCACAGGCATTGCTAATGTACCTCATAGACACACCTAAATTTAGCACGTCCCAAACCATGACATCACAGAGGAGGCTGGTGCCTTGGCTTTAA
5353_ncRNA_0	5353	NC_009334	Human_herpesvirus_4_type_2_(Epstein-Barr_virus_type_2)	Herpesviridae	Lymphocryptovirus	BZLF1	uORF	5UTR	33.0	-173	-74	ATG	5.2962e-05	0.0012314613355371	44.6	ATGCATGAGCCACAGGCATTGCTAATGTGCCTCAGAGACACACCTAAATTTAGCACGTCCCAAACCATGACATCACAGAGGAGGCTGGTGCCTTGGCTTTAA
5353_ncRNA_0	5353	KF373730	Human_gammaherpesvirus_4_(Epstein-Barr_virus)	Herpesviridae	Lymphocryptovirus	BZLF1	uORF	5UTR	33.0	-173	-74	ATG	5.2962e-05	0.0012314613355371	44.6	ATGCATGAGCCACAGGCATTGCTAATGTGCCTCAGAGACACACCTAAATTTAGCACGTCCCAAACCATGACATCACAGAGGAGGCTGGTGCCTTGGCTTTAA
5313_ncRNA_0	5313	NC_009333	Human_gammaherpesvirus_8_(Kaposi's_sarcoma-associated_herpesvirus)	Herpesviridae	Rhadinovirus	ORF67A	uORF	5UTR	12.0	-198	-162	ATG	0.00078721	0.010939030760619	55.3	ATGGCCACTGGACGGTGGTTTCCCTGGATCGTGAGTTGA
5313_ncRNA_0	5313	GQ994935	Human_gammaherpesvirus_8_(Kaposi's_sarcoma-associated_herpesvirus)	Herpesviridae	Rhadinovirus	ORF67A	uORF	5UTR	12.0	-198	-162	ATG	0.00078721	0.010939030760619	55.3	ATGGCCACTGGACGGTGGTTTCCCTGGATCGTGAGTTGA
5391_ncRNA_0	5391	NC_014070	Torque_teno_sus_virus_1a	Anelloviridae	Iotatorquevirus	hypothetical_protein	uORF	5UTR	13.0	-225	-186	ATG	0.0013288	0.0165226922804949	32.8	ATGGCTGAGTTTATGCCGCCAGCGGTAGACAGAACTGTCTAG
5433_ncRNA_0	5433	NC_005301	Crimean-Congo_hemorrhagic_fever_orthonairovirus	Nairoviridae	Orthonairovirus	RdRp	iORF	CDS	28.0	49	133	ATG	3.1736e-05	0.0007981660738974	61.0	ATGTGTCCAACCCTAGGTTCAACATTTCTGATTATTTTGAGATTGTGCGGCAGCCTGGTGATGGGAACTGCTTCTATCACAGCATAG
5436_ncRNA_0	5436	NC_017825	Chimpanzee_adenovirus_Y25	Adenoviridae	Mastadenovirus	pV	uORF	CDS	6.0	-42	-24	ATG	0.0016	0.0189352776219854	21.5	ATGTTCACTTCGCGATGTTGA
5438_ncRNA_0	5438	NC_001348	Human_alphaherpesvirus_3_(HHV-3)	Herpesviridae	Varicellovirus	ORF0	mORF	CDS	129.0	0	387	ATG	0.0028429	0.0288473348881942	107.1	ATGGCGACCGTGCACTACTCCCGCCGACCTGGGACCCCGCCGGTCACCCTCACGTCGTCCCCCAGCATGGATGACGTTGCGACCCCCATCCCCTACCTACCCACATACGCCGAGGCCGTGGCAGACGCGCCCCCCCCTTACAGAAGCCGCGAGAGTCTGGTGTTCTCCCCGCCTCTTTTTCCTCACGTGGAGAATGGCACCACCCAACAGTCTTACGATTGCCTAGACTGCGCTTATGATGGAATCCACAGACTTCAGCTGGCTTTTCTAAGAATTCGCAAATGCTGTGTACCGGCTTTTTTAATTCTTTTTGGTATTCTCACCCTTACTGCTGTCGTGGTCGCCATTGTTGCCGTTTTTCCCGAGGAACCTCCCAACTCAACTACATGA
5591_ncRNA_0	5591	NC_003310	Monkeypox_virus_Zaire-96-I-16	Poxviridae	Orthopoxvirus	A36R	mORF	CDS	168.0	0	504	ATG	0.00030206	0.0050766770688968	69.0	ATGAAATCGCTTAATAGACAAACTGTAAGTAGGTTTAGGAAGTTGTCGGTGCCGGCCGCTATAATGATGTTACTCTCAACCATTATTAGCGGCATAGGAACATTTCTACATTACAGAGAAGAACTGATGCCTAGTGCTTGCGCCAATGGATGGATACAATACGATAAACATTGTTATCTGGATACCAACATTAAAATGTCTACGGATAATGCAGTTTATCAGTGTCGCAAATTACGAGCTAGATTGCCTGGACCTGATACTAGACATCTGAGAGTATTGTTTAGTATTTTTTATAAAGATTATTGGGTAAGTTTAAAAAAGACCAATGATAAATGGTTAGATATTAATAATGATAAAGATATAGATATTAGTAAATTAACAAATTTTAAGCAACTAAAC…
5594_ncRNA_0	5594	NC_001798	Human_alphaherpesvirus_2_(Herpes_simplex_virus_2)	Herpesviridae	Simplexvirus	UL35	mORF	CDS	112.0	0	336	ATG	0.00059585	0.0087678039400278	55.3	ATGGCCGCCCCGCAGTTTCACCGCCCCAGCACCATTACCGCCGACAACGTCCGGGCGCTCGGCATGCGCGGGCTCGTGTTGGCCACCAACAACGCTCAGTTCATCATGGATAACAGCTACCCGCATCCGCACGGAACGCAGGGTGCGGTGCGAGAGTTTCTTCGCGGGCAGGCCGCGGCGCTGACGGACCTCGGGGTGACCCACGCCAACAACACGTTCGCCCCGCAGCCTATGTTCGCGGGCGACGCCGCGGCCGAATGGCTGCGGCCCTCGTTCGGTCTTAAGCGCACGTATTCCCCCTTTGTCGTTCGCGACCCCAAGACCCCCAGCACCCCGTGA
5610_ncRNA_0	5610	NC_009334	Human_herpesvirus_4_type_2_(Epstein-Barr_virus_type_2)	Herpesviridae	Lymphocryptovirus	BdRF1	uORF	5UTR	23.0	-245	-176	ATG	0.0055795	0.0482611311744209	109.5	ATGACGCCAATGCCGCAAAGCGTGAATCCGGATGCCCGGAAGACCACCCTCTGCCCCTCACGAAGCTCATAG
5616_ncRNA_0	5616	NC_003266	Human_mastadenovirus_E	Adenoviridae	Mastadenovirus	L3	N_trunc	CDS	930.0	18	2808	CTG	0.0049187	0.0438392771700105	55.0	CTGCCCCAGTGGGCGTACATGCACATCGCCGGACAGGACGCTTCGGAGTACCTGAGTCCGGGTCTGGTGCAGTTCGCCCGCGCCACAGACACCTACTTCAGTCTGGGGAACAAGTTTAGGAACCCCACGGTGGCGCCTACCCACGATGTGACCACCGACCGCAGCCAGCGGCTGACGCTGCGCTTTGTGCCCGTGGACCGGGAGGACAACACCTACTCGTACAAAGTGCGCTACACGCTGGCCGTGGGCGACAACCGCGTGCTGGACATGGCCAGCACCTACTTTGACATCCGCGGCGTGCTGGATCGGGGCCCTAGCTTCAAACCCTACTCCGGCACTGCCTACAACAGCCTGGCTCCCAAGGGAGCGCCCAACACCTGCCAGTGGAAGGATTCTGAC…
5635_ncRNA_0	5635	NC_006273	Human_betaherpesvirus_5_(HHV-5_HCMV)	Herpesviridae	Cytomegalovirus	UL144	ouORF	CDS	36.0	-49	59	ATG	0.0021761	0.0234874097698209	380.2	ATGACACCGTTCGGCCCCATGAGTTATTTTTATTCTTCCGGTAGGAGGCATGAAGCCTCTGGTGATGCTCATCTGCTTCGGTGTGATATTATTGCAGCTTGGGGTGACTAA
5680_ncRNA_0	5680	NC_028459	Human_associated_gemyvongvirus_1	Genomoviridae	Gemyvongvirus	Rep	uORF	5UTR	26.0	-186	-108	ATG	4.0046e-06	0.0001300016378461	27.1	ATGAAACGCGCCGGCTGTTGCCTAGTCTTGGCGAAAAACACACCCAACACAGTTGGGATGGGTAGACAGAATCTTATTTAG
5699_ncRNA_0	5699	NC_001806	Human_alphaherpesvirus_1_(Herpes_simplex_virus_1)	Herpesviridae	Simplexvirus	UL10	mORF	CDS	473.0	0	1419	ATG	0.00033475	0.0055443954081632	80.3	ATGGGACGCCCGGCCCCCAGAGGATCTCCCGACTCCGCGCCCCCCACGAAAGGCATGACCGGGGCGCGGACGGCGTGGTGGGTCTGGTGTGTGCAGGTGGCGACGTTTGTGGTCTCTGCGGTCTGCGTCACGGGGCTCCTCGTCCTGGCCTCTGTGTTCCGGGCACGGTTTCCCTGCTTTTACGCCACGGCGAGCTCTTATGCCGGGGTGAACTCCACGGCCGAGGTGCGCGGGGGTGTAGCCGTGCCCCTCAGGTTGGACACGCAGAGCCTTGTGGGCACTTATGTAATCACGGCCGTGTTGTTGTTGGCCGTGGCCGTGTATGCCGTGGTCGGCGCCGTGACCTCCCGCTACGACCGCGCCCTGGACGCGGGCCGCCGTCTGGCTGCGGCCCGCATG…
5704_ncRNA_0	5704	NC_005831	Human_coronavirus_NL63_(HCoV-NL63)	Coronaviridae	Alphacoronavirus	replicase_polyprotein_1ab	iORF	CDS	15.0	122	167	ATG	0.0020522	0.0227770066059818	36.1	ATGCCGTTTTGTTGCTTTTGGCTTACAGGATTGTGTAACCGGTATTAA
5714_ncRNA_0	5714	NC_005336	Orf_virus	Poxviridae	Parapoxvirus	ORF048_hypothetical_protein	uORF	5UTR	70.0	-258	-48	GTG	0.0022889	0.0242825937154348	51.0	GTGCGCAACAACCAGGAGGCCGGCAAGGGCTACCAGACCATCATCATCGCGATCGTGGTCGCCATCCTGGCGGCCATCTTCGCCTGGTACGCGCGGCACATGCTGTTCATGTCCACCTCCGACAAAATCAAGCTCGAGCTCGCCAAGAAGCCCGTGGTGCACTGGACCACCTACCTGGACACCTTCTTTACGGAATTTCCGCCGTCCGTCTAG
5728_ncRNA_0	5728	NC_001781	Human_orthopneumovirus_(HRSV)	Pneumoviridae	Orthopneumovirus	N	iORF	CDS	6.0	112	130	ATG	0.00039867	0.0064098809142857	24.5	ATGATGTGCAAAAACACCTAA
5742_ncRNA_0	5742	NC_002642	Yaba-like_disease_virus	Poxviridae	Yatapoxvirus	50L	uORF	5UTR	7.0	-193	-172	ATA	0.003468	0.0337353392486748	27.2	ATAATGAATTTCCACAAAAACTAA
5742_ncRNA_1	5742	NC_002642	Yaba-like_disease_virus	Poxviridae	Yatapoxvirus	50L	uORF	5UTR	10.0	-87	-57	ATT	0.0015819	0.0189102249787595	7.8	ATTATTAACAAAATCAAAAAAAATATTGTTTAA
5746_ncRNA_0	5746	NC_001454	Human_mastadenovirus_F	Adenoviridae	Mastadenovirus	L1	N_trunc	CDS	373.0	21	1140	ATG	0.00079981	0.0110466773102094	31.9	ATGCGTCCGACGGCGCCTCCAACACAGCCGCCGCTCCCGCCCCCCACTAGCGCCCCTGCAGCCGTTGCTCTCTCCGGAGCCGGCGGTGGCAACCCTGAGGAGGAGGCCATCCTGGACCTGGAAGAGGGCGAGGGGCTGGCCCGCTTGGGGGCGCCATCCCCCGAGCGCCATCCCCGCGTGCAACTTAAAAAGGACTCACGCCAGGCGTACGTACCGCCTCAGAATTTATTCAGGGATCGCAGCGGGCAGGAGCCCGAAGAGATGAGGGATCGCAGGTTTTACGCGGGGCAGGAGCTGCGGGCCGGTTTTAACCGCCAACGGGTGCTACGCGCCGAAGATTTTGAACCCGACGAACATAGCGGAATAAGTCCGGCACGGGCGCACGTGTCGGCGGCCGAT…
5760_ncRNA_0	5760	NC_004718	Severe_acute_respiratory_syndrome-related_coronavirus	Coronaviridae	Betacoronavirus	N	uORF	5UTR	84.0	-256	-4	ATG	2.9147e-05	0.000756495506765	193.4	ATGTGCTTGAAGATCCTTGTAAGGTACAACACTAGGGGTAATACTTATAGCACTGCTTGGCTTTGTGCTCTAGGAAAGGTTTTACCTTTTCATAGATGGCACACTATGGTTCAAACATGCACACCTAATGTTACTATCAACTGTCAAGATCCAGCTGGTGGTGCGCTTATAGCTAGGTGTTGGTACCTTCATGAAGGTCACCAAACTGCTGCATTTAGAGACGTACTTGTTGTTTTAAATAAACGAACAAATTAA
5734_ncRNA_0	5734	NC_000940	Porcine_enteric_sapovirus	Caliciviridae	Sapovirus	small_basic_protein	mORF	CDS	164.0	0	492	ATG	0.0036241	0.0347509790095411	36.2	ATGAGTTGGATTGCAGGAGCAATGCAGGGCGCTGGCCTGCTGGGTGATCTTGCAGGCACAATTGGACAAATAGTGTTGCATAACAAGCAGTTGAATATTATGAATTCTTTTAATCAGGCTCAGATACAGTTGGCTAAAGATCAATTGAAACAAAATCAGCAATTAGCCAACCAGTATTATGAATTTAATGCAAATTTACCTGTTAATCAGTACAATAGTGCCGTGAGTGCTGGTTTTGACTCAGTTTCCGCGCGTCAATTGGCTGGGTCACGTGAAGTGCGCTACCTTGGTGGGCAACAAACACCTTTGGTCCACCAAGGACAGATACACCAAATGATGTTTTCACCAAAACACTTAATGCAAGCACAACACGTGGTCGGCACTTTTTCCCGTGGGATG…
5800_ncRNA_0	5800	NC_001401	Adeno-associated_virus_-_2	Parvoviridae	Dependoparvovirus	major_coat_protein_VP3	N_ext	CDS	538.0	-15	1599	CTG	0.0025879	0.0266897741446725	77.4	CTGGGAACTAATACGATGGCTACAGGCAGTGGCGCACCAATGGCAGACAATAACGAGGGCGCCGACGGAGTGGGTAATTCCTCGGGAAATTGGCATTGCGATTCCACATGGATGGGCGACAGAGTCATCACCACCAGCACCCGAACCTGGGCCCTGCCCACCTACAACAACCACCTCTACAAACAAATTTCCAGCCAATCAGGAGCCTCGAACGACAATCACTACTTTGGCTACAGCACCCCTTGGGGGTATTTTGACTTCAACAGATTCCACTGCCACTTTTCACCACGTGACTGGCAAAGACTCATCAACAACAACTGGGGATTCCGACCCAAGAGACTCAACTTCAAGCTCTTTAACATTCAAGTCAAAGAGGTCACGCAGAATGACGGTACGACG…
5773_ncRNA_0	5773	NC_033850	Uriurana_virus	Phenuiviridae	Phlebovirus	nonstructural_protein	iORF	CDS	14.0	64	106	AAG	0.0041087	0.0382532313656387	14.4	AAGTTGATTATGTTCCTTATTGCAAGGAAGATCGTGATCCAATAA
5520_ncRNA_0	5520	NC_001669	Macaca_mulatta_polyomavirus_1	Polyomaviridae	Betapolyomavirus	hypothetical_protein	N_trunc	CDS	58.0	93	270	AAG	5.7595e-05	0.0013217097281131	12035.3	AAGATGGATAAAGTTTTAAACAGAGAGGAATCTTTGCAGCTAATGGACCTTCTAGGTCTTGAAAGGAGTGCCTGGGGGAATATTCCTCTGATGAGAAAGGCATATTTAAAAAAATGCAAGGAGTTTCATCCTGATAAAGGAGGAGATGAAGAAAAAATGAAGAAAATGAATACTCTG
5528_ncRNA_0	5528	NC_001664	Human_betaherpesvirus_6A	Herpesviridae	Roseolovirus	U82	uORF	CDS	6.0	-44	-26	ATG	0.0022268	0.0237371592826471	23.8	ATGTTGTTCCCGTCGTGTTAA
5838_ncRNA_0	5838	NC_001722	Human_immunodeficiency_virus_2_(HIV-2)	Retroviridae	Lentivirus	tat_protein	mORF	CDS	130.0	0	390	ATG	0.0004383	0.0069031650167722	97.4	ATGGAGACACCCTTGAAGGCGCCAGAGAGCTCATTAAAACCCTACAACGAGCCCTCTTCGTGCACTTCAGAGCGGGATGTAACCGCTCAAGAATTGGCTAAACAAGGAGAAGAACTCCTTGCCCAGCTGCACCGACCCCTAGAGCCATGCACTAACAAATGCTATTGTAAGCGATGCAGTTTCCATTGCCAGCTGTGTTTCTCGAAAAAGGGGCTCGGAATATCATATGAGCGAAAGGGCAGACGAAGAAGGACTCCAAGGAAAACTAAGACTCCTTCGCCTTCTGCACCAGACAAATCCATATCCACAAGGACCGGGGACAGCCAGCCAACGAAGGAACAGAAGAAGACGTCGGAGGCGACAGTGGTTACGACTTGTGGCCTTGGCCAATAA
5859_ncRNA_0	5859	NC_003663	Cowpox_virus	Poxviridae	Orthopoxvirus	CPXV132_CDS	uORF	5UTR	10.0	-138	-108	ATG	0.00082309	0.0112926021391417	20.4	ATGGGAAAACTTTTTAGCACATATGAGATCTAA
5825_ncRNA_0	5825	NC_003663	Cowpox_virus	Poxviridae	Orthopoxvirus	CPXV063_CDS	uORF	5UTR	9.0	-214	-187	ATT	0.0056287	0.0485275582022472	11.3	ATTTTCATCAAAGTCAACATCACAACCTAA
5860_ncRNA_0	5860	NC_003310	Monkeypox_virus_Zaire-96-I-16	Poxviridae	Orthopoxvirus	A1L	uORF	5UTR	12.0	-144	-108	ATT	0.00029418	0.0049679809363745	21.4	ATTAGTATGGGAAAACTTTTTAGCACATATGAGATCTAA
5861_ncRNA_0	5861	NC_006998	Vaccinia_virus	Poxviridae	Orthopoxvirus	A1L	uORF	5UTR	10.0	-138	-108	ATG	7.193e-05	0.0015835106207616	21.4	ATGGGAAAACTTTTTAGCACATATGAGATCTAA
5863_ncRNA_0	5863	NC_006577	Human_coronavirus_HKU1_(HCoV-HKU1)	Coronaviridae	Betacoronavirus	E	uORF	5UTR	29.0	-192	-105	ATG	0.00084618	0.0115326704970948	26.0	ATGTTTGGTGTCGCAAGTTTGGCAAATTTGCTTCTCACTTTACATTACGTAGTCACGATATTTCCCATAGTAATAATTTTGGTGTTGTAA
5863_ncRNA_1	5863	NC_006577	Human_coronavirus_HKU1_(HCoV-HKU1)	Coronaviridae	Betacoronavirus	E	uORF	5UTR	9.0	-81	-54	ATA	0.00031901	0.0053086987460567	12.2	ATACTGTTTCTGAGGCTGTGTCTAGATTAG
5784_ncRNA_0	5784	NC_001401	Adeno-associated_virus_-_2	Parvoviridae	Dependoparvovirus	assembly_activating_protein_AAP	iORF	CDS	249.0	65	815	CTG	0.004788	0.042919111299915	66.2	CTGGGAACTAATACGATGGCTACAGGCAGTGGCGCACCAATGGCAGACAATAACGAGGGCGCCGACGGAGTGGGTAATTCCTCGGGAAATTGGCATTGCGATTCCACATGGATGGGCGACAGAGTCATCACCACCAGCACCCGAACCTGGGCCCTGCCCACCTACAACAACCACCTCTACAAACAAATTTCCAGCCAATCAGGAGCCTCGAACGACAATCACTACTTTGGCTACAGCACCCCTTGGGGGTATTTTGACTTCAACAGATTCCACTGCCACTTTTCACCACGTGACTGGCAAAGACTCATCAACAACAACTGGGGATTCCGACCCAAGAGACTCAACTTCAAGCTCTTTAACATTCAAGTCAAAGAGGTCACGCAGAATGACGGTACGACG…
5897_ncRNA_0	5897	NC_000898	Human_betaherpesvirus_6B_(HHV-6B)	Herpesviridae	Roseolovirus	U53	uORF	5UTR	35.0	-239	-134	ATT	0.0056285	0.0485275582022472	269.8	ATTTTGCGATTCAAAATCACTATGTCTCCGATTCCAGAATTGTATAAACTCTCGCGTAGTAGTAAGATCTTGATTCCGTGTGACAGCATTGATGTACAGACATGTTGA
5900_ncRNA_0	5900	NC_001664	Human_betaherpesvirus_6A	Herpesviridae	Roseolovirus	U26	mORF	CDS	295.0	0	885	ATG	0.0050085	0.0445174214406065	133.9	ATGCGTCGTCTGACAGATAGTTTTATTCTCGGTCTTGCTAAGGGTGCCGTTATTCCGGGGTTGTATACGTTTAGAATGACAGAGGGGAGGTCCCCCCTCGGACAGATCGGCGTTTTGATAACCGTTGCGATTTCCTTTTTGTTGACTTTTAAAAGATTTGATCCACGCTTTTATAAACCCATAGGTGATTTCAAGATTGTGTTTCTGTCTTTAATGGCGCCGAAACTGCCATCATTATTGTCTGCAGTGGTCATGATCTGCTTGATATTTTCCGAGATGAGGTTGAGAATGATTTTAAGTCGTTGTGTCATGATTATGCCGTCTTATTCCCCAGCTGTGTTTACGGGAATCATGGTGTCTTTGTTTTTTAAGAGTCAAATGTTCGATGATTATTCTGTC…
5926_ncRNA_0	5926	NC_000898	Human_betaherpesvirus_6B_(HHV-6B)	Herpesviridae	Roseolovirus	U56	uORF	5UTR	23.0	-167	-98	ATG	0.0021315	0.0231302553355618	79.5	ATGCCAGTTCTTACAAAACGCTCTGCCCCTTCACTGTTCATCCAACCAAGCTCTATTAGAGAGTCGGTCTAA
5927_ncRNA_0	5927	NC_001664	Human_betaherpesvirus_6A	Herpesviridae	Roseolovirus	U56	uORF	5UTR	23.0	-167	-98	ATG	0.0021315	0.0231302553355618	81.4	ATGCCAGTTCTTACAAAACGCTCTGCCTCTTCACTGTTCATCCAACCAAGCTCTATTAGAGAGTCGGTCTAA
5969_ncRNA_0	5969	NC_000898	Human_betaherpesvirus_6B_(HHV-6B)	Herpesviridae	Roseolovirus	U52	mORF	CDS	258.0	0	774	ATG	0.001171	0.0149505815598548	57.9	ATGACCCAGATAGGACAGTACATAAAACTGAACGACGCCGTCCCTAATTTAATATTACACATAACCACAAAACTGCTTAGAAACGAGAATCTGACTAGCTTTAAACAAGAAGAACTACTTTTAATTCAACATGTCTGTACATCAATGCTGTCACACGGAATCAAGATCTTACTACTACGCGAGAGTTTATACAATTCTGGAATCGGAGACATAGTGATTTTGAATCGCAAAATCAGCAACAACTACTGGTTTCGACTATTTTCTATTCTGAAACAGCATTCTGACGCGGAACTACTCCGACATATGTTTAACGAAAGTCACTCAGCATATATTTCAAAAAAGCTGCACTACAGCGGAAATGTCAGTCACATAATTAATTTTCTCTTCATGGACGAGTTT…
5978_ncRNA_0	5978	NC_001806	Human_alphaherpesvirus_1_(Herpes_simplex_virus_1)	Herpesviridae	Simplexvirus	UL51	uORF	5UTR	15.0	-152	-107	GTG	0.0027739	0.0282695309828543	16.9	GTGAGGAGGGCGATCGAAGAGGTAATAACGCACCCGTCGGTCGCATAA
6010_ncRNA_0	6010	NC_007605	Human_gammaherpesvirus_4_(Epstein-Barr_virus)	Herpesviridae	Lymphocryptovirus	EBNA-1	uORF	5UTR	10.0	-213	-183	ATG	0.0007915	0.0109769579362471	42.9	ATGTTCAGCGGGAGTTTTCCGGGCTGCGAGTAA
6011_ncRNA_0	6011	KF373730	Human_gammaherpesvirus_4_(Epstein-Barr_virus)	Herpesviridae	Lymphocryptovirus	EBNA-1	uORF	5UTR	11.0	-216	-183	AGG	0.00031738	0.0052875741831097	55.2	AGGATGTTCAGCGAGAGTTTTCCGGGCTGCGAGTAA
6040_ncRNA_0	6040	NC_006273	Human_betaherpesvirus_5_(HHV-5_HCMV)	Herpesviridae	Cytomegalovirus	UL140	uORF	5UTR	14.0	-113	-71	ATG	0.00024648	0.0042930041106066	390.2	ATGACGTTCGTAGACACGTTGATCATAAAACACCGTAGAGGCTAA
6046_ncRNA_0	6046	NC_003663	Cowpox_virus	Poxviridae	Orthopoxvirus	CPXV006_CDS	ouORF	CDS	19.0	-43	14	ATA	0.0016964	0.0198259409581833	36.1	ATAAAAACATTTACCGGCATCATAAACACGGAGTTTATTTTATATGTCAACCATTACTAA
6046_ncRNA_0	6046	NC_003663	Cowpox_virus	Poxviridae	Orthopoxvirus	CPXV225_CDS	ouORF	CDS	19.0	-43	14	ATA	0.0016964	0.0198259409581833	36.1	ATAAAAACATTTACCGGCATCATAAACACGGAGTTTATTTTATATGTCAACCATTACTAA
6039_ncRNA_0	6039	NC_009334	Human_herpesvirus_4_type_2_(Epstein-Barr_virus_type_2)	Herpesviridae	Lymphocryptovirus	EBNA-1	uORF	5UTR	10.0	-213	-183	ATG	0.0019383	0.0220188793001345	59.2	ATGTTCAGCGAGAGTTTTCCGGGCTGCGAGTAA
6083_ncRNA_0	6083	NC_006574	Mopeia_virus_AN20410	Arenaviridae	Mammarenavirus	L	N_ext	CDS	2238.0	-3	6711	GTG	0.00047687	0.0073368092380605	148.5	GTGATGGAGGAGTTGCTGTCCGAGAGCAAAGATCTTGTGAGCAGGTACCTCTTAGAGGATGAGAGGCTTTCAAAACAGAAGCTAGCCTTCCTAGTTCAGACAGAGCCGAGAATGCTATTAATTGAGGGCCTTAAGTTGTTGTCACTCTGTATTGAGATAGACAGTTGCAAAGCCAATGGTTGTGAGCACAACTCAGAAGACCTTTCTGTTGAAATCCTTCTGCAGAGACAAGGTGTTCTGTGCCCTGGTCTACCATTTGTGGTGCCAGATGGATTCAAATTCAGTGGGAACACATTAATATTACTGGAATGCTTTGTCAGGACTTCACCAATAAACTTTGAGCAAAAGTATAAAGAAGATACCATTAAGCTAGAGTCTTTAAAGCCTGACTTATCATCT…
6086_ncRNA_0	6086	NC_010703	Whitewater_Arroyo_mammarenavirus	Arenaviridae	Mammarenavirus	RNA-dependent_RNA_polymerase	iORF	CDS	22.0	25	91	ATG	0.0024185	0.0254210552926525	102.4	ATGAGCTCAAGGATCTCGTTAGAAGGTGGGTTCCCGACGAAGAAGCCTACACAGAACAAAAAACAATAG
6089_ncRNA_0	6089	NC_010757	Flexal_mammarenavirus	Arenaviridae	Mammarenavirus	nucleocapsid_protein	iORF	CDS	9.0	85	112	ATG	0.0013428	0.0166162649091974	37.0	ATGTCATCAAAGATGCAAAGGCTATTATGA
6124_ncRNA_0	6124	NC_005078	Machupo_mammarenavirus	Arenaviridae	Mammarenavirus	glycoprotein_precursor	mORF	5UTR	496.0	0	1488	ATG	1.9681e-05	0.0005354784538461	26.1	ATGGGGCAGCTTATCAGCTTCTTTCAGGAGATTCCTGTTTTTCTACAGGAAGCTCTGAACATCGCTTTAGTGGCTGTTAGTCTCATAGCTGTCATCAAAGGCATCATTAACCTTTACAAAAGTGGTCTCTTCCAGTTCATCTTCTTTCTCCTCCTAGCAGGGAGGTCCTGCTCGGATGGCACATTCAAAATAGGCCTACACACTGAGTTCCAGTCAGTCACCCTTACCATGCAGAGACTTTTAGCTAACCATTCAAATGAGCTCCCATCTCTCTGCATGCTTAACAATAGTTTTTATTATATGAGGGGAGGTGTGAACACCTTCCTGATTCGTGTTTCTGATATTTCAGTCCTCATGAAGGAGTATGATGTATCAATCTATGAACCAGAAGACCTTGGA…
6114_ncRNA_0	6114	NC_010758	Latino_mammarenavirus	Arenaviridae	Mammarenavirus	glycoprotein_precursor	mORF	5UTR	515.0	0	1545	ATG	0.0041418	0.0384243226203561	66.4	ATGGGTCAAGTGATTGGATTCTTCCAATCATTGCCCGAGATTATTAATGAAGCGTTGAACATTGCTCTGATCTGTGTGGCTCTGCTTGCCACAATCAAGGGAATGGTCAACATCTGGAAATCTGGTTTGATACAGCTCCTCTTCTTCCTCACATTGGCAGGAAGAAGTTGTTCTCATTCTTTTACAATTGGAAGATTTCATGAATTTCAGAGTGTGACAGTTAACTTTACACAGTTCATGTCCTATGCTCCAAGCTCTTGCTCAGTAAACAACACCCACCATTATTTCAAAGGTCCCCAAAACACCACCTGGGGTCTTGAGTTGACTTTGACTAATGAATCAATGATAAACATCACCAATTCCATGAGGGTCTTCACTAACATTCATCACAATGTAACC…
6129_ncRNA_0	6129	NC_001664	Human_betaherpesvirus_6A	Herpesviridae	Roseolovirus	U75	mORF	CDS	249.0	0	747	ATG	0.0034612	0.0337353392486748	59.8	ATGAAATCCTTGAAAAAATTAAAAGAATTAGAAACCTCAGACGTATTCAACATCTTACACGTCCGAACTATCCTAAAGGTGATCAAGATTGATAAATGTATATCACTCGCACGACATCCGTTAGTAAATATAACAGTAGGAGATGACGGAATATGGTTCCACTTGGAAGACGGAACCATGATCAACGGCCTGGAGTACAAGACCATCTGCGAAAAAGAATTGGGATTTCAAGGCTTCATCGGCATCATAATACTAGACTCGGAAGATACACTGCAAGAACTGCGACTCAATCCCTTTCAGTTCAAACGCAGACTAATCCATATGAAAGTTGATACGCCAGAAGAATTTATGCTTTGCGGACTAGTGTTCGCATTAGAAAATCTTCCACTGAAGCAAAGC…
6106_ncRNA_0	6106	NC_016152	Luna_mammarenavirus	Arenaviridae	Mammarenavirus	NP	iORF	CDS	8.0	100	124	ATG	0.0022123	0.023714372517145	69.7	ATGCGCAAGCACTCTTACATGGCCTAG
6132_ncRNA_0	6132	NC_004297	Lassa_mammarenavirus	Arenaviridae	Mammarenavirus	L_protein	mORF	5UTR	2218.0	0	6654	ATG	0.0014361	0.0174657902593659	145.8	ATGGAGGAAGACATAGCCTGTGTCAAAGACTTAGTATCAAAATACCTAGTGGACAACGAGAGATTGTCAAGACAGAAGTTAGCATTTCTTGTGCAGACAGAGCCTAGGATGCTATTAATGGAAGGGTTGAAACTCTTGTCCCTCTGTATTGAGGTTGATTCTTGCAACGCAAATGGTTGCGAGCATAACAGTGAGGACAAATCTGTGGAAAGAATTCTCCATGACCATGGAATCTTGACACCTTCACTATGTTTGTGGTACCCGGACGGTTACAAACTGACGGGCAATGTTCTAATACTGCTGGAGTGTTTTGTTAGATCATCTCCTGCTAACTTTGAGCAGAAGTACATTGAGGACTTCAAAAAATTAGAGCAGCTGAAAGAAGACCTGAAGAGTGTC…
6135_ncRNA_0	6135	NC_006439	Cali_mammarenavirus	Arenaviridae	Mammarenavirus	L	mORF	CDS	2190.0	0	6570	ATG	0.0026995	0.0276784011175898	39.6	ATGGAGGAATACGTTTCCGAATTTAAAGACATGGTAAGAAAATGGGTTCCAGAATGGGAAGAGTTATCTGAGCAGAAGAATAACGTGCTTGCACAGGTTAAAGACAGAGCCATCACAATAGAAGGCCTGAAACTCTTATCCATGTTGGTAGAGGTGGACTCATGTAAGAAACATTCCTGCAGACACAACACAAGAATGACTGTCAATGCTATCCTTAGAGAGTTGAAAGTCACATGTCCTACACTACCGGATGTCACACCAGATGGCTACTGCATGGTTGGAGATGTCCTCATCCTTTTGGAAGTGTTTGTGAGGACCAGTCAAGAAGCATTTGAAAAAAAGTACAATCAGGACTTCTTGAAATTGATGCAGCTTAGTTCTGATCTCAAGAGGCAGAAT…
6142_ncRNA_0	6142	NC_016153	Luna_mammarenavirus	Arenaviridae	Mammarenavirus	Z	mORF	5UTR	98.0	0	294	ATG	0.00041643	0.0066377307326283	93.1	ATGGGGAAAGCCCAGTCCAAACAAAACCACATAGCCCAAGGCTCTGAGCCCAGGACGGAGCTGATACCTGACGCCTCAGGCTATGGGCCTGAGTTCTGCAAAAGCTGCTGGTTTGAGAGAAGGGGTCTTGTCAAATGTTATGACCATTATTTATGCATGAATTGTCTGACATTGCTTCTTACAATCTCCGACAGATGCCCAATCTGCAAGTATCCTCTGCCAACAAAACTGCAGATCAACAAAACACCAACCGCTCCCAAAGAGTCGGCCAGCAATCCCCCGCCGTACAGTCCCTGA
6145_ncRNA_0	6145	NC_006447	Cali_mammarenavirus	Arenaviridae	Mammarenavirus	GPC_precursor_protein	iORF	CDS	28.0	86	170	ATG	0.0057259	0.0492047305640399	13.2	ATGCATTGTCAAAGGATTTGTCAATCTGATGAGATGTGGCCTTTTCCAGCTCGTCACCTTCCTCATTTTGTCTGGCAGAAGTTGTGA
6147_ncRNA_0	6147	NC_006572	Mopeia_Lassa_virus_reassortant_29	Arenaviridae	Arenavirus	polymerase_RDRP	N_ext	CDS	2238.0	-3	6711	GTG	1.9524e-07	7.91500334293948e-06	148.2	GTGATGGAGGAGTTGCTGTCCGAGAGCAAAGATCTTGTGAGCAGGTACCTCTTAGAGGATGAGAGGCTTTCAAAACAGAAGCTAGCCTTCCTAGTTCAGACAGAGCCGAGAATGCTATTAATTGAGGGCCTTAAGTTGTTGTCACTCTGTATTGAGATAGACAGTTGCAAAGCCAATGGTTGTGAGCACAACTCAGAAGACCTTTCTGTTGAAATCCTTCTGCAGAGACAAGGTGTTCTGTGCCCTGGTCTACCATTTGTGGTGCCAGATGGATTCAAATTCAGTGGGAACACATTAATATTACTGGAATGCTTTGTCAGGACTTCACCAATAAACTTTGAGCAAAAGTATAAAGAAGATACCATTAAGCTAGAGTCTTTAAAGCCTGACTTATCATCT…
6165_ncRNA_0	6165	NC_002211	Influenza_B_virus_(B/Lee/1940)	Orthomyxoviridae	Betainfluenzavirus	NEP	mORF	CDS	122.0	0	366	ATG	3.2366e-05	0.0008120748703923	114.6	ATGGCGGACAACATGACCACAACACAAATTGAGTGGAGGATGAAAAAGATGGCCATCGGATCCTCAACTCACTCTTCGAGCGTTTTGATGAAGGACATTCAAAGCCAATTCGAGCAGCTGAAACTGCGGTGGGAGTCTTATCCCAATTTGGTCAAGAGCACCGATTATCACCAGAAGAGGGAGACAATTAGACTGGCCACGGAAGAACTTTATCTCTTGAGTAAAAGAATTGATGATAGTATATTGTTCCACAAAACAGTAATAGCTAACAGCTCCATAATAGCTGACATGATTGTATCATTATCATTACTGGAAACATTGTATGAAATGAAGGATGTGGTTGAAGTGTACAGCAGGCAGTGCTTATGA
6152_ncRNA_0	6152	NC_004292	Tacaribe_mammarenavirus	Arenaviridae	Mammarenavirus	P-11_protein	N_ext	5UTR	105.0	-30	285	TTG	0.0012311	0.0155460449431478	48.4	TTGGGCTGGATTACACAAAACTTTTCAAGCATGGGCAACTGCAATCGAACTCAGAAACCCAGTTCGTCTTCTAACAACCTCGAGAAGCCACCACAAGCTGCAGAATTTAGAAGAACGGCAGAGCCCAGTCTATATGGGAGGTACAATTGCAAATGTTGTTGGTTTGCTGACAAAAACTTAATCACCTGTAGTGACCATTATCTTTGTCTAAGATGTCACCAAATCATGCTGAGAAACTCAGAGCTGTGCAACATCTGCTGGAAGCCCCTGCCAACATCCATAAGAGTCCCGCTAGAGGCAAGTGCTCCGGATCTGTAA
6195_ncRNA_0	6195	NC_003266	Human_mastadenovirus_E	Adenoviridae	Mastadenovirus	L4	mORF	CDS	227.0	0	681	ATG	0.0008466	0.0115326704970948	60.0	ATGAGCAAAGAAATTCCCACGCCTTACATGTGGAGCTACCAGCCCCAGATGGGCCTGGCCGCCGGCGCCGCCCAGGACTACTCCACCCGCATGAATTGGCTCAGCGCCGGGCCCGGGATGATCTCACGGGTGAATGACATCCGCGCCCACCGAAACCAGATACTCCTAGAACAGTCAGCGCTCACCGCCACGCCCCGCAATCACCTCAATCCGCGTAATTGGCCCGCCGCCCTAGTGTACCAGGAAATTCCCCAGCCCACGACCGTACTACTTCCGCGAGACGCCCAGGCCGAAGTCCAGCTGACTAACTCAGGTGTCCAGCTGGCGGGCGGCGCCACCCTGTGTCGTCACCACCCCGCTCAGGGTATAAAGCGGCTGGTGATCCGGGGCAGAGGCACA…
6233_ncRNA_0	6233	NC_001669	Macaca_mulatta_polyomavirus_1	Polyomaviridae	Betapolyomavirus	large_T_antigen	mORF	5UTR	708.0	0	2124	ATG	8.3805e-12	4.623187725490196e-10	14476.7	ATGGATAAAGTTTTAAACAGAGAGGAATCTTTGCAGCTAATGGACCTTCTAGGTCTTGAAAGGAGTGCCTGGGGGAATATTCCTCTGATGAGAAAGGCATATTTAAAAAAATGCAAGGAGTTTCATCCTGATAAAGGAGGAGATGAAGAAAAAATGAAGAAAATGAATACTCTGTACAAGAAAATGGAAGATGGAGTAAAATATGCTCATCAACCTGACTTTGGAGGCTTCTGGGATGCAACTGAGATTCCAACCTATGGAACTGATGAATGGGAGCAGTGGTGGAATGCCTTTAATGAGGAAAACCTGTTTTGCTCAGAAGAAATGCCATCTAGTGATGATGAGGCTACTGCTGACTCTCAACATTCTACTCCTCCAAAAAAGAAGAGAAAGGTAGAA…
6233_ncRNA_0	6233	NC_001669	Macaca_mulatta_polyomavirus_1	Polyomaviridae	Betapolyomavirus	hypothetical_protein	mORF	5UTR	174.0	0	522	ATG	8.3805e-12	4.623187725490196e-10	14476.7	ATGGATAAAGTTTTAAACAGAGAGGAATCTTTGCAGCTAATGGACCTTCTAGGTCTTGAAAGGAGTGCCTGGGGGAATATTCCTCTGATGAGAAAGGCATATTTAAAAAAATGCAAGGAGTTTCATCCTGATAAAGGAGGAGATGAAGAAAAAATGAAGAAAATGAATACTCTGTACAAGAAAATGGAAGATGGAGTAAAATATGCTCATCAACCTGACTTTGGAGGCTTCTGGGATGCAACTGAGGTATTTGCTTCTTCCTTAAATCCTGGTGTTGATGCAATGTACTGCAAACAATGGCCTGAGTGTGCAAAGAAAATGTCTGCTAACTGCATATGCTTGCTGTGCTTACTGAGGATGAAGCATGAAAATAGAAAATTATACAGGAAAGATCCACTT…
6311_ncRNA_0	6311	NC_010758	Latino_mammarenavirus	Arenaviridae	Mammarenavirus	glycoprotein_precursor	mORF	CDS	515.0	0	1545	ATG	2.6582e-05	0.0006965686191066	84.2	ATGGGTCAAGTGATTGGATTCTTCCAATCATTGCCCGAGATTATTAATGAAGCGTTGAACATTGCTCTGATCTGTGTGGCTCTGCTTGCCACAATCAAGGGAATGGTCAACATCTGGAAATCTGGTTTGATACAGCTCCTCTTCTTCCTCACATTGGCAGGAAGAAGTTGTTCTCATTCTTTTACAATTGGAAGATTTCATGAATTTCAGAGTGTGACAGTTAACTTTACACAGTTCATGTCCTATGCTCCAAGCTCTTGCTCAGTAAACAACACCCACCATTATTTCAAAGGTCCCCAAAACACCACCTGGGGTCTTGAGTTGACTTTGACTAATGAATCAATGATAAACATCACCAATTCCATGAGGGTCTTCACTAACATTCATCACAATGTAACC…
6368_ncRNA_0	6368	NC_001731	Molluscum_contagiosum_virus_subtype_1	Poxviridae	Molluscipoxvirus	MC163R	uORF	5UTR	29.0	-249	-162	TTG	0.0044913	0.0410086202077022	35.2	TTGCCCAGGACACCAGCTCTGACGCTGGCCCAGGCGCCGCCCCGGACGCCGGCACGGAGACCGTACCCACGAACGCCGCCTTGCCGGTAG
6408_ncRNA_0	6408	NC_007605	Human_gammaherpesvirus_4_(Epstein-Barr_virus)	Herpesviridae	Lymphocryptovirus	BBRF1	mORF	CDS	613.0	0	1839	ATG	0.00014748	0.0028175423087369	118.1	ATGTTCAACATGAACGTGGACGAGAGCGCCTCTGGCGCCCTCGGCTCCTCGGCCATTCCTGTTCACCCCACGCCGGCCTCGGTCCGACTTTTTGAGATCCTGCAGGGAAAGTACGCCTACGTCCAGGGACAGACCATCTACGCCAACCTCCGCAACCCCGGAGTCTTCTCGAGGCAGGTGTTTACCCATTTGTTTAAACGAGCCATCTCTCATTGCACGTACGATGACGTGCTACATGACTGGAACAAGTTCGAGGCCTGCATCCAGAAGCGATGGCCGAGCGATGACTCGTGTGCGAGCCGGTTTCGTGAGTCCACCTTCGAGTCGTGGTCCACGACCATGAAGCTGACCGTGCGTGACCTGCTGACCACCAACATCTACCGAGTGCTACACAGCCGC…
6437_ncRNA_0	6437	NC_007605	Human_gammaherpesvirus_4_(Epstein-Barr_virus)	Herpesviridae	Lymphocryptovirus	BLLF1	uORF	5UTR	45.0	-205	-70	ATG	0.0039266	0.0370468082271406	51.3	ATGAGGACATTTTCCCAATCTCCCGCCGATACCTGTTCCTGCACAACCGAGGTAGATGGGACTTCTTCTTCCATGTTGTCATCCAGGGCCGGGGGACCCGGCCTGTCCTTGTCCATTTTGTCTGCAACAAAAGTGTGA
6429_ncRNA_0	6429	NC_003310	Monkeypox_virus_Zaire-96-I-16	Poxviridae	Orthopoxvirus	E4R	iORF	CDS	5.0	49	64	ATG	0.0041152	0.0382532313656387	93.3	ATGATTGGGAACCAGTAA
6414_ncRNA_0	6414	NC_009334	Human_herpesvirus_4_type_2_(Epstein-Barr_virus_type_2)	Herpesviridae	Lymphocryptovirus	BBRF1	mORF	CDS	613.0	0	1839	ATG	0.0014724	0.0178405414969888	114.1	ATGTTCAACATGAACGTGGACGAGAGCGCCTCTGGCGCTCTCGGCTCCTCGGCCATTCCTGTGCACCCCACGCCGGCCTCGGTCCGACTTTTTGAGATCCTGCAGGGAAAGTACGCCTACGTCCAGGGACAGACCATCTACGCCAACCTCCGTAACCCCGGAGTCTTCTCGAGGCAGGTGTTTACCCATTTGTTTAAACGAGCCATCTCTCATTGCACGTACGATGACGTGCTACATGACTGGAACAAGTTCGAGGCCTGCATCCAGAAGCGATGGCCGAGCGATGACTCGTGTGCGAGCCGGTTTCGTGAGTCCACCTTCGAGTCGTGGTCCACGACCATGAAGCTGACCGTGCGTGACCTGCTGACCACCAACATCTACCGAGTGCTACACAGCCGC…
6415_ncRNA_0	6415	KF373730	Human_gammaherpesvirus_4_(Epstein-Barr_virus)	Herpesviridae	Lymphocryptovirus	BBRF1	mORF	CDS	613.0	0	1839	ATG	0.0014724	0.0178405414969888	127.6	ATGTTTAACATGAACGTGGACGAGAGCGCCTCTGGCGCCCTCGGCTCCTCGGCCATTCCTGTGCACCCCACACCGGCCTCGGTCCGACTTTTTGAGATCCTGCAGGGAAAGTACGCCTACGTCCAGGGACAGACCATCTACGCCAACCTCCGTAACCCCGGAGTCTTCTCGAGGCAGGTGTTTACCCATTTGTTTAAACGAGCCATCTCTCATTGCACGTACGATGACGTGCTACATGACTGGAACAAGTTCGAGGCCTGCATCCAGAAGCGATGGCCGAGCGATGACTCGTGTGCGAGCCGGTTTCGTGAGTCCACCTTCGAGTCGTGGTCCACGACCATGAAGCTGACCGTGCGTGACCTGCTGACCACCAACATCTACCGAGTGCTACACAGCCGC…
6427_ncRNA_0	6427	NC_006998	Vaccinia_virus	Poxviridae	Orthopoxvirus	D4R	iORF	CDS	5.0	49	64	ATG	0.00097656	0.0129396499591836	93.3	ATGATTGGGAACCAGTAA
6503_ncRNA_0	6503	NC_003663	Cowpox_virus	Poxviridae	Orthopoxvirus	CPXV121_CDS	iORF	CDS	5.0	49	64	ATG	0.00097656	0.0129396499591836	47.9	ATGATTGGGAACCAGTAA
6541_ncRNA_0	6541	MK059763	Human_lung-associated_vientovirus_FB	Redondoviridae	Redondoviruses	replication-associated_protein	mORF	CDS	349.0	0	1047	ATG	0.00030206	0.0050766770688968	121.9	ATGACCCTCAGGCTGCAAAATAAAAATTTGTATCTGACGTACTTGGACACAGAAGAACGAATATTTAGCGAATTAATTTTAATAACAGAACTGGCAGAACGATTAGACAAATATGGAGTAAAATATGCTATTGCCTGTAAAGAAGTAGCCCCATCAACGGGTACTGTTCACTACCATTGTTTAATTTGCTGTGAGAATGTAATATCAACAAGAAATGGAAAAGAATTACTGACTATTGAGAATATAATGCCACATGTTGGAAGGATACAAAACAATTTAGTAAATATCGTTAATTATATTAAAAAAGATGGAAGTTTCGCAGAAGTAAACAAAGAGAACGCACCAAAAAAGAAAGAGATGGAAAAAAGAGAGAAAGCAGAGCTTATGATAAACGGAAAT…
6551_ncRNA_0	6551	NC_003663	Cowpox_virus	Poxviridae	Orthopoxvirus	CPXV046_CDS	uORF	5UTR	10.0	-252	-222	ATG	0.0007915	0.0109769579362471	73.9	ATGTTCACCAGCTCCATGACTTATGAATACTAA
6551_ncRNA_1	6551	NC_003663	Cowpox_virus	Poxviridae	Orthopoxvirus	CPXV046_CDS	uORF	5UTR	5.0	-140	-125	ATG	4.0188e-06	0.0001300624214723	13.7	ATGATTCACGTTATATAA
6603_ncRNA_1	6603	NC_006998	Vaccinia_virus	Poxviridae	Orthopoxvirus	C4L	uORF	5UTR	41.0	-127	-4	ATC	0.00026885	0.0046253598450876	19.1	ATCATCTACTTGCTCTCCAGGAAATACATGGAAGCCGGAACTTCCAAAATGTGTACGCTAATAAACATAAAACATAAAAATTATACAATGGTTTATGTCAGCTACTTTGTGTCCGTAGTGATATAA
6615_ncRNA_0	6615	NC_002549	Zaire_ebolavirus	Filoviridae	Ebolavirus	VP40	uORF	5UTR	27.0	-88	-7	ATG	0.001353	0.0167054727911059	55.0	ATGAAGATTAAGAAAAACCTACCTCGGCTGAGAGAGTGTTTTTTCATTAACCTTCATCTTGTAAACGTTGAGCAAAATTGTTAA
6629_ncRNA_0	6629	NC_006273	Human_betaherpesvirus_5_(HHV-5_HCMV)	Herpesviridae	Cytomegalovirus	US34	uORF	5UTR	22.0	-237	-171	ATG	0.00082955	0.0113553905611417	15.1	ATGAGGCAACTCATGATGTACCCGCTGGTGTTGCCGTTCACTTTTCCGTTTTACGTGCCGCGGTCCTAG
6648_ncRNA_0	6648	NC_006879	Simian_adenovirus_1_(SAdV-1)	Adenoviridae	Mastadenovirus	fiber-1	iORF	CDS	7.0	112	133	AGG	0.0024448	0.0256336520745341	27.1	AGGAAAACCCCCCAGGTGTTTTAA
6661_ncRNA_1	6661	NC_000898	Human_betaherpesvirus_6B_(HHV-6B)	Herpesviridae	Roseolovirus	U43	uORF	5UTR	21.0	-211	-148	ATT	0.0040881	0.0382532313656387	13.6	ATTCTGATAAACTCCAAAATCTTTATACGTCATATCCAGAAAATACGTCAGCTCTTCACTTTCTAA
6633_ncRNA_0	6633	NC_006879	Simian_adenovirus_1_(SAdV-1)	Adenoviridae	Mastadenovirus	pVII	mORF	CDS	187.0	0	561	ATG	0.00010835	0.002169559174573	93.2	ATGTCCATCCTCATCTCTCCCGATAACAACACCGGCTGGGGACTGGGCTCCGGCAAGATGTACGGCGGAGCCAAAAGGCGCTCCAGTCAGCACCCAGTTCGAGTTCGGGGCCACTTCCGTGCTCCCTGGGGAGCTTACAAGCGAGGACTCTCGGGCCGAACGGCGGTAGACGATACCATAGATGCCGTGATTGCCGACGCCCGCCGGTACAACCCCGGACCGGTCGCTAGCGCCGCCTCCACCGTGGATTCCGTGATCGACAGCGTGGTAGCTGGCGCTCGGGCCTATGCTCGCCGCAAGAGGCGGCTGCATCGGAGACGTCGCCCCACCGCCGCCATGCTGGCAGCCAGGGCCGTGCTGAGGCGGGCCCGGAGGGTAGGCAGAAGGGCTATGCGCCGC…
6702_ncRNA_0	6702	NC_003310	Monkeypox_virus_Zaire-96-I-16	Poxviridae	Orthopoxvirus	G4L	iORF	CDS	5.0	52	67	ATG	0.00017114	0.0031674626918018	87.0	ATGTCAGTGAGGCAGTAG
6704_ncRNA_0	6704	NC_001611	Variola_virus	Poxviridae	Orthopoxvirus	H4L	iORF	CDS	5.0	52	67	ATG	0.00017114	0.0031674626918018	85.4	ATGTCAGTGAGGCAGTAG
6705_ncRNA_0	6705	NC_003663	Cowpox_virus	Poxviridae	Orthopoxvirus	CPXV091_CDS	iORF	CDS	5.0	52	67	ATG	0.00017114	0.0031674626918018	87.0	ATGTCAGTGAGGCAGTAG
6710_ncRNA_0	6710	NC_038270	Simian_Agent_10_(SA10)	Paramyxoviridae	Respirovirus	F	N_ext	CDS	558.0	-57	1617	ATC	0.0053449	0.0466237019016122	40.0	ATCCACTCAAAACAAAAACCCCAAAAGAGACCAGCAACACAACAAGCATTGAACACAATGCCAACTTCAATACTGTTAATTATTACAACCATGATTATGGCATCTTTCTGCCAAATAGATATCACAAAACTACAGCATGTAGGTGTATTGGTCAACAGTCCCAAAGGGATGAAGATATCACAAAACTTCGAAACAAGATATCTAATTTTGAGCCTCATACCAAAAATAGAAGATTCTAACTCTTGTGGTGACCAACAGATCAAGCAATACAAGAGGTTATTGGATAGACTGATCATTCCTTTATATGATGGATTAAGATTACAGAAGGATGTGATAGTGACCAATCAAGAATCCAATGAAAATACTGATCCCAGAACAAAACGATTCTTTGGAGGGGTA…
6712_ncRNA_1	6712	NC_001430	Enterovirus_D	Picornaviridae	Enterovirus	genome_polyprotein	uORF	5UTR	5.0	-239	-224	ATG	0.0041645	0.0385248200350723	13.1	ATGCTCACAATCCAGTGA
6754_ncRNA_0	6754	NC_001454	Human_mastadenovirus_F	Adenoviridae	Mastadenovirus	L4A	uORF	5UTR	37.0	-207	-96	ATG	0.00080598	0.0111193095652173	50.3	ATGAAGACCAATCACGACCTCCCAAAGTCCCCCTTACAGCCTGTGTTATCACCCAAAGCCAAATTCTGGCCCAATTACAAGCTATTCAGCAGGCGCGTCAGGAATTTCTTTTAA
6754_ncRNA_0	6754	NC_001454	Human_mastadenovirus_F	Adenoviridae	Mastadenovirus	L4A	uORF	5UTR	37.0	-207	-96	ATG	0.00080598	0.0111193095652173	50.3	ATGAAGACCAATCACGACCTCCCAAAGTCCCCCTTACAGCCTGTGTTATCACCCAAAGCCAAATTCTGGCCCAATTACAAGCTATTCAGCAGGCGCGTCAGGAATTTCTTTTAA
6749_ncRNA_0	6749	NC_003310	Monkeypox_virus_Zaire-96-I-16	Poxviridae	Orthopoxvirus	F2L	uORF	5UTR	16.0	-209	-161	ATG	2.0672e-06	7.156683707957342e-05	68.3	ATGGAAAATCTAAACGAGATGCTAAAAATAATGCAGCTAAATTGGCTGTAG
6725_ncRNA_0	6725	NC_007605	Human_gammaherpesvirus_4_(Epstein-Barr_virus)	Herpesviridae	Lymphocryptovirus	BdRF1	mORF	CDS	345.0	0	1035	ATG	0.0056179	0.0485275582022472	112.4	ATGCTATCAGGTAACGCAGGAGAAGGAGCAACAGCCTGCGGAGGTTCGGCCGCCGCGGGCCAGGACCTCATCAGCGTCCCCCGCAACACCTTTATGACACTGCTTCAGACCAACCTGGACAACAAACCGCCGAGGCAGACCCCGCTACCCTACGCGGCCCCGCTGCCCCCCTTTTCCCACCAGGCAATAGCCACCGCGCCTTCCTACGGTCCTGGGGCCGGAGCGGTCGCCCCGGCCGGCGGCTACTTTACCTCCCCAGGAGGTTACTACGCCGGGCCCGCGGGCGGGGACCCGGGTGCCTTCTTGGCGATGGACGCTCACACCTACCACCCCCACCCACACCCCCCTCCGGCCTACTTTGGCTTGCCGGGCCTCTTTGGCCCCCCTCCACCCGTGCCT…
6759_ncRNA_0	6759	NC_028752	Camel_alphacoronavirus	Coronaviridae	Alphacoronavirus	N	uORF	CDS	11.0	-49	-16	ATG	0.0035494	0.0343716793942175	189.1	ATGACAGAAAACGAAAGATTGCTTCATTTGATCTAA
6806_ncRNA_0	6806	NC_003663	Cowpox_virus	Poxviridae	Orthopoxvirus	CPXV160_CDS	uORF	5UTR	43.0	-183	-54	ATC	0.00075823	0.0106414441170601	20.7	ATCATCATCATCATCATCATCATCATCATCATCATCATCATCATCATCATCATCATCATCATCATCTTCAACTTCGATATTTATTTTGCTATCTTGATGATGTCCTGTATCAGTTGCATTTTCAGCACTTGA
6808_ncRNA_0	6808	NC_003663	Cowpox_virus	Poxviridae	Orthopoxvirus	CPXV115_CDS	iORF	CDS	20.0	58	118	CTG	0.0037453	0.0356069273710295	38.1	CTGTATCAGACGATAATCCAGCGTATGAGGTTTTGCAACATGTTAAAATTCCTACTCATTTAA
6809_ncRNA_0	6809	NC_006998	Vaccinia_virus	Poxviridae	Orthopoxvirus	H6R	iORF	CDS	12.0	82	118	ATG	0.003087	0.0307621190082644	31.1	ATGAGGTTTTGCAACATGTTAAAATTCCTACTCATTTAA
6810_ncRNA_1	6810	NC_001611	Variola_virus	Poxviridae	Orthopoxvirus	I6R	iORF	CDS	12.0	82	118	ATG	0.003087	0.0307621190082644	31.1	ATGAGGTTTTGCAACATGTTAAAATTCCTACTCATTTAA
6832_ncRNA_0	6832	NC_003663	Cowpox_virus	Poxviridae	Orthopoxvirus	CPXV062_CDS	mORF	CDS	73.0	0	219	ATG	3.6241e-07	1.4214151319702602e-05	125.5	ATGAAACACCGAGTGTATTCTGAAGAATTGGGTATTAATACTGATTTAAACTCGATAATCAGTCAACAATCTACAATGGATATGGATATGGAAATAGACGAAGATGAAATCATGGAACTTCTTAATATATTAACTGAGTTAGGTTGTGATGTTGACTTTGATGAAAATTTTAGCGATATAGCCGATGATATTCTAGAATCGTTGATAGAACAGGATGTATAA
6849_ncRNA_0	6849	NC_001348	Human_alphaherpesvirus_3_(HHV-3)	Herpesviridae	Varicellovirus	ORF59	uORF	5UTR	10.0	-197	-167	ATG	0.0038692	0.0365977559139784	18.9	ATGTCCAGTACCGGAAGTTATACTTTGGTTTAA
6861_ncRNA_0	6861	NC_006273	Human_betaherpesvirus_5_(HHV-5_HCMV)	Herpesviridae	Cytomegalovirus	UL76	uORF	CDS	14.0	-48	-6	ATG	0.0031284	0.0311012336395759	39.4	ATGTCATTGGCCGCTGCGAAGGGAGAAGAGGGGACACGCGAGTAA
6861_ncRNA_1	6861	NC_006273	Human_betaherpesvirus_5_(HHV-5_HCMV)	Herpesviridae	Cytomegalovirus	UL76	N_trunc	CDS	296.0	87	975	AAG	3.3734e-05	0.0008413961394799	16.0	AAGCACCTGGACATCTACCGTCGCCTGCTGCGGGTCTTTCCCTCGTTTGTGGCGCTCAACCGCCTGTTGGGAGGCCTTTTCCCACCCGAGTTGCAAAAGTACCGTCGCCGTCTTTTCATCGAAGTACGATTAAGTCGGCGGATTCCCGACTGCGTGTTGGTGTTTTTACCGCCGGACTCTGGGTCACGCGGCATCGTGTATTGCTACGTGATTGAGTTCAAAACCACGTACTCAGACGCCGACGATCAGTCCGTGCGGTGGCACGCCACCCACAGCCTGCAGTACGCCGAGGGCCTGCGCCAGCTCAAGGGCGCCCTGGTGGACTTTGATTTTCTGCGTCTGCCGCGCGGTGGCGGTCAAGTCTGGAGCGTAGTGCCTAGTTTGGTTTTTTTTCAGCAA…
6844_ncRNA_0	6844	NC_001664	Human_betaherpesvirus_6A	Herpesviridae	Roseolovirus	DR1	uORF	5UTR	11.0	-188	-155	ATA	0.0020522	0.0227770066059818	12.0	ATACCCCTAGTCATAACCCTAGCCATAACCGCATAA
6844_ncRNA_0	6844	NC_001664	Human_betaherpesvirus_6A	Herpesviridae	Roseolovirus	DR1	uORF	5UTR	11.0	-188	-155	ATA	0.0020522	0.0227770066059818	12.0	ATACCCCTAGTCATAACCCTAGCCATAACCGCATAA
6873_ncRNA_1	6873	NC_001454	Human_mastadenovirus_F	Adenoviridae	Mastadenovirus	IVa2	iORF	CDS	11.0	11	44	AGG	0.0010031	0.0131795847447073	12.9	AGGGCGAAGACGCGCGTTTTCACACCAGCAGGATGA
6873_ncRNA_0	6873	NC_001454	Human_mastadenovirus_F	Adenoviridae	Mastadenovirus	IVa2	iORF	CDS	62.0	52	238	AAG	0.00019144	0.0034853972735116	55.2	AAGAGAACCCTGGCAAGCGCCCAACCCGGAGCGCGCCCCTTTACCGTCACCGAAACCAACCTAACGCGAACCCTGCGACCCTGGAAAGACATTACCCTTGCTCCACTGGACGCCCACCGACTGGTACCGTACAGCCAAAGCCGTCCCAACCCCCGCAACCAAGAAGTTTGTTGGATCGAGATGCCATAG
6970_ncRNA_0	6970	NC_006998	Vaccinia_virus	Poxviridae	Orthopoxvirus	ankyrin-like_protein	uORF	5UTR	3.0	-108	-99	ATC	0.0019531	0.0220741098553829	19.0	ATCGTGACATAA
6970_ncRNA_0	6970	NC_006998	Vaccinia_virus	Poxviridae	Orthopoxvirus	ankyrin-like_protein	uORF	5UTR	3.0	-108	-99	ATC	0.0019531	0.0220741098553829	19.0	ATCGTGACATAA
6951_ncRNA_0	6951	NC_006273	Human_betaherpesvirus_5_(HHV-5_HCMV)	Herpesviridae	Cytomegalovirus	UL33	mORF	CDS	412.0	0	1236	ATG	0.0051514	0.0455859473264835	76.9	ATGGACACCATCATCCACAACACCACGAACCGCAGTACCGATACTCCGCATGTCAACATCACCTGTAACATAACGGAGCCGCTATCCGCCATCCGTACCACAGAAGCCGTGATCAACACGTTCATCATTTTCGTAGGCGGCCCGCTCAATGCCATAGTGTTGATCACGCAGCTGCTCACGAATCGCGTATTGGGCTATTCAACCCCCACCATCTACATGACCAACCTCTATTCCACCAACTTCCTCACGCTCACCGTACTGCCATTTATCGTGCTGAGCAACCAGTGGCTACTACCCGCTAGCGTGGCTTCGTGCAAATTCTTGTCGGTGATTTACTACTCGAGCTGCACAGTAGGCTTTGCCACCGTAGCCCTGATCGCCGCCGACCGATACCGCGTT…
7016_ncRNA_0	7016	NC_006273	Human_betaherpesvirus_5_(HHV-5_HCMV)	Herpesviridae	Cytomegalovirus	UL142	uORF	5UTR	13.0	-175	-136	ACG	0.0014694	0.0178348055220017	9.6	ACGCTGGTGCCCCACGCCGGGAAGGGGACGACGAGGCGGTGA
6937_ncRNA_0	6937	NC_003461	Human_respirovirus_1	Paramyxoviridae	Respirovirus	L	uORF	5UTR	15.0	-189	-144	ATG	0.0030927	0.0308116443342776	11.2	ATGTTGTTCAAGACAAGTATCCCTAAAATATGTAAAATCACATCTTGA
6938_ncRNA_0	6938	NC_021928	Human_parainfluenza_virus_4a	Paramyxoviridae	Rubulavirus	F	mORF	CDS	543.0	0	1629	ATG	2.6929e-07	1.07517280794702e-05	68.5	ATGGGTGTCAAAGGTTTATCTTTAATTATGATTGGGTTATTAATCTCACCAATTACCAATCTGGATATAACTCATTTAATGAATCTAGGAACGGTACCGACTGCAATTAGATCTCTAGTTTACTACACTTATACCAAACCATCTTATCTCACTGTAGATTTGATTCCCAATTTGAAGAATCTGGACCAAAATTGCAATTACTCAAGCTTAAACTACTACAACAAAACTGCACTAAGCCTAATTCAACCAATTGCAGATAACATCAATCGCCTTACAAAGCCCATCACAAGCTCAGAAATTCAAAGTCGTTTCTTTGGGGCAGTCATAGGTACAATTGCTCTTGGTGTAGCCACCGCTGCACAAGTTACAGCAGCAATCGGTCTAGCAAAAGCTCAAGAA…
6986_ncRNA_0	6986	NC_001731	Molluscum_contagiosum_virus_subtype_1	Poxviridae	Molluscipoxvirus	MC086R	N_trunc	CDS	202.0	54	660	CTG	0.0041857	0.0386954899014238	26.4	CTGCGCGAGCAGCTGCGCTGCGAGGCCGAGGACGCGCCCGCGGACGAGGAGCCCGTGCTCAGCGCGCTCGACATCCCCGGCTGCGGGATGCCCGGCTCGCCAAAGCGCCAGCGCCGCGCGCGCAAGGAGAAGGAAGCGCCTTCCGCGCCGCGCAAACGCGGCGCCGGAGCGCCCCCGCTGCCGGAGAAGAAAGGCGCGCGCGCGCGCAAGCCGCGCGCGGCGGAGGCCGAGTGCGCGCCGGACTCGGACGAGGACTGCCCCTGCGAGATGCCCTGCGGGCCATGCGAGCTCTCTGCCAAGGACGAGCCGCAGTCGGGGGCTAGTCCGTGCGCGCTCGAGCAAGACTCGCTCGAGACGACTGAAGACGACGCGGCGTGTCTGAGCGAGTCGGAGCTCGCG…
6943_ncRNA_0	6943	NC_001731	Molluscum_contagiosum_virus_subtype_1	Poxviridae	Molluscipoxvirus	MC034L	mORF	CDS	444.0	0	1332	ATG	0.0048014	0.0429753303923647	60.7	ATGGAAATAGTAAATCCGGGTCCAGAGAGTCCGTCTGCCGAGCTCATGGCCTCGATCGACATGCGCGAGGTACTGGCGCGCTACGTTGAGGACACGGACACCGCGGAGCAACTACTGCGCTGGGCCACCGACAAGGCAGCTGTGTACTACCTGCGCAACATTAGCAACAGCAAGGCCAACATCGAGGAGACCAAGTTCGAGACAGCCAACAACATCGGCATCGAGTACTCCAAGGACCACAAGAACAAGCTTTCCTATCGCAACAAGCCGCTCATTCCCACCAACCTGGAATACGAGTATCTCTGCGACCTGATCAAGTCCACCAGCGGCGGCGACAAAGAAACTCTGCGGTACCTACTCTTCGGCATCAAGTGCGTGCGCGCGCGCGTTGAGTACGAC…
7033_ncRNA_0	7033	NC_001427	Chicken_anemia_virus	Anelloviridae	Gyrovirus	Cux-1	iORF	CDS	121.0	106	469	ATG	0.0042393	0.0390967960227272	85.1	ATGAACGCTCTCCAAGAAGATACTCCACCCGGACCATCAACGGTGTTCAGGCCACCAACAAGTTCACGGCCGTTGGAAACCCCTCACTGCAGAGAGATCCGGATTGGTATCGCTGGAATTACAATCACTCTATCGCTGTGTGGCTGCGCGAATGCTCGCGCTCCCACGCTAAGATCTGCAACTGCGGACAATTCAGAAAGCACTGGTTTCAAGAATGTGCCGGACTTGAGGACCGATCAACCCAAGCCTCCCTCGAAGAAGCGATCCTGCGACCCCTCCGAGTACAGGGTAAGCGAGCTAAAAGAAAGCTTGATTACCACTACTCCCAGCCGACCCCGAACCGCAAAAAGGCGTATAAGACTGTAA
7036_ncRNA_0	7036	NC_002642	Yaba-like_disease_virus	Poxviridae	Yatapoxvirus	36R	uORF	5UTR	27.0	-160	-79	ATG	6.6694e-05	0.0014868569403063	32.6	ATGTATTTTTTTGCCAATGTTTTAATGTCTTCTAAAGTAGCCATGTTATATGTTACCCTTGTACATTTTACATTTATTTTATGA
7112_ncRNA_1	7112	NC_003461	Human_respirovirus_1	Paramyxoviridae	Respirovirus	C'	uORF	5UTR	11.0	-242	-209	TTG	0.0010031	0.0131795847447073	11.4	TTGCACGAAGGCTGGCCGACAGAAAACAGAGACTAA
7069_ncRNA_0	7069	NC_001405	Human_mastadenovirus_C	Adenoviridae	Mastadenovirus	E1A	N_ext	CDS	291.0	-6	867	CTG	5.7815e-10	2.863742523474178e-08	3345.0	CTGAAAATGAGACATATTATCTGCCACGGAGGTGTTATTACCGAAGAAATGGCCGCCAGTCTTTTGGACCAGCTGATCGAAGAGGTACTGGCTGATAATCTTCCACCTCCTAGCCATTTTGAACCACCTACCCTTCACGAACTGTATGATTTAGACGTGACGGCCCCCGAAGATCCCAACGAGGAGGCGGTTTCGCAGATTTTTCCCGAGTCTGTAATGTTGGCGGTGCAGGAAGGGATTGACTTATTCACTTTTCCGCCGGCGCCCGGTTCTCCGGAGCCGCCTCACCTTTCCCGGCAGCCCGAGCAGCCGGAGCAGAGAGCCTTGGGTCCGGTTTCTATGCCAAACCTTGTGCCGGAGGTGATCGATCTTACCTGCCACGAGGCTGGCTTTCCACCC…
7069_ncRNA_0	7069	NC_001405	Human_mastadenovirus_C	Adenoviridae	Mastadenovirus	E1A	N_ext	CDS	245.0	-6	729	CTG	5.7815e-10	2.863742523474178e-08	3345.0	CTGAAAATGAGACATATTATCTGCCACGGAGGTGTTATTACCGAAGAAATGGCCGCCAGTCTTTTGGACCAGCTGATCGAAGAGGTACTGGCTGATAATCTTCCACCTCCTAGCCATTTTGAACCACCTACCCTTCACGAACTGTATGATTTAGACGTGACGGCCCCCGAAGATCCCAACGAGGAGGCGGTTTCGCAGATTTTTCCCGAGTCTGTAATGTTGGCGGTGCAGGAAGGGATTGACTTATTCACTTTTCCGCCGGCGCCCGGTTCTCCGGAGCCGCCTCACCTTTCCCGGCAGCCCGAGCAGCCGGAGCAGAGAGCCTTGGGTCCGGTTTCTATGCCAAACCTTGTGCCGGAGGTGATCGATCTTACCTGCCACGAGGCTGGCTTTCCACCC…
7121_ncRNA_0	7121	NC_003663	Cowpox_virus	Poxviridae	Orthopoxvirus	CPXV188_CDS	uORF	CDS	11.0	-57	-24	ATG	0.0056355	0.0485663408209107	31.3	ATGATATCCGCGAACGATATTTGTGAAAATATTTAA
7136_ncRNA_0	7136	NC_003310	Monkeypox_virus_Zaire-96-I-16	Poxviridae	Orthopoxvirus	F7R	iORF	CDS	6.0	40	58	ATG	0.00024414	0.0042540034186622	93.5	ATGCACAAAGAAGAATTCTAG
7158_ncRNA_0	7158	NC_007605	Human_gammaherpesvirus_4_(Epstein-Barr_virus)	Herpesviridae	Lymphocryptovirus	BILF1	N_ext	CDS	316.0	-12	936	CTG	0.00099277	0.01309277485625	92.8	CTGACCAGCAAGATGCTCTCCACCATGGCCCCCGGGTCCACCGTGGGGACCCTGGTGGCCAACATGACTTCCGTCAATGCAACGGAAGATGCGTGCACTAAATCCTACAGCGCCTTCCTCAGCGGCATGACAAGCCTGCTGCTCGTCCTGCTGATTCTGCTAACACTGGCTGGCATCTTGTTTATCATCTTTGTAAGAAAATTGGTTCACCGAATGGATGTCTGGCTGATAGCTCTTCTCATAGAACTGCTGCTCTGGGTGCTGGGAAAAATGATTCAGGAGTTCTCGTCTACCGGTCTCTGCCTTTTGACCCAGAACATGATGTTCTTGGGCCTGATGTGCTCCGTATGGACTCACTTGGGTATGGCGTTGGAGAAGACCCTAGCATTGTTCAGCCGA…
7158_ncRNA_0	7158	KF373730	Human_gammaherpesvirus_4_(Epstein-Barr_virus)	Herpesviridae	Lymphocryptovirus	BILF1	N_ext	CDS	316.0	-12	936	CTG	0.00099277	0.01309277485625	92.8	CTGACCAGCAAGATGCTCTCCACCATGGCCCCCGGGTCCACCGTGGGGACCCTGGTGGCCAACATGACTTCCGTCAATGCAACGGAAGATGCGTGCACTAAATCCTACAGCGCCTTCCTCAGCGGCATGACAAGCCTGCTGCTCGTCCTGCTGATTCTGCTAACACTGGCTGGCATCTTGTTTATCATCTTTGTAAGAAAATTGGTTCACCGAATGGATGTCTGGCTGATAGCTCTTCTCATAGAACTGCTGCTCTGGGTGCTGGGAAAAATGATTCAGGAGTTCTCGTCTACCGGTCTCTGCCTTTTGACCCAGAACATGATGTTCTTGGGCCTGATGTGCTCCGTATGGACTCACTTGGGTATGGCGTTGGAGAAGACCCTAGCATTGTTCAGCCGA…
7159_ncRNA_0	7159	NC_009334	Human_herpesvirus_4_type_2_(Epstein-Barr_virus_type_2)	Herpesviridae	Lymphocryptovirus	BILF1	N_ext	CDS	316.0	-12	936	CTG	0.00047913	0.007368893680758	91.3	CTGACCAGCAAGATGCTCTCCACCATGGCCCCCGGGTCCACTGTGGGGACCCTGGTGGCCAACATGACTTCCGTCAATGCAACGGAAGATGCGTGCACTAAATCCTACAGCGCCTTCCTCAGCGGCATGACAAGCCTGCTGCTCGTCCTGCTGATTCTGCTAACACTGGCTGGCATCTTGTTTATCATCTTTGTAAGAAAATTGGTTCACCGAATGGATGTCTGGCTGATAGCTCTTCTCATAGAACTGCTGCTCTGGGTGCTGGGAAAAATGATTCAGGAGTTCTCGTCTACCGGTCTCTGCCTTTTGACCCAGAACATGATGTTCTTGGGCCTGATGTGCTCCGTATGGACTCACTTGGGTATGGCGTTGGAGAAGACCCTAGCATTGTTCAGCCGA…
7167_ncRNA_0	7167	NC_001731	Molluscum_contagiosum_virus_subtype_1	Poxviridae	Molluscipoxvirus	MC031L	N_ext	CDS	473.0	-9	1410	ATT	8.4071e-06	0.0002516687482419	85.5	ATTCTCGGCATGAACGGCGCGCAGTTCGAGCTGCTGCGCGAGTACCTGGGCAGGCCGCCCACGCTCAACCAGTACTTCATCTTCAAGCCGCAGGCGCGCGCCATCCAGCGCATCATGCGCTTCGATACCGACGTTTTCTTTGCGCTCATCAAGAAGAACAAGAAGCGCTTCTTTGCGCGCATCGGCGGCAGCGCCAGCGAGATCAACGCGCGCGTGCTGTCCTACTTCGTCAAGCAGCGCGCCACCACCAAGGTGGGGCGCATCCTCTCCATCATCGAGCTGCAGAGCGTGCTGGTCAACAGCTACACCGAGATCATGGGCGTGCTCACGCTGCCCGCGCCGCCCGTGTACAACTCGGTGGTGCGCCTGCACTACTGCTCCATGGAGCGCCTTGCCGAG…
7181_ncRNA_0	7181	NC_001405	Human_mastadenovirus_C	Adenoviridae	Mastadenovirus	E3B	ouORF	5UTR	69.0	-202	5	ATG	7.5753e-05	0.0016414151601642	86.7	ATGGTTTTTTGCAGTACCATTTTTGCCCTAGCCATATATCCATACCTTGACATTGGCTGGAATGCCATAGATGCCATGAACCACCCTACTTTCCCAGTGCCCGCTGTCATACCACTGCAACAGGTTATTGCCCCAATCAATCAGCCTCGCCCCCCTTCTCCCACCCCCACTGAGATTAGCTACTTTAATTTGACAGGTGGAGATGACTGA
7239_ncRNA_0	7239	NC_007605	Human_gammaherpesvirus_4_(Epstein-Barr_virus)	Herpesviridae	Lymphocryptovirus	BNLF2b	mORF	CDS	98.0	0	294	ATG	2.3641e-08	1.059126838641189e-06	75.6	ATGCGACCGGGTAGACCACTGGCTGGATTCTACGCTACTCTCCGCCGTTCCTTCAGAAGAATGTCCAAAAGGTCAAAGAACAAGGCCAAGAAGGAGCGTGTCCCCGTGGAGGACCGCCCACCGACTCCGATGCCCACCAGCCAGCGACTGATCCGCAGAAACGCGTTGGGAGGAGGCGTCCGCCCCGATGCGGAGGACTGCATCCAACGCTTCCACCCCCTGGAGCCAGCGCTGGGGGTGTCAACAAAGAACTTTGACCTGTTGTCCCTGAGATGTGAATTGGGATGGTGTGGATAA
7239_ncRNA_0	7239	NC_009334	Human_herpesvirus_4_type_2_(Epstein-Barr_virus_type_2)	Herpesviridae	Lymphocryptovirus	BNLF2b	mORF	CDS	98.0	0	294	ATG	2.3641e-08	1.059126838641189e-06	75.6	ATGCGACCGGGTAGACCACTGGCTGGATTCTACGCTACTCTCCGCCGTTCCTTCAGAAGAATGTCCAAAAGGTCAAAGAACAAGGCCAAGAAGGAGCGTGTCCCCGTGGAGGACCGCCCACCGACTCCGATGCCCACCAGCCAGCGACTGATCCGCAGAAACGCGTTGGGAGGAGGCGTCCGCCCCGATGCGGAGGACTGCATCCAACGCTGCCACCCCCTGGAGCCAGCGCTGGGGGTGTCAACAAAGAACTTTGACCTGTTGTCCCTGAGATGTGAATTGGGATGGTGTGGATAA
7239_ncRNA_0	7239	KF373730	Human_gammaherpesvirus_4_(Epstein-Barr_virus)	Herpesviridae	Lymphocryptovirus	BNLF2b	mORF	CDS	98.0	0	294	ATG	2.3641e-08	1.059126838641189e-06	75.6	ATGCGACCGGGTAGACCACTGGCTGGATTCTACGCTACTCTCCGCCGTTCCTTCAGAAGAATGTCCAAAAGGTCAAAGAACAAGGCCAAGAAGGAGCGTGTCCCCGTGGAGGACCGCCCACCGACTCCGATGCCCACCAGCCAGCGACTGATCCGCAGAAACGCGTTGGGAGGAGGCGTCCGCCCCGATGCGGAGGACTGCATCCAACGCTGCCACCCCCTGGAGCCAGCGCTGGGGGTGTCAACAAAGAACTTTGACCTGTTGTCCCTGAGATGTGAATTGGGATGGTGTGGATAA
7254_ncRNA_0	7254	NC_003310	Monkeypox_virus_Zaire-96-I-16	Poxviridae	Orthopoxvirus	B13R	uORF	5UTR	11.0	-224	-191	ATG	0.0020522	0.0227770066059818	51.6	ATGAGTTCTGTGCAGATCATCCGTTCATCTATGTGA
7267_ncRNA_0	7267	NC_003663	Cowpox_virus	Poxviridae	Orthopoxvirus	CPXV067_CDS	mORF	CDS	479.0	0	1437	ATG	0.0056179	0.0485275582022472	209.5	ATGAATAGGAATCCTGATCAGAATACTCTTCCTAATATTACATTAAAGATTATAGAAACCTATTTAGGCAGAATACCTAGTGTAAACGAATATCATATGTTAAAATTACAAGCTAGAAATATTCAGAAAATAACTGTTTTTAACAAAGACATATTTGTATCGTTAGTAAAAAAGAATAAAAAAAGATTTTTTTCCGATGTTGATACATCTGCATCAGAAATAAAAGATCGTATACTTAGCTACTTTTCTAAACAGACTCAAACATATAATATAGGTAAATTATTTACGATTATAGAACTACAATCTGTATTAGTGACCACATACACGGATATATTAGGAGTTCTTACTATTAAAGCTCCAAATGTAATTTCATCTAAAATTTCTTATAATGTAACATCA…
7289_ncRNA_0	7289	NC_000898	Human_betaherpesvirus_6B_(HHV-6B)	Herpesviridae	Roseolovirus	U22	uORF	5UTR	11.0	-230	-197	ATG	0.00010695	0.002145201473384	9.8	ATGAGGGAGATGAAGAGTATTTTAAAGATTTTCTAA
7381_ncRNA_0	7381	NC_003663	Cowpox_virus	Poxviridae	Orthopoxvirus	CPX170_CDS	uORF	5UTR	15.0	-227	-182	ATG	0.00019622	0.0035524995452595	23.9	ATGGGAATAGATAAAATGGCTGATGTTTACCTTCTATATCTAACATGA
7382_ncRNA_0	7382	NC_005831	Human_coronavirus_NL63_(HCoV-NL63)	Coronaviridae	Alphacoronavirus	membrane_protein	uORF	5UTR	8.0	-202	-178	ATT	0.0027248	0.0278700944255937	63.2	ATTCCATTTTATGGCTCCTTGTTATGA
7326_ncRNA_0	7326	NC_002728	Nipah_henipavirus	Paramyxoviridae	Henipavirus	P_phosphoprotein	uORF	5UTR	12.0	-197	-161	ATG	0.0026506	0.0272365768687606	20.8	ATGCTCGCACAAGTGAACTGCAATCTCAACTTAGATTAA
7326_ncRNA_0	7326	NC_002728	Nipah_henipavirus	Paramyxoviridae	Henipavirus	V_protein	uORF	5UTR	12.0	-197	-161	ATG	0.0026506	0.0272365768687606	20.8	ATGCTCGCACAAGTGAACTGCAATCTCAACTTAGATTAA
7326_ncRNA_0	7326	NC_002728	Nipah_henipavirus	Paramyxoviridae	Henipavirus	W_protein	uORF	5UTR	12.0	-197	-161	ATG	0.0026506	0.0272365768687606	20.8	ATGCTCGCACAAGTGAACTGCAATCTCAACTTAGATTAA
7374_ncRNA_0	7374	NC_001664	Human_betaherpesvirus_6A	Herpesviridae	Roseolovirus	DR1	iORF	CDS	39.0	91	208	ATG	0.00079644	0.0110165063520157	80.2	ATGTTCATTCCTACCTGCGTCTGCACAAGGGTCTACGCATTCCTTTACCTTGGCCCGAGCAGGAATGCCTACATTTACATCCTAAGCCTTACAAGTGTCTCCTGCGTTACCCCTGTATAA
7374_ncRNA_0	7374	NC_001664	Human_betaherpesvirus_6A	Herpesviridae	Roseolovirus	DR1	iORF	CDS	39.0	91	208	ATG	0.00079644	0.0110165063520157	80.2	ATGTTCATTCCTACCTGCGTCTGCACAAGGGTCTACGCATTCCTTTACCTTGGCCCGAGCAGGAATGCCTACATTTACATCCTAAGCCTTACAAGTGTCTCCTGCGTTACCCCTGTATAA
7399_ncRNA_0	7399	NC_006998	Vaccinia_virus	Poxviridae	Orthopoxvirus	VACWR-B15R	N_trunc	CDS	300.0	78	978	ATC	0.00054692	0.0082168450836596	82.6	ATCGACAAAGGGCAATATTTTGCATCATTCATGGAGTTAGAAAACGAGCCAGTAATCTTACCATGTCCTCAAATAAATACGCTATCATCCGGATATAATATATTAGATATTTTATGGGAAAAACGAGGAGCGGATAATGATAGAATTATACCGATAGATAATGGTAGCAATATGCTAATTCTGAACCCGACACAATCAGACTCTGGTATTTATATATGCATTACCACGAACGAAACCTACTGTGACATGATGTCGTTAAATTTGACAATCGTGTCTGTCTCAGAATCAAATATAGATCTTATCTCGTATCCACAAATAGTAAATGAGAGATCTACTGGCGAAATGGTATGTCCCAATATTAATGCATTTATTGCTAGTAACGTAAACGCAGATATTATA…
7403_ncRNA_0	7403	NC_006998	Vaccinia_virus	Poxviridae	Orthopoxvirus	K3L	N_ext	CDS	99.0	-33	264	ATT	0.00035619	0.0058467251575262	50.4	ATTTTTATCCCAATTTACGAGCCCGTTAACAAGATGCTTGCATTTTGTTATTCGTTGCCCAATGCGGGTGATGTAATAAAGGGCAGAGTATACGAGAAGGATTATGCTCTATATATTTATCTTTTTGACTATCCTCACTTTGAAGCTATCTTGGCAGAGAGTGTTAAGATGCATATGGATAGATATGTTGAATATAGGGATAAACTGGTAGGGAAAACTGTAAAAGTTAAAGTGATTAGAGTTGATTATACAAAAGGATATATAGATGTCAATTACAAAAGGATGTGTAGACATCAATAA
7438_ncRNA_0	7438	NC_006273	Human_betaherpesvirus_5_(HHV-5_HCMV)	Herpesviridae	Cytomegalovirus	US20	mORF	CDS	254.0	0	762	ATG	0.0008466	0.0115326704970948	59.2	ATGCAGGCGCAGGAGGCTAACGCGCTGCTGCTCTCCCGCATGGAGGCTCTCGAGTGGTTCAAAAAGTTCACCGTATGGCTGCGCGTGTACGCCATCTTCATCTTTCAGCTGGCTTTCAGCTTCGGCTTGGGAAGCGTTTTTTGGTTGGGGTTCCCACAAAACCGCAACTTTTGCGTCGAGAACTACAGCTTCTTTCTCACCGTGCTCGTGCCCATCGTCTGCATGTTCATCACGTACACGTTGGGCAACGAACACCCTAGTAACGCCACGGTGCTTTTCATCTATCTGTTGGCCAACAGCCTGACGGCGGCCATCTTCCAAATGTGCTCTGAAAGCCGCGTACTAGTAGGTTCCTACGTGATGACCCTGGCGTTGTTTATCTCCTTTACGGGGCTGGCG…
7444_ncRNA_0	7444	NC_003310	Monkeypox_virus_Zaire-96-I-16	Poxviridae	Orthopoxvirus	B15L	uORF	CDS	9.0	-36	-9	ATG	0.0038712	0.0365977559139784	40.2	ATGACACAGAAATTCCCATTCATGATTTAA
7410_ncRNA_0	7410	NC_001611	Variola_virus	Poxviridae	Orthopoxvirus	A12L	uORF	5UTR	47.0	-167	-26	ATG	5.5479e-07	2.124614117967332e-05	114.4	ATGTATAATAAGATCAAGAACTCACAAAATCCAAGTCCGAATGTAAACTTGCCTCCTCCAGAAACAAGAAATACCAGGTTTGTAAATAATCTGGAAAAGGATCATATTAGTTCATTGTATAATCTAGTTAAATCTTCTGTATAA
7416_ncRNA_0	7416	NC_001488	Human_T-lymphotropic_virus_2	Retroviridae	Deltaretrovirus	hypothetical_protein	mORF	CDS	170.0	0	510	ATG	2.9717e-05	0.0007670439351681	147.2	ATGCCCAAGACCAGACGCCAGCGAACTCGCCGAGCACGCCGCAACAGACCACCAACACCATGGCCCATTTCCCAGGATTTGGACAGAGCCTCCTATATGGATACCCCGTCTACGTGTTTGGCGATTGTGTACAGGCCGATTGGTGTCCCGTCTCAGGTGGTCTATGTTCCACCCGCCTACATCGACATGCCCTCCTGGCCACCTGTCCAGAGCACCAACTCACCTGGGACCCCATCGATGGACGCGTTGTCAGCTCTCCTCTCCAATACCTTATCCCTCGCCTCCCCTCCTTCCCCACCCAGAGAACCTCAAGGACCCTCAAGGTCCTTACCCCTCCCACCACTCCTGTCTCCCCCAAGGTTCCACCTGCCTTCTTTCAATCAATGCGAAAGCACACCC…
7460_ncRNA_1	7460	NC_001664	Human_betaherpesvirus_6A	Herpesviridae	Roseolovirus	U100	N_ext	CDS	660.0	-12	1968	CTG	0.0055847	0.0482962109426229	95.9	CTGAGACGAAGAATGGCAACCGCAAGGCTGAGCGCTATGAAACCGCCGAGATCTTGTGCGCTGATATTTTTGTGCGCGTTTTCGATGGCGACGGCCCCAACGAACGCTACGGCCCACCGACGTGCGGGAACCGTGAAATCCACACCGCCTCCAGAGGATAAACATAGCTATACCGCAAAATACTATGACAAAGACATTTATTTTAACATTTACGAAGGTAGAAATTCTACGCCGAGGAGACGGACGCTATCGGAAATCATTTCTAAATTTTCTACCTCCGAAATGTTAAGTTTAAAAAGAGTTAAAGCTTTCGTTCCCGTAGATGAAAACCCGACTACTACCTTAGAAGATATAGCAGACATCCTGAACTACGCTGTTTGCGATGACAATAGCTGCGGT…
7423_ncRNA_0	7423	NC_003266	Human_mastadenovirus_E	Adenoviridae	Mastadenovirus	E2A	uORF	5UTR	45.0	-174	-39	ATG	0.0018762	0.0214636466251016	59.9	ATGGATTCCTCCATCTCTTGCATGTCTGGGGCCGCGACAAAGGTGGCGGGGCTGGGCGGCGGGGCGGTTAAGCTCTCATTCTGCTGCTGCTTCTTGTCGGCGGTGGGGGCAGATGGCGAGGTTGGCGACGATGGCTGA
7549_ncRNA_0	7549	NC_001608	Marburg_marburgvirus	Filoviridae	Marburgvirus	L	uORF	CDS	8.0	-45	-21	ATG	8.034e-05	0.0017333888957055	70.3	ATGTTAGATGCCAGTTATCCATTTTAA
7551_ncRNA_0	7551	NC_001731	Molluscum_contagiosum_virus_subtype_1	Poxviridae	Molluscipoxvirus	MC150R	N_trunc	CDS	81.0	87	330	ATG	0.0010285	0.0134713708876474	90.0	ATGTACCGTCTTTGCATCCGATCAGCAAAAAGACAAAGAAAAAAAAAACCAAACGTCATACAGAAAAAACAGCAAACGTCATTCAGAAGAGGGAAGACGTTCCCGGCACCAAGTGTAGTCCTTTGGGGGTGCTTACTTTCCCTTTTCCATCTAGACACAGCCGGAGCTCGCCGTGCTGCGCACGCCGCAGCACGGCGCGCTCGCGGGCACGCCACGACACGGGGCCGGCAAGGTGCCGTGTCGTGA
7565_ncRNA_0	7565	NC_001716	Human_betaherpesvirus_7_(HHV-7)	Herpesviridae	Roseolovirus	U13	N_trunc	CDS	86.0	36	294	ATT	0.0052056	0.0459884302281766	90.9	ATTACAGCTAACGATCCAGTACTTGCATCGAATTTTACAATGCAGCCTACTTTTAAAATAGCCGATAAGAAAGTTGTACTCAGAGATCATAATTACATTGCAGTCAAAGATTTTGTTCTATCAAGGTCTTTCATGCATTGCATTCGATGTCAGGAAAAAATTGAAAAGAAGACATCCGATAGCATTAGAGCATATTCCATTAAGCCAGATTTCATGTTTTATGACTCAGACGACGAAGTTCGTTCGTCACCATTTTTATAA
7571_ncRNA_0	7571	NC_005336	Orf_virus	Poxviridae	Parapoxvirus	ORF035_virion_core_protease	uORF	CDS	4.0	-28	-16	ATG	0.0021085	0.0229160229204223	25.6	ATGTCCGGCAGATGA
7574_ncRNA_1	7574	NC_000898	Human_betaherpesvirus_6B_(HHV-6B)	Herpesviridae	Roseolovirus	U33	uORF	5UTR	10.0	-111	-81	ATG	0.0004695	0.0072456282047531	34.8	ATGAAAAAGAAAAGTCATTCCTGTCCGGTGTGA
7589_ncRNA_0	7589	NC_011203	Human_mastadenovirus_B_(HAdV-B)	Adenoviridae	Mastadenovirus	L4	ouORF	CDS	103.0	-13	296	AGG	0.0034525	0.033719603101134	23.5	AGGTTCCCCCAGGATGTCCCATCGCCGAGGAAGCAAGAAGTTGAAGGTGCAGCTGTCGCCCCCAGAGGATATGAAGGAAGACTGGGACAGTCAGGCAGAGGAGGAGATGGAAGATTGGGACAGCCAGGCAGAGGAGGTGGACAGCCTGGAGGAAGACAGTTTGGAGGAGGAAGACGAGGAGGCAGAGGAGGTGGAAGAAGCAACCGCCGCCAAACAGTTGTCATCGGCGGCGGAGACAAGCAAGTCCCCAGACAGCAGCACGGCTACCATCTCCGCTCCGGGTCGGGGGGCCCAGCGGCGGCCCAACAGTAG
7589_ncRNA_0	7589	NC_011203	Human_mastadenovirus_B_(HAdV-B)	Adenoviridae	Mastadenovirus	L4	ouORF	CDS	103.0	-13	296	AGG	0.0034525	0.033719603101134	23.5	AGGTTCCCCCAGGATGTCCCATCGCCGAGGAAGCAAGAAGTTGAAGGTGCAGCTGTCGCCCCCAGAGGATATGAAGGAAGACTGGGACAGTCAGGCAGAGGAGGAGATGGAAGATTGGGACAGCCAGGCAGAGGAGGTGGACAGCCTGGAGGAAGACAGTTTGGAGGAGGAAGACGAGGAGGCAGAGGAGGTGGAAGAAGCAACCGCCGCCAAACAGTTGTCATCGGCGGCGGAGACAAGCAAGTCCCCAGACAGCAGCACGGCTACCATCTCCGCTCCGGGTCGGGGGGCCCAGCGGCGGCCCAACAGTAG
7607_ncRNA_0	7607	NC_006998	Vaccinia_virus	Poxviridae	Orthopoxvirus	B9R	mORF	CDS	77.0	0	231	ATG	8.2973e-06	0.0002495813646471	311.2	ATGAGGTCCCTGATTATAGTCCTTCTGTTCCCCTCTATCATCTACTCCATGTCTATTAGACAATGTGAGAAGACTGAAGAGGAAACATGGGGATTGAAAATAGGGTTGTGTATAATTGCCAAAGATTTCTATCCCGAAAGAACTGATTGCAGTGTTCATCTCCCAACTGCAAGTGAAGGATTGATAACTGAAGGCAATGGATTCAGGGATATACGAAACACCGATAAATTATAA
7620_ncRNA_0	7620	NC_033781	Human_papillomavirus_type_156	Papillomaviridae	Gammapapillomavirus	E6	uORF	5UTR	19.0	-98	-41	ATG	0.0001712	0.0031674626918018	89.9	ATGATTGTTGGCAACAATAATTTCCTGTGCACATATTTCAACCGGGAGCGGTCTGTATAA
7623_ncRNA_0	7623	NC_000898	Human_betaherpesvirus_6B_(HHV-6B)	Herpesviridae	Roseolovirus	U45	uORF	5UTR	21.0	-214	-151	ATG	0.0050725	0.0450009764557494	32.0	ATGAATTCAAGACGATCTCATAGGTGTGCGAATGGCACTCTGAAGAATAAAAGTCCATTTCCGTAG
7691_ncRNA_0	7691	NC_009238	Human_polyomavirus_3	Polyomaviridae	Betapolyomavirus	VP2/VP3	uORF	5UTR	4.0	-120	-108	ATG	0.0001	0.0020211685823754	5.0	ATGCTAAGACTGTAA
7693_ncRNA_0	7693	NC_006296	Rinderpest_virus_(strain_Kabete_O)	Paramyxoviridae	Morbillivirus	H_protein	ouORF	5UTR	66.0	-107	91	ATG	0.002313	0.0245197754333082	28.3	ATGCCTTATCCCCTCCACAACCAATCAGCTGCCATTCCCAGCAGGCACCCTGTCCGTTCGCTTACTAATTGTTATAAAGAAAAACTTAGGATGCAAGGTCATCAACCATGTCTCCCCCAAGAGACAGGGTCGACGCTTACTACAAGGACAACTTCCAATTCAAGAACACTCGGGTGGTTCTTAATAAAGAGCAGCTCCTGA
7694_ncRNA_0	7694	NC_012959	Human_adenovirus_54	Adenoviridae	Mastadenovirus	hexon	mORF	CDS	953.0	0	2859	ATG	0.0045483	0.0413546871176217	64.3	ATGTGCCTTACCGCCAGAGAACGCGCGAAGATGGCCACCCCCTCGATGATGCCGCAGTGGGCGTACATGCACATCGCCGGGCAGGACGCCTCGGAGTACCTGAGCCCGGGTCTGGTGCAGTTTGCCCGCGCCACCGACACGTACTTCAGCCTGGGCAACAAGTTTAGAAACCCCACGGTGGCTCCCACCCACGATGTGACCACGGACCGGTCCCAGCGTCTGACGCTGCGCTTTGTGCCCGTGGATCGCGAGGACACCACGTACTCGTACAAGGCGCGCTTCACTCTGGCCGTGGGCGACAACCGGGTGCTAGACATGGCCAGCACGTACTTTGACATCCGCGGCGTTTTGGACCGCGGTCCCAGCTTTAAACCCTACTCGGGCACGGCTTACAACAGT…
7697_ncRNA_0	7697	NC_006273	Human_betaherpesvirus_5_(HHV-5_HCMV)	Herpesviridae	Cytomegalovirus	UL24	uORF	5UTR	34.0	-208	-106	ATG	2.2637e-09	1.090555563926941e-07	165.6	ATGCGATCCAGATCTTCCGTGGCGCTGCGCGCCCGCGTGCTCGTGAAAACGCTGTCCTCCGCCTCCTCATCCGCCGGCGTGTCCTCGTTGCTCGAGGGGATATAA
7698_ncRNA_0	7698	NC_039196	Feline_morbillivirus	Paramyxoviridae	Morbillivirus	P/V/C	uORF	5UTR	40.0	-236	-116	GTG	0.0015747	0.0188794003977272	29.7	GTGTCCAGTTCTGCCATGGAAGAATTGAGAAGATTGGTTGAGTCCACCAACAGAATAGACACCAAACAGCCAGAAGCTTCAGGTGTCACCAACCATTATAATGATACTGACCTTCTAAAATAA
7698_ncRNA_0	7698	NC_039196	Feline_morbillivirus	Paramyxoviridae	Morbillivirus	P/V/C	uORF	5UTR	40.0	-236	-116	GTG	0.0015747	0.0188794003977272	29.7	GTGTCCAGTTCTGCCATGGAAGAATTGAGAAGATTGGTTGAGTCCACCAACAGAATAGACACCAAACAGCCAGAAGCTTCAGGTGTCACCAACCATTATAATGATACTGACCTTCTAAAATAA
7673_ncRNA_0	7673	NC_001552	Murine_respirovirus	Paramyxoviridae	Respirovirus	C'	uORF	5UTR	37.0	-206	-95	AAG	9.0108e-08	3.814180357071214e-06	105.5	AAGACGAAGGCCGTAATAACGGTGTTGATCATGACGAAGAGGATGATGCCGCGGCAGCAGCTGGGATGGGAGGAATCTAAGATCACACGAGGATTTAGGATACATGACCCGTAG
7677_ncRNA_0	7677	NC_006998	Vaccinia_virus	Poxviridae	Orthopoxvirus	D11L	mORF	CDS	631.0	0	1893	ATG	0.00059634	0.0087694873728223	87.3	ATGAGTAAATCACACGCGGCCTATATCGATTATGCATTGCGCAGAACTACTAATATGCCTGTTGAAATGATGGGGTCGGACGTAGTACGCCTCAAGGATTATCAACATTTTGTAGCAAGAGTTTTCTTAGGATTAGACAGTATGCATTCTCTTTTATTGTTCCATGAAACGGGTGTCGGTAAAACAATGACTACTGTATATATTCTCAAACATCTTAAGGATATTTATACGAATTGGGCTATTATCTTATTGGTGAAAAAGGCTTTGATAGAAGATCCTTGGATGAACACTATACTCAGATACGCTCCAGAGATAACGAAGGATTGTATTTTTATTAATTACGATGATCAAAATTTTAGAAATAAATTTTTTACTAATATCAAAACTATTAATTCCAAG…
7678_ncRNA_0	7678	NC_003310	Monkeypox_virus_Zaire-96-I-16	Poxviridae	Orthopoxvirus	E11L	mORF	CDS	631.0	0	1893	ATG	3.5427e-06	0.0001170783284259	112.8	ATGAGTAAATCACACGCGGCCTATATCGATTATGCCTTACGCAGAACTACTAATATGCCCGTTGAAATGATGGGGTCAGACGTAGTACGCCTCAAGGATTATCAACATTTTGTAGCAAGAGTTTTCTTAGGATTAGACAGTATGCATTCTCTTTTATTGTTCCATGAAACAGGTGTCGGTAAAACAATGACTACTGTATATATTCTCAAACATCTTAAGGATATTTATACAAATTGGGCAATTATCTTATTGGTAAAAAAGGCTTTGATAGAAGATCCTTGGATAAACACTATACTCAGATACGCTCCAGAGATAACGAAGGATTGTATTTTTATTAATTACGATGATCAAAATTTTAGAAATAAATTTTTTACTAATATCAAAACTATTAATTCCAAG…
7678_ncRNA_1	7678	NC_003310	Monkeypox_virus_Zaire-96-I-16	Poxviridae	Orthopoxvirus	E11L	iORF	CDS	12.0	31	67	ATG	0.0030549	0.0306142303346783	42.2	ATGCCTTACGCAGAACTACTAATATGCCCGTTGAAATGA
7702_ncRNA_0	7702	NC_005336	Orf_virus	Poxviridae	Parapoxvirus	ORF046_putative_myristylated_protein	uORF	5UTR	73.0	-229	-10	ATG	7.2425e-05	0.0015910878969286	74.0	ATGACCGAGTGGGCGCCCGACCTCGAGCGCTTCTCGTTCAAGATCCCCATCTCCTCCGTGAACAAACTCCGCGGCTTCAAGAAGCGCGTGGTCATGTTCGAGTCGCGCGTGGTCATGGACGCCGACGACAACATCATCGGCATGCTCTTCACCGACCGCGTGGGCATGTACCGCGTGAACGTGTTCATGTCCTTTCAGGACCGGTCTCTTTCATGCGACTAA
7704_ncRNA_0	7704	NC_003243	Australian_bat_lyssavirus	Rhabdoviridae	Lyssavirus	P	mORF	CDS	297.0	0	891	ATG	0.00043012	0.0068137853753753	46.6	ATGAGCAAGATCTTTGTCAATCCGAGTGCAATCAGAGCAGGCATGGCCGATCTGGAAATGGCAGAGGAGACTGTTGACTTGATAAATCGGAACATCGAGGACAATCAAGCTCATCTCCAGGGTGAGCCTATAGAAGTCGACAGCCTACCTGAAGAGATTGGGAAGCTCAATATCAATGAGGCAAAGCCTCAAAGCTTTGAGAACAATCCCATAGACATAGATGGTAGGATGAATGAAGACTTCCAAATGAAAGAGGTTGAAGATCCAAGTATCCAGTTCCAATCGTATCTGGACAACATAGGAATCCAGATTGTAAGAAAGATGAAGACCGGGGAGCGTTTCTTCAAGATTTGGTCCCAGACTGTTGAAGAGATCATCTCTTACGTTGGAGCCAACTTT…
7717_ncRNA_0	7717	NC_001611	Variola_virus	Poxviridae	Orthopoxvirus	E3L	N_trunc	CDS	153.0	111	570	ATG	0.00018613	0.0034034047920277	55.4	ATGGAGAAGCGAGAAGTTAATAAAGCTCTGTACGATCTTCAACGTAGTGCTATGGTGTACAGCTCCGACGATATTCCTCCTCGTTGGTTTATGACAACTGAGGCGGATAAGCCGGATGCTATGACTATGGCTGACGTCATAATAGATGATGTATCCCGCGAAAAATCAATGAGAGAGGATCATAAGTCTTTTGATGATGTTATTCCGGCTAAAAAAATTATTGATTGGAAAAATGCTAACCCTGTCACCATTATTAATGAGTACTGCCAAATAACTAAGAGAGATTGGTCTTTTCGTATTGAATCAGTGGGGCCTAGTAACTCTCCTACATTTTATGCCTGTGTAGACATCGACGGGAGAGTATTCGATAAGGCCGATGGAAAATCTAAACGAGATGCT…
7686_ncRNA_0	7686	NC_003266	Human_mastadenovirus_E	Adenoviridae	Mastadenovirus	E4	uORF	5UTR	48.0	-259	-115	AAG	0.0038493	0.0364806105097686	73.6	AAGATATCACCGGGTCTAGCCAGCATGCTTATTTCAATCTTACATTTGGCAATGCTCACTGGGGAGGACTTCGCTTTATCTGTAATGTGGCTTGCCCTTCTCTTGTTCCTGGTGGTCCTATGGCTAAAAATTTCGGAGAAGATATGA
7719_ncRNA_0	7719	NC_003663	Cowpox_virus	Poxviridae	Orthopoxvirus	CPXV069_CDS	N_trunc	CDS	153.0	111	570	ATG	0.00018613	0.0034034047920277	55.4	ATGGAGAAGCGAGAAGTTAATAAAGCTCTGTACGATCTTCAACGTAGTGCTATGGTGTACAGCTCCGACGATATTCCTCCTCGTTGGTTTACGACAATGGAGGCGGATAAGCCGGATGCTGATGCTATGGCTGATTCCATAATAGATGATGCATCCCGCGAAAAATCAATGAGAGAGGATCATAAGTCTTTCGATGATGTTATTCCGGCTAAAAAAATTATTGATTGGAAAGATGCTAACCCTGTCACCATTATTAATGAGTACTGCCAAATAACTAAGAGAGATTGGTCTTTTCGTATTGAATCAGTGGGGCCTAGTAACTCTCCTACATTTTATGCCTGTGTAGACATCGACGGAAGAGTATTCGATAAGGCAGATGGAAAATCTAAACGAGATGCT…
7730_ncRNA_0	7730	NC_006273	Human_betaherpesvirus_5_(HHV-5_HCMV)	Herpesviridae	Cytomegalovirus	RL10	uORF	5UTR	15.0	-134	-89	ATG	0.0016084	0.0190027146696528	13.9	ATGGGAACCGGAAGCCGAGACAGAGTACTACAGAGTGTTGAAGGGTAA
7735_ncRNA_0	7735	NC_003663	Cowpox_virus	Poxviridae	Orthopoxvirus	CPXV079_CDS	uORF	5UTR	12.0	-220	-184	ATG	4.4809e-05	0.0010720121417233	82.8	ATGAGAGAGTTAATGTATCGAGAGTGGTTGAATGTTTGA
7761_ncRNA_0	7761	KF373730	Human_gammaherpesvirus_4_(Epstein-Barr_virus)	Herpesviridae	Lymphocryptovirus	BHRF1	iORF	CDS	11.0	58	91	ATG	0.0020522	0.0227770066059818	54.7	ATGGAAATGGTACCCTGCATCCTGTGTTGGAGCTAG
7762_ncRNA_0	7762	NC_007605	Human_gammaherpesvirus_4_(Epstein-Barr_virus)	Herpesviridae	Lymphocryptovirus	BHRF1	iORF	CDS	11.0	58	91	ATG	0.005331	0.0465216836228287	54.7	ATGGAAATGGTACCCTGCATCCTGTGTTGGAGCTAG
7762_ncRNA_0	7762	NC_009334	Human_herpesvirus_4_type_2_(Epstein-Barr_virus_type_2)	Herpesviridae	Lymphocryptovirus	BHRF1	iORF	CDS	11.0	58	91	ATG	0.005331	0.0465216836228287	54.7	ATGGAAATGGTACCCTGCATCCTGTGTTGGAGCTAG
7783_ncRNA_0	7783	NC_003707	Eyach_virus	Reoviridae	Coltivirus	VP12	iORF	CDS	18.0	79	133	ATG	0.00045894	0.0071529975341454	69.4	ATGAATTCTACAGAAATAATGATAATGCTCAGAACACTACTGCCTCTGCTTTTTTGA
7785_ncRNA_0	7785	NC_003700	Eyach_virus	Reoviridae	Coltivirus	VP5	mORF	5UTR	751.0	0	2253	ATG	0.00013136	0.0025605795473441	84.0	ATGTTCACCAACAAAGCTATCCTTGCTGTTTATCAACTCCCTGAAGAGTGCACACTCGAATTGGTCGTTCGTGACGCGTCCGGAAACATTGTCGACTCTTGCTACGCTGAGCTTTTCCAACTACGTGGGAACGTCAAACATGGGGATAGACAAGCCCAGATGATCAATCATTTCAATCAGGTGCTCGACTTACTGCGTACGTCGGTTGGTGAAAGTATTGACAGCATGATCAGGTATGTTGGAGAGCAGGGAACAGATGACACTCGTGCGTTGGTGATTCGAGCCATGAATGACTTCTTCCCGGCCAAGGTTGGAGAAGCAGTGTTCCAAGCAGTGCAGGCTGCCATGCAAGGACCCGGAATGTTGACTGCGTTGTTGACAAAACAGTTGGAGTTTCTT…
7851_ncRNA_1	7851	NC_003697	Eyach_virus	Reoviridae	Coltivirus	VP2	iORF	CDS	6.0	40	58	ATG	0.004096	0.0382532313656387	60.1	ATGAAGAACTTACAAGCATAA
7857_ncRNA_0	7857	NC_003704	Eyach_virus	Reoviridae	Coltivirus	VP9'	N_trunc	CDS	330.0	21	1011	ATC	0.00072349	0.0102424438040925	71.4	ATCAACCCCACTTCTGACATTTATATTAAAGACTATGGAAACTTTTCTGGGATTGTTGCACATCAAGCCTATGATCCGATTCGCAGGGACCACATGCTCCTTCGTTCGATGAAACTCCATTTCGGACCTAATTCCAAGCTCCTATGGTTGGGAGATTTTCATGCCATCACATTATCTCATGCTAACATGATATTTGGTGCAGATTCGGTCGGATTTAAAGGTGTAAATGTATCAACATTGCCCCCGGACACTTTAACTACCGGAATCAGACCGAGACCAACAGTGACCATGGACCTTGCTCAGCTTAAAGCTTTCTACCAGGACTTGACAGACAAGGAGTTGTACATCTTATATTTTCATGATGTTCTTAGGTTCGTAAGTCAAACGGGAGGACCTGTT…
7857_ncRNA_0	7857	NC_003704	Eyach_virus	Reoviridae	Coltivirus	VP9	N_trunc	CDS	330.0	21	1011	ATC	0.00072349	0.0102424438040925	71.4	ATCAACCCCACTTCTGACATTTATATTAAAGACTATGGAAACTTTTCTGGGATTGTTGCACATCAAGCCTATGATCCGATTCGCAGGGACCACATGCTCCTTCGTTCGATGAAACTCCATTTCGGACCTAATTCCAAGCTCCTATGGTTGGGAGATTTTCATGCCATCACATTATCTCATGCTAACATGATATTTGGTGCAGATTCGGTCGGATTTAAAGGTGTAAATGTATCAACATTGCCCCCGGACACTTTAACTACCGGAATCAGACCGAGACCAACAGTGACCATGGACCTTGCTCAGCTTAAAGCTTTCTACCAGGACTTGACAGACAAGGAGTTGTACATCTTATATTTTCATGATGTTCTTAGGTTCGTAAGTCAAACGGGAGGACCTGTT…
7904_ncRNA_0	7904	NC_006998	Vaccinia_virus	Poxviridae	Orthopoxvirus	A48R	uORF	5UTR	7.0	-127	-106	ACG	0.00025528	0.0044080714238952	20.3	ACGTTGCCCAAGATCCTCTCTTAA
7849_ncRNA_0	7849	NC_003698	Eyach_virus	Reoviridae	Coltivirus	VP3	iORF	CDS	41.0	31	154	AAG	0.00078644	0.010939030760619	40.6	AAGACTTTAGAGATTGCTTTGGACTCAAACACGAAATACTTTCCGCAATTTACAATGATAAAAGCACTTTCTCTAGCGAAAATGGACTCGTTCAAATTCTGGAAGAAGCAGAGGTTAACGCTTTAG
7959_ncRNA_0	7959	NC_009333	Human_gammaherpesvirus_8_(Kaposi's_sarcoma-associated_herpesvirus)	Herpesviridae	Rhadinovirus	ORF26	mORF	CDS	305.0	0	915	ATG	0.0012377	0.0156013785543608	92.0	ATGGCACTCGACAAGAGTATAGTGGTTAACTTCACCTCCAGACTCTTCGCTGATGAACTGGCCGCCCTTCAGTCAAAAATAGGGAGCGTACTGCCGCTCGGAGATTGCCACCGTTTACAAAATATACAGGCATTGGGCCTGGGGTGCGTATGCTCACGTGAGACATCTCCGGACTACATCCAAATTATGCAGTATCTATCCAAGTGCACACTCGCTGTCCTGGAGGAGGTTCGCCCGGACAGCCTGCGCCTAACGCGGATGGATCCCTCTGACAACCTTCAGATAAAAAACGTATATGCCCCCTTTTTTCAGTGGGACAGCAACACCCAGCTAGCAGTGCTACCCCCATTTTTTAGCCGAAAGGATTCCACCATTGTGCTCGAATCCAACGGATTTGAC…
7958_ncRNA_0	7958	GQ994935	Human_gammaherpesvirus_8_(Kaposi's_sarcoma-associated_herpesvirus)	Herpesviridae	Rhadinovirus	ORF26	mORF	CDS	305.0	0	915	ATG	0.0048931	0.0436682272362021	88.8	ATGGCACTCGACAAGAGTATAGTGGTTAACCTCACCTCCAGACTCTTCGCCGACGAACTGGCCGCCCTTCAGTCAAAAATAGGGAGCGTACTGCCGCTCGGAGATTGCCACCGTTTACAAAATATACAGGCATTGGGCCTGGGGTGCGTATGCTCACGTGAGACATCTCCGGACTACATCCAAATTATGCAGTATCTATCCAAGTGCACACTCGCTGTCCTGGAGGAGGTTCGCCCGGACAGCCTGCGCCTAACGCGGATGGATCCCTCTGACAACCTTCAGATAAAAAACGTATATGCCCCCTTTTTTCAGTGGGACAGCAACACCCAGCTAGCAGTGCTACCCCCACTTTTTAGCCGAAAGGATTCCACCATTGTGCTCGAATCCAACGGATTTGAC…
8029_ncRNA_1	8029	NC_006998	Vaccinia_virus	Poxviridae	Orthopoxvirus	O1L	ouORF	CDS	33.0	-41	58	ATA	0.0015267	0.0183456131548974	58.2	ATAAAAATAATGAAAAAACAATACTTAATCATGTCGCCGACATGTTCATGTATCCGGAATTTGCGAGGAAGGCTTTATCAAAGCTTATTTCAAAAAAATTAA
8035_ncRNA_0	8035	NC_001401	Adeno-associated_virus_-_2	Parvoviridae	Dependoparvovirus	Rep_40_protein	iORF	CDS	20.0	88	148	ATG	0.0042175	0.0389297758092738	42.1	ATGCGGCCTCCAACTCGCGGTCCCAAATCAAGGCTGCCTTGGACAATGCGGGAAAGATTATGA
8035_ncRNA_0	8035	NC_001401	Adeno-associated_virus_-_2	Parvoviridae	Dependoparvovirus	Rep_52_protein	iORF	CDS	20.0	88	148	ATG	0.0042175	0.0389297758092738	42.1	ATGCGGCCTCCAACTCGCGGTCCCAAATCAAGGCTGCCTTGGACAATGCGGGAAAGATTATGA
8004_ncRNA_0	8004	NC_001806	Human_alphaherpesvirus_1_(Herpes_simplex_virus_1)	Herpesviridae	Simplexvirus	US8A	mORF	CDS	159.0	0	477	ATG	1.0247e-05	0.0002984429910282	575.9	ATGGATCCGGCTTTGAGATCTTATCACCAACGGCTCCGTCTGTATACCCCCGTAGCGATGGGCATCAATCTCGCCGCCAGCTCACAACCTTTGGATCCGGAAGGCCCGATCGCCGTTACTCCCAGGCCTCCGATTCGTCCGTCTTCTGGTAAGGCGCCCCATCCCGAGGCCCCACGTCGGTCGCCGAACTGGGCGACCGCCGGCGAGGTGGACGTCGGAGACGAGCTAATCGCGATTTCCGACGAACGCGGACCCCCCCGACATGACCGCCCGCCCCTCGCCACGTCGACCGCGCCCTCGCCACACCCGCGACCCCCGGGCTACACGGCCGTTGTCTCCCCGATGGCCCTCCAGGCTGTCGACGCCCCCTCCCTGTTTGTCGCCTGGCTGGCCGCTCGG…
8044_ncRNA_0	8044	NC_001716	Human_betaherpesvirus_7_(HHV-7)	Herpesviridae	Roseolovirus	U11	ouORF	CDS	8.0	-23	1	ATG	0.0033211	0.0326402101071262	37.7	ATGCTCAACAGAAAAAACGAGTCATGA
8082_ncRNA_0	8082	NC_001731	Molluscum_contagiosum_virus_subtype_1	Poxviridae	Molluscipoxvirus	MC074R	uORF	5UTR	4.0	-257	-245	ATG	0.0016	0.0189352776219854	33.5	ATGATCAATGAGTGA
8103_ncRNA_0	8103	NC_003310	Monkeypox_virus_Zaire-96-I-16	Poxviridae	Orthopoxvirus	A20L	uORF	5UTR	8.0	-143	-119	ATG	2.441e-05	0.00064748637335	112.3	ATGTTCCCATTCCATGTTCCAAGATAA
8129_ncRNA_0	8129	NC_033781	Human_papillomavirus_type_156	Papillomaviridae	Gammapapillomavirus	L1	uORF	5UTR	7.0	-193	-172	ATG	0.00051451	0.0078218123270893	26.5	ATGTGGGAAATGATATTTTTGTAA
8052_ncRNA_0	8052	NC_001552	Murine_respirovirus	Paramyxoviridae	Respirovirus	P	uORF	5UTR	27.0	-199	-118	ATG	3.3829e-05	0.000843267252215	87.1	ATGACGAAGAGGATGATGCCGCGGCAGCAGCTGGGATGGGAGGAATCTAAGATCACACGAGGATTTAGGATACATGACCCGTAG
8171_ncRNA_0	8171	NC_001664	Human_betaherpesvirus_6A	Herpesviridae	Roseolovirus	U58	iORF	CDS	17.0	41	92	ATG	0.0016833	0.0197001183028286	21.7	ATGTTTTGGTTCCACTTGTGCACGGTCGATTCCAGTTTTTATAGATTCGTGTGA
8175_ncRNA_1	8175	NC_001460	Human_mastadenovirus_A	Adenoviridae	Mastadenovirus	L1	uORF	5UTR	7.0	-145	-124	ATG	0.0041119	0.0382532313656387	36.5	ATGCAAGTTGTAAGGCATGTTTGA
8150_ncRNA_0	8150	NC_003310	Monkeypox_virus_Zaire-96-I-16	Poxviridae	Orthopoxvirus	E6R	iORF	CDS	12.0	34	70	ATG	9.5325e-05	0.0019430224245055	31.7	ATGTTGATAGTATACCAACTATATTACCTCATCAGTTAG
8179_ncRNA_0	8179	NC_001454	Human_mastadenovirus_F	Adenoviridae	Mastadenovirus	E4	uORF	5UTR	11.0	-174	-141	ATG	0.0010031	0.0131795847447073	11.0	ATGTCAGCATATCTCCACGGGCTGAGGAGCTGTTAA
8179_ncRNA_0	8179	NC_001454	Human_mastadenovirus_F	Adenoviridae	Mastadenovirus	E4	uORF	5UTR	11.0	-174	-141	ATG	0.0010031	0.0131795847447073	11.0	ATGTCAGCATATCTCCACGGGCTGAGGAGCTGTTAA
8183_ncRNA_0	8183	NC_002549	Zaire_ebolavirus	Filoviridae	Ebolavirus	VP35	uORF	5UTR	22.0	-90	-24	ATT	6.8804e-05	0.0015266384900105	9.3	ATTAAAACCTTCATCATCCTTACGTCAATTGAATTCTCTAGCACTCGAAGCTTATTGTCTTCAATGTAA
8228_ncRNA_0	8228	NC_001731	Molluscum_contagiosum_virus_subtype_1	Poxviridae	Molluscipoxvirus	MC068R	uORF	5UTR	60.0	-215	-35	CTG	7.036e-05	0.001553810947148	122.0	CTGCAGGCCTACTCCTTCAAGATCGCGATCTTCTCTCTGAACAAGCTGCGCGGCTTCAAGAAGAAGGTGGTCATGTTCGAGACCAAGATCGTCATGGACGCGGACGACAACATCCTGGGGCTGCTCTTCCGCGACCGCATCGGGACCTACCGCGTCAACGTCTTCATGGCCTTCCAGGACTAG
8193_ncRNA_0	8193	NC_001611	Variola_virus	Poxviridae	Orthopoxvirus	J1L	uORF	5UTR	55.0	-225	-60	GTG	3.4411e-05	0.000854367077647	63.9	GTGGATCTCTGCGGAAAGTTAAGATATTTTATCGTGTTTGTCGGTATAGATTCCATGATGTTCATACATTGTGTTGTTTTTCCAGATTTGTCCAATCCTTCAAAAACGATTAATGCCCCGCGAGACATTTTAGTAAACCTAACATATTTTTACAATTTATGCGTATAA
8233_ncRNA_0	8233	NC_001716	Human_betaherpesvirus_7_(HHV-7)	Herpesviridae	Roseolovirus	U43	uORF	5UTR	20.0	-97	-37	AAG	0.00027332	0.0046774739010543	27.7	AAGATGTCAGAAGAGATTTTTTTTACAAAGCAATTTCCCATGATTCCTATTGTCTTATATTAA
8236_ncRNA_0	8236	NC_001357	Alphapapillomavirus_7	Papillomaviridae	Alphapapillomavirus	E5	iORF	CDS	31.0	31	124	GTG	0.0030079	0.0302380647451167	500.1	GTGTATGCATGTATGTGTGCTGCCATGTCCCGCTTTTGCCATCTGTCTGTATGTGTGCGTATGCATGGGTATTGGTATTTGTGTATATTGTGGTAA
8259_ncRNA_1	8259	NC_006998	Vaccinia_virus	Poxviridae	Orthopoxvirus	putative_monoglyceride_lipase	uORF	5UTR	10.0	-120	-90	CTG	8.5768e-05	0.0018197994650578	21.7	CTGGTAAACATTCTGGACGTTATGACGAACTAG
8243_ncRNA_0	8243	NC_001611	Variola_virus	Poxviridae	Orthopoxvirus	K2L	ouORF	CDS	36.0	-50	58	ATG	0.00033527	0.0055486527607843	227.3	ATGAATATGATGAAGATAGTGATAAAGAAAAGCCAATATTCAATGTATAAATGGATAAGTTGTACGCCGCTATATTTGGTGTATTTATGGGTTCTCCGGAAGATGATTTGA
8246_ncRNA_0	8246	NC_003663	Cowpox_virus	Poxviridae	Orthopoxvirus	CPXV081_CDS	ouORF	CDS	33.0	-41	58	ATG	0.00033953	0.0056125519232275	313.3	ATGAAGATAGCGATAAAGAAAAGCCAATATTCAATGTATAAATGGATAAGTTGTACACCGCTATATTTGGTGTATTTATGGGTTCTCCGGAAGATGATTTGA
8248_ncRNA_0	8248	NC_006998	Vaccinia_virus	Poxviridae	Orthopoxvirus	I2L	ouORF	CDS	36.0	-50	58	ATG	0.0035033	0.0340032811867525	373.1	ATGAATATGATGAAGATAGCGATAAAGAAAAGCCAATATTCAATGTATAAATGGATAAGTTGTACGCCGCTATATTTGGTGTATTTATGGGGTCTCCGGAAGATGATTTGA
8258_ncRNA_0	8258	NC_009640	Porcine_rubulavirus_(PorPV)	Paramyxoviridae	Rubulavirus	M	uORF	5UTR	16.0	-190	-142	ATG	0.0016445	0.019354548020078	63.5	ATGGACCAAATCCAGGCGCTAAAAAATGATGTCATTCGCTATGCCTCTTAA
8249_ncRNA_0	8249	NC_003310	Monkeypox_virus_Zaire-96-I-16	Poxviridae	Orthopoxvirus	I2L	ouORF	CDS	36.0	-50	58	ATG	6.7006e-05	0.0014922359957783	346.2	ATGAATATGATGAAGATAGCGATAAAGAAAAGCCAATATTCAATGTATAAATGGATAAGTTGTACGCTGCTATATTTGGTGTATTTATGGGTTCTCAGGAAGATGATTTGA
8296_ncRNA_0	8296	NC_003310	Monkeypox_virus_Zaire-96-I-16	Poxviridae	Orthopoxvirus	D18L	uORF	CDS	5.0	-59	-44	ATG	0.00097656	0.0129396499591836	60.6	ATGAAGCGATTATATTGA
8305_ncRNA_0	8305	NC_011202	Human_mastadenovirus_B_(HAdV-B)	Adenoviridae	Mastadenovirus	E4	uORF	5UTR	29.0	-259	-172	ATG	0.00036077	0.0059035345250096	44.5	ATGATATTACTGGCGGTTCCCAATATGCTTATTCCAATCTTGTTTTTGCTGGAGCCAATTGGGGAGGTCTGCGCTTGTACTGCACTGTAG
8306_ncRNA_0	8306	NC_011203	Human_mastadenovirus_B_(HAdV-B)	Adenoviridae	Mastadenovirus	E4	uORF	5UTR	29.0	-259	-172	ATG	0.0050173	0.0445581007154882	31.4	ATGATATTACTGGTGGTTCCCAGTATGCTTATTCTAATCTTGTTTTTGCTGGAGCCAATTGGGGAGGTCTGCGCTTGTACTGCACTGTAG
8394_ncRNA_0	8394	NC_003663	Cowpox_virus	Poxviridae	Orthopoxvirus	CPXV186_CDS	uORF	5UTR	4.0	-121	-109	AAG	0.0021085	0.0229160229204223	13.0	AAGATCCTCTCTTAA
8414_ncRNA_1	8414	NC_000898	Human_betaherpesvirus_6B_(HHV-6B)	Herpesviridae	Roseolovirus	U44	N_trunc	CDS	223.0	24	693	ATG	0.00041174	0.0065869035178165	105.4	ATGGGAAATTGTTTTCGACGATTATCTCTGTTTGGACAGCCGACTCAGGCAAATTATGAGATGTTGTGCTCTTCCGACGATTTAGAAAGTGAAGAGCTGACGTATTTTCTGGATATGACGTATAAAGATTTTGGAGTTTATCAGAATGATATTATAAGTCATCAAAAAGACACGGAAACTATGAAAACTCTGTTAGGTTTATTACCAATGTACAAAAAAACTAAGCTCAGGCATACCATTATGGAGCGATGTTTATCCAATTGTCCTAACCACGTTAAAGATGCACTCTGTGTAGAGCTTATGAAAGCTGAAAAAATATTACAAACGATGGATGTCGTTTTTATGAAAACTTTAATTGGCGAGTTTTCTATGTGCACCGATAATCTTAATCAGTTGCTT…
8419_ncRNA_0	8419	NC_007605	Human_gammaherpesvirus_4_(Epstein-Barr_virus)	Herpesviridae	Lymphocryptovirus	BARF1	uORF	5UTR	6.0	-219	-201	ATG	0.00034717	0.0057142232215288	35.3	ATGGCCCTGAACATGAGGTAG
8419_ncRNA_0	8419	NC_009334	Human_herpesvirus_4_type_2_(Epstein-Barr_virus_type_2)	Herpesviridae	Lymphocryptovirus	BARF1	uORF	5UTR	6.0	-219	-201	ATG	0.00034717	0.0057142232215288	35.3	ATGGCCCTGAACATGAGGTAG
8420_ncRNA_0	8420	KF373730	Human_gammaherpesvirus_4_(Epstein-Barr_virus)	Herpesviridae	Lymphocryptovirus	BARF1	uORF	5UTR	6.0	-219	-201	ATG	0.00034717	0.0057142232215288	35.3	ATGGCCCTGAACATGAGGTAG
8423_ncRNA_0	8423	NC_001348	Human_alphaherpesvirus_3_(HHV-3)	Herpesviridae	Varicellovirus	ORF25	mORF	CDS	156.0	0	468	ATG	0.001776	0.0204888923245015	93.2	ATGTACGAATCGGAAAATGCGTCGGAACACCATCCGGAATTAGAAGATGTATTTTCGGAGAATACGGGCGATTCGAATCCATCCATGGGTTCTTCTGATTCTACCCGATCCATCTCTGGGATGAGGGCCCGCGATTTAATTACAGACACCGATGTTAATCTATTAAATATCGATGCACTGGAGTCAAAGTATTTTCCTGCTGATAGCACCTTTACTCTTTCCGTTTGGTTTGAAAATTTAATTCCCCCGGAAATAGAAGCAATTCTACCTACAACTGACGCTCAATTAAATTATATATCATTTACCAGTCGCCTGGCGTCCGTTTTAAAACATAAAGAAAGTAACGATTCAGAAAAATCTGCTTATGTTGTTCCATGTGAACATAGTGCCAGCGTGACC…
8425_ncRNA_0	8425	MK059767	Human_oral-associated_vientovirus_AV	Redondoviridae	Redondoviruses	replication-associated_protein	iORF	CDS	19.0	38	95	ATA	0.0009037	0.0121846477316293	71.7	ATATTTAGACCAAAACAAACAAATATCAGGACCATCATGGCTATTATCGACACTTGCTGA
8486_ncRNA_0	8486	NC_006296	Rinderpest_virus_(strain_Kabete_O)	Paramyxoviridae	Morbillivirus	N_protein	iORF	CDS	32.0	58	154	TTG	0.0026304	0.0270487672514619	35.1	TTGCTGCAGGCTCTGGTGGGGCTATCCGGGGAATCAAACATGTCATTGTTGTTCCGATTCCTGGGGATTCCTCAATCACCACAAGATCCCGCCTCCTAG
8372_ncRNA_0	8372	NC_003310	Monkeypox_virus_Zaire-96-I-16	Poxviridae	Orthopoxvirus	B21R	uORF	5UTR	17.0	-211	-160	ATT	0.0053844	0.0469585552386856	26.5	ATTTTTATAAACATGAAACCACTGTCTAAATGTAATTATGATCTTGATTTATAG
8376_ncRNA_0	8376	NC_001611	Variola_virus	Poxviridae	Orthopoxvirus	I3L	uORF	5UTR	5.0	-212	-197	ATG	0.0041645	0.0385248200350723	52.0	ATGCGCAATACAAAATAA
8471_ncRNA_0	8471	NC_030231	Avian_paramyxovirus_goose/Shimane/67/2000	Paramyxoviridae	Avulavirus	F	N_ext	CDS	555.0	-30	1635	ATG	0.0035967	0.034578567743403	82.7	ATGTGCCACAGCCAAATGCACAAATCAGAAATGGCACGTTTCTCTCAGGAGATTTTCGGTCTGAGCACTATTCTATTGATTGCTCAAACATGTCAGGGCTCGATAGACGGAAGATTAACGCTTGCTGCAGGGATTGTTCCTGTTGGTGACCGGCCCATTAGCATATATACATCATCCCAAACGGGAATTATAGTTGTCAAATTGATCCCAAATTTACCTGACAATAAGAAAGATTGTGCCAAACAATCATTGCAATCTTATAATGAAACATTATCCCGCATTCTAACACCACTTGCCACGGCAATGTCTGCAATAAGGGGCAATTCAACAACTCAAGTGAGAGAAAACAGACTGGTTGGGGCAATTATAGGGAGTGTTGCCTTAGGTGTTGCAACTGCT…
8591_ncRNA_0	8591	NC_006998	Vaccinia_virus	Poxviridae	Orthopoxvirus	A20R	iORF	CDS	12.0	116	152	ATC	0.00015448	0.0029287353818508	38.6	ATCTACTTACTGGAAAATAGGCGTGCAAAAGGTAGCTAA
8592_ncRNA_0	8592	NC_003663	Cowpox_virus	Poxviridae	Orthopoxvirus	CPXV154_CDS	iORF	CDS	12.0	116	152	ATC	0.00015448	0.0029287353818508	38.6	ATCTACTTACTGGAAAATAGGCGTGCAAAAGGTAGCTAA
8592_ncRNA_0	8592	NC_001611	Variola_virus	Poxviridae	Orthopoxvirus	A21R	iORF	CDS	12.0	116	152	ATC	0.00015448	0.0029287353818508	38.6	ATCTACTTACTGGAAAATAGGCGTACAAAAGGTAGCTAA
8593_ncRNA_0	8593	NC_003310	Monkeypox_virus_Zaire-96-I-16	Poxviridae	Orthopoxvirus	A22R	iORF	CDS	12.0	116	152	ATC	0.0010898	0.0140518605560647	38.6	ATCTACTTACTGGAAAATAGGCGTACAAAAGGTAACTAA
8550_ncRNA_0	8550	NC_001806	Human_alphaherpesvirus_1_(Herpes_simplex_virus_1)	Herpesviridae	Simplexvirus	UL23	mORF	CDS	376.0	0	1128	ATG	2.489e-05	0.0006585628714733	653.4	ATGGCTTCGTACCCCTGCCATCAACACGCGTCTGCGTTCGACCAGGCTGCGCGTTCTCGCGGCCATAACAACCGACGTACGGCGTTGCGCCCTCGCCGGCAGCAAAAAGCCACGGAAGTCCGCCTGGAGCAGAAAATGCCCACGCTACTGCGGGTTTATATAGACGGTCCCCACGGGATGGGGAAAACCACCACCACGCAACTGCTGGTGGCCCTGGGTTCGCGCGACGATATCGTCTACGTACCCGAGCCGATGACTTACTGGCGGGTGTTGGGGGCTTCCGAGACAATCGCGAACATCTACACCACACAACACCGCCTCGACCAGGGTGAGATATCGGCCGGGGACGCGGCGGTGGTAATGACAAGCGCCCAGATAACAATGGGCATGCCTTATGCC…
8602_ncRNA_0	8602	NC_003266	Human_mastadenovirus_E	Adenoviridae	Mastadenovirus	E4	iORF	CDS	7.0	112	133	ATG	0.00025528	0.0044080714238952	46.9	ATGGGGTCGCTTTGCTGGAATTAA
8604_ncRNA_1	8604	NC_000898	Human_betaherpesvirus_6B_(HHV-6B)	Herpesviridae	Roseolovirus	U19	uORF	CDS	7.0	-41	-20	ATG	0.004672	0.0421208596453749	22.6	ATGGCCGATTATCTTAATCATTAA
8658_ncRNA_0	8658	NC_038294	Betacoronavirus_England_1	Coronaviridae	Betacoronavirus	ns3b	uORF	5UTR	19.0	-100	-43	CTG	0.0028416	0.0288473348881942	114.7	CTGTCGATCGTGAGTCAACTTCAACTCATGATGGTCCTACCGAACATGTTACTAGTGTGA
8660_ncRNA_0	8660	NC_025251	Bokeloh_bat_lyssavirus	Rhabdoviridae	Lyssavirus	M	uORF	5UTR	10.0	-223	-193	ATG	3.7792e-05	0.0009272662697674	38.4	ATGGTCTTAAGCTCCCACTCAGGTGTATATTAG
8661_ncRNA_0	8661	NC_007605	Human_gammaherpesvirus_4_(Epstein-Barr_virus)	Herpesviridae	Lymphocryptovirus	BVRF1	N_trunc	CDS	548.0	66	1710	ATG	0.0020324	0.0226908319576719	31.8	ATGTGGGCCCCAAGCCTTCGCAACTCACTGCGCGTGTCCCCCGAAGCGCTCGAGCTGGCAGAGCGGGAGGCCGAAAGGGCCAGGTCGGAGCGGTGGGACAGGTGTGCCCAGGTGCTCAAAAATAGGCTGCTCCGCGTGGAGCTGGACGGCATCATGCGTGACCACCTGGCCAGGGCGGAGGAGATCCGCCAGGACCTGGATGCTGTAGTGGCCTTCTCTGATGGCCTGGAGAGCATGCAGGTCAGGTCCCCCTCCACGGGAGGGCGCTCTGCGCCAGCCCCGCCCTCCCCATCCCCAGCCCAGCCGTTCACTCGGCTCACCGGGAACGCCCAGTATGCAGTCTCAATCTCTCCCACGGACCCCCCTCTGATGGTGGCCGGCAGCCTGGCTCAAACGCTG…
8661_ncRNA_0	8661	NC_009334	Human_herpesvirus_4_type_2_(Epstein-Barr_virus_type_2)	Herpesviridae	Lymphocryptovirus	BVRF1	N_trunc	CDS	548.0	66	1710	ATG	0.0020324	0.0226908319576719	31.8	ATGTGGGCCCCAAGCCTTCGCAACTCACTGCGCGTGTCCCCCGAAGCGCTCGAGCTGGCAGAGCGGGAGGCCGAAAGGGCCAGGTCGGAGCGGTGGGACAGGTGTGCCCAGGTGCTCAAAAATAGGCTGCTCCGCGTGGAGCTGGACGGCATCATGCGTGACCACCTGGCCAGGGCGGAGGAGATCCGCCAGGACCTGGATGCTGTAGTGGCCTTCTCTGATGGCCTGGAGAGCATGCAGGTCAGGTCCCCCTCCACGGGAGGGCGCTCTGCGCCAGCCCCGCCCTCCCCATCCCCAGCCCAGCCGTTCACTCGGCTCACCGGGAACGCCCAGTATGCAGTCTCAATCTCTCCCACGGACCCCCCTCTGATGGTGGCCGGCAGCCTGGCTCAAACGCTG…
8661_ncRNA_0	8661	KF373730	Human_gammaherpesvirus_4_(Epstein-Barr_virus)	Herpesviridae	Lymphocryptovirus	BVRF1	N_trunc	CDS	548.0	66	1710	ATG	0.0020324	0.0226908319576719	31.8	ATGTGGGCCCCAAGCCTTCGCAACTCACTGCGCGTGTCCCCCGAAGCGCTCGAGCTGGCAGAGCGGGAGGCCGAAAGGGCCAGGTCGGAGCGGTGGGACAGGTGTGCCCAGGTGCTCAAAAATAGGCTGCTCGGCGTGGAGCTGGACGGCATCATGCGTGACCACCTGGCCAGGGCGGAGGAGATCCGCCAGGACCTGGATGCTGTAGTGGCCTTCTCTGATGGCCTGGAGAGCATGCAGGTCAGGTCCCCCTCCACGGGAGGGCGCTCTGCGCCAGCCCCGCCCTCCCCATCCCCAGCCCAGCCGTTCACTCGGCTCACCGGGAACGCCCAGTATGCAGTCTCAATCTCTCCCACGGACCCCCCTCTGATGGTGGCCGGCAGCCTGGCTCAAACGCTG…
8663_ncRNA_0	8663	NC_003215	Semliki_Forest_virus	Togaviridae	Alphavirus	Nonstructural_polyprotein	iORF	CDS	13.0	112	151	ATG	0.0018324	0.0210367096844396	44.5	ATGCAAATGCCAGAGCATTTTCGCACCTGGCTACCAAATTGA
8629_ncRNA_0	8629	NC_017825	Chimpanzee_adenovirus_Y25	Adenoviridae	Mastadenovirus	endoprotease	uORF	5UTR	80.0	-258	-18	ATC	0.00012444	0.0024563222076707	190.9	ATCCCCTTCTCCAGCAACTTCATGTCCATGGGCGCGCTCACCGACCTCGGCCAGAACATGCTCTATGCCAACTCCGCCCACGCGCTAGACATGAATTTCGAAGTCGACCCCATGGATGAGTCCACCCTTCTCTATGTTGTCTTCGAAGTCTTCGACGTCGTCCGAGTGCACCAGCCCCACCGCGGCGTCATCGAGGCCGTCTACCTGCGCACCCCCTTCTCGGCCGGTAACGCCACCACCTAA
8623_ncRNA_0	8623	NC_000898	Human_betaherpesvirus_6B_(HHV-6B)	Herpesviridae	Roseolovirus	U81	uORF	5UTR	22.0	-144	-78	ATG	2.963e-07	1.180779282341832e-05	61.7	ATGGAAGCCTACAATTCTAAACTACCTTTCCGAAGTTCCCGCCCTACGATTCTGATTAGAAACACATAA
8624_ncRNA_0	8624	NC_006273	Human_betaherpesvirus_5_(HHV-5_HCMV)	Herpesviridae	Cytomegalovirus	UL4	N_trunc	CDS	148.0	3	447	ATG	3.7705e-05	0.0009272662697674	61.1	ATGCTTAGAACGTGGATATCATTACCGATGGTACTGCTTGACGCGTACTGTTTTTGTATTTTTGTGAGTTGTTCAATCAGCACGACGACTGCTCCCGTGGAATGGAAGTCTCCCGACCGTCAGATTCCTATGAATATTACTTGCGCTAATTACTCAGGGACCGTCAACGGCAACGTTACATTTCGAGGTCTTCAGAACAAAACGGAAGATTTTTTGCACTGGCTGTTAGGGTGGGGTCATAAGTCCATTTGTTCATTTTTTCCGAAACTCCAAGGCAATAAAGAACAACATTATATGTATGGAATAACGAATCTCACGTATAACTGTACCTATGACCGCCTGACGTTGCTGAATTTGACGACGGAAAACAGCGGAAAGTATTATTTCAAACGAGAAGAT…
8701_ncRNA_0	8701	NC_005336	Orf_virus	Poxviridae	Parapoxvirus	ORF107_virion_morphogenesis	mORF	CDS	60.0	0	180	ATG	0.0016049	0.0189773017091622	32.5	ATGGAGGAGGACCTGAACGAGGCCGGGTTGCTGCACATGCTCACGCGCATCGCGCAGATATGCGGCGGCGACGCCGCCGCCGCGGCCGCCACCATCAAGATGCTCATGGACCTCGTCAACGAAAGAATAATGATCCTGAATAAAAAGGCGAAAAAGGAGATGGGCCAGGCGTCCTCTGCGTGA
8690_ncRNA_0	8690	NC_006998	Vaccinia_virus	Poxviridae	Orthopoxvirus	B2R	uORF	5UTR	8.0	-244	-220	ATG	1.4122e-05	0.0003973177626666	56.3	ATGTTAACAATACTGCGACTTTGTTAA
8690_ncRNA_1	8690	NC_006998	Vaccinia_virus	Poxviridae	Orthopoxvirus	B2R	uORF	5UTR	12.0	-202	-166	ATG	0.00032192	0.0053506819212598	56.2	ATGCACCTAGAGAATTGCTGCAATATATTACCATGGTAA
8719_ncRNA_0	8719	NC_001731	Molluscum_contagiosum_virus_subtype_1	Poxviridae	Molluscipoxvirus	MC125L	N_ext	CDS	116.0	-6	342	TTG	0.00015783	0.0029842032526881	149.8	TTGGACATGTTCGTCTTGTTTCTCGTGCTCTGCTATTTTATTCTCATTTTTAACATGCTCGTGCCCGCGATCGCAGAGAAGCTGCGCGTGGAGCACGACGCTTTCGCGGCTCTGCGGCAGCTGCACCGCGAGCGATTCGTGTGCGTGAACGGCACACTGAGCACCTTCGAGTACACGCCGTTCGGGGTACAGGCGCTGCTACCCGTGGACGCGAAGGGATCGCCGCTGCCGTGCGCGCTCCGCGACGCTGCCGAGAGCAGCCATCTCGTGAGCTGCGAGTCGGGCGCGGGCGTTGGGCGCCTGCGCGACGCGTGTGCAGGCGCTTACGCAGAGCTATTTCTCCGCATCTAA
8809_ncRNA_0	8809	NC_000898	Human_betaherpesvirus_6B_(HHV-6B)	Herpesviridae	Roseolovirus	U72	mORF	CDS	344.0	0	1032	ATG	4.7317e-07	1.8252943638025596e-05	79.6	ATGGCCTCCAGTCGTGTAGACACCATTAATTTACGGATCTGGCTGGTCTCTATAATCTGTGCAGCCTTGTCATTTATAAACGTCACGGTCCATCTGATAGCCATAAACTTTCCAAATTTAGGATTTCCGTGCGCCTACTTTGAAATCAATGACCTCAAAGCGGTCAATCTCTCCGCTAATAATGAAATATATCAGATGACGCATCAACTTTACATAAACCCTGTGCAGATTATATGCTACGTACTGATAATGGCTATCTTATTCCTCCTGATTATTATTTATTACATTGTCTGCTGTGCAAAAGTGTTCTCCTCTAACAAAACATCTAACGTTAACCAAACAACGAGGGATATTACCTGGATGGGGGACACCTCATCCTGCTTTCAATTCATCTTAATC…
8796_ncRNA_0	8796	NC_018461	Sathuperi_orthobunyavirus	Peribunyaviridae	Orthobunyavirus	RdRp	mORF	CDS	2254.0	0	6762	ATG	0.0010422	0.0135880019753086	62.8	ATGGAGACATACAAAATAAACATCTTTAGAGATAGGATCAATCAATGTCGAAGTGCTGAAGAAGCCAAGGACATTGTTGCTGATCTACTCATGGCTAGACACGATTATTTCGGTAGAGAAGTATGTTATTATTTGGACATCGAATACAGGCAAGATGTTCCAGCTTATGATATACTTCTTGAGTTCCTGCCACCTGGTACTGCTTTTGATGTCCGCAATTGCACACCGGACAACTTCATTGTTCACAATGGGAAACTTTACATCATTGATTATAAAGTCTCAACAGACCATACATATGGTCAAAAAACATATGAAAAATATACACAAATCTTCGGAGATGCACTATCAGAATTACCATTTGAGTTTGAAGTTGTAATTATCCGTGCTGATCCTTTAAGA…
8928_ncRNA_0	8928	NC_009238	Human_polyomavirus_3	Polyomaviridae	Betapolyomavirus	Major_capsid_protein_VP1	uORF	5UTR	13.0	-198	-159	ATG	0.00029012	0.0049112090814279	35.2	ATGATGCTTCAAGCCTGCCCAAAGATGGCTTTAATGCTTTAA
9018_ncRNA_0	9018	NC_001798	Human_alphaherpesvirus_2_(Herpes_simplex_virus_2)	Herpesviridae	Simplexvirus	UL50	iORF	CDS	9.0	55	82	ATG	0.00031386	0.0052499087277051	51.9	ATGCCGATGGGGACTGGCAAGCGGCCGTAG
9050_ncRNA_0	9050	NC_006313	Brazilian_mammarenavirus	Arenaviridae	Mammarenavirus	Z_protein	mORF	5UTR	100.0	0	300	ATG	0.0028756	0.0291231272378209	53.1	ATGGGTAACTCCAAGTCAAAATCAAAGCTGTCTGCTAACCAGTATGAACAGCAAACAGTCAATAGCACCAAACAGGTAGCCATTTTAAAGAGACAGGCTGAACCTAGTCTGTATGGAAGACACAACTGCAGGTGCTGCTGGTTCGCCAATACAAATCTAATAAAATGTTCCGACCATTATATTTGTCTAAAATGTTTGAACATAATGTTGGGGAAGTCTTCTTTTTGTGACATTTGTGGTGAAGAGCTCCCCACATCCATTGTGGTGCCCATCGAACCAAGTGCTCCACCTCCAGAAGACTAA
9050_ncRNA_1	9050	NC_006313	Brazilian_mammarenavirus	Arenaviridae	Mammarenavirus	Z_protein	iORF	5UTR	11.0	43	76	ATG	0.0019085	0.0217859120908845	34.2	ATGAACAGCAAACAGTCAATAGCACCAAACAGGTAG
9089_ncRNA_0	9089	NC_006273	Human_betaherpesvirus_5_(HHV-5_HCMV)	Herpesviridae	Cytomegalovirus	UL138	N_ext	CDS	186.0	-51	507	CTG	4.8721e-05	0.0011454727810584	57.5	CTGTACAAAAGAGAGAGACTGGGACGTAGATCCGGACAGAGGACGGTCACCATGGACGATCTGCCGCTGAACGTCGGGTTACCCATCATCGGCGTGATGCTCGTGCTGATCGTGGCCATTCTCTGCTATCTAGCTTACCATTGGCACGACACCTTCAAACTGGTGCGCATGTTTTTGAGCTACCGCTGGCTGATCCGCTGTTGCGAGCTGTACGGGGAATACGAGCGCCGGTTCGCGGACCTGTCGTCGCTGGGCCTCGGCGCCGTACGGCGGGAGTCGGACAGACGATACCGTTTCTCCGAACGACCCGATGAGATCTTGGTCCGTTGGGAGGAAGTGTCTTCCCAGTGCAGCTACGCGTCGTCGCGGATAACAGACCGCCGCGCGGGTTCATCGTCT…
9119_ncRNA_0	9119	NC_001798	Human_alphaherpesvirus_2_(Herpes_simplex_virus_2)	Herpesviridae	Simplexvirus	UL32	uORF	5UTR	16.0	-147	-99	ATG	0.00092553	0.0124471692351816	32.5	ATGTCCTCGAACCAGACGGCCGCGTCCCCCGCGCCGTCTCGCGAGACGTAG
9138_ncRNA_0	9138	NC_005336	Orf_virus	Poxviridae	Parapoxvirus	ORF030_DNA-binding_virion_protein	mORF	CDS	321.0	0	963	ATG	0.0034612	0.0337353392486748	50.2	ATGGAGGACGAACGGCTCATCTTCAACAAGGTAAACGCCAACGTCCTCAAGGCGTACCTCTGCTCCCGCATATCGGACATCGTGGACGAGATGGTGGACCGGCGGCACCTGCAGAAGAAGAAGTCGGTCGCGCGCCGCGTGGAGATGCGCATTCCCGTGGACTTGCTACACGCGCCCTTTGTGCAGGAGTTCGCGCTCGGCGCCTACCGCGACGGCGTGCTCGCCAGCCTCGTCTCGAGCATCGTGGAGAACAACTTCTTTTCCCCCGACGACGGCAAGCTCGTCGACGGCGCCGAGCGCGTGCTCATCCTCACGCCGCTCGAGACGCGCATCCTCGGCTGCGTCCCGCGCGAGTCCTCGCTGTACATCGACGTCTCCGACGTGAAGGCGCTCGCGAAC…
9238_ncRNA_0	9238	NC_001664	Human_betaherpesvirus_6A	Herpesviridae	Roseolovirus	U81	uORF	5UTR	26.0	-156	-78	CTG	9.0806e-05	0.001909414455406	45.8	CTGCTAAAACATATGGAAACCTACAATTCTAAACTACCTTTCCGAAGTTCCCGCCCTACAATTCTGATTAGAAACACATAA
9257_ncRNA_0	9257	NC_009333	Human_gammaherpesvirus_8_(Kaposi's_sarcoma-associated_herpesvirus)	Herpesviridae	Rhadinovirus	ORF10	uORF	5UTR	15.0	-202	-157	ATG	0.0045667	0.0414638281841652	67.1	ATGCCTCTTCCAGAACAACACGTCGGCAACCGTAGCTATCTTGTATAA
9266_ncRNA_0	9266	NC_000898	Human_betaherpesvirus_6B_(HHV-6B)	Herpesviridae	Roseolovirus	U90	uORF	5UTR	10.0	-215	-185	ATG	1.7739e-07	7.219105863066538e-06	54.3	ATGCCAGTATCTTTAAACGAGTCTTTCCAGTAG
9284_ncRNA_0	9284	NC_005336	Orf_virus	Poxviridae	Parapoxvirus	ORF089_virion_membrane_protein	mORF	CDS	92.0	0	276	ATG	1.1524e-05	0.0003306158042148	162.1	ATGGGGCTCCTCGACGCGCTGCTGACCGTGATCGTCATCTCGATCGTGTGCTACATCGTCATCATGATGTACCGCCGGTCGTGCGTCTCGGCGCCCGCCGTTCCGCGCAACAAGGACCTGCTCCCCCCGGGCGCATCCTCGTTCGAGGACAAGATGACGGACGACCAGGTGCGCGCCTTCCACGCGCTGGTTACCTCGTCGTCCGGCGACAACCCCGCACCGGCGCCGACCGCGGAATCTCCCGTCGCGAGAAACCGATTCAGTGCTGCGTCGTCGTAG
9286_ncRNA_0	9286	NC_013233	Mammalian_orthoreovirus_3	Reoviridae	Orthoreovirus	S3	iORF	CDS	47.0	19	160	CTG	0.00046552	0.0072254045752114	66.6	CTGCGATCTCCAAGATCAAGAGAGATGATGCTGGTCAACAAGTTTGCCCCGACTATGTCATGCTTCGGTCCTCTGTCACGACAAAAGTGGTGCGGAATGTGGTTGAGTACCAGATCCGTACGGGTGGATTCTTTTCGTGCTTAG
9276_ncRNA_0	9276	NC_009333	Human_gammaherpesvirus_8_(Kaposi's_sarcoma-associated_herpesvirus)	Herpesviridae	Rhadinovirus	ORF20	N_ext	5UTR	293.0	-108	771	GTG	0.00047074	0.0072610268567251	15.9	GTGCTTGATTCGTCGTCCGAGCTCCCCAAGTCCCACCTGCCTCCCCTAGTCACAGAGGCCTTTTCTCCGCCGCGCCCCACCGAGTCCGCTCCAAAACCGCCTTCTGCCATGGTACGTCCAACCGAGGCCGAGGTTAAGAAATCCCTGAGCAGGCTTCCAGCAGCACGCAAAAGAGCAGGTAACCGGGCCCACCTGGCCACCTACCGCCGGCTCCTCAAGTACTCCACCCTGCCCGATCTATGGCGGTTTCTAAGTAGCCGGCCCCAGAACCCTCCCCTTGGACACCACAGATTATTCTTTGAGGTGACTCTAGGGCACAGAATTGCCGACTGCGTAATTCTGGTATCGGGTGGGCATCAGCCCGTATGTTACGTTGTAGAGCTCAAGACTTGTCTGAGT…
9278_ncRNA_0	9278	NC_006879	Simian_adenovirus_1_(SAdV-1)	Adenoviridae	Mastadenovirus	fiber-2	uORF	5UTR	25.0	-220	-145	GTG	0.0012338	0.015566166696562	31.4	GTGGTGAACCACGAAACAACTACTACGTCCAAACGTATCTTAGGGGAAATGTTCAAAAACCAATCATTCTTACTGTAA
9346_ncRNA_0	9346	NC_001731	Molluscum_contagiosum_virus_subtype_1	Poxviridae	Molluscipoxvirus	MC162R	uORF	5UTR	14.0	-92	-50	ATG	0.0012473	0.015680236699434	17.5	ATGCGGTGTGTGTTCTCAAATAAAGAGATGGCGCCCTTTGGCTAG
9397_ncRNA_0	9397	NC_011203	Human_mastadenovirus_B_(HAdV-B)	Adenoviridae	Mastadenovirus	L1	uORF	5UTR	51.0	-228	-75	ATG	0.00078538	0.01093159853562	75.9	ATGCTGTCCGACTGCCATCTTTTCTGGGGTGACGCAATAGAAGGTTTGGGGGTCCTGCCGCCAGCGATCCCACTTGAGTTTTATGGCGAGGTCATAGGCGATGTTGACGAGCCGCTGGTCTCCAGAGAGTTTCATGACCAGCATGAAGGGGATTAG
9407_ncRNA_0	9407	NC_005336	Orf_virus	Poxviridae	Parapoxvirus	ORF041_hypothetical_protein	mORF	CDS	452.0	0	1356	ATG	0.00050745	0.007747975723589	45.9	ATGGGGATCAAAAACTTAAAGGCGTTGCTGCTCAGCCACGGCGCGCTGACCCCGCACGAGCCTGGCGGCGACGAGCGCTTCCCCGCCGTGTTTGTGGACGGCTTCAGCGTCATGATGACCATGGCGTACTCGTGCGCGGACGAAGACGAGTTCCGTGCGGCCGTCGAGGAGCGCGTGCAGCACTGGATGAGCGTGTCCGAGAGCGGGCGGATCGCGGTCTTCATCGACCGCGGCGAGATTCCGATCAAGCAGCCGCTGCGCGACCAGCGCCGCAAAGCCACGCGCGACCGCGCCGCGCGCCACCGCGAGTTCATCGCCGCTGCGGAGGCAGACGCGGCGGCAGAGGCGGTCGGCGCCCGCGAGGACAAGCAGGAGGACGAGCACGCGGAGTTCGCCGAG…
9422_ncRNA_0	9422	NC_005336	Orf_virus	Poxviridae	Parapoxvirus	ORF044_virion_core_protein	iORF	CDS	31.0	112	205	AGG	0.0017325	0.0201030973329667	9.0	AGGCCAAGGCGCGGCTGCTGCCCGGCAGCTCGCCGCAGCGCCGCGCGCAGATCGCCAACGCGATCCACGACCTGTGCATCGCGAACGTGCGCGTGA
9428_ncRNA_0	9428	NC_011203	Human_mastadenovirus_B_(HAdV-B)	Adenoviridae	Mastadenovirus	L4	ouORF	CDS	52.0	-31	125	TTG	0.0016216	0.019126540860816	57.9	TTGTGTTCTCCTAGGCAGAGAAACAACAGACATGGAAACTCAGCCATCACTGCCAACATCGCTGCAAGCACCATCACACCTCGCCCCCAGCAGCGACGAGGAGGAGAGCTTAACCACCCCACCACCCAGTCCCGCTACCACCACCTCTACCCTCGATGA
9463_ncRNA_0	9463	NC_002642	Yaba-like_disease_virus	Poxviridae	Yatapoxvirus	14L	iORF	CDS	14.0	55	97	ATG	0.0028687	0.0290741780499519	29.9	ATGAATGTGTTAAAACCAGAAGTGTTAATATTCATGTCCCTGTAA
9481_ncRNA_1	9481	NC_003663	Cowpox_virus	Poxviridae	Orthopoxvirus	CPXV007_CDS	uORF	5UTR	17.0	-193	-142	ATG	0.0011787	0.0150282469486404	13.7	ATGGTACAAAAAAGAACTAACGTCCATCATTACAGAGACTGTAAAGAACAGTGA
9481_ncRNA_1	9481	NC_003663	Cowpox_virus	Poxviridae	Orthopoxvirus	CPXV224_CDS	uORF	5UTR	17.0	-193	-142	ATG	0.0011787	0.0150282469486404	13.7	ATGGTACAAAAAAGAACTAACGTCCATCATTACAGAGACTGTAAAGAACAGTGA
9497_ncRNA_0	9497	NC_003266	Human_mastadenovirus_E	Adenoviridae	Mastadenovirus	IX	uORF	5UTR	26.0	-245	-167	ATG	0.00063793	0.0091852343432275	25.8	ATGATGAATACAAGACCAGGTGTCGAGCCTGCGAGTGCGGAGGGAAGCATGCCAGGTTCCAGCCCGTGTGTGTGGATGTGA
9570_ncRNA_0	9570	NC_002161	Bovine_respirovirus_3	Paramyxoviridae	Respirovirus	large_polymerase_subunit_L	N_trunc	CDS	2198.0	105	6699	ATG	0.0021436	0.0232257271373555	18.6	ATGAGTTTGCCTCAGCCCTACGATATGGATGATGATTCAATACTGATTATTACTAGACAAAAAATTAAACTCAATAAATTAGATAAAAGACAACGGTCAATTAGGAAATTAAGATCAGTCTTAATGGAAAGAGTAAGTGATCTAGGTAAATATACCTTTATCAGATATCCAGAGATGTCTAGTGAAATGTTCCAATTATGTATACCCGGAATTAATAATAAAATAAATGAATTGCTAAGTAAAGCAAGTAAAACATATAATCAAATGACTGATGGATTAAGAGATCTATGGGTTACTATACTATCGAAGTTAGCATCGAAAAATGATGGAAGTAATTATGATATCAATGAAGATATTAGCAATATATCAAATGTTCACATGACTTATCAATCAGACAAA…
9585_ncRNA_0	9585	NC_014070	Torque_teno_sus_virus_1a	Anelloviridae	Iotatorquevirus	hypothetical_protein	uORF	5UTR	13.0	-121	-82	ATG	0.0013288	0.0165226922804949	32.8	ATGGCTGAGTTTATGCCGCCAGCGGTAGACAGAACTGTCTAG
9585_ncRNA_0	9585	NC_014070	Torque_teno_sus_virus_1a	Anelloviridae	Iotatorquevirus	hypothetical_protein	uORF	5UTR	13.0	-121	-82	ATG	0.0013288	0.0165226922804949	32.8	ATGGCTGAGTTTATGCCGCCAGCGGTAGACAGAACTGTCTAG
9653_ncRNA_0	9653	NC_001731	Molluscum_contagiosum_virus_subtype_1	Poxviridae	Molluscipoxvirus	MC60R	uORF	5UTR	15.0	-212	-167	ACG	0.0048503	0.0433303049534293	74.8	ACGTATTCGCCGCCAAAGAACTCCATGAGCGCGCTCACCAGCTCGTAA
9647_ncRNA_0	9647	NC_021550	Human_rotavirus_B	Reoviridae	Rotavirus	NSP4	iORF	CDS	16.0	82	130	ATG	9.25e-05	0.0019173305500982	21.3	ATGAACAGATTAGAGAAACCATATCATCTTCATCACCGCAGAAGATATTAA
9633_ncRNA_0	9633	NC_004293	Tacaribe_mammarenavirus	Arenaviridae	Mammarenavirus	nucleoprotein	mORF	CDS	570.0	0	1710	ATG	1.2433e-06	4.435312476754015e-05	64.3	ATGGCTCAATCCAAGGAAGTGCCAAGCTTCAGATGGACCCAGTCTCTTAGAAAGGGATTGAGTCAATTCACCCAAACAGTCAAGTCAGATATTTTAAAGGACGCTAAGCTGATTGCCGACAGCATTGACTTCAACCAGGTTGCTCAAGTTCAACGAGTGCTTAGAAAGACCAAAAGAACCGATGATGACTTGAACAAATTGAGGGATCTCAATATAGAGGTCGACAGGCTGATGTCTATGAAAAGTGTTCAGAAGAACACAATCTTCAAAGTTGGTGACCTGGCAAGGGATGAACTAATGGAACTGGCCTCCGATCTTGAAAAGCTAAAAGACAAAATAAAAAGAACTGAGAGCAATGGTACCAATGCTTACATGGGAAATCTGCCACAATCTCAACTC…
9706_ncRNA_0	9706	NC_036619	Influenza_D_virus_(D/swine/Oklahoma/1334/2011)	Orthomyxoviridae	Deltainfluenzavirus	P3	iORF	CDS	7.0	82	103	ATG	0.003468	0.0337353392486748	16.1	ATGGAGACCATGAAAGAACAATGA
9724_ncRNA_0	9724	NC_007570	Rotavirus_C	Reoviridae	Rotavirus	VP6	iORF	CDS	8.0	85	109	ATG	0.00084652	0.0115326704970948	14.9	ATGTTGTACAACAGACGAATGAATTGA
9805_ncRNA_0	9805	NC_005336	Orf_virus	Poxviridae	Parapoxvirus	ORF032_DNA-binding_phosphoprotein	N_ext	CDS	289.0	-12	855	ATC	0.0013849	0.0170048151876636	46.1	ATCGCCGCAATAATGAAACGCGCTGTATCCAAAACCACCGTCGCGTCTAACCGCGCTCCTCAGCAGGAAGATGCAGCGCCCGCCAGGCGGTTCGGCGAGAACCAGGCGATGTCGTGCACCGACGCGATCAACTTCGCCAAGTCGCTCTCGTCGAGCCAGACCAAGGCCATCGATGCTGTGACTCTAACTCCGTCGCAGTACCCGAGCTGCTCCAACATCAACGTGTGTCTCGTCGAAAGTCTAGCATCCAAGCTCGTCTCGCCGCTCATCGTCGTGAAGGGCGAGTTTAAGATCTACCCGAGCAAGAAGACCGACATGCAGCGGCAGAACGACAACGGGTACTTCGGTCGCCTCAAGCCCGTGAGCGCCAGTCCGCTGCTCTACCAGCTGCTGGAGAAC…
9896_ncRNA_1	9896	NC_007573	Rotavirus_C	Reoviridae	Rotavirus	NSP4_equivalent_protein	iORF	CDS	12.0	94	130	ATG	0.001513	0.0182537524299599	11.8	ATGGATCAAGAATACTTAGATTCATTAACTCATTCATAA
9921_ncRNA_0	9921	NC_006879	Simian_adenovirus_1_(SAdV-1)	Adenoviridae	Mastadenovirus	DBP	N_trunc	CDS	451.0	33	1386	ATT	4.7095e-05	0.0011122010016787	101.6	ATTACCCCCTACTTGCGGGAGATGAGCCCCGAGCGCGAGCAGGAGGCGCCTCAGCTCCCTCCCAAGAAGAAGGCTCGCAAGGCGACACCCGCGCCGCCGCCATCCCCGGAGATTGTCTCCGACAGCGAGGGCGAAGGCACCGTGGTGGAGGTGGGCTTCAGCTACCCTCCGGTGCGCAGAGTACGTCGCGCGGACGGCTCCGTGGAGTTTCAAAGAATGACCATGAAGGACGTCGGGGCCGGCGAGGGCCCCTCTACCGCCGTGTTGGTGAAGAACCCCGACAGCAAACCACTGGTGACAGCGTGGGAGAAGGGTATGGAAACCATGATGATGTTAATGGAGAAGTTCCACGTAGACAACGACAGCAGAGCGGCTTTTAAGTTTCTGCCCGACCAGGGA…
9966_ncRNA_0	9966	NC_006273	Human_betaherpesvirus_5_(HHV-5_HCMV)	Herpesviridae	Cytomegalovirus	US20	uORF	5UTR	41.0	-232	-109	ATG	0.0041972	0.0387678341869117	31.6	ATGTACCTCTTTGTCTCCGTGCTCTACTTCATGCCTTCCGAGCCCGGCAGCGCCCACACTGCTCAGACGACGGTCGCTGCGACGGTCGCTGCCACAGCAGCGGCGTCGCCCCAGTTCGTCTCCTAA
9979_ncRNA_0	9979	NC_009334	Human_herpesvirus_4_type_2_(Epstein-Barr_virus_type_2)	Herpesviridae	Lymphocryptovirus	glycoprotein_BALF4	uORF	5UTR	17.0	-129	-78	AGG	0.0018473	0.0211962356171832	13.8	AGGCCCTGCCCCCGGATGGGCTTTACCTCACGTACGACTCTGACCGGCCCCTAA
9979_ncRNA_0	9979	KF373730	Human_gammaherpesvirus_4_(Epstein-Barr_virus)	Herpesviridae	Lymphocryptovirus	BALF4	uORF	5UTR	17.0	-129	-78	AGG	0.0018473	0.0211962356171832	13.8	AGGCCCTGCCCCCGGATGGGCTTTACCTCACGTACGACTCTGACCGGCCCCTAA
10099_ncRNA_1	10099	NC_007605	Human_gammaherpesvirus_4_(Epstein-Barr_virus)	Herpesviridae	Lymphocryptovirus	EBNA-2	uORF	CDS	5.0	-55	-40	ATG	0.00017114	0.0031674626918018	17.9	ATGCCAACAACCTTCTAA
10101_ncRNA_1	10101	NC_009334	Human_herpesvirus_4_type_2_(Epstein-Barr_virus_type_2)	Herpesviridae	Lymphocryptovirus	EBNA-2	uORF	CDS	5.0	-55	-40	ATG	0.00017114	0.0031674626918018	17.9	ATGCCAACAACCTTCTAA
10103_ncRNA_1	10103	KF373730	Human_gammaherpesvirus_4_(Epstein-Barr_virus)	Herpesviridae	Lymphocryptovirus	EBNA-2	uORF	CDS	5.0	-55	-40	ATG	0.00086769	0.0117516859370988	13.3	ATGCCACCAACCTTCTAA
10103_ncRNA_0	10103	KF373730	Human_gammaherpesvirus_4_(Epstein-Barr_virus)	Herpesviridae	Lymphocryptovirus	EBNA-2	mORF	CDS	489.0	0	1467	ATG	0.00010262	0.002064237006673	86.6	ATGCCTACATTCTATCTTGCGTTACATGGGGGACAAACATATCATCTAATTGTTGACACGGATAGTCGTGGAAACCCGTCACTCTCAGTAATTCCCTCGAATCCCTACCAGGAACAACTGTCAGACACTCCATTAATTCCACTAACAATCTTTGTTGGGGAAAACACGGGGGTGCCCCCACCACCCCCACCACCCCCACCACCCCCACCACCCCCACCACCTCCACCACCTTCACCACCTTCACCACCTTCACCACCTCCACCACCTCCACCACCTCCACCACCTCCACCACCTCCACCACCTCAGCGCAGGGATGCCTGGACACAAGAGCCATCACCTCTTGATAGGGATCCGCTAGGATATGATGTCGGGCATGGACCTCTAGCATCTGCTATGCGA…
10110_ncRNA_0	10110	NC_001405	Human_mastadenovirus_C	Adenoviridae	Mastadenovirus	IX	uORF	5UTR	35.0	-204	-99	AGG	0.002926	0.0295696963601532	482.5	AGGAACCAGCCTGTGATGCTGGATGTGACCGAGGAGCTGAGGCCCGATCACTTGGTGCTGGCCTGCACCCGCGCTGAGTTTGGCTCTAGCGATGAAGATACAGATTGA
10012_ncRNA_0	10012	NC_001405	Human_mastadenovirus_C	Adenoviridae	Mastadenovirus	E1B	N_ext	CDS	181.0	-18	525	TTG	3.4121e-10	1.7101834228028505e-08	10761.5	TTGGTTACATCTGACCTCATGGAGGCTTGGGAGTGTTTGGAAGATTTTTCTGCTGTGCGTAACTTGCTGGAACAGAGCTCTAACAGTACCTCTTGGTTTTGGAGGTTTCTGTGGGGCTCCTCCCAGGCAAAGTTAGTCTGCAGAATTAAGGAGGATTACAAGTGGGAATTTGAAGAGCTTTTGAAATCCTGTGGTGAGCTGTTTGATTCTTTGAATCTGGGTCACCAGGCGCTTTTCCAAGAGAAGGTCATCAAGACTTTGGATTTTTCCACACCGGGGCGCGCTGCGGCTGCTGTTGCTTTTTTGAGTTTTATAAAGGATAAATGGAGCGAAGAAACCCATCTGAGCGGGGGGTACCTGCTGGATTTTCTGGCCATGCATCTGTGGAGAGCGGTGGTG…
10232_ncRNA_0	10232	NC_001798	Human_alphaherpesvirus_2_(Herpes_simplex_virus_2)	Herpesviridae	Simplexvirus	UL17	ouORF	5UTR	524.0	-172	1400	TTG	0.0013129	0.0163538978158205	18.9	TTGGCCTCGTCGACGAAAAGCAGGTTAAAGTCCTGGCCCCGGATTCCCTGGGGACAGACGAAACACACAGCGTATAAGCGCACGTGCGCCCGCGGGCCCCGAGGACGCGCACACGCACCCCCCACCCACGCCCCTTCCGGCACCGGGAAGGGCTCGCACCGCCGGCCGGGCCATGAACGCGCACTTTGCCAACGAGGTCCAATACGATCTCACCCGGGACCCGAGCAGCCCCGCCTCGCTGATTCACGTCATCATCTCCAGCGAGTGCCTGGCGGCGGCGGGGGTCCCGCTGTCCGCCCTCGTGCGCGGCCGCCCCGACGGTGGGGCGGCCGCGAACTTCCGGGTCGAAACCCAGACCCGGGCCCACGCGACCGGCGACTGCACCCCGTGGCGTTCGGC…
10243_ncRNA_0	10243	NC_001716	Human_betaherpesvirus_7_(HHV-7)	Herpesviridae	Roseolovirus	U41	uORF	5UTR	8.0	-218	-194	ATG	0.0046088	0.0416935857663451	12.1	ATGAAAAATAAATACTATTACGAGTGA
10299_ncRNA_0	10299	NC_000898	Human_betaherpesvirus_6B_(HHV-6B)	Herpesviridae	Roseolovirus	U56	mORF	CDS	296.0	0	888	ATG	1.0107e-12	5.850968641975309e-11	139.7	ATGGAAACCGTCTACTGCACTTTCGATCACAAACTGTCACTTTCCGATATCAGCACCCTCTGCAAGCTCATGAACATCGTCATACCGATCCCAGCTCACCACCATCTAATAGGTAGCGGCAATTTAGGTCTTTATCCCATCGTCTCCTCCAACAAAGATTACGTCCACATCCGGAACGTATTACGGACCATGGTCGTAACCATTCTGCAGAAGGTGGAAGGTAATCAACTAGTTTTGAGAAAGCCGATGACCGGCCAGCAGTATGCCATAAAGAACACAGGACCCTTCCCCTGGGAAAAGGGTGACACCTTGACATTGATTCCACCTTTATCGACGCACTCGGAAGAAAAGCTATTGAAACTGGGTGATTGGGAGCTCACTGTACCTTTAGTCGTTCCG…
10318_ncRNA_0	10318	NC_001664	Human_betaherpesvirus_6A	Herpesviridae	Roseolovirus	U56	mORF	CDS	296.0	0	888	ATG	7.0803e-07	2.6489611755319152e-05	146.3	ATGGAAACCGTCTACTGCACTTTCGATCACAAACTGTCACTTTCCGATATCAGCACCCTATGCAAGCTCATGAACATCGTCATACCGATCCCAGCTCACCACCATCTAATAGGTAGCGGCAATTTAGGTCTTTATCCCATCGTCTCCTCCAACAAAGATTACGTCCACGTCCGAAACGTATTACGGACCATGGTCGTAACCATTCTGCAAAAGGTGGAAGGCAATCAACTGGTTTTGAGAAAGCCGGTGACCGGCCATCAGTATGCCATAAAGAACACAGGACCCTTCCCCTGGGAAAAGGGTGACACCTTGACATTGATTCCACCTTTATCGACGCACTCGGAAGAAAAGCTATTGAAACTAGGTGATTGGGAGCTCACTGTACCTTTAGTCGTTCCG…
10326_ncRNA_0	10326	NC_006273	Human_betaherpesvirus_5_(HHV-5_HCMV)	Herpesviridae	Cytomegalovirus	UL74	mORF	CDS	472.0	0	1416	ATG	0.0001368	0.0026458449129239	87.0	ATGGGGAAAAAAGAGATGATAATGGTGAAAGGCATTCCTAAAATTATGCTCCTGATCTCTATAACGTTCTTGCTCCTTTCCCTCATAAATTGTAATGTATTGGTAAACTCCAGAGGAACAAGACGTTCCTGGCCGTATACCGTGCTATCTTATCGAGGTAAAGAGATTCTGAAGAAACAGAAGGAAGATATCTTAAAACGATTGATGTCTACATCATCTGACGGATACCGGTTTTTAATGTACCCCAGTCAGCAAAAATTTCATGCCATCGTTATTAGCATGGATAAATTTCCTCAAGACTACATTTTAGCGGGTCCCATTAGAAATGATAGCATTACCCATATGTGGTTTGACTTTTACAGTACTCAACTCCGAAAACCAGCCAAGTACGTATATTCC…
10364_ncRNA_0	10364	NC_004213	Kadipiro_virus	Reoviridae	Seadornavirus	VP3	iORF	CDS	10.0	88	118	ATG	7.193e-05	0.0015835106207616	26.3	ATGGAACACTACCTAAAACTTACAATAATATGA
10366_ncRNA_0	10366	NC_004209	Kadipiro_virus	Reoviridae	Seadornavirus	Vp7	iORF	CDS	65.0	19	214	ATG	0.0010386	0.0135825835760768	190.6	ATGGATCCGACCCATCCGAAGGACACTTTTGTATCTATAGATTCGATGAAGGACAACCATTCACTGTTAAATTTCGTCAGAAAGGGAAGATTCAGCACATTGAGCTTGAGAACTCGATTGGCCATAATGGTGCTATTAACTACGGTAGTATTTTTGATACTATTAAGTATTTCACTAGCATTGTCGGCCTTACCCTAA
10436_ncRNA_0	10436	NC_004200	Banna_virus_strain_JKT-6423	Reoviridae	Seadornavirus	Vp11	mORF	5UTR	180.0	0	540	ATG	2.4118e-09	1.1592572164009113e-07	116.0	ATGACGATCCAAGTTCAGAATTTGAATTGCTGTCCAGGACGTTTTGTTTGTGTTCATAAAATGACACTATTAATCATACTAATCATTTCTGCTGCTGTTACAGTCATTGATCAGTTATATCAAAAGTTGCCTTATGATGAGCAAACTAAGTACATCGTGTCTACCATTACTGATGGAATAAATGCTACGATTATATCTGTTATGGCTATATTGGGTTTGAATAATTTGAACAGAGTACGATACAGTAAACTGGATGAAAATGGTGTTTATTCTCAGGAGATGGTGACAATGAATGTGCAATCTGATGCTGCTAATAATAAAAAGCAACTAAAGAAGAAAGAGAATGAAGATGTTGATGAAGAGAAAGGATTATATCCAAATTTAAAATTGACTGAACCA…
10441_ncRNA_0	10441	NC_004204	Banna_virus_strain_JKT-6423	Reoviridae	Seadornavirus	Vp7	mORF	5UTR	306.0	0	918	ATG	0.0027912	0.0283841499759036	115.3	ATGAATAATGGACAAGCAACAATTACAAGAAATGGAGGAAGGTTCGAAATCAGGTGTCGTCACTTGGACCGTGACTACACCATGCCACTACCAAATGCTACTAGTAATGATAATTTTCTTGATTGTATTAAGTTTATCACTGAGTGTGTGGGCTTTGATTATGTAAGTAGTGGTTTTAAGCTAATTGCTAATGTTAATGACTTTCAACATTTAAACGGTAACTCAACTCTACTCATTGGTAAAACGAAGATCGGACCGTTAATATTAAAGAAAGTTAGATCATTGCCTTGTTGTAATGATGCTTTATTTAGAAATGAATTTCGTATTCTCGCAAAGATGCATGGCATACTACGATTAAAGAATGACGTTAACGGCCACAAGTATGGAATTATTCTAGAA…
10442_ncRNA_0	10442	NC_004218	Banna_virus_strain_JKT-6423	Reoviridae	Seadornavirus	VP3	iORF	CDS	31.0	85	178	ATG	0.0015242	0.0183364562143671	66.0	ATGGAGGATTTCGAAAAACATACAAAATTCAACGTGACAGGGTTTACTACATGCTTGGTGATGCACATCATGCAAACTTATCAGGTAAATGTTTGA
10422_ncRNA_0	10422	NC_002642	Yaba-like_disease_virus	Poxviridae	Yatapoxvirus	65R	ouORF	5UTR	47.0	-97	44	ATT	0.0040843	0.0382532313656387	17.8	ATTGGCGGATTACCCAATAACAATGTTACAGAAGCGTTAACTACAGATAAAATTCCCATTGTTGTAGATAACTGCGAGGATATTTTAAAATCAATAAATGGATCACATAAAGTATCTCTTAACGATATTCTTAGAAGAAGATGA
10424_ncRNA_0	10424	NC_001552	Murine_respirovirus	Paramyxoviridae	Respirovirus	L	uORF	5UTR	29.0	-225	-138	ATC	0.00069186	0.0098641472027027	32.8	ATCATCGAGATCAACCAAAAGAGCTTGAACACCCTGCAACCTATGCTCTTTAAGACCAGCATTCCGAAGTTATGCAAGGCCGAGTCGTGA
10376_ncRNA_0	10376	NC_004216	Kadipiro_virus	Reoviridae	Seadornavirus	VP6	iORF	CDS	11.0	85	118	ATT	6.9113e-06	0.0002115088343727	27.0	ATTTTCTTAAACCGGATGAAGTCAGAGCTAAACTAG
10376_ncRNA_1	10376	NC_004216	Kadipiro_virus	Reoviridae	Seadornavirus	VP6	N_trunc	CDS	464.0	126	1518	TTG	0.00037386	0.0060941057242178	11.8	TTGATTAATCCAAAACAAAACTTGTTTGCTAATTTGAACTCTTTCTTTAATAAGCAGAAATGTTTGGATGACCTGACTCGCATACTCAAAGTTTGTGGTGGTACTGAAACAAGATATCAAATTACAGCTATTGGTTTAAGTCATTTGATCGAGTATTGTTTAAAATACGAATTACCAAGTGATGCACGCATGTTAAAGTCATTCATCTTCATCATATTTAGTGTATTTGACAAGGTCGACTCACGCTCTCAAGGCAATGTGATGAAGTTTGACGAAGTGTATGATTATATAAATAGTGAGTTAGCCGATAATGTTGACTTAACTGCTGGAGAAATTGATGGTTCAAAGGTTATTAAGATATCTTTTCTAACCACGACTTACGTATGTGAACAAGTTAAC…
10481_ncRNA_0	10481	NC_011203	Human_mastadenovirus_B_(HAdV-B)	Adenoviridae	Mastadenovirus	E3	N_ext	CDS	152.0	-54	402	ATC	0.00012297	0.0024329957524613	152.7	ATCCCGAATACCGCAATCAAAATGTTGCGGCACTTCTTAGGCTTATTTAAAACCATGCAGGCTATGCTACCAGTCATTTTAATTTTGCTACTACCCTGCATTCCCCTAGCTTCCACCGCCACTCGCGCTACACCTGAACAACTTAGAAAATGCAAATTTCAACAACCATGGTCATTTCTTGATTGCTACCATGAAAAATCTGATTTTCCCACATACTGGATAGTGATTGTTGGAATAATTAACATACTTTCATGTACCTTTTTCTCAATCACAATATACCCCACATTTAATTTTGGGTGGAATTCTCCCAATGCACTGGGTTACCCACAAGAACCAGATGAACATATTCCACTACAACACATACAACAACCACTAGCACTGGTACAGTATGAAAATGAG…
10491_ncRNA_0	10491	NC_003663	Cowpox_virus	Poxviridae	Orthopoxvirus	CPXV033_CDS	uORF	5UTR	12.0	-247	-211	ATG	0.0011719	0.0149505815598548	28.4	ATGCCCACATCCTTCAATAACAAACGGATACTTGTCTAG
10493_ncRNA_0	10493	NC_012986	Salivirus_A	Picornaviridae	Salivirus	polyprotein	uORF	5UTR	16.0	-242	-194	ATG	0.00013692	0.0026469527439303	32.0	ATGTTCCGCTGTCCCAGACCAGTCCAGCAATGGACGGGCCAGTGTGCGTAG
10460_ncRNA_0	10460	NC_004718	Severe_acute_respiratory_syndrome-related_coronavirus	Coronaviridae	Betacoronavirus	hypothetical_protein_sars8b	N_ext	CDS	90.0	-18	252	GTG	0.00050652	0.007742179297356	198.5	GTGCATCTAATAAACCTCATGTGCTTGAAGATCCTTGTAAGGTACAACACTAGGGGTAATACTTATAGCACTGCTTGGCTTTGTGCTCTAGGAAAGGTTTTACCTTTTCATAGATGGCACACTATGGTTCAAACATGCACACCTAATGTTACTATCAACTGTCAAGATCCAGCTGGTGGTGCGCTTATAGCTAGGTGTTGGTACCTTCATGAAGGTCACCAAACTGCTGCATTTAGAGACGTACTTGTTGTTTTAAATAAACGAACAAATTAA
10500_ncRNA_0	10500	NC_001498	Measles_morbillivirus	Paramyxoviridae	Morbillivirus	P/V/C	uORF	5UTR	25.0	-199	-124	ATG	4.4313e-07	1.714112947754354e-05	145.2	ATGGCAGGAATCTTGGAAGAACAAGGCTCAGACACGGACACCCCTAGGGTATACAATGACAGAGATCTTCTAGACTAG
10500_ncRNA_0	10500	NC_001498	Measles_morbillivirus	Paramyxoviridae	Morbillivirus	P/V/C	uORF	5UTR	25.0	-199	-124	ATG	4.4313e-07	1.714112947754354e-05	145.2	ATGGCAGGAATCTTGGAAGAACAAGGCTCAGACACGGACACCCCTAGGGTATACAATGACAGAGATCTTCTAGACTAG
10501_ncRNA_0	10501	NC_001798	Human_alphaherpesvirus_2_(Herpes_simplex_virus_2)	Herpesviridae	Simplexvirus	US6	N_trunc	CDS	384.0	27	1179	ACG	0.002212	0.023714372517145	115.7	ACGGCGGCCCTGCTAGTTGTCGCGGTGGGACTCCGCGTCGTCTGCGCCAAATACGCCTTAGCAGACCCCTCGCTTAAGATGGCCGATCCCAATCGATTTCGCGGGAAGAACCTTCCGGTTTTGGACCAGCTGACCGACCCCCCCGGGGTGAAGCGTGTTTACCACATTCAGCCGAGCCTGGAGGACCCGTTCCAGCCCCCCAGCATCCCGATCACTGTGTACTACGCAGTGCTGGAACGTGCCTGCCGCAGCGTGCTCCTACATGCCCCATCGGAGGCCCCCCAGATCGTGCGCGGGGCTTCGGACGAGGCCCGAAAGCACACGTACAACCTGACCATCGCCTGGTATCGCATGGGAGACAATTGCGCTATCCCCATCACGGTTATGGAATACACCGAG…
10549_ncRNA_0	10549	NC_010956	Human_mastadenovirus_D	Adenoviridae	Mastadenovirus	E4	iORF	CDS	15.0	91	136	CTG	0.00020452	0.00366970792517	26.0	CTGAATCTTTCCACATTCCTCCGCATGGGGTGGTATTGCTTCACCTAA
10601_ncRNA_0	10601	NC_006998	Vaccinia_virus	Poxviridae	Orthopoxvirus	A2L	ouORF	CDS	16.0	-47	1	ATG	0.0018324	0.0210367096844396	92.7	ATGTTTTTATATAAAATATTGGACGACGAGATACGTAGAGTGTTAACATGA
10601_ncRNA_1	10601	NC_006998	Vaccinia_virus	Poxviridae	Orthopoxvirus	A2L	iORF	CDS	13.0	95	134	ATG	0.00042189	0.0067111201583113	32.1	ATGTACAAAGGTACAAAAAAAGTCAAACTTCCATGTGTCTAA
10602_ncRNA_0	10602	NC_001611	Variola_virus	Poxviridae	Orthopoxvirus	A2L	ouORF	CDS	16.0	-47	1	ATG	0.0018324	0.0210367096844396	92.7	ATGTTTTTATATAAAATATTGGACGACGAGATACGTAGAGTGTTAACATGA
10603_ncRNA_0	10603	NC_003663	Cowpox_virus	Poxviridae	Orthopoxvirus	CPXV133_CDS	ouORF	CDS	16.0	-47	1	ATG	0.0018324	0.0210367096844396	92.7	ATGTTTTTATATAAAATATTGGACGACGAGATACGTAGAGTGTTAACATGA
10604_ncRNA_0	10604	NC_003310	Monkeypox_virus_Zaire-96-I-16	Poxviridae	Orthopoxvirus	A2L	ouORF	CDS	16.0	-47	1	ATG	0.0018324	0.0210367096844396	92.7	ATGTTTTTATATAAAATATTGGACGACGAGATACGTAGAGTGTTAACATGA
10611_ncRNA_0	10611	NC_001897	Parechovirus_A	Picornaviridae	Parechovirus	polyprotein_gene	mORF	CDS	2179.0	0	6537	ATG	0.0007062	0.0100516196964586	83.5	ATGGAGACAATCAAGAGCATTGCAGATATGGCGACCGGTGTAACTAAAACCATTGATGCCACAATCAATTCTGTTAATGAGATCATCACTAACACAGATAATGCTTCAGGTGGAGATATATTGACTAAAGTTGCTGATGATGCTTCAAATATTTTAGGGCCCAACTGTTATGCGACAACATCTGAGCCAGAAAACAAGGATGTGGTGCAAGCAACCACCACTGTGAACACCACTAATCTGACACAGCACCCATCAGCACCAACGTTACCATTTACACCAGACTTTTCGAATGTTGACACGTTTCATTCAATGGCTTATGATACTACAACTGGTAGTAAGAACCCTAATAAGTTAGTTAGGTTAACGACACATGCTTGGGCTAGTACCCTACAGAGGGGT…
10619_ncRNA_0	10619	NC_000898	Human_betaherpesvirus_6B_(HHV-6B)	Herpesviridae	Roseolovirus	B4	uORF	5UTR	35.0	-239	-134	ATG	0.0056285	0.0485275582022472	34.5	ATGGTAGAGCGGGAAATGTCCGCAGTCTCTTGCGGGGCTTCTACCGTAGTCCGTAGGGACTGCGAGGACACGTTGCGCGACGGAGATGCGGGAGTTGACACTTCGTGA
10706_ncRNA_0	10706	NC_003663	Cowpox_virus	Poxviridae	Orthopoxvirus	CPXV028_CDS	uORF	5UTR	12.0	-205	-169	ATG	0.00092524	0.0124471692351816	31.5	ATGAGCTCTTCAAACACTATTACCCATACATCAGTCTAA
10694_ncRNA_0	10694	NC_001716	Human_betaherpesvirus_7_(HHV-7)	Herpesviridae	Roseolovirus	U81	uORF	5UTR	9.0	-244	-217	ATG	0.0056287	0.0485275582022472	17.0	ATGGAATTAATGTTTTTGATGCTTTGTTAA
10728_ncRNA_0	10728	NC_007605	Human_gammaherpesvirus_4_(Epstein-Barr_virus)	Herpesviridae	Lymphocryptovirus	BDLF3.5	uORF	5UTR	12.0	-232	-196	ATG	8.6431e-05	0.0018283514095238	14.8	ATGCTGTCCTGCATGTCAAAATCTTGCCGATGCTCCTGA
10728_ncRNA_0	10728	NC_009334	Human_herpesvirus_4_type_2_(Epstein-Barr_virus_type_2)	Herpesviridae	Lymphocryptovirus	BDLF3	uORF	5UTR	12.0	-232	-196	ATG	8.6431e-05	0.0018283514095238	14.8	ATGCTGTCCTGCATGTCAAAATCTTGCCGATGCTCCTGA
10728_ncRNA_0	10728	KF373730	Human_gammaherpesvirus_4_(Epstein-Barr_virus)	Herpesviridae	Lymphocryptovirus	BDLF3.5	uORF	5UTR	12.0	-232	-196	ATG	8.6431e-05	0.0018283514095238	14.8	ATGCTGTCCTGCATGTCAAAATCTTGCCGATGCTCCTGA
10677_ncRNA_0	10677	NC_029645	Norovirus_GIII	Caliciviridae	Norovirus	ORF1	mORF	CDS	1684.0	0	5052	ATG	0.0054893	0.0476469433566433	106.8	ATGGATTCCTCCAACGTTAAAGTTACTGGTCCCCTAGCCGCTAAAGCTAGCGATCCAGATTCCACCTTCGCCAAGCTTAAGGCGAAGTTTTCTGCCCTCCGCAATCCACAGCCTCCTGACCCCCCGGAGGCACCGCGGCTGGAAACACCCCCCATGGCCGCGCCTCCCCTGGGCAGCCCCCCAATCGCCCTCCCCACCGGTTGGGAACCCGCAGAGCCCCATCGAGAGCAGGCAGATCAATTCCCAGTGCGCTACTCCCGGGGCGCCGTTGACCTCGACGTCCACCCCCCCCATGTCGCCCCAGGGCCCGCCTGGAATGGCTGTCCCCTGCCACCAGTCGAGCAGCGGAGCACGGAGCCTCCTGCCGAGCCGCCTGTGGGGACGGTTCTAGAGTTTTAT…
10677_ncRNA_0	10677	NC_029645	Norovirus_GIII	Caliciviridae	Norovirus	ORF1	mORF	CDS	1684.0	0	5052	ATG	0.0054893	0.0476469433566433	106.8	ATGGATTCCTCCAACGTTAAAGTTACTGGTCCCCTAGCCGCTAAAGCTAGCGATCCAGATTCCACCTTCGCCAAGCTTAAGGCGAAGTTTTCTGCCCTCCGCAATCCACAGCCTCCTGACCCCCCGGAGGCACCGCGGCTGGAAACACCCCCCATGGCCGCGCCTCCCCTGGGCAGCCCCCCAATCGCCCTCCCCACCGGTTGGGAACCCGCAGAGCCCCATCGAGAGCAGGCAGATCAATTCCCAGTGCGCTACTCCCGGGGCGCCGTTGACCTCGACGTCCACCCCCCCCATGTCGCCCCAGGGCCCGCCTGGAATGGCTGTCCCCTGCCACCAGTCGAGCAGCGGAGCACGGAGCCTCCTGCCGAGCCGCCTGTGGGGACGGTTCTAGAGTTTTAT…
10733_ncRNA_0	10733	NC_017825	Chimpanzee_adenovirus_Y25	Adenoviridae	Mastadenovirus	E4Orf4	mORF	CDS	122.0	0	366	ATG	0.00089836	0.0121359118822023	68.3	ATGGTTCTTCCTGTTCTTCCCTCTCCCTCCGTCACCGAAACCCAACAAAATTGCATCATCTGGCTGGGTCTGGCCCATTCCACCGTGGCCGATGTGATCAGAGCCATCAGAGCGGATGGGATTTTCATCACCCAAGAGGCTCAGGAGATACTGCACGCTCTGAGGGAGTGGCTGTTCTATAACTTCAACACCGAGCGCTCGAAGCGCCGAGACCGTCGCCGGCGAGCGGTGTGCAGTGCCCGTACCAGGTTCTGCTTCGTGAAGTACGAAAATGTCAGGAAACAGCTCCATCATGACACGATCCAGAACACGATTAGCGTCATCCCGCCATCATCCGTACCAACCGCCGGCCCCCTTACCTCGCTGTGA
10774_ncRNA_0	10774	NC_003323	Simian_T-lymphotropic_virus_3	Retroviridae	Deltaretrovirus	pol	ouORF	CDS	29.0	-40	47	ATG	0.0016774	0.0196474145989453	32.6	ATGCTCTGCAACAGTGTCAAAGCTCCCTCTACCTTGCTGACCAACCCTCAAGTGTTCTCCCTGTCCAAACACCCAAGCTTATTGGGTTAG
10786_ncRNA_0	10786	NC_011202	Human_mastadenovirus_B_(HAdV-B)	Adenoviridae	Mastadenovirus	E4	uORF	5UTR	24.0	-252	-180	ATG	0.0037884	0.0359438077338129	76.5	ATGACGTTGCAAGTTAGTGGGATATCACGTACCGTGAGAAAGAGGAAGTTACGCCTGTTGGGATTGCGGAAGTGA
10787_ncRNA_0	10787	NC_001405	Human_mastadenovirus_C	Adenoviridae	Mastadenovirus	E1B	uORF	5UTR	24.0	-243	-171	GTG	0.00025605	0.0044195591411042	967.4	GTGGAATGTATCGAGGACTTGCTTAACGAGTCTGGGCAACCTTTGGACTTGAGCTGTAAACGCCCCAGGCCATAA
10878_ncRNA_0	10878	NC_006998	Vaccinia_virus	Poxviridae	Orthopoxvirus	H7R	N_trunc	CDS	144.0	6	438	ATG	4.9273e-05	0.001157805760579	76.9	ATGGATAAGCGTATGAAATCTCTCGCAATGACCGCTTTCTTTGGGGAGCTAAGCACATTAGATATTATGGCATTGATAATGTCTATATTTAAACGCCATCCAAACAATACCATTTTTTCAGTGGATAAGGATGGTCAGTTTATGATTGATTTCGAATACGATAATTATAAGGCTTCTCAATATTTGGATCTGACCCTCACTCCGATATCTGGAGATGAATGCAAGACTCACGCATCGAGTATAGCCGAACAATTGGCGTGTGTGGATATTATTAAAGAGGATATTAGCGAATATATCAAAACTACTCCCCGTCTTAAACGATTTATAAAAAAATACCGCAATAGATCAGATACTCGCATCAGTCGAGATACAGAAAAGCTTAAAATAGCTCTAGCTAAA…
10895_ncRNA_0	10895	NC_001664	Human_betaherpesvirus_6A	Herpesviridae	Roseolovirus	U62	uORF	5UTR	12.0	-165	-129	AAG	0.003087	0.0307621190082644	14.1	AAGATGTTGAATGGTTTCCGGAATTGGTCGAAGATATAA
10970_ncRNA_0	10970	NC_010956	Human_mastadenovirus_D	Adenoviridae	Mastadenovirus	E4	ouORF	CDS	44.0	-41	91	CTG	0.0037838	0.0359243931608549	41.1	CTGGCAGAAGTACGACAAGGTACGCAAGAGAATCCACTACAATGCAAACCGAGATTCAATCCAGCTCGCTCCGCCATCATCCATATCGCAGGGCCCGTTTACCACGATCTGATGAGGAAACCAGGGCTTCACTGA
10970_ncRNA_0	10970	NC_010956	Human_mastadenovirus_D	Adenoviridae	Mastadenovirus	E4	ouORF	CDS	44.0	-41	91	CTG	0.0037838	0.0359243931608549	41.1	CTGGCAGAAGTACGACAAGGTACGCAAGAGAATCCACTACAATGCAAACCGAGATTCAATCCAGCTCGCTCCGCCATCATCCATATCGCAGGGCCCGTTTACCACGATCTGATGAGGAAACCAGGGCTTCACTGA
10972_ncRNA_1	10972	NC_004161	Reston_ebolavirus	Filoviridae	Ebolavirus	L	iORF	CDS	12.0	13	49	ATA	0.00029418	0.0049679809363745	15.8	ATACCCAGTACCCGGATGCACGTTTATCCTCACCTATAG
10959_ncRNA_0	10959	NC_007737	Liao_ning_virus	Reoviridae	Seadornavirus	VP2	N_trunc	CDS	954.0	27	2889	ATG	0.0035905	0.034578567743403	83.8	ATGAAGAAGAACAAGCAAAACGCAGCAAAGAAAGAAGAGAATGTCGTTGAAGATTCAGGCTCTGTCAGCCATTCCCGACTCATGTCGGTTATGGGGAAAGAGGCTTTTGATTCATTGATGGCAGCGCTAGCTATCAGAGAAGTTCCACGTAATACAGATCCAATTCTGGGAAGCATCGCAACGTCGAGTATACAGTATAAAGATGTAGCTGGTCCACAGCCCGCAGATAGAGATAACGCCGTTAAGGAGGGTAATCTTCCACCAGCCGAACTTAAAATTCCTGCTGACACTACTGTTGTAGCGGGGCGTTTGGCTACGATGGTTACTGATCCAATGACGACTAAGAATCAAACTGAAGTAGTTGACAAGCTCAGAGCCGCAATGTCTGATGGCATGGCT…
10945_ncRNA_0	10945	NC_007746	Liao_ning_virus	Reoviridae	Seadornavirus	VP11	mORF	5UTR	198.0	0	594	ATG	2.5964e-05	0.0006831251421446	101.0	ATGGCTGAAAAGAAAAGAATAAACAACGCAGTCGGATTAATGCAGGAATACGCAATTAAACTCAGTGAATCGGCACCTTCATATGAAGACGTCGGCTTTGAGGGCCCGCCTCACAACCGAAGCTTCACGATCTCAGCTACATTTAGGGACAAGAAGTATGAAGGTATCGGCCCGTCGAAGAAAGTAGCCCGTAGCGTTGCCGCCAATAAGATACTTGACGATGTGGCTGAGGAAATTGCGAATATTGATCTGGACGATCCGTCTACGCGTAAAAGTGTTTTCGCGCTTGCGTGCGAATTAGCATCGCATAAAATAGCCAGAGGTCTGCTGTCTGGAGTGATTTCCCAGGTCGGTGGATCGGTTGATCTGATTAGACTTTGTCGCAACACAACGTATGAT…
11017_ncRNA_0	11017	NC_006296	Rinderpest_virus_(strain_Kabete_O)	Paramyxoviridae	Morbillivirus	M_protein	uORF	5UTR	26.0	-188	-110	ATG	0.0029828	0.0300573365807067	26.9	ATGAGTCTCTTGAATGACATTCAGGGCTCCAAGGATCTTGCTCAGTTCCATCAGATGCTGGTCAAAATTCTAAAGAACTAG
11002_ncRNA_0	11002	NC_014372	Tai_Forest_ebolavirus	Filoviridae	Ebolavirus	GP	mORF	CDS	676.0	0	2028	ATG	0.0052249	0.0461299643933054	58.1	ATGGGAGCGTCAGGGATTCTGCAATTGCCCCGTGAGCGCTTCAGGAAAACATCTTTCTTTGTTTGGGTAATAATCCTATTCCATAAAGTCTTTTCAATCCCGTTGGGGGTTGTACACAACAATACCCTACAAGTGAGTGATATTGACAAGTTTGTGTGCCGAGACAAACTCTCTTCAACTAGCCAATTGAAGTCAGTCGGGTTGAACTTGGAGGGCAATGGAGTAGCAACTGATGTACCAACGGCAACCAAAAGATGGGGTTTTCGAGCTGGTGTTCCACCAAAGGTGGTAAATTGCGAAGCTGGAGAATGGGCTGAGAACTGTTATAACCTGGCTATAAAGAAAGTTGATGGTAGTGAGTGCCTACCAGAAGCCCCTGAGGGAGTGAGGGATTTTCCC…
11002_ncRNA_0	11002	NC_014372	Tai_Forest_ebolavirus	Filoviridae	Ebolavirus	GP	mORF	CDS	365.0	0	1095	ATG	0.0052249	0.0461299643933054	58.1	ATGGGAGCGTCAGGGATTCTGCAATTGCCCCGTGAGCGCTTCAGGAAAACATCTTTCTTTGTTTGGGTAATAATCCTATTCCATAAAGTCTTTTCAATCCCGTTGGGGGTTGTACACAACAATACCCTACAAGTGAGTGATATTGACAAGTTTGTGTGCCGAGACAAACTCTCTTCAACTAGCCAATTGAAGTCAGTCGGGTTGAACTTGGAGGGCAATGGAGTAGCAACTGATGTACCAACGGCAACCAAAAGATGGGGTTTTCGAGCTGGTGTTCCACCAAAGGTGGTAAATTGCGAAGCTGGAGAATGGGCTGAGAACTGTTATAACCTGGCTATAAAGAAAGTTGATGGTAGTGAGTGCCTACCAGAAGCCCCTGAGGGAGTGAGGGATTTTCCC…
11002_ncRNA_0	11002	NC_014372	Tai_Forest_ebolavirus	Filoviridae	Ebolavirus	GP	mORF	CDS	302.0	0	906	ATG	0.0052249	0.0461299643933054	58.1	ATGGGAGCGTCAGGGATTCTGCAATTGCCCCGTGAGCGCTTCAGGAAAACATCTTTCTTTGTTTGGGTAATAATCCTATTCCATAAAGTCTTTTCAATCCCGTTGGGGGTTGTACACAACAATACCCTACAAGTGAGTGATATTGACAAGTTTGTGTGCCGAGACAAACTCTCTTCAACTAGCCAATTGAAGTCAGTCGGGTTGAACTTGGAGGGCAATGGAGTAGCAACTGATGTACCAACGGCAACCAAAAGATGGGGTTTTCGAGCTGGTGTTCCACCAAAGGTGGTAAATTGCGAAGCTGGAGAATGGGCTGAGAACTGTTATAACCTGGCTATAAAGAAAGTTGATGGTAGTGAGTGCCTACCAGAAGCCCCTGAGGGAGTGAGGGATTTTCCC…
11006_ncRNA_1	11006	NC_006998	Vaccinia_virus	Poxviridae	Orthopoxvirus	M2L	uORF	5UTR	18.0	-191	-137	ATT	0.00075442	0.0105985462183754	19.2	ATTAGCAAAAACAAGGAACTCAGACTCATGTACGTCAATTGTGTAAAGAAAAACTAA
10979_ncRNA_0	10979	NC_001611	Variola_virus	Poxviridae	Orthopoxvirus	B8R	iORF	CDS	18.0	40	94	ATG	0.003786	0.0359291144591859	13.7	ATGAGAGATATAGAAGCGCGTTTAACGACAATGGAATATACATCCGTAGAACTATGA
10979_ncRNA_1	10979	NC_001611	Variola_virus	Poxviridae	Orthopoxvirus	B8R	iORF	CDS	25.0	119	194	ATC	0.0011518	0.0147566070431086	5.3	ATCTCTAACTACTATTGCACGATCGCTGGAGGTGTTTGTTATTATCTGTTGATGCATCTAGTTAGTTTGTATAAATAA
11030_ncRNA_0	11030	NC_034477	Caraparu_virus	Peribunyaviridae	Orthobunyavirus	polyprotein	N_trunc	CDS	1428.0	6	4290	ATC	1.8862e-05	0.000516556861778	35.5	ATCGTTATTCTTCTAGCCCTGGTGGCATTAACAGCCCAAGCACCATTGTCAAATAGGTGCTTTGAAGGCGGTGTCTTGGTCGAAGAAAGAAATATGGATCATGGAATAGCTGAATTATGCGTTAAAGATGACATAAGTATGATCAAAACGACTTCCCTCCAAAAGCGGAACGAGAGCATTTTTACAAATATAATTATGAGAAAAATGTTGATTCCCAATTATCAAGAGTGCAACCCAGTCGAAGTTGCCAATGGCCCCATCATGATCTTCAAACCGGATAGAGATTTAATGTTGATTCCTAAAACATACGCATGCAGAGTAGATTGCTCCATTTCTCTAGATAGGGATGAAGCATCTATTATACTACACTCAGACAAGCTAAACAATTTTGAGGTTATG…
11080_ncRNA_0	11080	NC_001405	Human_mastadenovirus_C	Adenoviridae	Mastadenovirus	L4	iORF	CDS	20.0	67	127	ATG	0.0017657	0.0204064928258488	28.2	ATGCCGCCAACGCGCCTACCACCTTCCCCGTCGAGGCACCCCCGCTTGAGGAGGAGGAAGTGA
11066_ncRNA_0	11066	NC_003663	Cowpox_virus	Poxviridae	Orthopoxvirus	CPXV086_CDS	uORF	5UTR	19.0	-179	-122	ATG	0.0003071	0.0051531746322067	15.8	ATGTTTTACAACGTGTGCGTTATGCCATCTATGTTTTATCACTGGAAACACTGCCAATGA
11067_ncRNA_0	11067	NC_001611	Variola_virus	Poxviridae	Orthopoxvirus	K7L	uORF	5UTR	35.0	-179	-74	ATG	0.0013299	0.0165314992047128	26.9	ATGTTTTACAACGTGTGCGTTATGCCATCTATGTTTTATAACTGGAAACACCGCCAAAGAGAAACTATCACGTTCCATGTTACTCATATTACTAAATTCATCTTGTGA
11050_ncRNA_0	11050	NC_008719	Sepik_virus	Flaviviridae	Flavivirus	POLY	mORF	CDS	3405.0	0	10215	ATG	1.5175e-05	0.000423275181758	124.5	ATGGCAACAAGAGGAGCAAGCAAGTCTCGGGTCACGACCCGGGGCGTCAATATGGTGACGGCCAAGGCCAAGAGTCTGGCCGTCAAAATAAAAAACAAAACAAAACAAAACACAAGAGGACTGCGGGGGTTCCTCTTGTTTTTAGTGGCTCAAATTTTTTGGGCACGGAAATTGACCCCGCAAGTCAAAAAACTGTGGAGGATGGTGGACAAGGTGCAAGGGCTCAAGATTCTGAAGAAACTGCGAAACATAGTGACAAACTTGATGAAGGGATTGTCCGGACGCAGGAAAAGAAGAAGCCCACCAGCCTCAATCATTTTGCTACTGCTCCCCCTAATGGCATACTCAGCTAGTGTGACACGTCAGCATGGAGCTGGATTGTTATTGAATGTGACCTTT…
11103_ncRNA_0	11103	NC_001454	Human_mastadenovirus_F	Adenoviridae	Mastadenovirus	E4	mORF	CDS	130.0	0	390	ATG	0.00026804	0.0046151873031415	85.2	ATGTATTTGTTACGACCGGTTTTTATTTCGGTGGTGGTTCCTGAGCCCCTGATGTTTTATTTAAATAATATGGACATTTCTGTGGTAGATTTTTTAAAGACAAACATGTCGGAGTTTTTGCTGCACATTTTGCATTGTGTTACTCCAGTTCTTCAAGCTGCTTATTGTGGCTTTACCTTAACGTCTTTAGCTCCTACGCTAGAGATGATTTGTTGTGTAGCATCACCTGAGCTGCTTCCTGATAGCGAACTGACAGAGCTTATATGCAATGATTTGGATGACTTTGTACAACTAATGCTACGCATGGAGATTCGGGATCGGGGTTTTGAGCCTAATGTTAATCTTTTAAATGAACTGCAGGTGACACGGGAACCTGATCTTTTTCAACCATGA
11149_ncRNA_0	11149	NC_003663	Cowpox_virus	Poxviridae	Orthopoxvirus	CPXV035_CDS	iORF	CDS	5.0	112	127	ATG	0.00097656	0.0129396499591836	28.8	ATGAAGCGATTATATTGA
11152_ncRNA_1	11152	NC_038235	Human_orthopneumovirus_(HRSV)	Pneumoviridae	Orthopneumovirus	M2	iORF	CDS	18.0	86	140	ATG	0.0046755	0.0421344119154388	44.4	ATGGCCACCCCATGCACTGCTTGTAAGACAAAACTTTATGTTAAACAGAATACTTAA
11161_ncRNA_0	11161	NC_003310	Monkeypox_virus_Zaire-96-I-16	Poxviridae	Orthopoxvirus	B3R	iORF	CDS	13.0	44	83	ATG	0.0020035	0.0224692285410576	16.1	ATGGGTCGTTGGACCATTAATAGGAAAAGGTGGATTCGGTAG
11240_ncRNA_0	11240	NC_006998	Vaccinia_virus	Poxviridae	Orthopoxvirus	A36R	N_trunc	CDS	182.0	117	663	ATG	2.6607e-05	0.0006965686191066	29.2	ATGACAAAATTAAAAAAGATAAAGAGTTCTAATTCCAGCAAATCTAGTAAATCAACTGATAGCGAATCAGACTGGGAGGATCACTGTAGTGCTATGGAACAAAACAATGACGTAGATAATATTTCTAGGAATGAGATATTGGACGATGATAGCTTCGCTGGTAGTTTAATATGGGATAACGAATCCAATGTCATGGCGCCTAGCACAGAACACATTTACGATAGTGTTGCTGGAAGCACGCTGCTAATAAATAATGATCGTAATGAACAGACTATTTATCAGAACACTACAGTAGTAATTAATGAGACGGAGACTGTTGAAGTACTTAATGAAGATACCAAACAGAATCCTAACTATTCATCCAATCCTTTCGTAAATTATAATAAAACCAGTATTTGT…
11213_ncRNA_0	11213	NC_006998	Vaccinia_virus	Poxviridae	Orthopoxvirus	A53R	uORF	CDS	3.0	-55	-46	ATG	0.0019531	0.0220741098553829	20.3	ATGGATTTTTGA
11217_ncRNA_0	11217	NC_006273	Human_betaherpesvirus_5_(HHV-5_HCMV)	Herpesviridae	Cytomegalovirus	US27	uORF	5UTR	13.0	-207	-168	ATG	0.0056493	0.0486554609387755	16.8	ATGTGCGACCGCAAAGTGCGTCAGAATAGCACGTGGCTTTAG
11261_ncRNA_0	11261	NC_003310	Monkeypox_virus_Zaire-96-I-16	Poxviridae	Orthopoxvirus	A33R	N_trunc	CDS	115.0	81	426	ATT	0.0020104	0.0225200534501061	76.3	ATTAAGATTAAACATAAGGGAATGTCATTTGTATTTTATAAGCCAAAGCATTCTACCGTTGTTAAATACTTGTCTGGAGGAGGTATATATCATGATGATTTGGTTGTATTGGGGAAGGTAACAATTAATGATCTAAAGATGATGCTATTTTACATGGATTTATCATATCATGGAGTGACAAGTAGTGGAGCAATTTACAAATTGGGATCGTCTATCGATAGACTTTCTCTAAATAGGACTATTGTTACAAAAGTTAATAACAATTATAACAATTATAACAATTATAATTGTTATAATAATTATAATTGTTATAATTATGATGATACATTTTTTGACGATGATGATTGA
11263_ncRNA_0	11263	NC_006273	Human_betaherpesvirus_5_(HHV-5_HCMV)	Herpesviridae	Cytomegalovirus	UL120	mORF	CDS	201.0	0	603	ATG	0.0041406	0.0384216361477572	57.2	ATGTACCGTGCGGGGGTGACGCTATTAGTGGTGGCGGTGGTAAGTTTCGGGAGATGGGACTCGGTGACGGTGGCAACTACAATTAGGGTAGGGTGGTGGTATGAACCTCAAGTAAAAATGGCTTATATCTATGAGCACAATGATACTAACCTGACTATTTTTTGTAACACAACAGCTTATGATTCGCCCTTTTTGGCCTCAGGGATGATGATCGTTCTCCCGCACCGTACACAGTTTCTCACCAGAAAAGTTAATTACAGCGAGGACATGGAAAACATTAAACAGAATTATACCCACCAACTGACACACATGCTGACAGGAGAGCCGGGAACCTACGTGAACGGCAGCGTTACTTGCTGGGGCTCTAATGGAACTTTTGGCGCCGGGACTTTCATAGTA…
11333_ncRNA_1	11333	NC_003310	Monkeypox_virus_Zaire-96-I-16	Poxviridae	Orthopoxvirus	A18L	uORF	5UTR	14.0	-135	-93	AGG	0.0012724	0.0159199006225911	22.8	AGGATGATCCTGGTTCAACTTCTACGAAATCGCCGTCTTCATTAA
11337_ncRNA_0	11337	NC_003310	Monkeypox_virus_Zaire-96-I-16	Poxviridae	Orthopoxvirus	D17L	uORF	5UTR	6.0	-222	-204	ATG	0.0049044	0.0437210580481622	8.9	ATGCGTCGATGTCAGAAATAA
11318_ncRNA_0	11318	NC_003310	Monkeypox_virus_Zaire-96-I-16	Poxviridae	Orthopoxvirus	C6R	uORF	5UTR	10.0	-249	-219	ATG	6.2986e-05	0.0014166561619605	76.9	ATGTTCACCAGCTCCATGACTTATGAATACTAA
11374_ncRNA_0	11374	NC_001664	Human_betaherpesvirus_6A	Herpesviridae	Roseolovirus	U30	uORF	5UTR	9.0	-213	-186	AAG	0.00031386	0.0052499087277051	69.0	AAGATGTCAACTATCAGATCTTCGTTCTGA
11395_ncRNA_0	11395	NC_005300	Crimean-Congo_hemorrhagic_fever_orthonairovirus	Nairoviridae	Orthonairovirus	glycoprotein_precursor	iORF	CDS	14.0	61	103	ATG	0.00060271	0.0088317942430555	82.7	ATGGATCACACAATGAAACTAGACACAATAAAACAGACACCATGA
11415_ncRNA_0	11415	NC_004161	Reston_ebolavirus	Filoviridae	Ebolavirus	VP30	uORF	5UTR	9.0	-230	-203	ATG	0.0030664	0.0306491400710059	21.5	ATGACGAAGATTAAAGGAGAGGATCGTTAA
11416_ncRNA_0	11416	NC_004718	Severe_acute_respiratory_syndrome-related_coronavirus	Coronaviridae	Betacoronavirus	hypothetical_protein_sars8b	uORF	5UTR	44.0	-226	-94	ATG	0.0017624	0.0203883785087719	75.9	ATGAATGAGCTCACTTTAATTGACTTCTATTTGTGCTTTTTAGCCTTTCTGCTATTCCTTGTTTTAATAATGCTTATTATATTTTGGTTTTCACTCGAAATCCAGGATCTAGAAGAACCTTGTACCAAAGTCTAA
11417_ncRNA_0	11417	NC_003663	Cowpox_virus	Poxviridae	Orthopoxvirus	CPXV187_CDS	uORF	5UTR	14.0	-228	-186	ATG	0.0032351	0.0319139060776063	33.5	ATGTCGCATTCCAACAAAAGGTATTACAAGAATATAAAAAAATGA
11406_ncRNA_0	11406	NC_003663	Cowpox_virus	Poxviridae	Orthopoxvirus	CPXV189_CDS	uORF	5UTR	21.0	-206	-143	ATG	0.0001333	0.002593603780544	122.9	ATGGGAAATTTCAGGAGCAGAGTTTACATCTTCCAAGTCACATACAGCGAATGGAATATCGATTAG
11407_ncRNA_0	11407	NC_001611	Variola_virus	Poxviridae	Orthopoxvirus	J5R	uORF	5UTR	21.0	-206	-143	ATG	0.0029189	0.0295120790129372	72.0	ATGGGAAATTTCAGGAGCAGAGTTTACATCTTCCAAGTCACATACAGCGAATGGAATATCGATTAG
11430_ncRNA_0	11430	NC_006998	Vaccinia_virus	Poxviridae	Orthopoxvirus	E4L	uORF	CDS	5.0	-44	-29	ATG	0.00243	0.0255101641791044	23.3	ATGAAAAAATATAAATGA
11432_ncRNA_0	11432	NC_001611	Variola_virus	Poxviridae	Orthopoxvirus	E4L	uORF	CDS	5.0	-44	-29	ATG	0.00243	0.0255101641791044	23.3	ATGAAAAAATATAAATGA
11452_ncRNA_0	11452	NC_011400	Astrovirus_MLB1	Astroviridae	Mamastrovirus	ORF1b	ouORF	CDS	46.0	-55	83	ATG	0.00050562	0.0077368293110949	170.7	ATGCACTATACGTTGTTGATAAGGCTCTTGCACAACATGGTTATATACTCTTTGAACAACGTATGCGGCCAAAAAACGGAAAAAGGGGTCCTCGGAGGAGGACCCCAAACACTACCTAGATACATGGATTGGGATGCTTAG
11486_ncRNA_0	11486	NC_001611	Variola_virus	Poxviridae	Orthopoxvirus	G5R	iORF	CDS	21.0	118	181	ATG	0.0014741	0.0178405414969888	30.4	ATGTTATTATCAAAGTCACAAAGCAAGACCAAACACCGACCAATGATAAGATTTGCCAATCCGTAA
11512_ncRNA_0	11512	NC_001405	Human_mastadenovirus_C	Adenoviridae	Mastadenovirus	L2	mORF	CDS	198.0	0	594	ATG	1.2755e-05	0.0003627267587601	76.2	ATGTCCATCCTTATATCGCCCAGCAATAACACAGGCTGGGGCCTGCGCTTCCCAAGCAAGATGTTTGGCGGGGCAAAGAAGCGCTCCGACCAACACCCAGTGCGCGTGCGCGGGCACTACCGCGCGCCCTGGGGCGCGCACAAACGCGGCCGCACTGGGCGCACCACCGTCGATGACGCCATTGACGCGGTGGTGGAGGAGGCGCGCAACTACACGCCCACGCCGCCACCAGTGTCCACAGTGGACGCGGCCATTCAGACCGTGGTGCGCGGAGCCCGGCGTTATGCTAAAATGAAGAGACGGCGGAGGCGCGTAGCACGTCGCCACCGCCGCCGACCCGGCACTGCCGCCCAACGCGCGGCGGCGGCCCTGCTTAACCGCGCACGTCGCACCGGCCGA…
11474_ncRNA_0	11474	NC_003663	Cowpox_virus	Poxviridae	Orthopoxvirus	CPXV051_CDS	ouORF	CDS	15.0	-37	8	ATG	3.0687e-05	0.0007841338695391	60.2	ATGGCAATGTATAAAAGATCCAAATACAGTCATATAGATGATAACTGA
11527_ncRNA_2	11527	NC_003310	Monkeypox_virus_Zaire-96-I-16	Poxviridae	Orthopoxvirus	A2L	uORF	5UTR	3.0	-171	-162	ATG	0.0019531	0.0220741098553829	5.5	ATGCTCGGATAA
11552_ncRNA_0	11552	NC_011203	Human_mastadenovirus_B_(HAdV-B)	Adenoviridae	Mastadenovirus	L3	uORF	5UTR	18.0	-169	-115	CTG	1.5588e-05	0.0004342129261213	33.7	CTGAACAGCATCGTGGGTCTGGGCGTGCAGAGTGTAAAGCGCCGTCGCTGCTATTAA
11563_ncRNA_0	11563	NC_001460	Human_mastadenovirus_A	Adenoviridae	Mastadenovirus	L1	uORF	5UTR	7.0	-253	-232	ATG	0.00025528	0.0044080714238952	125.2	ATGACCGAATCCACAAAGCAGTAA
11598_ncRNA_0	11598	NC_001611	Variola_virus	Poxviridae	Orthopoxvirus	C2L	uORF	5UTR	19.0	-253	-196	ATG	0.0026063	0.0268336356672359	20.0	ATGGTTATGTTCTATATGTTGATCTTTTTGACTATCCTCACTCTGAAGCTATCTTGGTAG
11598_ncRNA_1	11598	NC_001611	Variola_virus	Poxviridae	Orthopoxvirus	C2L	uORF	5UTR	31.0	-146	-53	CTG	0.00020009	0.0036132640907145	15.6	CTGGTAGGGAAAACTGTAAAAGTTAAAGTGATTAGAATTGATTATACAAAAGGATATATAGATGTCAATTACAAAAGGATGTGTAGACATCAATAA
11536_ncRNA_0	11536	NC_014070	Torque_teno_sus_virus_1a	Anelloviridae	Iotatorquevirus	hypothetical_protein	iORF	CDS	11.0	53	86	AAG	0.00015984	0.0030154526955744	39.9	AAGAGGCGGATGGAGGAGAAGATTTCGGATTCGTAG
11578_ncRNA_0	11578	NC_001611	Variola_virus	Poxviridae	Orthopoxvirus	E11L	iORF	CDS	6.0	70	88	ATG	0.0020752	0.0227770066059818	80.1	ATGTATGTGCCTCGGAGTTAA
11616_ncRNA_0	11616	NC_006998	Vaccinia_virus	Poxviridae	Orthopoxvirus	I4L	iORF	CDS	22.0	19	85	ATG	0.0049674	0.0442266275949367	183.2	ATGGATACAAGGAAAATGTCATGTTTGATAAAATCACGTCTCGTATTAGAAAATTATGTTATGGCTTAA
11599_ncRNA_0	11599	NC_001611	Variola_virus	Poxviridae	Orthopoxvirus	A44R	ouORF	CDS	8.0	-13	11	ATG	0.00044117	0.0069212848847583	24.2	ATGTACCTATTCTATGAATACCATTAA
11580_ncRNA_0	11580	NC_003663	Cowpox_virus	Poxviridae	Orthopoxvirus	CPXV077_CDS	iORF	CDS	6.0	70	88	ATG	0.0020752	0.0227770066059818	80.1	ATGTATGTGCCTCGGAGTTAA
11582_ncRNA_0	11582	NC_003310	Monkeypox_virus_Zaire-96-I-16	Poxviridae	Orthopoxvirus	F10L	iORF	CDS	6.0	70	88	ATG	0.0020752	0.0227770066059818	80.1	ATGTATGTGCCTCGGAGTTAA
11584_ncRNA_0	11584	NC_006998	Vaccinia_virus	Poxviridae	Orthopoxvirus	E11L	iORF	CDS	6.0	70	88	ATG	0.0020752	0.0227770066059818	80.1	ATGTATGTGCCTCGGAGTTAA
11586_ncRNA_0	11586	NC_000898	Human_betaherpesvirus_6B_(HHV-6B)	Herpesviridae	Roseolovirus	U12	mORF	CDS	143.0	0	429	ATG	0.0016049	0.0189773017091622	34.0	ATGGTGTTCAGCTTCTTCTACTTTATCTTTTGCAAAGCTTTGCACGGCGTCACCAAGAAAAAACACAAAAAGACTCTATTTTTTATTAGTATCCTTCTCCTGTCATTTTTACTCATACAGATCCCCTATATAGCTATCCTTATATCTGAAATCGCATTTCTCTACATGCCACAGAACACCTGCTTTTGGTTAGCCCGTGCAGAGATATTGCAGTTAATCATTCGATTAATGCCACAGGTACATTGTTTCTCTAATCCGTTAGTCTACGCATTCACTGGAGGCGAACTAAGAAACCGATTTACCACCTGTTTCCAATGTCCATTTTTTCCCAAAAGACTATGTAGTACACAGAATCGCAAACAGTCAGACGTCTCCGAACATGATCAGAACTCGCCATCA…
11649_ncRNA_1	11649	NC_001906	Hendra_henipavirus	Paramyxoviridae	Henipavirus	P/V/C	uORF	5UTR	13.0	-167	-128	ATG	0.00093985	0.0126036065141404	26.6	ATGGGTCTAGACAACTTGATCATTATATTAAGAAAAACTTAG
11625_ncRNA_0	11625	NC_009333	Human_gammaherpesvirus_8_(Kaposi's_sarcoma-associated_herpesvirus)	Herpesviridae	Rhadinovirus	K1	mORF	5UTR	279.0	0	837	ATG	0.00027846	0.00475387092233	65.3	ATGTTCCTGTATGTTGTTTGCAGTCTGGCGGTTTGCTTTCGAGGACTATTAAGCCTTTCTCTGCAATCGTCTCCAAATCTCTGCCCTGGAGTGATTTCAACGCCTTACACGTTGACCTGTCCGTCTAATACATCCTTGCCAACATCCTGGTATTGCAACGATACTCGGCTTTTACGAGTGACGCAGGGAACATTGACTGTTGACACCCTTATCTGCAATTTTAGTTGTGTGGGACAATCTGGGCATCGATACAGCCTTTGGATTACATGGTATGCACAACCTGTCTTACAAACCTTCTGTGGACAACCATCAAACACAGTCACTTGTGGTCAGCATGTTACTTTGTATTGTTCTACCTCTGGAAATAATGTTACCGTTTGGCATCTACCAAACGGACAA…
11674_ncRNA_0	11674	NC_003663	Cowpox_virus	Poxviridae	Orthopoxvirus	CPXV040_CDS	uORF	5UTR	23.0	-251	-182	ATG	4.4512e-05	0.0010702762897727	45.6	ATGTTGAATACAAGTCTGACTCCTATACAAAAGACCTCGATATTGTCAAGAATAATAAATTGGATGAAATAA
11679_ncRNA_1	11679	NC_002645	Human_coronavirus_229E	Coronaviridae	Alphacoronavirus	M	uORF	5UTR	16.0	-94	-46	ATG	0.00059219	0.0087291660426126	22.4	ATGGCCCCATTAAAAATGTGTACCACATTTACCAATCATATATGCACATAG
11633_ncRNA_0	11633	NC_017825	Chimpanzee_adenovirus_Y25	Adenoviridae	Mastadenovirus	penton	uORF	CDS	14.0	-46	-4	ATG	0.00016502	0.0030965647132058	19.0	ATGGCGACCAGCGTGCGTTCGTTTCTTCTCTGTTGTTGTATCTAG
11635_ncRNA_0	11635	NC_039195	Avian_avulavirus_8_(APMV-8)	Paramyxoviridae	Avulavirus	P	uORF	5UTR	16.0	-167	-119	ATT	4.0182e-06	0.0001300624214723	17.2	ATTCAACCACCCCGACACATCCACCTATACACCAATTCTGTGACATATTAA
11697_ncRNA_0	11697	NC_006998	Vaccinia_virus	Poxviridae	Orthopoxvirus	C23L	ouORF	CDS	68.0	-56	148	ATC	0.00034981	0.0057509472613946	97.6	ATCATAAAGAACAGTACTCAATCAATAGCAATCATGAAACAATATATCGTCCTGGCATGCATGTGCCTGCCAGTCTTCAGCAATCATCCTCATCCTCCTCCTCGTGTACGGAAGAAGAAAACAAACATCATATGGGAATCGATGTTATTATCAAAGTCACAAAGCAAGACCAAACACCGACCAATGATAAGATTTGCCAATCCGTAA
11697_ncRNA_0	11697	NC_006998	Vaccinia_virus	Poxviridae	Orthopoxvirus	B29R	ouORF	CDS	68.0	-56	148	ATC	0.00034981	0.0057509472613946	97.6	ATCATAAAGAACAGTACTCAATCAATAGCAATCATGAAACAATATATCGTCCTGGCATGCATGTGCCTGCCAGTCTTCAGCAATCATCCTCATCCTCCTCCTCGTGTACGGAAGAAGAAAACAAACATCATATGGGAATCGATGTTATTATCAAAGTCACAAAGCAAGACCAAACACCGACCAATGATAAGATTTGCCAATCCGTAA
11721_ncRNA_1	11721	NC_006383	Small_ruminant_morbillivirus	Paramyxoviridae	Morbillivirus	L	uORF	5UTR	8.0	-221	-197	ATG	0.0032039	0.0317098939493433	21.0	ATGATTGTCTTATATACAACACCATAA
11801_ncRNA_0	11801	NC_003977	Hepatitis_B_virus	Hepadnaviridae	Orthohepadnavirus	C	mORF	CDS	212.0	0	636	ATG	5.0853e-05	0.0011916148284286	493.4	ATGCAACTTTTTCACCTCTGCCTAATCATCTCTTGTTCATGTCCTACTGTTCAAGCCTCCAAGCTGTGCCTTGGGTGGCTTTGGGGCATGGACATCGACCCTTATAAAGAATTTGGAGCTACTGTGGAGTTACTCTCGTTTTTGCCTTCTGACTTCTTTCCTTCAGTACGAGATCTTCTAGATACCGCCTCAGCTCTGTATCGGGAAGCCTTAGAGTCTCCTGAGCATTGTTCACCTCACCATACTGCACTCAGGCAAGCAATTCTTTGCTGGGGGGAACTAATGACTCTAGCTACCTGGGTGGGTGTTAATTTGGAAGATCCAGCGTCTAGAGACCTAGTAGTCAGTTATGTCAACACTAATATGGGCCTAAAGTTCAGGCAACTCTTGTGGTTTCAC…
11810_ncRNA_0	11810	NC_006998	Vaccinia_virus	Poxviridae	Orthopoxvirus	F1L	uORF	CDS	12.0	-40	-4	AAG	0.0052838	0.0465216836228287	17.3	AAGGGTTTGGATCAACAGGACTTAGATAATAAACAATAG
11818_ncRNA_0	11818	NC_034465	Nova_virus	Hantaviridae	Orthohantavirus	RNA-dependent_RNA_polymerase	iORF	CDS	6.0	106	124	ATG	0.0046387	0.0418653587254063	25.2	ATGACCTTGTTGATGAAATGA
11792_ncRNA_0	11792	NC_029646	Norwalk-like_virus	Caliciviridae	Norovirus	ORF2	uORF	5UTR	7.0	-246	-225	ATG	0.0041119	0.0382532313656387	13.6	ATGAAGACCCATCTGAAACAATGA
11792_ncRNA_0	11792	NC_029646	Norwalk-like_virus	Caliciviridae	Norovirus	ORF2	uORF	5UTR	7.0	-246	-225	ATG	0.0041119	0.0382532313656387	13.6	ATGAAGACCCATCTGAAACAATGA
11788_ncRNA_0	11788	NC_006273	Human_betaherpesvirus_5_(HHV-5_HCMV)	Herpesviridae	Cytomegalovirus	UL140	ouORF	CDS	12.0	-35	1	ATG	1.4312e-05	0.0004018596300731	355.0	ATGAGCACCCGCGCTCTCATCTCTTCAGACTTGTCATGA
11851_ncRNA_0	11851	NC_034518	Khabarovsk_orthohantavirus_(KHAV)	Hantaviridae	Orthohantavirus	glycoprotein	iORF	CDS	10.0	44	74	ATG	0.0004158	0.0066377307326283	41.3	ATGGAGGGCTGCAGAACTTCGAAACCTTATTGA
11853_ncRNA_1	11853	NC_010708	Thottopalayam_virus	Hantaviridae	Orthohantavirus	envelope_glycoprotein_precursor	iORF	CDS	5.0	44	59	ATG	0.0001286	0.0025195808727948	38.6	ATGTATAAGTGCAACTGA
11880_ncRNA_0	11880	NC_034559	Kenkeme_virus	Hantaviridae	Orthohantavirus	nucleocapsid	mORF	CDS	429.0	0	1287	ATG	0.00031204	0.0052293636984126	45.2	ATGGGTGATATTAAAGAATTAGAGAACGAGCTAAAAAACACAGAAACACAACTTGAATTGGCCACAAAGAAGCTAGAAAAGGCAACTGCAGACTACGAGCATGATGATGATGAAACAAACAAGGCAAGTTATGAACGGAGGACACTGGAGGTAAGTCAGCTGCAAGCTAAAATGGCACAACTGAAAAAAGCATTGGCAGATGCAACAGCTACCGGTAGGCAATCCCAGGCTGCAGCTGACGATCCAACTGGGAAAGAAAGTGATGACCATTTACAGCAAAGATCCATGCTCAGATACGGAAATACCCTGGATATGAATGCTATAGACCTTGATGAGCCAAGCGGGCAGACAGCAGATTGGCTAAGTATAATAACATATATACTGACATTCGTAGATACT…
11920_ncRNA_0	11920	NC_011203	Human_mastadenovirus_B_(HAdV-B)	Adenoviridae	Mastadenovirus	E3	uORF	5UTR	69.0	-222	-15	ATG	0.0012599	0.0157975401069518	34.9	ATGACAATAATTAAAATGGCTAATAAAGCATTAGAAAATTTTACATCACCAACAACACCCAATGAAAAAAACATTCCAAATTCAATGATTGCAATTATTGCGGCGGTGGCATTGGGAATGGCACTAATAATAATATGCATGCTCCTATATGCTTGTTACTATAAAAAGTTTCAACATAAACAGGATCCACTACTAAATTTTAACATTTAA
11912_ncRNA_0	11912	NC_003663	Cowpox_virus	Poxviridae	Orthopoxvirus	CPXV144_CDS	iORF	CDS	18.0	37	91	ACG	0.00015615	0.0029537616763783	81.1	ACGATGATTATATCGAAACAGTTAATAAGATTACACCACAGCTTAAAAATCTACTAG
11914_ncRNA_0	11914	NC_003310	Monkeypox_virus_Zaire-96-I-16	Poxviridae	Orthopoxvirus	A13L	iORF	CDS	10.0	61	91	ATA	0.00023854	0.004177122439834	56.1	ATAAGATTACACCACAGCTTAAAAATCTACTAG
11916_ncRNA_0	11916	NC_001611	Variola_virus	Poxviridae	Orthopoxvirus	A12L	iORF	CDS	18.0	37	91	ACG	2.5279e-05	0.000666670420724	77.8	ACGATGATTATATCGAAACAGTTAATAAGATTACACCACAGCTTAAAAATCTACTAG
11917_ncRNA_0	11917	NC_006998	Vaccinia_virus	Poxviridae	Orthopoxvirus	A12L	iORF	CDS	18.0	37	91	ACG	0.00015615	0.0029537616763783	81.1	ACGATGATTATATCGAAACAGTTAATAAGATTACACCACAGCTTAAAAATCTACTAG
11962_ncRNA_0	11962	NC_003310	Monkeypox_virus_Zaire-96-I-16	Poxviridae	Orthopoxvirus	C20L	uORF	5UTR	5.0	-242	-227	ATG	0.00017114	0.0031674626918018	43.6	ATGATCGATACAGTTTAA
11963_ncRNA_0	11963	NC_006998	Vaccinia_virus	Poxviridae	Orthopoxvirus	F14L	uORF	5UTR	49.0	-199	-52	ATG	1.7348e-05	0.0004791363193717	214.6	ATGGTCATCGGTCTAGTCATATTCGTGTCTGTGGCGGCCGCCATCGTCGGTGTGTTGTCTAACGTATTGGACATGCTTATGTACGTAGAAGAAAATAATGAAGAGGATGCTAGAATCAAGGAGGAGCAAGAACTACTGTTGCTATATTGA
11980_ncRNA_0	11980	NC_017825	Chimpanzee_adenovirus_Y25	Adenoviridae	Mastadenovirus	E4Orf2	uORF	5UTR	21.0	-228	-165	ATG	0.0033186	0.0326232371767994	88.1	ATGTTCCCGGAGTGTATGCTTCTTCTCGAATCATCCATGCCGGCCACCGGGAAGGTCTCTCGGTGA
11987_ncRNA_0	11987	NC_001348	Human_alphaherpesvirus_3_(HHV-3)	Herpesviridae	Varicellovirus	ORF1	iORF	CDS	33.0	103	202	ACG	0.0018721	0.0214283602386764	12.4	ACGCGTCGCCACTCGTCGTTCAAACAAGACCACCGGCGGTTCTTATTCCACTGGTTGATGTCCCAAGGCCACGATCCCGGAGAAAGGCGTCCGCGCAACTGA
12024_ncRNA_0	12024	NC_003663	Cowpox_virus	Poxviridae	Orthopoxvirus	CPXV041_CDS	uORF	5UTR	4.0	-221	-209	ATG	0.0016	0.0189352776219854	13.2	ATGGGTACGGTGTAA
11954_ncRNA_0	11954	NC_001611	Variola_virus	Poxviridae	Orthopoxvirus	B19R	uORF	CDS	5.0	-53	-38	ATG	0.0033436	0.0327498880946855	20.0	ATGAATATTAAACACTAG
11956_ncRNA_0	11956	NC_001560	Vesicular_stomatitis_Indiana_virus	Rhabdoviridae	Vesiculovirus	NS_protein	iORF	CDS	67.0	73	274	ATG	2.389e-05	0.0006356909079445	55.2	ATGAGATCGAAGCACAACGAGCTGAAAAGTCCAATTATGAGTTGTTCCAAGAGGATGGAGTGGAAGAGCATACTAAGCCCTCTTATTTTCAGGCAGCAGATGATTCTGACACAGAATCTGAACCAGAAATTGAAGACAATCAAGGTTTGTATGCACAGGATCCAGAAGCTGAGCAAGTTGAAGGCTTTATACAGGGGCCTTTAG
12035_ncRNA_1	12035	NC_038235	Human_orthopneumovirus_(HRSV)	Pneumoviridae	Orthopneumovirus	F	iORF	CDS	9.0	92	119	ATT	0.0010424	0.0135880019753086	11.6	ATTTTATCAATCAACATGCAGTGCAGTTAG
12062_ncRNA_0	12062	NC_001664	Human_betaherpesvirus_6A	Herpesviridae	Roseolovirus	U4	N_trunc	CDS	532.0	9	1605	TTG	0.0015187	0.0183048012560662	35.8	TTGGACCACGACATTTATAAGGGACCCGTCCGAGAACGGGTCACGTATACCATTCCCAACCATCCCTATCTCTCGCTTACCGTTCATCATTCCAGGGAACTTGATGTTGATCTGAAAGACATAACGGAGGAGATGATTATAGATAGCGGCACGTTGACCGCAGAGGATCTGTTTATGACCCGCGGCTTACGATTTTGTGACGATAGTGTTCTCTGGGCGGCTCTGGCGGAGAAAGTTTCTGTTGAATTCCAGAGGCGTGGAAAGACGACCATGGATCTCTCGGCTTTTATGTCTCTCTTAGAACGGTTAACTTTTGAGGACGAAACGTCAGTTTTTTATCGACTCCTGACCAAGTGCACCGCGCTGGCGCACTTCTCGATTCTGGAGTACATCGTCGAT…
12049_ncRNA_0	12049	NC_000898	Human_betaherpesvirus_6B_(HHV-6B)	Herpesviridae	Roseolovirus	U25	uORF	5UTR	34.0	-212	-110	ATG	0.003203	0.0317098939493433	61.5	ATGTTGACTTTGAGCAGCGATCTGAAAGACAGATCTTTTTATGCGGGTGATTTATTGAACGGCTTTTTTTGTTTAGTCGTGTGTTGCATGTATTTTGGTGTGTGA
12049_ncRNA_1	12049	NC_000898	Human_betaherpesvirus_6B_(HHV-6B)	Herpesviridae	Roseolovirus	U25	uORF	5UTR	29.0	-108	-21	ATT	0.00031998	0.0053227418052818	21.7	ATTAGACAATTTATCGTGCTTGTTTTGGTGGACACCAATAAAATTTTTTGCAGTATTAATGTTTTTCAAATTTGTGTTTATTTGCTCTGA
12095_ncRNA_0	12095	NC_001699	JC_polyomavirus_(JCPyV)	Polyomaviridae	Betapolyomavirus	hypothetical_protein	uORF	5UTR	12.0	-189	-153	ATG	8.6431e-05	0.0018283514095238	26.8	ATGATGCAGACAGCATTCAAGAAGTTACCCAAAGGCTAG
12096_ncRNA_0	12096	NC_012959	Human_adenovirus_54	Adenoviridae	Mastadenovirus	29.3_kDa_protein	uORF	CDS	10.0	-59	-29	ATG	0.00017246	0.0031810126398601	59.6	ATGGTAGACCCACTACTCAGCTTCTCCTACTAA
12098_ncRNA_1	12098	NC_010956	Human_mastadenovirus_D	Adenoviridae	Mastadenovirus	E3	uORF	CDS	10.0	-59	-29	ATG	0.0019383	0.0220188793001345	53.9	ATGGTAGACCCACTACTCAGCTTCTCTTACTGA
12069_ncRNA_0	12069	NC_003310	Monkeypox_virus_Zaire-96-I-16	Poxviridae	Orthopoxvirus	D2L	uORF	CDS	16.0	-59	-11	ATG	9.3684e-06	0.0002755158305226	71.1	ATGACGAAGTTACAAATATACATGGCTAGTATGCTCGAACATGGATCCTGA
12045_ncRNA_0	12045	NC_003663	Cowpox_virus	Poxviridae	Orthopoxvirus	CPXV104_CDS	mORF	CDS	152.0	0	456	ATG	0.002872	0.0290966885741718	94.0	ATGGATCACAACCAGTATCTCTTAACGATGTTCTTCGCAGATGATGATTCATTTTTTAAGTATTTGGCTAGTCAAGATGATGAATCTTCATTATCTGATATATTGCAAATCACTCAATATCTAGACTTTCTGTTATTATTATTGATCCAATCAAAAAATAAATTAGAGGCTGTGGGTCATTGTTATGAATCTCTTTCAGAGGAATACAGACAATTGACAAAATTCACAGACTCTCAAGATTTTAAAAAACTGTTTAACAAGGTTCCTATTGTTACAGATGGAAGGGTCAAACTGAATAAAGGATATTTGTTCGACTTTGTTATTAGTTTGATGCGATTCAAAAAAGAATCAGCTCTAGCTACCACCGCAATAGATCCTGTTAGATACATAGATCCTCGT…
12047_ncRNA_1	12047	NC_006273	Human_betaherpesvirus_5_(HHV-5_HCMV)	Herpesviridae	Cytomegalovirus	UL37	uORF	5UTR	16.0	-192	-144	ATG	0.0032968	0.0324240395245863	23.0	ATGCGGTCGGTCAGCCGACCCTTTGATGTAGTACATCGCGTGCGAAGATGA
12047_ncRNA_0	12047	NC_006273	Human_betaherpesvirus_5_(HHV-5_HCMV)	Herpesviridae	Cytomegalovirus	UL37	uORF	5UTR	10.0	-145	-115	ATG	0.0007915	0.0109769579362471	42.3	ATGAAAAACATCTTAAGAAACCGGGTCGCCTAA
12048_ncRNA_0	12048	NC_001664	Human_betaherpesvirus_6A	Herpesviridae	Roseolovirus	U25	uORF	5UTR	34.0	-212	-110	ATG	0.003203	0.0317098939493433	58.5	ATGTTGACTTTGAGCAGCGATCTGAAAGACAGATCTTTCTATGCGGGTGATTTATTGAACGGTTTTTTTTGTTTAGTTGTGTGTTGCATGTATTTTGGTGTGTGA
12131_ncRNA_0	12131	NC_001611	Variola_virus	Poxviridae	Orthopoxvirus	A2L	uORF	5UTR	15.0	-133	-88	ATG	4.7836e-06	0.0001525906932728	50.2	ATGGTAATAATATTAGGGCGATACTTTATTCACAACCCCAAAAACTAA
12163_ncRNA_2	12163	NC_001803	Respiratory_syncytial_virus	Pneumoviridae	unknown	F	iORF	CDS	9.0	107	134	ATG	0.0056287	0.0485275582022472	26.1	ATGCAGTGCAGTCAGCAAAGGCTATCTTAG
12185_ncRNA_0	12185	NC_003310	Monkeypox_virus_Zaire-96-I-16	Poxviridae	Orthopoxvirus	A24R	uORF	5UTR	53.0	-181	-22	ATG	0.00057169	0.0084803027697715	38.8	ATGGACACATTCGGATTGCGAGACTCCGTTCCGGATAGACGCAAATTAGACGATGTAGCGGATAGTTTCAATTTGGCTATGAGATACGTATTAGATAAATGGAATACTAATTATACACCTTATAATAGGTGTAAATATAGAAATTACATAAAAAAAATGTAA
12186_ncRNA_0	12186	NC_006998	Vaccinia_virus	Poxviridae	Orthopoxvirus	A23R	uORF	5UTR	53.0	-181	-22	ATG	6.9085e-05	0.0015320678770362	38.8	ATGGACACATTCGGATTGCGAGACTCCGTTCCGGATAGACGCAAATTAGACGATGTAGCGGATAGTTTCAATTTGGCTATGAGATACGTATTAGATAAATGGAATACTAATTATACACCTTATAATAGGTGTAAATCTAGAAATTACATAAAAAAAATGTAA
12226_ncRNA_1	12226	NC_011203	Human_mastadenovirus_B_(HAdV-B)	Adenoviridae	Mastadenovirus	E3	uORF	5UTR	14.0	-121	-79	ATG	0.0010854	0.0140423209074187	17.3	ATGTTCATAGAAATTCTAAAAGACGTCCCATCTATTCTCCTATGA
12227_ncRNA_0	12227	NC_001781	Human_orthopneumovirus_(HRSV)	Pneumoviridae	Orthopneumovirus	SH	uORF	5UTR	27.0	-205	-124	ATC	0.0028858	0.0291984012467034	35.1	ATCATGAACATCTACACTACACACTTCATCACACAAACCAATCCCACTCAAAATCCAAAATCACTACCAGCCACTATCTGCTAG
12229_ncRNA_0	12229	NC_005336	Orf_virus	Poxviridae	Parapoxvirus	ORF100_intermediate_transcription_factor_VITF-3	uORF	CDS	10.0	-55	-25	ATG	1.2869e-05	0.0003654761359353	119.9	ATGGCCATCAATTACGTGCTCCGAACAAACTGA
12256_ncRNA_2	12256	NC_009334	Human_herpesvirus_4_type_2_(Epstein-Barr_virus_type_2)	Herpesviridae	Lymphocryptovirus	BKRF2	iORF	CDS	25.0	59	134	ATG	0.001074	0.0139375608856088	56.4	ATGGGGCAATTGGGCATACCCATGTTGTCACGTCACTCAGCTCCGCGCTCAACACCTTCTCGCGTTGGAAAACATTAG
12257_ncRNA_2	12257	KF373730	Human_gammaherpesvirus_4_(Epstein-Barr_virus)	Herpesviridae	Lymphocryptovirus	BKRF2	iORF	CDS	20.0	74	134	ATA	0.0044252	0.0405102582212581	52.5	ATACCCATGTTGTCACGTCACTCAGCTCCGCGCTCAACACCTTCTCGCGTTGGAAAACATTAG
12258_ncRNA_1	12258	NC_007605	Human_gammaherpesvirus_4_(Epstein-Barr_virus)	Herpesviridae	Lymphocryptovirus	BKRF2	iORF	CDS	22.0	68	134	TTG	0.002855	0.0289631514423076	53.5	TTGGGCATACCCATGTTGTCACGTCACTCAGCTCCGCGCTCAACACCTTCTCGCGTTGGAAAACATTAG
12231_ncRNA_0	12231	NC_001405	Human_mastadenovirus_C	Adenoviridae	Mastadenovirus	L4	mORF	CDS	228.0	0	684	ATG	3.3592e-05	0.0008393425600947	136.5	ATGGCACCCAAAAAGAAGCTGCAGCTGCCGCCGCCGCCACCCACGGACGAGGAGGAATACTGGGACAGTCAGGCAGAGGAGGTTTTGGACGAGGAGGAGGAGATGATGGAAGACTGGGACAGCCTAGACGAAGCTTCCGAGGCCGAAGAGGTGTCAGACGAAACACCGTCACCCTCGGTCGCATTCCCCTCGCCGGCGCCCCAGAAATTGGCAACCGTTCCCAGCATCGCTACAACCTCCGCTCCTCAGGCGCCGCCGGCACTGCCTGTTCGCCGACCCAACCGTAGATGGGACACCACTGGAACCAGGGCCGCCCCTACTGCACCGGCGGCAGCGGCAGCGGCAGCAACAGCAGCGGTCACACAGAAGCAAAGGCGACCGGATAGCAAGACTCTGACA…
12231_ncRNA_0	12231	NC_001405	Human_mastadenovirus_C	Adenoviridae	Mastadenovirus	L4	mORF	CDS	195.0	0	585	ATG	3.3592e-05	0.0008393425600947	136.5	ATGGCACCCAAAAAGAAGCTGCAGCTGCCGCCGCCGCCACCCACGGACGAGGAGGAATACTGGGACAGTCAGGCAGAGGAGGTTTTGGACGAGGAGGAGGAGATGATGGAAGACTGGGACAGCCTAGACGAAGCTTCCGAGGCCGAAGAGGTGTCAGACGAAACACCGTCACCCTCGGTCGCATTCCCCTCGCCGGCGCCCCAGAAATTGGCAACCGTTCCCAGCATCGCTACAACCTCCGCTCCTCAGGCGCCGCCGGCACTGCCTGTTCGCCGACCCAACCGTAGATGGGACACCACTGGAACCAGGGCCGGTAAGTCTAAGCAGCCGCCGCCGTTAGCCCAAGAGCAACAACAGCGCCAAGGCTACCGCTCGTGGCGCGGGCACAAGAACGCCATA…
12270_ncRNA_0	12270	NC_001664	Human_betaherpesvirus_6A	Herpesviridae	Roseolovirus	U70	N_trunc	CDS	468.0	60	1464	ATG	0.0038963	0.0367938358916983	60.0	ATGTTTTTACTTGATAAACTGTATGCAATACGGGAAAAGATCAAGCAAGTTCCATTTTCAATTGTTCGCTTGTGTCATGTTTACTGCATGCTAATAAAATATAACGCTTCTAACAATAATTGCATTCTGGGCCGTAAACTTATTGAGGAAATGCAGCAGTTTTTGTGCGGCACAAGAGTGGATGGATCGGAAGACATTTCTATGGATCTGAGTGAATTGTGCAAGCTGTATGATTACTGTCCATTATTGTGTTCTGCTCTGTGTCGTGCGCCTTGTGTATCTGTGAACAAGTTATTTAAAATCGTAGAGCGTGAAACTCGGGGGCAGTCGGAAAATCCCCTCTGGCACGCGTTACGGAAATATACCGTGACGGCGACTAAGTTGTATGACATCTATACG…
12278_ncRNA_0	12278	NC_006998	Vaccinia_virus	Poxviridae	Orthopoxvirus	F2L	uORF	CDS	6.0	-48	-30	ATG	0.00054399	0.0081844798502673	14.8	ATGGAATATATGGGATGGTAA
12284_ncRNA_0	12284	NC_004718	Severe_acute_respiratory_syndrome-related_coronavirus	Coronaviridae	Betacoronavirus	hypothetical_protein_sars8a	uORF	5UTR	44.0	-141	-9	ATG	0.00050393	0.0077137663619876	80.5	ATGAATGAGCTCACTTTAATTGACTTCTATTTGTGCTTTTTAGCCTTTCTGCTATTCCTTGTTTTAATAATGCTTATTATATTTTGGTTTTCACTCGAAATCCAGGATCTAGAAGAACCTTGTACCAAAGTCTAA
12331_ncRNA_3	12331	NC_006998	Vaccinia_virus	Poxviridae	Orthopoxvirus	A45R	uORF	5UTR	5.0	-144	-129	ATG	0.0033436	0.0327498880946855	22.1	ATGACTCTGATTTCTTGA
12358_ncRNA_0	12358	NC_005283	Dolphin_morbillivirus	Paramyxoviridae	Morbillivirus	N	mORF	CDS	523.0	0	1569	ATG	0.0048014	0.0429753303923647	48.6	ATGGCGACACTTCTTCGGAGTCTAGCTCTGTTCAAGAGGAACAAAGATAGAACACCCCTAATTGCAGGTTCAGGAGGAGCCATAAGAGGGATTAAGCATGTTATCGTAGTCCCAGTACCCGGTGATTCATCGATTGTCACTAGGTCAAGATTATTGGACAGGTTAGTAAGACTTGCTGGTGACCCTTATATAAGTGGACCTAAGCTGACAGGCGTCATGATCAGTATACTATCATTGTTTGTTGAATCACCCAGTCAACTAATACAGCGAATCACTGACGACCCAGATGTCAGCATCAGATTAGTTGAAGTAATCCAAAGTGAGAAGTCCCTATCAGGGCTCACTTTTGCATCCAGAGGCGCTAATATGGAGGATGAGGCGGATGACTATTTCTCTATT…
12384_ncRNA_0	12384	NC_006998	Vaccinia_virus	Poxviridae	Orthopoxvirus	D3R	iORF	CDS	5.0	85	100	ATG	0.0001286	0.0025195808727948	28.9	ATGACTTTATCAGATTAA
12360_ncRNA_0	12360	NC_006998	Vaccinia_virus	Poxviridae	Orthopoxvirus	IL-18_binding_protein	uORF	5UTR	12.0	-252	-216	ATG	0.0013454	0.0166213614754098	28.7	ATGCCAATAATCCAGAATTACGTGAGTATTATGAGTTAA
12363_ncRNA_0	12363	NC_023891	Human_papillomavirus_178	Papillomaviridae	Gammapapillomavirus	E4	uORF	CDS	10.0	-39	-9	ATG	3.948e-08	1.7283557676348548e-06	56.1	ATGATGTATGGCACAAAGTACAAGGACTTGTAG
12379_ncRNA_0	12379	KF373730	Human_gammaherpesvirus_4_(Epstein-Barr_virus)	Herpesviridae	Lymphocryptovirus	BARF0	uORF	5UTR	10.0	-182	-152	ATT	0.0017245	0.0200535068319559	42.0	ATTAGGGGCCGGTCAGAGTCGTACGTGAGGTAA
12411_ncRNA_0	12411	NC_001906	Hendra_henipavirus	Paramyxoviridae	Henipavirus	G	N_trunc	CDS	603.0	3	1812	ATG	3.4116e-07	1.3480931011235956e-05	61.9	ATGGCTGATTCCAAATTGGTAAGCCTGAACAATAATCTATCTGGTAAAATCAAGGATCAAGGTAAAGTTATCAAGAATTATTACGGCACAATGGACATCAAGAAAATTAACGATGGGTTATTAGATAGTAAGATACTTGGGGCGTTTAACACAGTGATAGCTTTGTTGGGATCAATCATCATCATTGTGATGAATATCATGATAATTCAAAATTACACCAGAACGACTGATAATCAGGCACTAATCAAAGAGTCACTCCAGAGTGTACAGCAACAAATCAAAGCTTTAACAGACAAAATCGGGACAGAGATAGGCCCCAAAGTCTCACTAATTGACACATCCAGCACCATCACAATTCCTGCTAACATAGGGTTACTGGGATCCAAGATAAGTCAGTCT…
12419_ncRNA_1	12419	NC_001803	Respiratory_syncytial_virus	Pneumoviridae	unknown	P	iORF	CDS	9.0	34	61	ATG	0.0038712	0.0365977559139784	8.3	ATGCAAACAACAGAGCTACCAAATTCCTAG
12375_ncRNA_0	12375	NC_011202	Human_mastadenovirus_B_(HAdV-B)	Adenoviridae	Mastadenovirus	E3	mORF	CDS	187.0	0	561	ATG	0.0028429	0.0288473348881942	79.3	ATGGTTTCCACTACCACATTCCTTATGCTTACTAGTCTCGCAACTCTGACTTCTGCTCGCTCACACCTCACTGTAACTATAGGCTCAAACTGCACACTAAAAGGACCTCAAGGTGGTCATGTCTTTTGGTGGAGAATATATGACAATGGATGGTTTACAAAACCATGTGACCAACCTGGTAGATTTTTCTGCAACGGCAGAGACCTAACCATTATCAACGTGACAGCAAATGACAAAGGCTTCTATTATGGAACCGACTATAAAAGTAGTTTAGATTATAACATTATTGTACTGCCATCTACCACTCCAGCACCCCGCACAACTACTTTCTCTAGCAGCAGTGTCGCTAACAATACAATTTCCAATCCAACCTTTGCCGCGCTTTTAAAACGCACTGTG…
12424_ncRNA_0	12424	NC_001803	Respiratory_syncytial_virus	Pneumoviridae	unknown	SH	mORF	CDS	64.0	0	192	ATG	0.0011668	0.0149306530018192	86.6	ATGGAAAATACATCCATAACAATAGAATTCTCAAGCAAATTCTGGCCTTACTTTACACTAATACACATGATAACAACAATAATCTCTTTGCTAATCATAATCTCCATCATGATTGCAATACTGAACAAACTCTGTGAATATAACGTATTCCATAACAAAACCTTTGAGCTACCAAGAGCTCGAGTCAATACATAG
12426_ncRNA_0	12426	NC_038235	Human_orthopneumovirus_(HRSV)	Pneumoviridae	Orthopneumovirus	SH	N_ext	CDS	69.0	-15	192	ATA	0.00081007	0.01116687493803	79.4	ATACAGAATCAACCAATGGAAAATACATCCATAACAATAGAATTCTCAAGCAAATTCTGGCCTTACTTTACACTAATACACATGATCACAACAATAATCTCTTTGCTAATCATAATCTCCATCATGATTGCAATACTAAACAAACTTTGTGAATATAACGTATTCCATAACAAAACCTTTGAGTTACCAAGAGCTCGAGTCAACACATAG
12482_ncRNA_0	12482	NC_000898	Human_betaherpesvirus_6B_(HHV-6B)	Herpesviridae	Roseolovirus	U82	uORF	CDS	6.0	-43	-25	ATG	0.00039867	0.0064098809142857	37.5	ATGTTGTTCCCGTCGTGTTAA
12484_ncRNA_0	12484	NC_000898	Human_betaherpesvirus_6B_(HHV-6B)	Herpesviridae	Roseolovirus	B1	uORF	5UTR	33.0	-131	-32	AAG	0.003778	0.0358773978397839	23.2	AAGAGTCCCGTCCGTTCCCTCATCGGCATCTCCGTCCGCGCCGTGCATCGGCAGGTCGCGGCCGCCCTCCGCACAGACGGCGTGAGACGCCGCGTGAGGTGA
12484_ncRNA_0	12484	NC_000898	Human_betaherpesvirus_6B_(HHV-6B)	Herpesviridae	Roseolovirus	B1	uORF	5UTR	33.0	-131	-32	AAG	0.003778	0.0358773978397839	23.2	AAGAGTCCCGTCCGTTCCCTCATCGGCATCTCCGTCCGCGCCGTGCATCGGCAGGTCGCGGCCGCCCTCCGCACAGACGGCGTGAGACGCCGCGTGAGGTGA
12487_ncRNA_0	12487	NC_009333	Human_gammaherpesvirus_8_(Kaposi's_sarcoma-associated_herpesvirus)	Herpesviridae	Rhadinovirus	ORF25	uORF	5UTR	16.0	-123	-75	TTG	0.0031312	0.031121738671691	34.6	TTGGTGGCCAGACAGCAGAATATTTCCAGCTGTGATTCCCAAGTCGCTTGA
12500_ncRNA_0	12500	NC_001731	Molluscum_contagiosum_virus_subtype_1	Poxviridae	Molluscipoxvirus	MC011L	ouORF	CDS	14.0	-31	11	ATA	4.605e-05	0.0010979672881355	29.4	ATAAAGAGGCTTACTGCAATGGTAGACGACGATGCAAACATGTAG
12441_ncRNA_0	12441	NC_001611	Variola_virus	Poxviridae	Orthopoxvirus	B5L	iORF	CDS	85.0	43	298	ATG	1.2396e-07	5.143913392330384e-06	80.0	ATGTACAACATGAGTCGTCTAATACACTTTTCTATCTCATTCTCTATCAGTTTAATGCAGTCGTGTCCCGCCATGAATCCAATTACTTTGTGTGTATTATTATCCAATCCAATGAACAAATATCCACCCTCTGTGTTGGCAAAAGATGAGAGTATAGAGGGAAGCTGTTGCCGTATACGTGTTCTTAGTTGCTTAGCTGAAACAGATGTATTTTTAATATTAACGGAATTACCGAATTTGACTGATTCACCCGCCTGA
12445_ncRNA_0	12445	NC_001669	Macaca_mulatta_polyomavirus_1	Polyomaviridae	Betapolyomavirus	large_T_antigen	N_ext	CDS	709.0	-3	2124	AAG	1.2621e-13	7.555055914893618e-12	14806.7	AAGATGGATAAAGTTTTAAACAGAGAGGAATCTTTGCAGCTAATGGACCTTCTAGGTCTTGAAAGGAGTGCCTGGGGGAATATTCCTCTGATGAGAAAGGCATATTTAAAAAAATGCAAGGAGTTTCATCCTGATAAAGGAGGAGATGAAGAAAAAATGAAGAAAATGAATACTCTGTACAAGAAAATGGAAGATGGAGTAAAATATGCTCATCAACCTGACTTTGGAGGCTTCTGGGATGCAACTGAGATTCCAACCTATGGAACTGATGAATGGGAGCAGTGGTGGAATGCCTTTAATGAGGAAAACCTGTTTTGCTCAGAAGAAATGCCATCTAGTGATGATGAGGCTACTGCTGACTCTCAACATTCTACTCCTCCAAAAAAGAAGAGAAAGGTA…
12445_ncRNA_0	12445	NC_001669	Macaca_mulatta_polyomavirus_1	Polyomaviridae	Betapolyomavirus	hypothetical_protein	N_ext	CDS	175.0	-3	522	AAG	1.2621e-13	7.555055914893618e-12	14806.7	AAGATGGATAAAGTTTTAAACAGAGAGGAATCTTTGCAGCTAATGGACCTTCTAGGTCTTGAAAGGAGTGCCTGGGGGAATATTCCTCTGATGAGAAAGGCATATTTAAAAAAATGCAAGGAGTTTCATCCTGATAAAGGAGGAGATGAAGAAAAAATGAAGAAAATGAATACTCTGTACAAGAAAATGGAAGATGGAGTAAAATATGCTCATCAACCTGACTTTGGAGGCTTCTGGGATGCAACTGAGGTATTTGCTTCTTCCTTAAATCCTGGTGTTGATGCAATGTACTGCAAACAATGGCCTGAGTGTGCAAAGAAAATGTCTGCTAACTGCATATGCTTGCTGTGCTTACTGAGGATGAAGCATGAAAATAGAAAATTATACAGGAAAGATCCA…
12445_ncRNA_2	12445	NC_001669	Macaca_mulatta_polyomavirus_1	Polyomaviridae	Betapolyomavirus	large_T_antigen	iORF	CDS	23.0	59	128	AAG	0.00052762	0.0079951954183123	803.5	AAGGAGTGCCTGGGGGAATATTCCTCTGATGAGAAAGGCATATTTAAAAAAATGCAAGGAGTTTCATCCTGA
12445_ncRNA_2	12445	NC_001669	Macaca_mulatta_polyomavirus_1	Polyomaviridae	Betapolyomavirus	hypothetical_protein	iORF	CDS	23.0	59	128	AAG	0.00052762	0.0079951954183123	803.5	AAGGAGTGCCTGGGGGAATATTCCTCTGATGAGAAAGGCATATTTAAAAAAATGCAAGGAGTTTCATCCTGA
12540_ncRNA_0	12540	NC_001731	Molluscum_contagiosum_virus_subtype_1	Poxviridae	Molluscipoxvirus	MC072L	mORF	CDS	310.0	0	930	ATG	3.9494e-05	0.0009623128106235	52.2	ATGAACAAGCAGAACGCGGGCGGCGACGGGCAAAAGCCTCACGCGCACTTGGACGCGCCCAAACCGCACGCGCACTTCCTCGAGTCGCGGCTGTGCTGCTACGAGAAGGAGCGGAGCATGTTCTACGGCTGCATCGGCAAGTACTACAGCCTTACCAAGCACGTGGACGACGAGGAGGCCAACTGCTGGCTGGAGCTGTCTGCGCTGGTGTGCTCGGCGCGCGCGCTGGGCTTCCCGCTGGTCTACGGCGCGCGCGCGCACGCGGCGTGCGGGCGCACGCTCTACTTCGAGCTCTTCCGCGACCTGCGCGTGCGCCGCTTTCGCAGCGACGAGCGCTGCGTGCCGCTGAGCACGCTCTTCCAGATCGCCGCTGCGCTGTACACGCTGTACAAGCGCGGC…
12449_ncRNA_0	12449	NC_006998	Vaccinia_virus	Poxviridae	Orthopoxvirus	A-type_inclusion_body_protein	N_ext	CDS	165.0	-33	462	ATC	4.7636e-07	1.835921892237443e-05	50.8	ATCACAGTCCTAAAAGCTGAACTTCGGAAATCTATGGAAACAATCAAAGCGTTGGAGAAATTTATGGAGTTCGATCGCCTTCAGAAAGACTGCTCTGATAAACTCGATAGAGAGAAGGAGAGACGCATGAAGGCTGAACGTGAAATCGCTCGTAAAAACTGCGGAGGTAACCCATGCGAACGTGAATTGGAATCTGAACGTAGTAACGTGAAGAGGTTGGAATATCAACTAGATGCTGAGAAAGAAAAAGTTAAGTTCTACAAAAGAGAACTAGAACGTGATCGGTATCTTTCTAGTAGATATCTTACCTCTTCTTCAGATCCACATGAGAAACCATTACCAAATTATACATTTCCTCGCATTAAAAATGTATCTCCGTTGACAACTGAGGCTACAGGT…
12514_ncRNA_0	12514	NC_001348	Human_alphaherpesvirus_3_(HHV-3)	Herpesviridae	Varicellovirus	ORF12	uORF	5UTR	10.0	-223	-193	ATG	0.0004695	0.0072456282047531	15.9	ATGAAATTCTGGGTTTGGATTGGAAAAGCGTAG
12515_ncRNA_0	12515	NC_001611	Variola_virus	Poxviridae	Orthopoxvirus	D13L	iORF	CDS	15.0	107	152	ACG	0.0017774	0.0204888923245015	15.0	ACGCTACACTTCGAAATGGATAAGACATCCAAACTTAATTACTCCTAG
12518_ncRNA_0	12518	NC_001611	Variola_virus	Poxviridae	Orthopoxvirus	A41L	uORF	5UTR	17.0	-237	-186	ATG	0.00021337	0.0038026354476351	13.0	ATGTATCACATCCTCTACTTTTATAGATGTTGTGATATAATTAGTATTAGCTAA
12532_ncRNA_0	12532	NC_028459	Human_associated_gemyvongvirus_1	Genomoviridae	Gemyvongvirus	ORF3	uORF	5UTR	17.0	-142	-91	TTG	0.0031008	0.0308777634733364	21.2	TTGGCGAAAAACACACCCAACACAGTTGGGATGGGTAGACAGAATCTTATTTAG
12574_ncRNA_0	12574	NC_007605	Human_gammaherpesvirus_4_(Epstein-Barr_virus)	Herpesviridae	Lymphocryptovirus	BGLF3	mORF	CDS	332.0	0	996	ATG	3.8204e-06	0.0001249833494573	106.0	ATGTTCAACGCGGTCAAGGCCGATATGCCCGATGACCCGATGCTCGCCCGCAGGTATGGGCAGTGTCTGGAACTGGCACTGGAGGCCTGCCAGGACACGCCCGAGCAATTTAAGCTGGTGGAGACGCCACTCAAGAGCTTCCTGCTCGTGTCCAATATCCTCCCCCAGGACAACAGGCCCTGGCACGAGGCCCGGAGCTCCGGCCGTGTGGCCGAGGATGACTATGACTTCTCGAGCCTGGCTTTGGAGCTCTTGCCCCTCAACCCCCGTTTACCAGAAGAATGGCAGTTTGGTGGACAAGGTTGGTCGAGCCGGATGGAGCCCTCTCAGCCTGAAATGGGCATGGGTCTGTGTTTTGAGGTGTTTGATGGGGACCTTATGCGAATTGCGCTGGCCTGG…
12574_ncRNA_0	12574	KF373730	Human_gammaherpesvirus_4_(Epstein-Barr_virus)	Herpesviridae	Lymphocryptovirus	BGLF3	mORF	CDS	332.0	0	996	ATG	3.8204e-06	0.0001249833494573	106.0	ATGTTCAACGCGGTCAAGGCCGATATGCCCGATGACCCGATGCTCGCCCGCAGGTATGGGCAGTGTCTGGAACTGGCACTGGAGGCCTGCCAGGACACGCCCGAGCAATTTAAGCTGGTGGAGACGCCACTCAAGAGCTTCCTGCTCGTGTCCAATATCCTCCCTCAGGACAACAGGCCCTGGCACGAGGCCCGGAGCTCCGGCCGTGTGGCCGAGGATGACTATGACTTCTCGAGCCTGGCTTTGGAGCTCTTGCCCCTCAACCCCCGTTTACCAGAAGAATGGCAGTTTGGTGGACAAGGGTGGTCGAGCCGGATGGAGCCCTCTCAGCCTGAAATGGGCATGGGTCTGTGTTTTGAGGTGTTTGATGGGGACCTTATGCGAATTGCGCTGGCCTGG…
12576_ncRNA_0	12576	NC_009334	Human_herpesvirus_4_type_2_(Epstein-Barr_virus_type_2)	Herpesviridae	Lymphocryptovirus	BGLF3	mORF	CDS	332.0	0	996	ATG	0.0010031	0.0131795847447073	106.0	ATGTTCAACGCGGTCAAGGCCGATATGCCCGATGACCCGATGCTCGCCCGCAGGTATGGGCAGTGTCTGGAACTGGCACTGGAGGCCTGCCAGGACACGCCCGAGCAATTTAAGCTGGTGGAGACGCCACTCAAGAGCTTCCTGCTCGTGTCCAATATCCTCCCCCAGGACAACAGGCCCTGGCACGAGGCCCGGAGCTCCGGCCGTGTGGCCGAGGATGACTATGACTTCTCGAGCCTGGCTTTGGAGCTCTTGCCCCTCAATCCCCGTTTACCAGAAGAATGGCAGTTTGGTGGACAAGGGTGGTCGAGCCGGATGGAGCCCTCTCAGCCTGAAATGGGCATGGGTCTGTGTTTTGAGGTGTTTGATGGGGACCTTATGCGAATTGCGCTGGCCTGG…
12671_ncRNA_0	12671	NC_005134	Human_papillomavirus_type_96	Papillomaviridae	Betapapillomavirus	L2	uORF	5UTR	8.0	-206	-182	ATG	0.00098863	0.0130650523442879	33.9	ATGGTCATGGGTGGCTTCACAAGGTAA
12672_ncRNA_0	12672	NC_006273	Human_betaherpesvirus_5_(HHV-5_HCMV)	Herpesviridae	Cytomegalovirus	RL6	uORF	5UTR	22.0	-225	-159	ATG	0.0010883	0.0140518605560647	41.6	ATGGTCAGGAACACAACAAGCGGGGCTTTGCCTGGTAGGATTTCCTGTGGAAACAATAACCGGATGTGA
12631_ncRNA_1	12631	NC_009334	Human_herpesvirus_4_type_2_(Epstein-Barr_virus_type_2)	Herpesviridae	Lymphocryptovirus	BXLF2	iORF	CDS	19.0	11	68	CTG	0.00016777	0.0031383996187943	56.4	CTGTGTTTTTTGCCTGGTGTTGCTATGGGAGGTGGGGGCTGCCAGTCTCAGCGAGGTTAA
12637_ncRNA_0	12637	NC_003663	Cowpox_virus	Poxviridae	Orthopoxvirus	CPXV049_CDS	uORF	CDS	6.0	-48	-30	ATG	1.1391e-05	0.0003270224367346	18.3	ATGGAATATATGGGATGGTAA
12638_ncRNA_0	12638	NC_001611	Variola_virus	Poxviridae	Orthopoxvirus	C6L	uORF	CDS	6.0	-48	-30	ATG	1.1391e-05	0.0003270224367346	18.2	ATGGAATATATGGGATGGTAA
12584_ncRNA_0	12584	NC_001560	Vesicular_stomatitis_Indiana_virus	Rhabdoviridae	Vesiculovirus	glycoprotein_(G_protein)_precursor	iORF	CDS	10.0	106	136	ATT	0.0007915	0.0109769579362471	24.4	ATTACCATTATTGCCCGTCAAGCTCAGATTTAA
12711_ncRNA_0	12711	NC_018382	Orthohepevirus_D	Hepeviridae	Orthohepevirus	capsid_protein	N_trunc	CDS	628.0	27	1911	ATG	0.0039932	0.0375743648606465	108.8	ATGAGGCTCCAACTCCCTTTTGCTTACTTGCTCCTTTTGTTCCTTTCCGGCGTTAATGGGGGCGGATGGGACCCTCGTTCCCCTCAAGGACCTGCCCCCCGCTGGCGCGGCCCGCGTCGCGGTCGGTCAGGTGGCTCCCGCCCTCAGGGAGCCAATCAGACCTCTGCCACACCGCTCACAACCCGCGCATCTGCGCCTGGCACTGTCCCTGTCCCTGACGTCGACCAGCGTGGCACTATCCTCCGGCGTCAATACAATCTTGCTTCGTCTCCACTTTCCCTATCTGTCGCTGGTTCATCTAATGCTGTGCTGTACTCTGCCCCTCTCTCCCCTTTGCTGCCTTTGCAGGACGGGACTAATGCGCACATCATGTCAACGGAGGCTAGTAATTATGCTCAA…
12694_ncRNA_0	12694	NC_005336	Orf_virus	Poxviridae	Parapoxvirus	ORF086_virion_core_protein_P4a_precursor	N_trunc	CDS	904.0	3	2715	ACG	0.00019294	0.0035096783965517	48.1	ACGGCCCCAAACGTGCACATGGCCTTGCACCATGTGGAGGGCGCGGAATACATGTTCCAGCTCGTCTCCACCGTGCTCCCCACGCTGTGTTCGGACTTCAAGCCCAGCTACGACGTCAGCCGCACGTACGTGCACCCGCTGGACGCTCTCTTCCTCGAGGACGCGGAGAAGCTCGCCAGCGACGAGGAAACCGAGGCCGCCGTGAAGCAGTTCGGCATCAACTTCCTGCTCGACAGCGCCGCCAACTCGCACCTCATCCCCGTGCTGCTGGGCCCCAACTTCGCGGAGCTCAAGCCCGCCAACCTCAAGCTGACCGACACCGCCAACCCCGTGATCTGCACGCAGTCCTTCAAGGACGTGCCGCCCTTCACCCGCAACCTGCTGAAGACTCGCGTGACC…
12749_ncRNA_0	12749	NC_011202	Human_mastadenovirus_B_(HAdV-B)	Adenoviridae	Mastadenovirus	E2A	uORF	5UTR	12.0	-189	-153	CTG	0.0015975	0.0189352776219854	9.4	CTGCATGTCATGAGATGCGTCGACCTCCTTATCTTCTAG
12765_ncRNA_1	12765	NC_000898	Human_betaherpesvirus_6B_(HHV-6B)	Herpesviridae	Roseolovirus	U2	ouORF	CDS	37.0	-19	92	ATT	0.0016676	0.0195597707615341	34.5	ATTCCGCACAGAAAAAAAAATGTTTTGTCGCTCTCCGTTTCTCGGTATATCTTCTTGGAGTCTGGCCTCTGCGGCTCTCTGCCCTTCTTCGTGCTCTTTCCCTGCGGGACGTGA
12730_ncRNA_0	12730	NC_006998	Vaccinia_virus	Poxviridae	Orthopoxvirus	K7R	uORF	5UTR	5.0	-228	-213	ATG	0.0007212	0.0102168789526686	50.2	ATGACTTATGAATACTAA
12730_ncRNA_1	12730	NC_006998	Vaccinia_virus	Poxviridae	Orthopoxvirus	K7R	uORF	5UTR	5.0	-140	-125	ATG	4.0188e-06	0.0001300624214723	13.6	ATGATTCACGTTATATAA
12735_ncRNA_0	12735	NC_003310	Monkeypox_virus_Zaire-96-I-16	Poxviridae	Orthopoxvirus	A48R	iORF	CDS	30.0	22	112	ATG	0.0012568	0.0157714759440975	40.2	ATGATGGATATTATGATGGATATGATGGATATTATGATGGATATGATGGATATGATGGATATGATGGATATGATAAATATGATAAAAATATAA
12783_ncRNA_0	12783	NC_005336	Orf_virus	Poxviridae	Parapoxvirus	ORF108_DNA_packaging_protein/ATPase	uORF	5UTR	13.0	-215	-176	ATG	0.0004097	0.0065642214882308	61.5	ATGGCAATTGCTGCAACAATACGGAAGAACAGTTTAATATAA
12802_ncRNA_0	12802	NC_007803	Beilong_virus	Paramyxoviridae	unknown	TM	uORF	5UTR	17.0	-247	-196	ATG	0.0011908	0.0151413502862307	67.8	ATGAGGTTGTATTCTTGCAAGAGTTGTCTAGAGAGCATCCTGAGGTTTTGGTGA
12776_ncRNA_0	12776	NC_003310	Monkeypox_virus_Zaire-96-I-16	Poxviridae	Orthopoxvirus	A27L	iORF	CDS	10.0	26	56	ATG	6.2986e-05	0.0014166561619605	51.6	ATGTACCAAACACTCCAAAGATTTCGCCACTGA
12741_ncRNA_0	12741	NC_005336	Orf_virus	Poxviridae	Parapoxvirus	ORF111_hypothetical_protein	uORF	CDS	4.0	-43	-31	ATG	0.0016	0.0189352776219854	23.7	ATGTACAATAACTGA
12863_ncRNA_0	12863	NC_012959	Human_adenovirus_54	Adenoviridae	Mastadenovirus	80.2_kDa_protein	iORF	CDS	22.0	118	184	ATG	0.0014741	0.0178405414969888	27.3	ATGAACAGAAGGAAACCAACGCTGGGCTGGAGCATGGCTACCTGGGAGGACAGGAGGATGTGCTGCTAA
12829_ncRNA_0	12829	NC_005301	Crimean-Congo_hemorrhagic_fever_orthonairovirus	Nairoviridae	Orthonairovirus	RdRp	iORF	5UTR	28.0	49	133	ATG	0.00019138	0.0034853972735116	61.3	ATGTGTCCAACCCTAGGTTCAACATTTCTGATTATTTTGAGATTGTGCGGCAGCCTGGTGATGGGAACTGCTTCTATCACAGCATAG
12839_ncRNA_0	12839	NC_006432	Sudan_ebolavirus	Filoviridae	Ebolavirus	GP	N_ext	CDS	680.0	-12	2028	AAG	5.8156e-05	0.0013331339011406	51.2	AAGGGTCTCGCAATGGGGGGTCTTAGCCTACTCCAATTGCCCAGGGACAAATTTCGGAAAAGCTCTTTCTTTGTTTGGGTCATCATCTTATTCCAAAAGGCCTTTTCCATGCCTTTGGGTGTTGTGACTAACAGCACTTTAGAAGTAACAGAGATTGACCAGCTAGTCTGCAAGGATCATCTTGCATCTACTGACCAGCTGAAATCAGTTGGTCTCAACCTCGAGGGGAGCGGAGTATCTACTGATATCCCATCTGCAACAAAGCGTTGGGGCTTCAGATCTGGTGTTCCTCCCAAGGTGGTCAGCTATGAAGCGGGAGAATGGGCTGAAAATTGCTACAATCTTGAAATAAAGAAGCCGGACGGGAGCGAATGCTTACCCCCACCGCCAGATGGTGTC…
12839_ncRNA_0	12839	NC_006432	Sudan_ebolavirus	Filoviridae	Ebolavirus	GP	N_ext	CDS	376.0	-12	1116	AAG	5.8156e-05	0.0013331339011406	51.2	AAGGGTCTCGCAATGGGGGGTCTTAGCCTACTCCAATTGCCCAGGGACAAATTTCGGAAAAGCTCTTTCTTTGTTTGGGTCATCATCTTATTCCAAAAGGCCTTTTCCATGCCTTTGGGTGTTGTGACTAACAGCACTTTAGAAGTAACAGAGATTGACCAGCTAGTCTGCAAGGATCATCTTGCATCTACTGACCAGCTGAAATCAGTTGGTCTCAACCTCGAGGGGAGCGGAGTATCTACTGATATCCCATCTGCAACAAAGCGTTGGGGCTTCAGATCTGGTGTTCCTCCCAAGGTGGTCAGCTATGAAGCGGGAGAATGGGCTGAAAATTGCTACAATCTTGAAATAAAGAAGCCGGACGGGAGCGAATGCTTACCCCCACCGCCAGATGGTGTC…
12839_ncRNA_0	12839	NC_006432	Sudan_ebolavirus	Filoviridae	Ebolavirus	GP	N_ext	CDS	322.0	-12	954	AAG	5.8156e-05	0.0013331339011406	51.2	AAGGGTCTCGCAATGGGGGGTCTTAGCCTACTCCAATTGCCCAGGGACAAATTTCGGAAAAGCTCTTTCTTTGTTTGGGTCATCATCTTATTCCAAAAGGCCTTTTCCATGCCTTTGGGTGTTGTGACTAACAGCACTTTAGAAGTAACAGAGATTGACCAGCTAGTCTGCAAGGATCATCTTGCATCTACTGACCAGCTGAAATCAGTTGGTCTCAACCTCGAGGGGAGCGGAGTATCTACTGATATCCCATCTGCAACAAAGCGTTGGGGCTTCAGATCTGGTGTTCCTCCCAAGGTGGTCAGCTATGAAGCGGGAGAATGGGCTGAAAATTGCTACAATCTTGAAATAAAGAAGCCGGACGGGAGCGAATGCTTACCCCCACCGCCAGATGGTGTC…
12844_ncRNA_0	12844	NC_004718	Severe_acute_respiratory_syndrome-related_coronavirus	Coronaviridae	Betacoronavirus	hypothetical_protein_sars7b	mORF	CDS	44.0	0	132	ATG	0.0030453	0.0305485501782743	75.9	ATGAATGAGCTCACTTTAATTGACTTCTATTTGTGCTTTTTAGCCTTTCTGCTATTCCTTGTTTTAATAATGCTTATTATATTTTGGTTTTCACTCGAAATCCAGGATCTAGAAGAACCTTGTACCAAAGTCTAA
12887_ncRNA_0	12887	NC_006273	Human_betaherpesvirus_5_(HHV-5_HCMV)	Herpesviridae	Cytomegalovirus	UL124	uORF	5UTR	9.0	-188	-161	ATG	0.0036791	0.0351199679258086	12.9	ATGGATCACATACAGGAAATATGTATATAA
12888_ncRNA_1	12888	NC_005336	Orf_virus	Poxviridae	Parapoxvirus	ORF115_hypothetical_protein	mORF	CDS	149.0	0	447	ATG	4.3685e-05	0.001054687854691	105.4	ATGGCGTGTCTTATCGAATGGGTCGACTCCATCTTCAACCGACGCCACCGTAATTTCGGGCCGGAAGACATGTACAGGCCCTCCGACCCCACCCCGCCCTCCAAATCTCGCACTCCCCGCACCCCGCACCAACACACCCCGCGGAACCGGTGTCCTGAACGTCCGCGGCGACACAACTCTTCTCCCATCTGCGGTGCTTGTGTGGACTCCCTGCCGAGGAACAGAAAGCGGTTCCAGCATCGACACAGTTGTCCCGGAGATTACGAGCAGTGTCAACTCTCGGAAACCATCAGCCTGGAGGCGACGCTACTCACGGTTACAACGACTTCCATCTCCAGCATCTCCAGCATATACAGCTCTAGTAGCTCAGACTCTATCTCTTTGGGGCAGTGCAGACTG…
12875_ncRNA_0	12875	NC_012986	Salivirus_A	Picornaviridae	Salivirus	polyprotein	N_trunc	CDS	2369.0	3	7110	ATG	0.00018211	0.0033473023606271	146.2	ATGGAGGGCTCTAACGGATTTTCGAGTTCGTTGGCTGGCCTTTCCTCATCACGCTCTTCACTTCGCCTCCTCACTCATCTTCTTTCCCTCCCCCCCCCGAATCGCGACGCCCGCCGCCACTCTGGCTGGTACCGCTCCCCCCCCACCCTCCCCGTCAATGTCTACCTCAATGAACAATTTGACAATCTTTGCCTGGCGGCTTTGCGCTACCCAGGCTGCAAATTATACCCCTCTGTTTACACTCTATTTCCAGATGTCTCACCCTTCAAGATCCCCCAATCCATCCCCGCCTTTGCCCACCTTGTCCAGCGACAGGGGTTGCGACGGCAAGGCAACCCCACCACCAACATCTATGGCAATGGCAACGAAGTCACGACCGACGTCGGTGCCAATGGGATG…
12851_ncRNA_0	12851	NC_001611	Variola_virus	Poxviridae	Orthopoxvirus	E2L	uORF	5UTR	16.0	-205	-157	ATG	9.25e-05	0.0019173305500982	43.8	ATGGAAAATCTAAACGAGATGCTAAAAATAATGCAGCTAAATTGGCTGTAG
12922_ncRNA_0	12922	NC_001716	Human_betaherpesvirus_7_(HHV-7)	Herpesviridae	Roseolovirus	U27	N_ext	CDS	370.0	-18	1092	ATC	3.794e-07	1.4825406296296298e-05	61.3	ATCTATTTTTGGTGCAGCATGGATCGTAGCAACAGAGAACACCATAGTCACCGAGATCATCGCGAACATCGAGATTCCAAAGAGCCTCCCACCATGGCTTTTCACATGAAAACTTGGAAAACAATCAATAAGCCTCTAAGAGCTTTTGCAAAGCTTTTGCGAGAAAATACTACAGTTACTTTTACTCCTCAACCGGCAATCATAATTCAATCTGCAAAAAACCATTTGGTTTTAAAGCTGATTATTCATGCAGAATGTTTATATATAACCGATACAGATCATTTTTCGACTAAAACGATAAATAACTTTGTTCCATTATTTGATAGTTTTATGGGCATTATATCAAATCCTGATGTCACTAAACTGTATATTCAACATGATAGCGATCTCTATACGCGG…
12929_ncRNA_0	12929	NC_001664	Human_betaherpesvirus_6A	Herpesviridae	Roseolovirus	U76	uORF	5UTR	9.0	-171	-144	ATG	0.0013428	0.0166162649091974	29.4	ATGCAATCTAAGTTGGCCGCTAAGGTCTGA
12931_ncRNA_0	12931	NC_002642	Yaba-like_disease_virus	Poxviridae	Yatapoxvirus	89L	uORF	5UTR	4.0	-78	-66	ATG	0.0016	0.0189352776219854	14.1	ATGATAATGGAGTAA
12892_ncRNA_0	12892	NC_001405	Human_mastadenovirus_C	Adenoviridae	Mastadenovirus	E3A	mORF	CDS	101.0	0	303	ATG	0.0001244	0.0024563222076707	129.2	ATGACCGGCTCAACCATCGCGCCCACAACGGACTATCGCAACACCACTGCTACCGGACTAACATCTGCCCTAAATTTACCCCAAGTTCATGCCTTTGTCAATGACTGGGCGAGCTTGGACATGTGGTGGTTTTCCATAGCGCTTATGTTTGTTTGCCTTATTATTATGTGGCTTATTTGTTGCCTAAAGCGCAGACGCGCCAGACCCCCCATCTATAGGCCTATCATTGTGCTCAACCCACACAATGAAAAAATTCATAGATTGGACGGTCTGAAACCATGTTCTCTTCTTTTACAGTATGATTAA
12906_ncRNA_0	12906	GQ994935	Human_gammaherpesvirus_8_(Kaposi's_sarcoma-associated_herpesvirus)	Herpesviridae	Rhadinovirus	K1	mORF	CDS	284.0	0	852	ATG	3.5427e-06	0.0001170783284259	83.8	ATGTTCCTGTATGTTGTTTGCAGTCTGGCGGTTTGCTTTCGAGGACTATTAAGCCTTTCTCTGCAATCGTCTCCAAATTTGTGCCCTGGAGTGATTTCAACGCCTTACACGTTGACCTGTCCGTCTAATACATCCTTGCCAACATCCTGGTATTGCAACGATACTCGGCTTCTCCGACTGACGCAGCAAACAATCACTGTTGTCACCCTTATCTGCAATTTTAGTTGTGTGGGACAATCTGGGCATCGACACAGCCTTTGGATTACATGGTATCCACAACCTGTCTTACAAACCTTGTGTGGACAACCATCAAACACAGTCACTTGTGGTCAGCATGTTACTTTGTATTGTTCTACCTCTGGAAATAATGTTACCGTTTGGCATCTACCAAACGGACGA…
12908_ncRNA_0	12908	NC_006273	Human_betaherpesvirus_5_(HHV-5_HCMV)	Herpesviridae	Cytomegalovirus	UL27	iORF	CDS	43.0	49	178	AGG	0.00081603	0.0112139687593617	98.9	AGGAGCAGGCTAAAGAAGACCATGACGACGGTGACGAGCGCCTATTTCGCGATCCGCTCACCACGTACGAGTATCTCGACGACTGTCGTGATGATGAGGAGTTTTGTCACCAGTTCCTGCGCGCCTACCTGA
12940_ncRNA_1	12940	NC_005831	Human_coronavirus_NL63_(HCoV-NL63)	Coronaviridae	Alphacoronavirus	nucleocapsid_protein	uORF	5UTR	22.0	-84	-18	ATG	0.0036155	0.0346775752272727	25.0	ATGGTGATTTTTCTGGTGTTGCCTCTCAGGAGGGTGTTTTGTCAGAAAGAGAGAAGTTGCTTCATTTAA
12947_ncRNA_0	12947	NC_007803	Beilong_virus	Paramyxoviridae	unknown	F	mORF	CDS	544.0	0	1632	ATG	0.0024768	0.0259112329201784	51.7	ATGAAGGTAACTATTTTGACAGCCTACATTGCAGCAAGTGTTTTCACCTGTTGCCACTCCCAGTTGGCCCTCAGTGAGCTCACCAAGATTGGCATTATCCCTGGGAGGTCATATGATCTCAAAACCTCGACTCAAGCTTCTTATCAGTACATGGTTATAAAACTTATTCCTAATGTGAATGGCTTAAACAACTGTACTAACAGTACAGTCGAATCATACAAGAAAATGCTAACAAGACTCCTGAATCCCATTGACGTAGCACTTAAGAAGATGAAAAATGCAGTCTCGGACAAGGCTCCAGAAAAGCTAGGCAACGTCAAGTTCTGGGGGGCGGTCATCGGTGGAGTTGCATTAGGGGTGGCGACTTCAGCGCAGATTACAGCAGGCGTTGCTCTTCAC…
12990_ncRNA_0	12990	NC_001611	Variola_virus	Poxviridae	Orthopoxvirus	A37R	uORF	5UTR	19.0	-220	-163	ATG	0.00039311	0.0063595777385971	19.8	ATGCTAAAGCAAATTGCGCCACAGAATCATCAACACTACCCAATAAATCTGATGTCTTGA
12998_ncRNA_0	12998	NC_000898	Human_betaherpesvirus_6B_(HHV-6B)	Herpesviridae	Roseolovirus	U30	N_trunc	CDS	1043.0	117	3246	ATT	0.0019407	0.0220342807102502	16.3	ATTGAGTTTGTATACATGGTAGTTAAAGCGGTTCTCACGCAAGCAGACACATTGAAAGCGTTCGAACAAAGGAAAAACAGACCCACAAACAGAATTTTAGGGTTGTCCACATCAGTCTCAAAACGATACATCAACATTCCCAAATTTTCGAGCTCCGGAGCCAATAATTCGCAAGGCGTGAAAACCCTTGCCGCTATACGTAAATTCTCCCTGCCGGACAAAAACTGTTTCAGAAATTTCCTTTCTTTTTCTACAACATTATTTAAGGTTCCCGCCTCGATAGATATATATTTTCTCTTCTTCACAGCTTCCACAGTATCCACAATGGCAGCTCGTGCACTCGATTTAGAGTTCATTCTTAGTTCACTCAAAAACAGCACGTCCCCAGAATCATTACTA…
12952_ncRNA_0	12952	NC_006998	Vaccinia_virus	Poxviridae	Orthopoxvirus	A43R	uORF	5UTR	59.0	-217	-40	ATG	5.3072e-05	0.0012333395066079	207.8	ATGGATGAGAACACGTATGCTATGGAGTTGCTTACTGGGTACGCCCCTGTATCTCCGATCGTTATAGCGAGAACTCATACCGCACTTATATTTTTGATGGGTAAGCCAACAACATCCAGACGTGACGTGTATAGAACGTGTAGAGATCACGCTACCCGTGTACGCGCAACTGGTAATTAA
12954_ncRNA_0	12954	NC_003310	Monkeypox_virus_Zaire-96-I-16	Poxviridae	Orthopoxvirus	A43R	uORF	5UTR	55.0	-205	-40	ACG	0.00010339	0.0020787350071462	142.0	ACGTATGCTATGGAGTTGCTTACTGGGTACGCCCCTGTATCTCCGATCGTTATAGCGAGAACTCATACCGCACTTATATTTTTGATGGGTAAGCCAACAACATCCAGACGTGATGTGTATAGAACATGTAGAGATCACGCTACCCGTGTACGTGCAACTGGTAATTAA
12955_ncRNA_0	12955	NC_001611	Variola_virus	Poxviridae	Orthopoxvirus	A48R	uORF	5UTR	55.0	-205	-40	ACG	0.00034526	0.0056938892223524	142.2	ACGTATGCTATGGAGTTGCTTACTGGGTACGCCCCTGTATCTCCGATCGTTATAGCGAGAACTCATACCGCACTTATATTTTTGATGGGTAAGCCAACAACATCTAGACGTGATGTGTATAGAACGTGTAGAGATCACGCTACCCGTGTACGTGCAACTGGTAATTAA
13006_ncRNA_0	13006	NC_003310	Monkeypox_virus_Zaire-96-I-16	Poxviridae	Orthopoxvirus	Q2L	uORF	5UTR	12.0	-223	-187	ATG	0.00020353	0.0036659722833973	52.1	ATGAGAGAGTTAATGTATCTAGAGTGGTTGAATGTTTGA
13007_ncRNA_0	13007	NC_020809	Irkut_lyssavirus_(IRKV)	Rhabdoviridae	Lyssavirus	L	uORF	CDS	6.0	-50	-32	ATG	0.0020752	0.0227770066059818	96.9	ATGACATGTGTAAAGACCTAA
13010_ncRNA_0	13010	NC_011203	Human_mastadenovirus_B_(HAdV-B)	Adenoviridae	Mastadenovirus	E3	uORF	5UTR	21.0	-141	-78	ATG	1.3704e-06	4.864055576114382e-05	54.5	ATGCACTGGGTTACCCACAAGAACCAGATGAACATATTCCACTACAACACATACAACAACCACTAG
13028_ncRNA_0	13028	NC_012959	Human_adenovirus_54	Adenoviridae	Mastadenovirus	14.1_kDa_protein	mORF	CDS	120.0	0	360	ATG	0.00037098	0.0060565175860735	68.2	ATGGTTCTTCCAATCCTGCCTCCGCCCCCTTTAAATGATAGACAAGGCAGCATTAACTGGATGGGGATGGCCTACAGAGTCCTGGCTGATGTGTTGAGGGGAATTCGCATGGACGGGCTTTTTGTTTCATCAGATACAGAGGAACTTCTTCACAACCTTTGGGAATGGATGTACTTCAGTTGGATGGTTGAGCGGCAACAGCGAAAGGACGGTCGGAGGAGAGGTATCTGCTGTTCCAGGGCCACTTTCTGCTGGCAGAAGTACAACGAGGTACGCAAGAGGGTGCACTACAATGAGCACCGAGGAACAATCGACCTTGCTCCGCCATCATCCATATCGCAGGGCCCGTTTATCACGATATGA
13036_ncRNA_0	13036	NC_003663	Cowpox_virus	Poxviridae	Orthopoxvirus	CPXV004_CDS	iORF	CDS	10.0	16	46	ATG	0.00071845	0.0101984617894382	10.0	ATGATTCTATTTCCTCACCATACAATAAATTAG
13038_ncRNA_0	13038	NC_001560	Vesicular_stomatitis_Indiana_virus	Rhabdoviridae	Vesiculovirus	protein_C'	uORF	5UTR	30.0	-229	-139	ATG	0.0016992	0.0198531667774086	32.4	ATGATGCAGTATGCGAAAAGAGCAGTCATGTCACTGCAAGGCCTAAGAGAGAAGACAATTGGCAAGTATGCTAAGTCAGAATTTGACAAATGA
13066_ncRNA_0	13066	NC_001921	Canine_morbillivirus	Paramyxoviridae	Morbillivirus	large_polymerase_protein_L	uORF	5UTR	22.0	-123	-57	ATG	0.0027457	0.0280634612254783	25.9	ATGATGATACACATCTCAATTGGCCTTAGGCATGATAACTGCGGTGAGAAATCCCTTACAGACGATTGA
13051_ncRNA_0	13051	NC_000898	Human_betaherpesvirus_6B_(HHV-6B)	Herpesviridae	Roseolovirus	U8	iORF	CDS	5.0	26	41	ACG	0.0022009	0.0236884421831165	86.3	ACGGGGGTTGAAATTTAA
13130_ncRNA_0	13130	NC_006273	Human_betaherpesvirus_5_(HHV-5_HCMV)	Herpesviridae	Cytomegalovirus	UL22A	uORF	5UTR	24.0	-170	-98	TTG	0.00025335	0.004394523921085	255.7	TTGGGGGCGAGGCGTAAACCGTCGAGGTTGAAAAACCGCGTATCTGCGACCCGTCCGGACTACGTTGTTTTTTAG
13142_ncRNA_0	13142	NC_003663	Cowpox_virus	Poxviridae	Orthopoxvirus	CPXV053_CDS	uORF	5UTR	6.0	-92	-74	ATG	9.6819e-05	0.0019606312082533	10.1	ATGAAGAAAAATCAGACATAA
13144_ncRNA_0	13144	NC_001611	Variola_virus	Poxviridae	Orthopoxvirus	A11R	uORF	5UTR	8.0	-235	-211	ATG	2.441e-05	0.00064748637335	24.4	ATGCCCAATTTGGATATAGCAGCCTGA
13145_ncRNA_0	13145	NC_006998	Vaccinia_virus	Poxviridae	Orthopoxvirus	A11R	uORF	5UTR	8.0	-235	-211	ATG	2.441e-05	0.00064748637335	24.4	ATGCCCAATTTGGATATAGCAGCCTGA
13146_ncRNA_0	13146	NC_003663	Cowpox_virus	Poxviridae	Orthopoxvirus	CPXV143_CDS	uORF	5UTR	8.0	-235	-211	ATG	1.51e-06	5.328178929765886e-05	25.4	ATGCCCAATTTGGATATAGCAGCCTGA
13162_ncRNA_2	13162	NC_003310	Monkeypox_virus_Zaire-96-I-16	Poxviridae	Orthopoxvirus	Q1L	uORF	CDS	5.0	-31	-16	ATG	0.0033436	0.0327498880946855	34.1	ATGAAAAACAATACTTAA
13233_ncRNA_0	13233	NC_004161	Reston_ebolavirus	Filoviridae	Ebolavirus	VP40	uORF	5UTR	26.0	-158	-80	ATG	0.0040246	0.0378445118538324	12.1	ATGCACAAGATGTTATGGTTTAGCAAAGAATTGATAGGAGTACTGGTATATAATGTAAATATAACAAGTGATGAAGATTAA
13253_ncRNA_0	13253	NC_002200	Mumps_rubulavirus	Paramyxoviridae	Rubulavirus	F	uORF	5UTR	22.0	-234	-168	AAG	8.523e-05	0.0018138560060514	41.5	AAGTCGATAAAGATGCGGCCAACTATAAAGGAGTATCCTGGAGTCCATTCAGGAAGTCTGCCTCAATGA
13310_ncRNA_0	13310	NC_001664	Human_betaherpesvirus_6A	Herpesviridae	Roseolovirus	U19	mORF	CDS	389.0	0	1167	ATG	0.0043415	0.039839091759078	44.7	ATGGCATTCACCGGTGATGAACTGGCGCGCATGTTGCAGTTTAAGGATAAGATGATTTCTTCGGCGGGGCTCGCTCTGAAATTTGAGAAAGTTGTACAGGAGGCTATGGCTTCCGGAATAGTTCTTCAACATATCACTTGTATTAAAGTTCGGATTTGTGACAATTCCGATATCTTGTCTGACCGTCAGCTGAGAAGTTTATTAATAAACGGGTTGTATCCTTTTGAGGGTAGGATGAGTATGTTTGGTGTAACGGAGGAATGGGAAGGTGCGTCTGCGGCTCCGGAGAGACAGGTTGTTTTTTTGTTATCGTCAACTGGTCAAGTGCTTGGATATGAAGATGGTGTGGTATTTTATTTGTCACCTACGTTTTCAGATTTTTGGACAACTGCCATGGAG…
13316_ncRNA_0	13316	NC_003663	Cowpox_virus	Poxviridae	Orthopoxvirus	CPXV066_CDS	uORF	5UTR	3.0	-93	-84	ATG	0.0019531	0.0220741098553829	16.2	ATGCTACGCTAG
13319_ncRNA_0	13319	NC_001611	Variola_virus	Poxviridae	Orthopoxvirus	B21R	iORF	CDS	7.0	113	134	ATG	0.00016481	0.0030953767779261	13.9	ATGTGGATGTACGGCTTTACATGA
13323_ncRNA_0	13323	NC_039231	Avian_metapneumovirus	Pneumoviridae	Metapneumovirus	G	mORF	CDS	391.0	0	1173	ATG	6.7801e-05	0.0015067602959452	40.7	ATGGGGTCCAAACTATATATGGTTCAGGGCACCAGTGCATATCAAACTGCAGTGGGGTTCTGGCTGGACATCGGGAGGAGGTACATATTGGCTATAGTCCTATCAGCTTTCGGGCTGACCTGCACAGTCACTATTGCACTCACTGTTAGCGTCATAGTTGAACAGTCAGTGTTAGAGGAGTGCAGAAACTACAATGGAGGAGATAGAGATTGGTGGTCAACCACCCAGGAGCAGCCAACTACTGCACCAAGTGCGACTCCAGCAGGAAATTATGGAGGATTACAAACGGCTCGAACAAGAAAGTCTGAAAGCTGTTTGCATGTGCAAATTTCTTATGGTGATATGTATAGCCGCAGTGATACTGTACTGGGTGGTTTTGATTGTATGGGCTTATTGGTT…
13340_ncRNA_0	13340	NC_009334	Human_herpesvirus_4_type_2_(Epstein-Barr_virus_type_2)	Herpesviridae	Lymphocryptovirus	BGRF1/BDRF1	N_ext	CDS	707.0	-51	2070	CTG	0.00024266	0.0042388827223831	99.8	CTGCGGGCGAGCATCGGGTCATCGGGCATATCGGCCTTGACCGCGTTGAACATGCTGTATGCCTCGCAGCGCGGCCGTCTGACCGAGAACCTAAGAAACGCCCTGCAGCAGGATAGCACCACGCAAGGCTGCCTGGGTGCCGAGACCCCGAGTATTATGTACACGGGGGCCAAGTCAGACAGGTGGGCTCACCCTCTGGTGGGCACAATTCACGCCAGTAATTTATATTGCCCAATGCTTCGAGCATACTGCCGCCACTATGGCCCCAGGCCCGTGTTTGTAGCTTCTGATGAATCATTACCCATGTTCGGTGCGAGCCCCGCCCTTCACACCCCAGTCCAGGTCCAGATGTGCCTACTACCAGAGCTACGCGACACGTTACAGCGCCTGCTGCCCCCA…
13342_ncRNA_0	13342	KF373730	Human_gammaherpesvirus_4_(Epstein-Barr_virus)	Herpesviridae	Lymphocryptovirus	BGRF1/BDRF1	N_ext	CDS	716.0	-15	2133	TTG	0.00049044	0.0075254864122137	95.6	TTGACCGCGTTGAACATGCTGTATGCCTCGCAGCGCGGCCGTCTGACCGAGAACCTAAGAAACGCCCTTCAGCAGGACAGCACCACGCAAGGCTGCCTGGGTGCCGAGACCCCGAGTATTATGTACACGGGGGCCAAGTCAGACAGGTGGGCTCACCCTCTGGTGGGCACAATTCACGCCAGTAATTTATATTGCCCAATGCTTCGAGCATACTGCCGCCACTATGGCCCCAGGCCCGTGTTTGTAGCTTCTGATGAATCATTACCCATGTTCGGTGCGAGCCCCGCCCTTCACACCCCAGTCCAGGTCCAGATGTGCCTACTACCAGAGCTACGCGACACGTTACTGCGCCTGCTGCCCCCACCCAATCTTGAAGACTCCGAGGCCTTGACGGAATTC…
13419_ncRNA_1	13419	NC_003310	Monkeypox_virus_Zaire-96-I-16	Poxviridae	Orthopoxvirus	C20L	uORF	CDS	4.0	-53	-41	ATG	0.0050522	0.0448303079058031	24.0	ATGATACATAATTGA
13419_ncRNA_0	13419	NC_003310	Monkeypox_virus_Zaire-96-I-16	Poxviridae	Orthopoxvirus	C20L	N_trunc	CDS	54.0	57	219	ATC	0.00045121	0.0070656639777365	100.7	ATCGGTCAACAATCTACAATGGATACGGATATAGAAATAGACGAAGATGACATCATGGAACTTCTTAATATATTGACTGAGTTAGGTTGTGATGTCGACTTTGATGAAAATTTTAGCGATATAGCCGATGATATTCTAGAATCGTTGATAGAACAGGATATATAA
13410_ncRNA_0	13410	NC_003310	Monkeypox_virus_Zaire-96-I-16	Poxviridae	Orthopoxvirus	A42R	mORF	CDS	133.0	0	399	ATG	0.0045483	0.0413546871176217	71.2	ATGGCTGAATGGCATAAAATTATCGAGGATATCTCAAAAAATAATAAGTTCGAGGATGCCGCCATCGTTGATTACAAGACTACAAAGAATGTTCTAGCGGCTATTCCTAACAGAACATTTGCAAAGATTAATCCGGGTGAAGTTATTCCCCTCATCACTAATCATAATATTCTAAAACCTCTTATTGGTCAGAAATTTTGTATTGTATATACTAACTCTCTAATGGATGAGAACACGTATGCTATGGAGTTGCTTACTGGGTACGCCCCTGTATCTCCGATCGTTATAGCGAGAACTCATACCGCACTTATATTTTTGATGGGTAAGCCAACAACATCCAGACGTGATGTGTATAGAACATGTAGAGATCACGCTACCCGTGTACGTGCAACTGGTAAT…
13494_ncRNA_0	13494	NC_001731	Molluscum_contagiosum_virus_subtype_1	Poxviridae	Molluscipoxvirus	MC035R	uORF	5UTR	9.0	-222	-195	TTG	0.00063404	0.0091354578627517	18.4	TTGGTGGGAATGAGCGGCTTGTTGCGATAG
13455_ncRNA_0	13455	NC_001731	Molluscum_contagiosum_virus_subtype_1	Poxviridae	Molluscipoxvirus	MC006L	ouORF	CDS	9.0	-26	1	ATA	3.3222e-05	0.0008305893625592	21.6	ATATATCTCCAACTAGACAAGGGGCCATGA
13421_ncRNA_0	13421	NC_006998	Vaccinia_virus	Poxviridae	Orthopoxvirus	F14L	N_ext	CDS	87.0	-42	219	TTG	1.2891e-06	4.594814037162162e-05	116.9	TTGAAAATCTACCAACTTAAATACACCGCCTATAAATTTACAATGAAACACAGATTGTATTCTGAAGGATTGAGTATTAGTAATGATTTAAACTCGATAATCGGTCAACAATCTACAATGGATACGGATATAGAAATAGACGAAGATGACATCATGGAACTTCTTAATATATTGACTGAGTTAGGTTGTGATGTCGACTTTGATGAAAATTTTAGCGATATAGCCGATGATATTCTAGAATCGTTGATAGAACAGGATGTATAA
13505_ncRNA_0	13505	NC_006998	Vaccinia_virus	Poxviridae	Orthopoxvirus	H3L	iORF	CDS	13.0	70	109	ATG	0.0020035	0.0224692285410576	36.5	ATGTTCATGAGCATATTAATGATCAGAAGTTCGATGATGTAA
13507_ncRNA_0	13507	NC_001611	Variola_virus	Poxviridae	Orthopoxvirus	I3L	mORF	CDS	325.0	0	975	ATG	0.0024768	0.0259112329201784	55.1	ATGGCGACTGTGAATAAAACTCCTGTTATTGTTGTGCCAGTTATTGATAGACCTCCATCAGAAACATTTCCTAATCTTCATGAGCATATTAATGATCAGAAGTTCGATGATGTGAAGGACAACGAAGTTATGCCAGAAAAAAGAAATGTTGTGATAGTCAAGGATGATCCAGATCATTACAAGGATTATGCGTTTATACACTGGACTGGAGGAAACATTAGAAATGATGACAAGTATACTCACTTCTTTTCAGGGTTTTGTAACACCATGTGTACAGAGGAAACGAAAAGAAATATCGCTAGACATTTAGCCCTATGGGATTCTAAATTTTTTACCGAGTTAGAAAATAAAAAGGTAGAATATGTAGTTATTGTAGAAAATGATAACGTTATTGAGGAT…
13557_ncRNA_0	13557	NC_001357	Alphapapillomavirus_7	Papillomaviridae	Alphapapillomavirus	E2	uORF	5UTR	15.0	-209	-164	ATG	1.1989e-10	6.185327359413203e-09	38.7	ATGTCCTCCAATACTACTAACCACAAATATACATCCAGCAAAGGATAA
13515_ncRNA_0	13515	NC_038235	Human_orthopneumovirus_(HRSV)	Pneumoviridae	Orthopneumovirus	M2	N_trunc	CDS	88.0	6	270	ATG	3.9833e-06	0.0001295094195685	49.7	ATGCCAAAAATAATGATACTACCTGACAAATATCCTTGTAGTATAACTTCCATACTAATAACAAGTAGATGTAGAGTTACTATGTATAATCAAAAGAACACACTATATTTCAATCAAAACAACCCAAATAACCATATGTACTCACCGAATCAAACATTCAATGAAATCCATTGGACCTCTCAAGAATTGATTGACACAATTCAAATTTTTCTACAACATCTAGGTATTATTGAGGATATATATACAATATATATATTAGTGTCATAA
13596_ncRNA_0	13596	NC_001781	Human_orthopneumovirus_(HRSV)	Pneumoviridae	Orthopneumovirus	NS2	uORF	5UTR	35.0	-215	-110	ATG	0.00050316	0.0077047744267053	38.6	ATGGATGATAATTGTGAAATCAAATTTTCTAAAAGACTAAGTGACTCAGTAATGACTAATTATATGAATCAAATATCTGATTTACTTGGGCTTGATCTCAATTCATGA
13585_ncRNA_0	13585	KF373730	Human_gammaherpesvirus_4_(Epstein-Barr_virus)	Herpesviridae	Lymphocryptovirus	BLLF1	uORF	5UTR	51.0	-223	-70	CTG	0.0010735	0.0139375608856088	58.6	CTGCTATCTGATAACTCTATGAGGACGTTTTCCCAATCTCCCGCCGATACCTGTTCCTGCACAACCGAGGTAGATGGGACTTCTTCTTCCATGTTGTCATCCAGGGCCGGGGGACCCGGCCTGTCCTTGTCCATTTTGTCTGCAACAAAAGTGTGA
13585_ncRNA_0	13585	KF373730	Human_gammaherpesvirus_4_(Epstein-Barr_virus)	Herpesviridae	Lymphocryptovirus	BLLF1	uORF	5UTR	51.0	-223	-70	CTG	0.0010735	0.0139375608856088	58.6	CTGCTATCTGATAACTCTATGAGGACGTTTTCCCAATCTCCCGCCGATACCTGTTCCTGCACAACCGAGGTAGATGGGACTTCTTCTTCCATGTTGTCATCCAGGGCCGGGGGACCCGGCCTGTCCTTGTCCATTTTGTCTGCAACAAAAGTGTGA
13612_ncRNA_0	13612	NC_003663	Cowpox_virus	Poxviridae	Orthopoxvirus	CPXV130_CDS	ouORF	CDS	25.0	-25	50	ATG	0.0017583	0.0203465249794351	77.2	ATGTTTCATAAAATGGAAGAAGGACATGCGTCCCCTCCCGGATATTTTTTACAATTTCATCCATTTACAACTCTATAG
13631_ncRNA_0	13631	NC_025361	Avian_avulavirus_5	Paramyxoviridae	Avulavirus	F	N_trunc	CDS	513.0	93	1632	ATG	0.00035948	0.0058892759937888	50.0	ATGAGTACTACTGAGAGAGAAGTTAATGTTTATGCACAATCTATTACTGGGTCAATAGTGGTGAGATTGATTCCAAATATCCCAAGTAACCATAAATCTTGTGCAACTAGCCAAATCAAATTATACAATGACACGTTAACAAGATTGTTGACCCCAATTAAAGCTAATCTAGAAGGACTTATTAGTGCTGTTTCTCAGGACCAATCGCAGAATTCTGGGAAGAGAAAGAAGCGTTTTGTAGGCGCAGTAATTGGAGCAGCTGCCCTTGGTTTGGCAACTGCTGCACAGGTGACTGCCACTGTAGCATTAAATCAAGCGCAAGAAAACGCTCGGAATATCCTAAGGCTTAAAAACTCGATTCAGAAGACAAACGAGGCGGTGATGGAACTTAAAGATGCT…
13705_ncRNA_0	13705	NC_001731	Molluscum_contagiosum_virus_subtype_1	Poxviridae	Molluscipoxvirus	MC001R	mORF	CDS	488.0	0	1464	ATG	1.0038e-05	0.0002933681966759	60.6	ATGTTCTCGTTCCGTGTGGGTCCAAAGCATTCTGTTCCGTGTAGGTGCCGGCGCAAAAAAAAAAAAAAAAAAGGTTTTTTTTTTCTTCCGTGCGTGCGGGTACCGGGCGCCTGCACGAAGCACTGGCTTCTTTTTTTCTTCCGTGTGGGTGCCGGCCCAAACAACTGTTTTTCTTCCGTGGGGGGTACCGGCACAAACAAGGATTCGTTATCGTGTGAGTGCCGGGCACTAACCATTTTGTTCCGTGTGGGTGGTAGGCACAACAACGTTTTGTCTCGTGTCAGTCGTCGGGCGCTCGCATTCCGTCCAAGGGAGCCAGCTGCTCGCATTCATGAGGAGTACGAGCACCACTTGTCGCCGTGGGTCCAACCAAGAAGACACCGTTGTAGGCGCCAGGCG…
13676_ncRNA_0	13676	NC_020810	Duvenhage_lyssavirus	Rhabdoviridae	Lyssavirus	L	uORF	5UTR	25.0	-153	-78	ATG	0.00034123	0.005636238144814	30.0	ATGAGATCTTACTACAGATCCATTGCCTCAATCAAGATGAGAACACAGAGCTTCAGATTTATGGATGCGTGCTCATGA
13712_ncRNA_0	13712	NC_006998	Vaccinia_virus	Poxviridae	Orthopoxvirus	A38L	uORF	5UTR	6.0	-155	-137	ATG	0.0022268	0.0237371592826471	56.8	ATGTGTATACCGCCCCATTAA
13713_ncRNA_0	13713	NC_003310	Monkeypox_virus_Zaire-96-I-16	Poxviridae	Orthopoxvirus	A40L	uORF	5UTR	6.0	-155	-137	ATG	0.0020752	0.0227770066059818	26.4	ATGTATATACAGCCCCATTAA
13724_ncRNA_0	13724	NC_002642	Yaba-like_disease_virus	Poxviridae	Yatapoxvirus	87R	N_trunc	CDS	254.0	3	765	ATG	3.2433e-05	0.0008132724099821	25.5	ATGGAGTATTATTCTAATGTACTTGTTTACATAATGAAAAATAACAGAAAACTTTCAAAAACATACACGCTAATTGATGATTCGCAAAGAGTTTTTGCAACTGGATTTAATAATCAGGTATTACAATTTATTAAAAAAATATCTATATGTGCTATTTTATTAACAAGCGATAATAAATATATTGCTTGTTCAAGAAATAGTAGTTTTTTGTTTAATGAAATAATTAGATCAAAAAATCAGTTTAGGAAAAAAAGATTATTTTTAAAATACCCAAACTACTTAAAAAAAACAGAACGTCAATTTCTTTCTTCTGAACTAAATATAAAGTTATCGTATGATATAGAAAAGGATTATAGTAATATCATATTTCCAGGAGGTATACCAAAAAATGGGGAAAAT…
13734_ncRNA_0	13734	NC_003310	Monkeypox_virus_Zaire-96-I-16	Poxviridae	Orthopoxvirus	A26L	iORF	CDS	8.0	124	148	ATG	0.0023509	0.0248342132165206	34.2	ATGATAGTACTACAAGAGAGAGCTTGA
13757_ncRNA_0	13757	NC_000898	Human_betaherpesvirus_6B_(HHV-6B)	Herpesviridae	Roseolovirus	U44	uORF	5UTR	30.0	-126	-36	ATT	0.00071268	0.0101335988409703	26.5	ATTAAATGTTCACTGGGACTTCTACATAGGATACTAAAAATGACGTTTGCGGCATCGTATTCAGTCGCAAACACTACGATGGTCATTGTGTAG
13759_ncRNA_0	13759	NC_006998	Vaccinia_virus	Poxviridae	Orthopoxvirus	ankyrin-like_protein	N_ext	CDS	58.0	-30	144	ATA	2.5868e-07	1.0377199011406844e-05	94.6	ATACATTCAGACAGTCACATTTCATTTCCCATGTACGACGATCTCATAGAACAGTGCCATCTATCGATGGAGCGTAAAAGTAAACTCGTCGACAAAGCACTCAATAAATTAGAGTCTACCATCGGTCAATCTAGACTATCGTATTTGCCTCCGGAAATTATGCGCAATATCATCTAA
13759_ncRNA_0	13759	NC_006998	Vaccinia_virus	Poxviridae	Orthopoxvirus	ankyrin-like_protein	N_ext	CDS	58.0	-30	144	ATA	2.5868e-07	1.0377199011406844e-05	94.6	ATACATTCAGACAGTCACATTTCATTTCCCATGTACGACGATCTCATAGAACAGTGCCATCTATCGATGGAGCGTAAAAGTAAACTCGTCGACAAAGCACTCAATAAATTAGAGTCTACCATCGGTCAATCTAGACTATCGTATTTGCCTCCGGAAATTATGCGCAATATCATCTAA
13685_ncRNA_0	13685	NC_001806	Human_alphaherpesvirus_1_(Herpes_simplex_virus_1)	Herpesviridae	Simplexvirus	UL24	uORF	5UTR	13.0	-233	-194	ATG	0.0020035	0.0224692285410576	25.4	ATGTTCGCGATTGTCTCGGAAGCCCCCAACACCCGCCAGTAA
13686_ncRNA_0	13686	NC_023891	Human_papillomavirus_178	Papillomaviridae	Gammapapillomavirus	L1	uORF	5UTR	13.0	-171	-132	TTG	0.0014694	0.0178348055220017	9.4	TTGTATCATATCCTATCAGCCATAATAAAACTGATATTATAG
13688_ncRNA_0	13688	NC_005336	Orf_virus	Poxviridae	Parapoxvirus	ORF036_RNA_helicase_NPH-II	mORF	CDS	683.0	0	2049	ATG	5.4248e-08	2.355323144032922e-06	144.1	ATGGAGAATCATCTGCCGGACATGCTGATGTTTCCCAACTGCGTTTCTGTGTTTCCCTTTGAGTACTCGCTGGAGGACGTGTTCCGCCTCCCCGAGGAGCGACGGCGCGCGTTCGCCATGGCCGTGTTCCCGCTCTCCAAGCACCGCTGGAGGGGCGCGCGGCTCCAGCGCGACGAGCGAAGCGTGTGGCTCAGCGTCGAGGAGGACCGCGGGCGCGCGCTGGGCGAGCGGAACTGCTCTTGGCTCTCGGACGTAGCCGCGCGCATGGTCGACGACGAGGGCCGCGCGGTCACGCCCGAGGCGTACGCCTTCATGCGCGCCGCGCCCGGCGCGCGCGTCGCCGAGCTCGCCGCAGACGCGGGCGTGCTAGCGGGCCTCGTCGCCGGCGGCAACGCGCTG…
13694_ncRNA_1	13694	NC_006273	Human_betaherpesvirus_5_(HHV-5_HCMV)	Herpesviridae	Cytomegalovirus	UL83	uORF	5UTR	5.0	-255	-240	ATG	0.0041152	0.0382532313656387	14.6	ATGGAAAACGGACACTAG
13745_ncRNA_0	13745	NC_001611	Variola_virus	Poxviridae	Orthopoxvirus	A1L	iORF	CDS	39.0	25	142	ATG	0.00063149	0.009123636076686	172.9	ATGTGGTTATTTCAGCACCTAAAGCAGTCTTTAAGCCCGCTAAAGAAGAAGCACTCGCTTGTATACTACCAAAGTATTATAAATCTATGGCAGATATGTCTATTAAGACAAATAGTGTAA
13746_ncRNA_0	13746	NC_006998	Vaccinia_virus	Poxviridae	Orthopoxvirus	A1L	iORF	CDS	39.0	25	142	ATG	8.5172e-05	0.00181353619778	178.4	ATGTGGTTATTTCAGCACCTAAAGCAGTCTTTAAGCCCGCTAAAGAAGAAGCACTCGCTTGTATACTACCAAAGTATTATAAATCTATGGCAGATGTGTCTATTAAGACAAATAGTGTAA
13749_ncRNA_0	13749	NC_003310	Monkeypox_virus_Zaire-96-I-16	Poxviridae	Orthopoxvirus	A1L	iORF	CDS	39.0	25	142	ATG	0.00063149	0.009123636076686	128.8	ATGTGGTTATTTCAGCACCTAAAGCAGTCTTTAAGCCCGCTAAAGAAGAAGCACTCGCTTGTATACTACCAAAGTATTATAAATCTATGGCAGATATGTCTATTAAGACAAATAGTGTAA
13794_ncRNA_0	13794	NC_003663	Cowpox_virus	Poxviridae	Orthopoxvirus	CPXV014_CDS	uORF	5UTR	10.0	-229	-199	ATG	0.0038692	0.0365977559139784	18.7	ATGGTTTATGTACGGCATGTGTTACTTGTTTAA
13809_ncRNA_0	13809	NC_001454	Human_mastadenovirus_F	Adenoviridae	Mastadenovirus	L4A	N_trunc	CDS	229.0	12	699	ATT	6.0675e-05	0.0013826081964573	53.1	ATTCCCACGCCTTACATGTGGAGCTATCAGCCGCAAATGGGCCTGGCAGCTGGAGCTTCTCAGGATTACTCCAGTCGCATGAATTGGCTTAGTGCCGGCCCCCACATGATTGGGCGGGTAAATGGAATTCGTGCCACTCGAAACCAAATTCTGCTAGAACAGGCCGCCCTAACCTCTACCCCGCGACGTCAGCTGAACCCACCCTCTTGGCCTGCCGCCCAGGTTTATCAGGAAAACCCCGCCCCGACCACAGTCCTTCTGCCACGCGACGCGGAAGCCGAAGTCCAAATGACTAACTCCGGAGCGCAATTAGCGGGCGGCGCCAGACACGTCAGGTTCAGAGATCGACCCTCGCCCTATTCCTCCGGCTCTATAAAAAGGCTAATCATTCGAGGCCGA…
13813_ncRNA_0	13813	NC_001454	Human_mastadenovirus_F	Adenoviridae	Mastadenovirus	E3A	mORF	CDS	276.0	0	828	ATG	0.0020121	0.0225297543645529	89.5	ATGCTGCTGTTTTTACTTTGCCTTCTTTTCTGCTCTGCCTATGCCGCCGTGCCAGAAAAAACCCTTAACAACCTCGTTCGGGTGTACGCCTTAGTTGGTACCAATCTATCCCTTGATTCTATGAAAACTCCTCAGATTGACGAACTTACTAGTCTTAGCTGGATCAAACAGGAAGACAATCCTAACAAAAACTTACAATCATTTTTTTTTATTGGTCAAAAACTCTGTGAAGTTACCAAAGACAAAATCACTGTTTTTAACTATTATCCGTTGGAATTTTCCTGCGCTAACGTAACCTTGTATTTGTATAATCTTAAAACTGACGATTCTGGCCTCTATAATGGAAAGGCCCATACCAAAGAGCTTGAACATAACACCTATGTTAGGCTTTATGTTATT…
13821_ncRNA_1	13821	NC_003977	Hepatitis_B_virus	Hepadnaviridae	Orthohepadnavirus	C	ouORF	5UTR	76.0	-206	22	ATG	9.5e-06	0.0002791323098121	216.0	ATGGAGACCACCGTGAACGCCCACCAAATATTGCCCAAGGTCTTACATAAGAGGACTCTTGGACTCTCAGCAATGTCAACGACCGACCTTGAGGCATACTTCAAAGACTGTTTGTTTAAAGACTGGGAGGAGTTGGGGGAGGAGATTAGGTTAAAGGTCTTTGTACTAGGAGGCTGTAGGCATAAATTGGTCTGCGCACCAGCACCATGCAACTTTTTCACCTCTGCCTAA
13822_ncRNA_0	13822	NC_001927	Bunyamwera_virus	Peribunyaviridae	Orthobunyavirus	NSs_protein	N_trunc	CDS	100.0	3	303	ATG	0.0036676	0.0351199679258086	119.1	ATGTCGCTGCTAACACCAGCAGTACTTTTGACCCAGAGGTCGCATACGCTAACTTTAAGCGTGTCCACACCACTGGGCTTAGTTATGACCACATACGAATCTTCTACATTAAAGGACGCGAGATTAAAACTAGTCTCGCAAAAAGAAGTGAATGGGAAGTTACACTTAACCTTGGGGGCTGGAAGATTACTGTATATAATACGAATTTTCCTGGCAACCGGAACAACCCAGTTCCTGACGATGGTCTTACCCTCCACCGCCTCAGTGGATTCCTTGCCAGGTACCTACTTGAGAAGATGCTGA
13873_ncRNA_0	13873	NC_001806	Human_alphaherpesvirus_1_(Herpes_simplex_virus_1)	Herpesviridae	Simplexvirus	UL1	iORF	CDS	14.0	76	118	ATG	0.0028687	0.0290741780499519	18.8	ATGTTATTCGGAGTCGGGTGGCTCGAGAGGTGGGGGATATATTAA
13877_ncRNA_0	13877	NC_034488	Oriboca_virus	Peribunyaviridae	Orthobunyavirus	polyprotein	N_trunc	CDS	1396.0	99	4287	ATG	0.0008447	0.0115326704970948	62.5	ATGACACATGGGATAGCAGAATTATGCATCAAAGATGACATAAGCATGCTAAAAACAACATCTACCCAAATTCAAAATACAACAAAATTCAGTAATCGAATCATGCGCAAGATGTTGATACAGAATTACCAAGACTGTAATCCTGTAGAAACTGCTAATGGTCCGATTATGATTTTCCAACCAAATAAAGAGTTGATCTTAACTCCCAAAACATATGCTTGTAGAATGGATTGTTCAATCTCTTTGGATAAAGAAGAAGCAACAATAATTCTGCATTCAGATAAACTGAACCATTATGAAGTCATGGGAACAACAACTGCAACAAGGTGGTTTCAAGGGAGTACAAGCTATTCTCTTGAACATACATGTGAGCATGTTCAAGTGACTTGTGGATCGAAA…
13834_ncRNA_0	13834	NC_009333	Human_gammaherpesvirus_8_(Kaposi's_sarcoma-associated_herpesvirus)	Herpesviridae	Rhadinovirus	K1	mORF	CDS	279.0	0	837	ATG	1.8446e-05	0.0005061496046814	81.1	ATGTTCCTGTATGTTGTTTGCAGTCTGGCGGTTTGCTTTCGAGGACTATTAAGCCTTTCTCTGCAATCGTCTCCAAATCTCTGCCCTGGAGTGATTTCAACGCCTTACACGTTGACCTGTCCGTCTAATACATCCTTGCCAACATCCTGGTATTGCAACGATACTCGGCTTTTACGAGTGACGCAGGGAACATTGACTGTTGACACCCTTATCTGCAATTTTAGTTGTGTGGGACAATCTGGGCATCGATACAGCCTTTGGATTACATGGTATGCACAACCTGTCTTACAAACCTTCTGTGGACAACCATCAAACACAGTCACTTGTGGTCAGCATGTTACTTTGTATTGTTCTACCTCTGGAAATAATGTTACCGTTTGGCATCTACCAAACGGACAA…
13916_ncRNA_0	13916	NC_003663	Cowpox_virus	Poxviridae	Orthopoxvirus	CPXV197_CDS	iORF	CDS	33.0	37	136	ATG	0.0011884	0.0151290669079939	38.8	ATGAGAACCTTCATGCATTTCCTGGAATATCATCGACGGTTGCCAATGATGTCAGGAAATATTCTGTTGTGTCAGTTTATAATAACAAGTATGACATTGTAA
13881_ncRNA_0	13881	NC_001405	Human_mastadenovirus_C	Adenoviridae	Mastadenovirus	E4	mORF	CDS	116.0	0	348	ATG	0.0048014	0.0429753303923647	49.3	ATGATTCGCTGCTTGAGGCTGAAGGTGGAGGGCGCTCTGGAGCAGATTTTTACAATGGCCGGACTTAATATTCGGGATTTGCTTAGAGACATATTGATAAGGTGGCGAGATGAAAATTATTTGGGCATGGTTGAAGGTGCTGGAATGTTTATAGAGGAGATTCACCCTGAAGGGTTTAGCCTTTACGTCCACTTGGACGTGAGGGCAGTTTGCCTTTTGGAAGCCATTGTGCAACATCTTACAAATGCCATTATCTGTTCTTTGGCTGTAGAGTTTGACCACGCCACCGGAGGGGAGCGCGTTCACTTAATAGATCTTCATTTTGAGGTTTTGGATAATCTTTTGGAATAA
13899_ncRNA_0	13899	NC_000898	Human_betaherpesvirus_6B_(HHV-6B)	Herpesviridae	Roseolovirus	U4	uORF	5UTR	14.0	-186	-144	ATT	0.00060271	0.0088317942430555	61.1	ATTACAAGTATTATGAATATGCACCGGACTGTGCCGGCGAACTGA
13928_ncRNA_0	13928	NC_011202	Human_mastadenovirus_B_(HAdV-B)	Adenoviridae	Mastadenovirus	L2	uORF	5UTR	10.0	-102	-72	AAG	0.0017245	0.0200535068319559	22.0	AAGTGTACCGCAATGGTAGTGCGGAACCTTTGA
13890_ncRNA_1	13890	NC_021583	Rotavirus_G_chicken/03V0567/DEU/2003	Reoviridae	Rotavirus	NSP1-2	iORF	CDS	7.0	112	133	ATG	0.0013428	0.0166162649091974	14.0	ATGACATTGCTGATCTGGGAATGA
13895_ncRNA_0	13895	NC_006998	Vaccinia_virus	Poxviridae	Orthopoxvirus	hypothetical_protein	uORF	5UTR	3.0	-238	-229	ATG	0.0019531	0.0220741098553829	13.9	ATGGGAGCTTAA
13895_ncRNA_0	13895	NC_006998	Vaccinia_virus	Poxviridae	Orthopoxvirus	hypothetical_protein	uORF	5UTR	3.0	-238	-229	ATG	0.0019531	0.0220741098553829	13.9	ATGGGAGCTTAA
13949_ncRNA_0	13949	NC_004200	Banna_virus_strain_JKT-6423	Reoviridae	Seadornavirus	Vp11	mORF	CDS	180.0	0	540	ATG	3.7748e-09	1.7859205112107625e-07	118.9	ATGACGATCCAAGTTCAGAATTTGAATTGCTGTCCAGGACGTTTTGTTTGTGTTCATAAAATGACACTATTAATCATACTAATCATTTCTGCTGCTGTTACAGTCATTGATCAGTTATATCAAAAGTTGCCTTATGATGAGCAAACTAAGTACATCGTGTCTACCATTACTGATGGAATAAATGCTACGATTATATCTGTTATGGCTATATTGGGTTTGAATAATTTGAACAGAGTACGATACAGTAAACTGGATGAAAATGGTGTTTATTCTCAGGAGATGGTGACAATGAATGTGCAATCTGATGCTGCTAATAATAAAAAGCAACTAAAGAAGAAAGAGAATGAAGATGTTGATGAAGAGAAAGGATTATATCCAAATTTAAAATTGACTGAACCA…
13945_ncRNA_0	13945	NC_000943	Murray_Valley_encephalitis_virus	Flaviviridae	Flavivirus	POLY	mORF	CDS	3434.0	0	10302	ATG	0.0012685	0.0158852335311572	118.0	ATGTCTAAAAAACCAGGAGGACCCGGGAAGCCCCGGGTCGTCAATATGCTAAAACGCGGCATACCCCGCGTATTCCCACTAGTGGGAGTGAAGAGGGTAGTAATGAACTTGCTAGATGGCAGAGGGCCAATACGGTTTGTGTTGGCTCTCTTAGCTTTCTTCAGGTTTACAGCACTTGCCCCGACCAAGGCCTTGATGAGGCGCTGGAAGAGCGTGAACAAGACAACGGCCATGAAACATCTGACCAGTTTTAAGAAAGAATTAGGAACACTGATTGATGTGGTGAACAAAAGGGGCAAAAAACAAAAGAAAAGAGGTGGCAGTGAAACATCCGTGCTTATGCTCATTTTCATGCTGATTGGATTTGCCGCTGCCTTAAAGCTTTCCACCTTCCAGGGC…
13945_ncRNA_0	13945	NC_000943	Murray_Valley_encephalitis_virus	Flaviviridae	Flavivirus	truncated_polyprotein	mORF	CDS	1197.0	0	3591	ATG	0.0012685	0.0158852335311572	118.0	ATGTCTAAAAAACCAGGAGGACCCGGGAAGCCCCGGGTCGTCAATATGCTAAAACGCGGCATACCCCGCGTATTCCCACTAGTGGGAGTGAAGAGGGTAGTAATGAACTTGCTAGATGGCAGAGGGCCAATACGGTTTGTGTTGGCTCTCTTAGCTTTCTTCAGGTTTACAGCACTTGCCCCGACCAAGGCCTTGATGAGGCGCTGGAAGAGCGTGAACAAGACAACGGCCATGAAACATCTGACCAGTTTTAAGAAAGAATTAGGAACACTGATTGATGTGGTGAACAAAAGGGGCAAAAAACAAAAGAAAAGAGGTGGCAGTGAAACATCCGTGCTTATGCTCATTTTCATGCTGATTGGATTTGCCGCTGCCTTAAAGCTTTCCACCTTCCAGGGC…
13947_ncRNA_0	13947	NC_000898	Human_betaherpesvirus_6B_(HHV-6B)	Herpesviridae	Roseolovirus	U86	ouORF	CDS	8.0	-23	1	ATA	6.4722e-05	0.0014474816343402	27.4	ATAACGACGTTGTCCACCAAGCCATGA
13987_ncRNA_0	13987	NC_003310	Monkeypox_virus_Zaire-96-I-16	Poxviridae	Orthopoxvirus	H7R	N_trunc	CDS	144.0	6	438	ATG	8.534e-07	3.1454311615720526e-05	47.1	ATGGATAAACGGATGAAATCTCTCGCTATGACAGCTTTCTTCGGAGAGCTAAACACGTTAGATATTATGGCATTGATAATGTCTATATTTAAACGCCATCCAAACAATACCATTTTTTCAGTGGATAAGGATGGTCAATTTATGATTGATTTCGAATACGATAATTATAAGGCTTCTCAATATTTGGATCTGACCCTCACTCCGATATCTGGAAATGAATGCAAGACTCACGCATCGAGTATAGCCGAACAATTGGCGTGTGTGGATATTATTAAAGAGGATATTAGCGAATATATCAAAACTACTCCCCGTCTTAAACGATTTATAAAAAAATACCGCAATAGATCATATACTCGTATCAGTCGAGATACAGAAAAGCTTAAAATAGCTCTAGCTAAA…
13957_ncRNA_0	13957	NC_001664	Human_betaherpesvirus_6A	Herpesviridae	Roseolovirus	U15	mORF	CDS	191.0	0	573	ATG	0.00014748	0.0028175423087369	55.1	ATGGATGTGTGGAAGCGTCAACGGCTTCAAGAATGCCGTGAATTGTGTCCTTTGCCTGTATTAATGTCACTGTCGAATATGTTTTCAAAAATCGAAATCGTATACGTTAAATATCTATTTAAAATGGACTTTTCTACTATGTATAGATATATTTTACCGGCTCTTACGTTGAGTATGACGGTTACAAAATCCCTAGTTATTGAAATGTTATTTATTTTAAAAAGATGGGAAGATATTGATCAATTTTTTAGATTGAACATCCGGAAAGTAAACGACTGTTTCATCGTAGCTCAGTTCAACCATATTCCTATAAAAAGGAAGTTAATTGTGTTGTTGTATATGTTAACCAGTAGACAAGAAAAACAGCTTTTCCTCAATATGATATATGCGTTTTTAGAG…
14011_ncRNA_0	14011	NC_001781	Human_orthopneumovirus_(HRSV)	Pneumoviridae	Orthopneumovirus	NS2	ouORF	CDS	16.0	-34	14	ATG	0.00057032	0.0084659319873373	23.1	ATGGGGCAAATAAACTCACCTAATCAATCAAACTATGAGCACTACAAATGA
14015_ncRNA_0	14015	NC_001611	Variola_virus	Poxviridae	Orthopoxvirus	D7L	uORF	5UTR	16.0	-226	-178	ACG	0.0016366	0.0192871267094613	13.4	ACGAGAAGTTACAGTGCAACAAGAAGCCTACAGATATTCATTATCTTCTAA
14016_ncRNA_0	14016	NC_003310	Monkeypox_virus_Zaire-96-I-16	Poxviridae	Orthopoxvirus	C14L	iORF	CDS	12.0	79	115	ATG	8.48e-06	0.0002516687482419	33.3	ATGAAGAAATTGCAAAATATGGACACTCATTTAATGTGA
14004_ncRNA_0	14004	NC_003663	Cowpox_virus	Poxviridae	Orthopoxvirus	CPXV017_CDS	uORF	CDS	6.0	-39	-21	ATG	0.0020752	0.0227770066059818	52.5	ATGAAAATCAATGGCGGATAA
14006_ncRNA_0	14006	NC_003663	Cowpox_virus	Poxviridae	Orthopoxvirus	CPXV055_CDS	iORF	CDS	12.0	82	118	ATG	0.0012745	0.0159272872371927	88.2	ATGAAGAAATTGCAAAATATGGACACTCATTTAACGTGA
14032_ncRNA_0	14032	NC_001531	Human_papillomavirus_5	Papillomaviridae	Betapapillomavirus	L1	iORF	CDS	18.0	76	130	ATG	0.00013418	0.0026083207554122	70.1	ATGAATACATTCAAAGAACAAATATCTACTATCATGCATTTAGTGACAGATTGTTAA
14083_ncRNA_0	14083	NC_002642	Yaba-like_disease_virus	Poxviridae	Yatapoxvirus	144R	uORF	5UTR	9.0	-216	-189	ATG	1.8944e-05	0.0005174593449838	35.8	ATGCGGAATCTGTATGGAAAAAGTTTATAA
14137_ncRNA_0	14137	NC_003310	Monkeypox_virus_Zaire-96-I-16	Poxviridae	Orthopoxvirus	R1R	mORF	CDS	105.0	0	315	ATG	0.003461	0.0337353392486748	109.5	ATGTTCGGATCTATAGGCTTGATTTTCGCATTGACTTTACACAGACATAAACATCCCCTGAATCTGTACCTACTTTGTGGATTTACACTGTTAGAATCTCTAACGCTGGCCTCTGTTGTTACTTTCTATGATGCGCGTATCGTTATACAAGCTTTCATGTTGACTACTGCAGTGTTTCTTGCTCTGACTACATGTACTCTACAATCAAAGAGAGATTTCAGTAAACTTGTAACAGGATTGTTTGCTGCTTTCTGGATTTTAATTTTGTCAGGAGTCTTGAGGATAAAGTTTAAAATAGAATTAATAAAGAACATATAG
14147_ncRNA_0	14147	NC_003663	Cowpox_virus	Poxviridae	Orthopoxvirus	CPXV100_CDS	iORF	CDS	9.0	98	125	ATG	0.0010424	0.0135880019753086	42.8	ATGTCCCTCCATACTTCGGCCATTACTTAG
14153_ncRNA_0	14153	NC_012959	Human_adenovirus_54	Adenoviridae	Mastadenovirus	14.2_kDa_protein	N_ext	CDS	130.0	-9	381	AAG	0.00038484	0.0062634082838411	96.1	AAGGCTTATATGACCATGCAGACTCTGCTAATACTGCTATCCCTTTTATCCCCCGCCCTTGCCACTTTTGATTACTCTAAATGCAAATTTGTTGAGCTATGGAATTTCTTAAACTGCTATAATGCTACAATGGATATGCCTTCCTATTACTTGGTAATTGTGGGAATAGTGATGGTCTGCTCCTGCACTTTCTTTGCTATTATGATCTACCCCTGTTTTGATCTCGGCTGGAACTCTGTTGGGGCATTTACATACACACTACAAAACAGTTCACCAGCCTTCACACCGCCTCCCCGCAGAAATCAGTTCCCCCTGATTCAGTACTTAGAAGAGCCCCCTCCCCGGCCCCCTTCCACTGTTAGTTACTTTCACATAACCGCCGGCGATGACTGA
14183_ncRNA_0	14183	NC_003663	Cowpox_virus	Poxviridae	Orthopoxvirus	CPXV145_CDS	N_trunc	CDS	63.0	21	210	ATC	3.5369e-07	1.3936905116713352e-05	170.2	ATCGGTATTTGTGTAGCAGTTACCGTTGCCATCCTATACGCGATGTATAATAAGATCAAGAACTCACAAAATCCGAATCCAAGTCCGAATTTAAATTCGCCTCCTCCAGAAACAAGAAATACCAAGTTTGTAAATAATCTGGAAAAGGATCATATTAGTTCATTGTATAATCTAGTTAAATCTTCAGCATAA
14184_ncRNA_0	14184	NC_006998	Vaccinia_virus	Poxviridae	Orthopoxvirus	A13L	mORF	CDS	70.0	0	210	ATG	1.5293e-10	7.841982818955043e-09	155.1	ATGATTGGTATTCTTTTGTTGATCGGTATTTGTGTAGCAGTTACCGTCGCCATCCTATACTCGATGTATAATAAGATCAAGAACTCACAAAATCCGAATCCAAGTCCGAATTTAAATTCGCCTCCTCCAGAACCAAAAAATACCAAGTTTGTAAATAATCTGGAAAAGGATCATATTAGTTCATTGTATAATCTAGTTAAATCTTCTGTATAA
14187_ncRNA_0	14187	NC_001611	Variola_virus	Poxviridae	Orthopoxvirus	A13L	N_trunc	CDS	47.0	63	204	ATG	1.2188e-06	4.3812434071550256e-05	110.7	ATGTATAATAAGATCAAGAACTCACAAAATCCAAGTCCGAATGTAAACTTGCCTCCTCCAGAAACAAGAAATACCAGGTTTGTAAATAATCTGGAAAAGGATCATATTAGTTCATTGTATAATCTAGTTAAATCTTCTGTATAA
14159_ncRNA_3	14159	NC_003310	Monkeypox_virus_Zaire-96-I-16	Poxviridae	Orthopoxvirus	A3L	iORF	CDS	3.0	59	68	ATG	0.0019531	0.0220741098553829	5.5	ATGCTCGGATAA
14113_ncRNA_0	14113	NC_005336	Orf_virus	Poxviridae	Parapoxvirus	ORF094_putative_phosphorylated_IMV_membrane_protein	iORF	CDS	35.0	22	127	ATA	0.00094932	0.012714440698191	131.7	ATAACGACGAGTTCACCGCCGGCGGCGTTCAGGACGCCGAGCTCTTCAGCCCGGAGGAGCAGAATGCCTTTCTCCCCAAAGACCCCGGCACTGCCGACTCCCCCCTAG
14117_ncRNA_0	14117	NC_010956	Human_mastadenovirus_D	Adenoviridae	Mastadenovirus	E1B	mORF	CDS	182.0	0	546	ATG	0.0021158	0.0229894417095777	29.7	ATGGATGTGTGGACTATCCTTGCAGACTTTAGCAAGACACGCCGGCTTGTAGAGGATAGTTCAGACGGGTGCTCCGGGTTCTGGAGACACTGGTTTGGAACTCCTCTATCTCGCCTGGTGTACACAGTTAAGAAGGATTATAAAGAGGAATTTGAAAATATTTTTGCTGACTGCTCTGGCCTGCTAGATTCTCTGAATCTTGGCCACCAGTCCCTTTTCCAGGAAAGGGTACTCCACAGCCTTGATTTTTCCAGCCCAGGGCGCACTACAGCCGGGGTTGCTTTTGTGGTTTTTCTGGTTGACAAATGGAGCCAGGACACCCAACTGAGCAGGGGCTACATCCTGGACTTCGCAGCCATGCACCTGTGGAGGGCCTGGATCAGGCAGCGGGGACAGAGA…
14234_ncRNA_0	14234	NC_012959	Human_adenovirus_54	Adenoviridae	Mastadenovirus	10.5_kDa_protein	ouORF	CDS	6.0	-10	8	GTG	0.0046387	0.0418653587254063	66.6	GTGATCAGCCATGATTCCTAG
14166_ncRNA_0	14166	NC_003663	Cowpox_virus	Poxviridae	Orthopoxvirus	CPXV068_CDS	uORF	5UTR	16.0	-216	-168	ATG	3.4416e-05	0.000854367077647	68.3	ATGGAAAATCTAAACGAGATGCTAAAAATAATGCAGCTAAATTGGCTGTAG
14251_ncRNA_0	14251	NC_009333	Human_gammaherpesvirus_8_(Kaposi's_sarcoma-associated_herpesvirus)	Herpesviridae	Rhadinovirus	K15	uORF	5UTR	9.0	-99	-72	ATG	0.0036791	0.0351199679258086	39.4	ATGCCCTTTCTAGTATCACGTGAATCCTAA
14251_ncRNA_0	14251	GQ994935	Human_gammaherpesvirus_8_(Kaposi's_sarcoma-associated_herpesvirus)	Herpesviridae	Rhadinovirus	K15	uORF	5UTR	9.0	-99	-72	ATG	0.0036791	0.0351199679258086	39.4	ATGCCCTTTCTAGTATCACGTGAATCCTAA
14291_ncRNA_1	14291	NC_001664	Human_betaherpesvirus_6A	Herpesviridae	Roseolovirus	U83	uORF	5UTR	28.0	-154	-70	ATG	0.0014928	0.0180513311174785	21.7	ATGAGTGACATTACAAATAGTAAAAGTTCCATGGTTATTTTTTTATTTGGAAAAGTTAACACGACGGGAACAACATCTTATATATAG
14264_ncRNA_0	14264	NC_003310	Monkeypox_virus_Zaire-96-I-16	Poxviridae	Orthopoxvirus	B14R	N_trunc	CDS	300.0	78	978	ATC	0.00077933	0.0108617188441215	82.6	ATCGACAAAGGGCAATATTTTGCATCATTCATGGAGTTAGAAAACGAGCCAGTAATCTTACCATGTCCTCAAATAAATACGCTATCATCCGGATATAATATATTAGATATTTTATGGGAAAAACGAGGAGCGGATAATGATAGAATTATACAGATAGATAATGGTAGCAATATGCTAATTCTGAACCCGACACAATCAGACTCTGGTATTTATATATGCATTACCACGAACGAAACCTACTGTGACATGATGTCGTTAAATTTGACAATCGTGTCTGTCTCAGAATCAAATATAGATCTTATCTCGTATCCACAAATAGTAAATGAGAGATCTACTGGTGAAATGGTATGTCCCAATATTAATGCATTTATTTCTAGTAACGTAAACGCAGATATTATA…
14366_ncRNA_0	14366	NC_003663	Cowpox_virus	Poxviridae	Orthopoxvirus	CPXV209_CDS	N_trunc	CDS	300.0	78	978	ATC	0.00054692	0.0082168450836596	82.6	ATCGACAAAGGGCAATATTTTGCATCATTCATGGAGTTAGAAAACGAGCCAGTAATCTTACCATGTCCTCAAATAAATACGATATCATCTGGATATAATATATTAGATATTTTATGGGAAAAACGAGGAGCGGATAATGATAGAATTATACCGATAGATAATGGTAGTAATATGCTAATTCTGAACCCGACACAATCAGACTCTGGTATTTATATATGCATTACCAAGAACGAGACCTACTGTGATATGATGTCGTTAAATTTGACAATTGTGTCTGTCTCAGAATCAAATATAGATCTTATATCGTATACGCAAATAGTAAATGAGAGAACTACTGGTGAAATGGTGTGTCCCAATATTAATGCATTTATTGCTAGTAACGTAAACGCAGATATTATA…
14324_ncRNA_0	14324	NC_003266	Human_mastadenovirus_E	Adenoviridae	Mastadenovirus	L3	uORF	5UTR	73.0	-245	-26	ATG	0.0056782	0.0488445569506726	179.9	ATGTCCATGGGCGCGCTCACCGACCTCGGCCAGAACATGCTCTATGCTAACTCCGCCCACGCGCTAGACATGAATTTCGAAGTCGACCCCATGGATGAGTCCACCCTTCTCTATGTTGTCTTCGAAGTCTTCGACGTCGTCCGAGTGCACCAGCCCCACCGCGGCGTCATTGAGGCCGTCTACCTGCGCACCCCCTTCTCAGCCGGTAACGCCACCACATAA
14442_ncRNA_0	14442	NC_039196	Feline_morbillivirus	Paramyxoviridae	Morbillivirus	L	uORF	5UTR	7.0	-77	-56	ATG	3.2684e-06	0.0001097319147175	13.0	ATGAAATTACCAATATCTAATTAG
14457_ncRNA_1	14457	NC_002645	Human_coronavirus_229E	Coronaviridae	Alphacoronavirus	4a	uORF	5UTR	5.0	-213	-198	GTG	0.0041645	0.0385248200350723	44.2	GTGGCTCAACCGGGTTGA
14412_ncRNA_0	14412	NC_001716	Human_betaherpesvirus_7_(HHV-7)	Herpesviridae	Roseolovirus	U67	uORF	5UTR	8.0	-157	-133	ATG	0.00022253	0.0039475456326187	29.1	ATGTGTAAAGCCAAGTTCTGGAGTTAA
14493_ncRNA_0	14493	NC_003266	Human_mastadenovirus_E	Adenoviridae	Mastadenovirus	E3	mORF	CDS	174.0	0	522	ATG	0.0040502	0.0380259266740823	105.3	ATGGGGAAGATCACCCTAGTGTGCGGTGTGCTGGTGGCGGTACTTTCGATTTTGGGTCTGGGCAGCGCGGCTGTAGTGACGGAGAAGGCCGATCCCTGCTTGACTTTTAACCCCGACAAATGCCAGCTGAGTTTTCAGCCAGATGGCAATCGGTGCGCGGTGTTGATTAAGTGCGGATGGGAATGCCAGAGCGTGGCGATCCAGTATAAAAACAAGACGCGGAACAATACTCTCGCGTCCACATGGCAGCCCGGGGACCCCGAGTGGTACACCGTCTCTGTCCCTGGTGCTGACGGCTTCCTTCGCACGGTAAACAACACTTTTATTTTTGAGCACATGTGCAATACCGCCATGTTCATGAGCAGGCAGTACCATATGTGGCCCCCACGGAAAGAGAAT…
14470_ncRNA_0	14470	NC_003310	Monkeypox_virus_Zaire-96-I-16	Poxviridae	Orthopoxvirus	C23R	uORF	5UTR	7.0	-131	-110	ATG	0.00060117	0.0088184137434827	22.9	ATGCCGTTTTTTGAAACTGAATAG
14557_ncRNA_0	14557	NC_003663	Cowpox_virus	Poxviridae	Orthopoxvirus	CPXV172_CDS	N_trunc	CDS	185.0	117	672	ATG	0.0002664	0.0045888215510204	29.3	ATGACAAAATTAAAAAAGATAAAGAGTTCTAATTCCAGCAATTCTAGTAAATCAACCGATAGCGAATCAGACTGGGAGGATCACTGTAGCGCCATGGAACAAAATAATGACGTAGATAATATTTCTAGGAATGAGATATTGGACGATGATAGCTTTGCTGGTAGTTTAATATGGGATAACGAATCCAATGTTGTGGCGCCTAGTACAGAACACATTTACGATAGTGTTGCTGGAAGCACGCTGCTAATAAATAATGATCGTAATGAACAGACTATTTATCAGAACACTACAGTAGTAATTAATGAGACGGAGACTGAAGTACTTAATGAAGATACCAAACAGAATCCTAGCTATTCTTCCAATCCTTTCGTAAATTATAATAAAACCAGTATTTGTAGC…
14563_ncRNA_0	14563	NC_028752	Camel_alphacoronavirus	Coronaviridae	Alphacoronavirus	S	uORF	CDS	4.0	-48	-36	ATG	0.0016	0.0189352776219854	66.7	ATGGCAAGTGTTTGA
14563_ncRNA_1	14563	NC_028752	Camel_alphacoronavirus	Coronaviridae	Alphacoronavirus	S	iORF	CDS	27.0	94	175	TTG	0.0019799	0.0222755904558784	24.7	TTGGTTATTCAGAAAATGTATTTGCTGTTGAGAGTGGTGGTTATATACCCTCCGACTTTGCATTTAATAATTGGTTTCTCTTAA
14564_ncRNA_0	14564	NC_002645	Human_coronavirus_229E	Coronaviridae	Alphacoronavirus	S	uORF	CDS	4.0	-48	-36	ATG	0.0016	0.0189352776219854	66.8	ATGGCAAGTGTTTGA
14564_ncRNA_1	14564	NC_002645	Human_coronavirus_229E	Coronaviridae	Alphacoronavirus	S	iORF	CDS	22.0	112	178	ATG	0.0017774	0.0204888923245015	21.0	ATGTATTTGCTGTTGAGAGTGGTGGTTATATACCCTCCGACTTTGCATTCAATAATTGGTTCCTTCTAA
14522_ncRNA_0	14522	NC_003310	Monkeypox_virus_Zaire-96-I-16	Poxviridae	Orthopoxvirus	C21L	uORF	CDS	10.0	-39	-9	ATG	0.00057216	0.0084813123709167	59.0	ATGAACAAAATGGGCATTCTAGACAAAAAATGA
14524_ncRNA_0	14524	NC_003663	Cowpox_virus	Poxviridae	Orthopoxvirus	CPXV064_CDS	uORF	CDS	10.0	-39	-9	ATG	0.0004695	0.0072456282047531	21.4	ATGAACAAAATGGATATTCTAGAAAAAAAATGA
14575_ncRNA_0	14575	NC_005336	Orf_virus	Poxviridae	Parapoxvirus	ORF008_ankyrin_repeat_protein	mORF	CDS	530.0	0	1590	ATG	5.5967e-05	0.0012906663027322	76.1	ATGAGTGAAAAAGGATTTCCAACGTTTGTAAACGCCGCCGCCATGCTCTCGCGGGAGTCCGTCGTGGCTCCGCACGCGGACCTGCTCTTCCGCTACCTGGAGTCCGGGCAGGTGGATCTCGCCACGGTCCGCGCGCTCGTGGCAACTGACGCGGACGTGAACTTCCGCGGCGAGTACGGGCGCACGCCGCTGCACCTCTGCGTGCACTTCGCGCGGCACGAGCAGTGTGCGGAGATCGTGCGCGTGCTGCTGGAGGCTGGCGCGGACGTAAACGCCAAGGACACCTGCGGCTTCACGCCGCTGCACGCCTACGTGCAGCACGACTGCGTGCGGCCGGAGGTGGTCGCGCTCATGCTGGAGGCGGGCGCAGACGTGGTCTGCGACGACAGCTTCGTCTTC…
14601_ncRNA_0	14601	NC_005831	Human_coronavirus_NL63_(HCoV-NL63)	Coronaviridae	Alphacoronavirus	protein_3	iORF	CDS	23.0	79	148	ATG	0.0012645	0.0158445454275534	41.4	ATGATGTTACTGTCTTGCGTGACAATCTTAAACCTGTTACTACACTTAGTACTATTACTGCTTATTTGTTAG
14619_ncRNA_0	14619	NC_003310	Monkeypox_virus_Zaire-96-I-16	Poxviridae	Orthopoxvirus	F5R	uORF	5UTR	9.0	-238	-211	ATG	0.00039214	0.0063503807674597	39.6	ATGTATACCTGTTCGTATGCCTGTGGCTAA
14662_ncRNA_0	14662	NC_005831	Human_coronavirus_NL63_(HCoV-NL63)	Coronaviridae	Alphacoronavirus	envelope_protein	iORF	CDS	11.0	31	64	TTG	0.0025254	0.0261410181015452	73.1	TTGTCCTCAATTCCATTTTATGGCTCCTTGTTATGA
14701_ncRNA_0	14701	NC_003310	Monkeypox_virus_Zaire-96-I-16	Poxviridae	Orthopoxvirus	C17L	uORF	5UTR	55.0	-211	-46	ATT	6.9942e-05	0.0015462423719224	92.4	ATTTCGTTGTTCTATACATTTGCCATTAGTTATTGCCGAGCATTCATTTACTCAATTATGGAAACCATAGATCCGGTGTATATATCTCAGTTCAGTTATAAAGAATTATACGTTAGTAGCTCTTATAAAGATATTAATGAATCCATGAGTCAGATGGTAAAATTATAA
14702_ncRNA_0	14702	NC_029647	Norovirus_Hu/GIV.1/LakeMacquarie/NSW268O/2010/AU	Caliciviridae	Norovirus	ORF3	uORF	5UTR	34.0	-214	-112	CTG	1.7393e-05	0.0004797512326797	107.7	CTGCACTACTTAGGTATGTCAACCAGGAGACAAATAGAGTGTTGTTTGAGTGTAAACTTTATAGGGATGGCTACATCACAGTTGCAGCATCATCAGGATTATTAG
14702_ncRNA_0	14702	NC_029647	Norovirus_Hu/GIV.1/LakeMacquarie/NSW268O/2010/AU	Caliciviridae	Norovirus	ORF3	uORF	5UTR	34.0	-214	-112	CTG	1.7393e-05	0.0004797512326797	107.7	CTGCACTACTTAGGTATGTCAACCAGGAGACAAATAGAGTGTTGTTTGAGTGTAAACTTTATAGGGATGGCTACATCACAGTTGCAGCATCATCAGGATTATTAG
14630_ncRNA_0	14630	NC_003310	Monkeypox_virus_Zaire-96-I-16	Poxviridae	Orthopoxvirus	M3L	uORF	5UTR	8.0	-207	-183	ATG	0.00077275	0.0107771300396563	37.8	ATGAATCAACTCCAACTCATATTTTGA
14632_ncRNA_1	14632	NC_003663	Cowpox_virus	Poxviridae	Orthopoxvirus	CPXV101_CDS	uORF	5UTR	8.0	-207	-183	ATG	0.00077275	0.0107771300396563	37.8	ATGAATCAACTCCAACTCATATTTTGA
14638_ncRNA_0	14638	NC_001608	Marburg_marburgvirus	Filoviridae	Marburgvirus	VP30	iORF	CDS	20.0	61	121	ATG	1.6237e-05	0.0004508117592105	58.5	ATGAAACTCAATTGCCCTCCAAACCTCATTATACCAATTATCATCCACGTGCAAGATCGATGA
14683_ncRNA_0	14683	NC_009028	Ilheus_virus	Flaviviridae	Flavivirus	POLY	mORF	CDS	3424.0	0	10272	ATG	2.9229e-05	0.0007567621214723	199.9	ATGTCTAAAAAACCAGGAAAGTCCGCTGCAAAGCGGACTGTCAATATGCTAAAACGCCTGGCTAGCGTGTCCCCCTCAAGGGGGCGAAGAACTATTCGGAGAATGCTAGATGTGAGAGGAGCACCAAGATTGATCCTAGCCCTCATGGCTTTTTTCCGTTTCGCAGCAATCAAGCCCACTCTGGGCTTGAAAAAACGATGGCGTTCTGTCAACAAGACAGTCGCTGTCAAACATCTGACCAACTTCAAAAAGGAACTGACCACCATGCTCGACTCAGTCAACAAGCGCAAGGAAAAGAAGAAGAGCTTCTCAACGGCCCTGCTCTGGATTACCATGATCACAGCGGTCGCCGGCCTCAAGATCTCATCACACAGAGACCGGCCTCTGCTGATGGTGAAC…
14739_ncRNA_0	14739	NC_001552	Murine_respirovirus	Paramyxoviridae	Respirovirus	Y1	N_ext	CDS	197.0	-48	543	ATT	0.0017295	0.0200959138215859	40.4	ATTCTGAAGTTGAGAGGGAGGCGTCAGGAGGACGAGAGTCGCTCTCGGATGTTATCGGATTCCTCGACGCAGTCCTATCAAGTGAACCAACTGACATCGGAGGGGACAGAAGCTGGCTCCACAATACCATCAACACCCTCCAAAGGCCAGGCTCTACCCACAGAGTCAAAGGTGAGGGCGAGGGAGAAGTCTCGACATCGTCGACCCAAGATAATCGATCAGGTGAGGAGAGTAGAGTCTCTGGGGGAACAAGCGAGCCAGAGGCAGAAGCACATGCTAGAAACGTTGATAAACAAAATATACACTGGGCCACTGGGAGAGGAGCTAGTACAGACTCTGTACCTCAGGATCTGGGCAATGGAAGAGACTCCGGAATCCTTGAAGATCCTCCAAATGAGG…
14751_ncRNA_0	14751	NC_000883	Human_parvovirus_B19	Parvoviridae	Erythroparvovirus	VP1	ouORF	CDS	13.0	-38	1	ATG	0.0020035	0.0224692285410576	57.5	ATGTGCTTACCTGTCTGGATTGCAAAGCTTTGTAGATTATGA
14690_ncRNA_0	14690	NC_003310	Monkeypox_virus_Zaire-96-I-16	Poxviridae	Orthopoxvirus	A30L	iORF	CDS	22.0	79	145	ATG	0.0050122	0.0445315503999999	124.6	ATGAAAATTATGGCAATATTAAGGAATTCAATGCTACTCATGCAGCATTCGAGTATTCAAAATCTATAG
14693_ncRNA_0	14693	NC_006998	Vaccinia_virus	Poxviridae	Orthopoxvirus	A28L	iORF	CDS	27.0	64	145	AGG	0.00070226	0.0100022870469119	142.1	AGGGTTACTCAATATATGAAAATTATGGCAATATTAAGGAATTTAATGCTACTCATGCAGCATTCGAATATTCAAAATCTATAG
14696_ncRNA_0	14696	NC_001611	Variola_virus	Poxviridae	Orthopoxvirus	A31L	iORF	CDS	19.0	88	145	ATG	0.0034541	0.03371962253065	71.9	ATGGCAATATTAAGGAATTTAATGCTACTCATGCAGCATTCGAATATTCAAAATCTATAG
14731_ncRNA_0	14731	AY700211	Murine_hepatitis_virus	Coronaviridae	Betacoronavirus	replicative_polyprotein_1ab	N_ext	CDS	7179.0	-3	21534	ATA	9.4982e-07	3.476522431916739e-05	183.6	ATAATGGCAAAGATGGGCAAATACGGTCTCGGCTTCAAATGGGCCCCAGAATTTCCATGGATGCTTCCGAACGCATCGGAGAAGTTGGGTAACCCTGAGAGGTCAGAGGAGGATGGGTTTTGCCCCTCTGCTGCGCAAGAACCGAAAGTTAAAGGAAAAACTTTGGTTAATCACGTGAGGGTGAATTGTAGCCGGCTTCCAGCTTTGGAATGCTGTGTTCAGTCTGCCATAATCCGTGATATTTTTGTAGATGAGGATCCCCAGAAGGTGGAGGCCTCAACTATGATGGCATTGCAGTTCGGTAGTGCCGTCTTGGTTAAGCCATCCAAGCGCTTGTCTATTCAGGCATGGACTAATTTGGGTGTGCTTCCCAAAACAGCTGCCATGGGGTTGTTCAAG…
14731_ncRNA_0	14731	AY700211	Murine_hepatitis_virus	Coronaviridae	Betacoronavirus	replicative_polyprotein_1a	N_ext	CDS	4471.0	-3	13410	ATA	9.4982e-07	3.476522431916739e-05	183.6	ATAATGGCAAAGATGGGCAAATACGGTCTCGGCTTCAAATGGGCCCCAGAATTTCCATGGATGCTTCCGAACGCATCGGAGAAGTTGGGTAACCCTGAGAGGTCAGAGGAGGATGGGTTTTGCCCCTCTGCTGCGCAAGAACCGAAAGTTAAAGGAAAAACTTTGGTTAATCACGTGAGGGTGAATTGTAGCCGGCTTCCAGCTTTGGAATGCTGTGTTCAGTCTGCCATAATCCGTGATATTTTTGTAGATGAGGATCCCCAGAAGGTGGAGGCCTCAACTATGATGGCATTGCAGTTCGGTAGTGCCGTCTTGGTTAAGCCATCCAAGCGCTTGTCTATTCAGGCATGGACTAATTTGGGTGTGCTTCCCAAAACAGCTGCCATGGGGTTGTTCAAG…
14502_ncRNA_0	14502	NC_001405	Human_mastadenovirus_C	Adenoviridae	Mastadenovirus	E1B	ouORF	5UTR	159.0	-257	220	CTG	1.213e-07	5.043450837438424e-06	4727.8	CTGGAACAGAGCTCTAACAGTACCTCTTGGTTTTGGAGGTTTCTGTGGGGCTCCTCCCAGGCAAAGTTAGTCTGCAGAATTAAGGAGGATTACAAGTGGGAATTTGAAGAGCTTTTGAAATCCTGTGGTGAGCTGTTTGATTCTTTGAATCTGGGTCACCAGGCGCTTTTCCAAGAGAAGGTCATCAAGACTTTGGATTTTTCCACACCGGGGCGCGCTGCGGCTGCTGTTGCTTTTTTGAGTTTTATAAAGGATAAATGGAGCGAAGAAACCCATCTGAGCGGGGGGTACCTGCTGGATTTTCTGGCCATGCATCTGTGGAGAGCGGTGGTGAGACACAAGAATCGCCTGCTACTGTTGTCTTCCGTCCGCCCGGCAATAATACCGACGGAGGAGCAA…
14771_ncRNA_0	14771	NC_006998	Vaccinia_virus	Poxviridae	Orthopoxvirus	E5R	uORF	5UTR	36.0	-182	-74	ATG	0.00034475	0.0056877011336982	49.6	ATGGCCCATTCTATTAAGTCTTCCAAGTTGGCATCATCCACATATTGTGATAGTAATTCTCGGATATCAGTAGCGGTTACCGCCATTGATGTTTGTTCATTGGATGAGTAA
14772_ncRNA_0	14772	NC_001611	Variola_virus	Poxviridae	Orthopoxvirus	E5R	uORF	5UTR	36.0	-182	-74	ATG	2.3117e-05	0.0006170674471853	47.6	ATGGCCCATTCTATTAAGTCTTCCAAGTTGGCATCATCCACATATTGTGATAGTAATTCTCGGATATTAGTAGCGGCTACCGCCATTGATGTTTGTTCATTGGATGAGTAA
14782_ncRNA_0	14782	KF373730	Human_gammaherpesvirus_4_(Epstein-Barr_virus)	Herpesviridae	Lymphocryptovirus	EBNA-3A	uORF	5UTR	12.0	-204	-168	ATG	0.00025188	0.0043744196543209	83.5	ATGTGGGGTAAAATGGGAATTCCGGAATCTCAACATTGA
14783_ncRNA_0	14783	NC_007605	Human_gammaherpesvirus_4_(Epstein-Barr_virus)	Herpesviridae	Lymphocryptovirus	EBNA-3A	uORF	5UTR	12.0	-204	-168	ATG	0.00025188	0.0043744196543209	83.6	ATGTGGGGTAAAATGGGAATTCCGGAATCTCAACATTGA
14760_ncRNA_0	14760	NC_006273	Human_betaherpesvirus_5_(HHV-5_HCMV)	Herpesviridae	Cytomegalovirus	UL10	ouORF	CDS	17.0	-41	10	ATG	0.0012784	0.0159665690440958	29.9	ATGACGTACATATACGTGGTTATACAACAGGTGTTTGTGTTATGCGGCAACTGA
14762_ncRNA_0	14762	NC_006273	Human_betaherpesvirus_5_(HHV-5_HCMV)	Herpesviridae	Cytomegalovirus	UL11	iORF	CDS	9.0	88	115	ATG	0.00043303	0.0068444689363295	227.0	ATGCCTGCATACCGGTGGTCGGCAAAATAG
14767_ncRNA_0	14767	NC_001474	Dengue_virus_2	Flaviviridae	Flavivirus	POLY	mORF	CDS	3391.0	0	10173	ATG	1.2433e-06	4.435312476754015e-05	161.2	ATGAATAACCAACGGAAAAAGGCGAAAAACACGCCTTTCAATATGCTGAAACGCGAGAGAAACCGCGTGTCGACTGTGCAACAGCTGACAAAGAGATTCTCACTTGGAATGCTGCAGGGACGAGGACCATTAAAACTGTTCATGGCCCTGGTGGCGTTCCTTCGTTTCCTAACAATCCCACCAACAGCAGGGATATTGAAGAGATGGGGAACAATTAAAAAATCAAAAGCTATTAATGTTTTGAGAGGGTTCAGGAAAGAGATTGGAAGGATGCTGAACATCTTGAATAGGAGACGCAGATCTGCAGGCATGATCATTATGCTGATTCCAACAGTGATGGCGTTCCATTTAACCACACGTAACGGAGAACCACACATGATCGTCAGCAGACAAGAGAAA…
14815_ncRNA_0	14815	AY700211	Murine_hepatitis_virus	Coronaviridae	Betacoronavirus	spike_glycoprotein	uORF	5UTR	50.0	-249	-99	ATG	0.0025112	0.0261410181015452	93.0	ATGTTTCCTGTATTGCCCAGCAGGGTGCATTTCTTTATAATAATGTTAGTTCCTCTTGGCCAGCCTATGGGTACGGTCATTGTCCAACGGCAGCTAACATTGGTTATATGGCACCTGTTTGTATCTATGACCCTCTCCCGGTCATACTGCTAG
14826_ncRNA_0	14826	NC_001405	Human_mastadenovirus_C	Adenoviridae	Mastadenovirus	E4	uORF	5UTR	46.0	-253	-115	ATG	0.0025481	0.0263243368910648	40.1	ATGGGAAGTGACGTATCGTGGGAAAACGGAAGTGAAGATTTGAGGAAGTTGTGGGTTTTTTGGCTTTCGTTTCTGGGCGTAGGTTCGCGTGCGGTTTTCTGGGTGTTTTTTGTGGACTTTAACCGTTACGTCATTTTTTAG
14791_ncRNA_0	14791	NC_001356	Mupapillomavirus_1	Papillomaviridae	Mupapillomavirus	E7	uORF	5UTR	9.0	-202	-175	ATC	0.0038712	0.0365977559139784	8.0	ATCAGGAGTCTTATGAGGTACCGGAAATAG
14800_ncRNA_2	14800	NC_003310	Monkeypox_virus_Zaire-96-I-16	Poxviridae	Orthopoxvirus	D9L	uORF	5UTR	11.0	-78	-45	ATG	0.002541	0.0262831573529411	13.4	ATGCTTCCCAAACGTGCTAAATCCATACATAACTGA
14801_ncRNA_0	14801	NC_006998	Vaccinia_virus	Poxviridae	Orthopoxvirus	C9L	uORF	5UTR	22.0	-235	-169	ATG	0.0013159	0.0163864301563883	80.3	ATGCAACCATCTAACAAAACCAGAAGTTACAGTACAAAAAGAAGCGTACAGATATTCATTATCTTCTGA
14801_ncRNA_2	14801	NC_006998	Vaccinia_virus	Poxviridae	Orthopoxvirus	C9L	uORF	5UTR	11.0	-78	-45	ATG	0.002541	0.0262831573529411	13.4	ATGCTTCCCAAACGTGCTAAATCCATACATAACTGA
14806_ncRNA_0	14806	NC_001716	Human_betaherpesvirus_7_(HHV-7)	Herpesviridae	Roseolovirus	U27	uORF	5UTR	28.0	-249	-165	ATG	7.0646e-07	2.6477819644760213e-05	98.5	ATGGGTTTAAAACAGGAATTTATCAAGCTGTGTATAAAAATCAAAAGTGTGACGGTGTCAATCCATCAAAAAAATTTGATTTGCTGA
14836_ncRNA_0	14836	NC_006430	Mammalian_rubulavirus_5	Paramyxoviridae	Rubulavirus	M	iORF	CDS	14.0	85	127	GTG	0.0041087	0.0382532313656387	77.5	GTGAGAAAGGCCGCTTGGTTAAACAACTACGCACAACCTACTTGA
14838_ncRNA_0	14838	NC_001611	Variola_virus	Poxviridae	Orthopoxvirus	B23R	uORF	5UTR	12.0	-108	-72	ATG	1.6731e-08	7.567863472668809e-07	52.9	ATGCGCCAACTATCTTCTAATCGATTATCTAGTCACTGA
14861_ncRNA_0	14861	NC_001731	Molluscum_contagiosum_virus_subtype_1	Poxviridae	Molluscipoxvirus	MC118L	mORF	CDS	94.0	0	282	ATG	2.6929e-07	1.07517280794702e-05	88.2	ATGGACGTGCTCCGCACCGTCAAGAACAATTACTCCAGCGTGGTGTTCGCCGGCATCGCGCTGCTGGTGCTCGCCTGCATCTTTGCCTTCGTGGAGTTTAGCAAGGTCACGACGAGCGACTACACCTGGCGAGCGCTCTGCATTGTGTGCTTCATCACCGGGATGGTCTCGCTGCTGGGCATCGTGCTCTTCGCGGGATACGGGCGCTATTGCGCGGCGCCCGCGAAAAACGTGACTGAGGGCGCTCGATTTAACTCTAGCGAGATCGAACTTAACGGCCAATAA
14850_ncRNA_0	14850	NC_001430	Enterovirus_D	Picornaviridae	Enterovirus	genome_polyprotein	iORF	CDS	20.0	109	169	ATG	0.00073767	0.0104082746038114	49.1	ATGCAGCCTCAGCTAGTAAACAAGATTTCAGCCAAGACCCATCCAAGTTCACAGAGCCTGTAG
14852_ncRNA_0	14852	NC_001731	Molluscum_contagiosum_virus_subtype_1	Poxviridae	Molluscipoxvirus	MC024L	mORF	CDS	88.0	0	264	ATG	0.00060636	0.0088791133657182	46.0	ATGGATCTCGCGACTTGGAGTGACTTGGCCCTGCTGCTCTGTACGATGCTGGCCACGGGAATGGGGCTAGCTGCTCTGCTCTGCGAGTTGTGCTTGCGGAGGCGCGCGCGCATGCCACGGCGCGGCGTGTCCTTCTCGCGCGTCGTTGTGGTGCACAAAGGCTCCCCATCCGGGAACAGCGAAGACAGCAGCGACACAGACTGCGTCACGCTCGCGCTGCTGCCGCAAGAGCGTGCCGAAGAAAAAGAGGAAGAACTCTCCGAGTGA
14922_ncRNA_0	14922	NC_004718	Severe_acute_respiratory_syndrome-related_coronavirus	Coronaviridae	Betacoronavirus	hypothetical_protein_sars8a	iORF	CDS	83.0	67	319	GTG	4.9666e-05	0.0011657422313681	43.3	GTGCATCTAATAAACCTCATGTGCTTGAAGATCCTTGTAAGGTACAACACTAGGGGTAATACTTATAGCACTGCTTGGCTTTGTGCTCTAGGAAAGGTTTTACCTTTTCATAGATGGCACACTATGGTTCAAACATGCACACCTAATGTTACTATCAACTGTCAAGATCCAGCTGGTGGTGCGCTTATAGCTAGGTGTTGGTACCTTCATGAAGGTCACCAAACTGCTGCATTTAGAGACGTACTTGTTGTT
14913_ncRNA_0	14913	NC_001716	Human_betaherpesvirus_7_(HHV-7)	Herpesviridae	Roseolovirus	U50	uORF	5UTR	14.0	-165	-123	ATC	0.00038193	0.006218445162037	24.9	ATCTACAGCAATTTGTCATCAAAAATGAAAGCTTATGTAAGGTAA
14914_ncRNA_0	14914	NC_001731	Molluscum_contagiosum_virus_subtype_1	Poxviridae	Molluscipoxvirus	MC073R	mORF	CDS	254.0	0	762	ATG	0.0012284	0.0155165928763843	75.6	ATGAACGCCCTCTTCGAGAACCTCTTCGACGAGGACGCCGTCTGCGCCGGCAGCGTCTCGCGCGAAGACTTCCTGCTGGTCGTCGCCGGCGCCAAGGTCAAGTTCCCGCGTTCGCTGCTGTCCATGTACCGCGTGGTGCCGCGCACCATGTCGCGTTACGAGCTGGCGCTCGTGCAGTCCGAGACGGTCACGGGCGTGGTCTTCACCACCGTGTACAACGTGCGCCGCAACCTGGGGCTGGAGGAGCGCGAGGCGCTGAGCCTGCCCGCGCTCGAGAAGTACTACCTGGACAAGGCGAACGACGTGCTCACGCTCATGGTCAACAACACCAACCTGGAGCACATCGCGGCCTACCGCATGCGCAGCCGGCGCCTGCTCAACCCCGTGGTGTTCCGCGCG…
14930_ncRNA_0	14930	NC_000898	Human_betaherpesvirus_6B_(HHV-6B)	Herpesviridae	Roseolovirus	U40	uORF	5UTR	11.0	-135	-102	ACG	0.0046088	0.0416935857663451	13.9	ACGATGCTCCGGTCTATGACTTTTCTGAAATTCTAG
14936_ncRNA_0	14936	NC_003663	Cowpox_virus	Poxviridae	Orthopoxvirus	CPXV150_CDS	iORF	CDS	30.0	28	118	TTG	0.0032702	0.0321999487634157	39.1	TTGACGACTTCTCCGCGGGTGCTGGAGTGCTTGATAAAGATTTATTTACAGAGGAACAGCAGCAATCGTTTATGCCTAAAGATGGAGGTATGA
14929_ncRNA_0	14929	NC_001664	Human_betaherpesvirus_6A	Herpesviridae	Roseolovirus	U40	uORF	5UTR	11.0	-135	-102	ACG	0.005331	0.0465216836228287	13.9	ACGATGCTCCGGTCTATGACTTTTCTGAAATTCTAG
14976_ncRNA_0	14976	NC_003461	Human_respirovirus_1	Paramyxoviridae	Respirovirus	Y1	N_ext	CDS	197.0	-48	543	ATC	2.8166e-05	0.0007341948931439	127.9	ATCCTGAAGCCGAAGGAGAGGCACCACGAAAACAAGAATCACTCTCAGATGTCATCGGACTCCTTGACGTCGTCTTATCCTACAAGCCCACAGAAATTGGAGAAGACAGAAGCTGGCTCCATGGTATCATCGACAACCCAAAAGAAAACAAGCCATCATGCAAAGCCGACGATAACAACAAAGACAGAGCAATCTCAACGTCGACCCAAGATCATAGATCAAGTGAGGGGAGTGGAATCTCTAGGAGAACAAGTGAGTCAAAAACAGAGACACATGCTAGAATCCTTGATCAACAAGGTATACACAGGGCCTCTAGGCGAGGAACTAGTCCAAACCCTCTACCTGAGAATATGGGCAATGAAAGAAACACCAGAATCGACGAAGATTCTCCAAATGAGA…
14960_ncRNA_1	14960	NC_001611	Variola_virus	Poxviridae	Orthopoxvirus	B19R	uORF	5UTR	16.0	-86	-38	ATG	0.00021337	0.0038026354476351	22.8	ATGTTAGATATAGTTAATAGGACACATATAATAATGAATATTAAACACTAG
14980_ncRNA_0	14980	NC_002728	Nipah_henipavirus	Paramyxoviridae	Henipavirus	C_protein	uORF	5UTR	12.0	-219	-183	ATG	0.0023817	0.025096754906367	20.8	ATGCTCGCACAAGTGAACTGCAATCTCAACTTAGATTAA
14988_ncRNA_0	14988	NC_006998	Vaccinia_virus	Poxviridae	Orthopoxvirus	F7L	N_trunc	CDS	79.0	3	240	ACG	0.00082714	0.0113384808314387	75.6	ACGCTCGTCATGGGATCCTGCTGTGGTAGATTCTGTGACGCTAAGAATAAGAATAAGAAGGAAGATGTAGAAGAGGGAAGAGAAGGATGTTACAATTATAAGAACCTTAATGATCTGGATGAATCCGAAGCACGTGTAGAATTTGGACCATTATATATGATAAATGAAGAAAAATCAGACATAAATACATTGGATATAAAAAGAAGATATAGACACACGATAGAGTCTGTATATTTCTAA
14995_ncRNA_1	14995	NC_028752	Camel_alphacoronavirus	Coronaviridae	Alphacoronavirus	E	iORF	CDS	8.0	113	137	ATG	0.0046088	0.0416935857663451	16.4	ATGTTTTACATGCCATATGTTTTGTAA
14952_ncRNA_0	14952	NC_001460	Human_mastadenovirus_A	Adenoviridae	Mastadenovirus	E1B	ouORF	CDS	64.0	-8	184	TTG	0.00021439	0.0038159792408266	91.9	TTGGATAAATGGAGCGAGAAATCCCACCTGAGTTGGGATTACATGCTGGATTACATGTCAATGCAGCTGTGGAGGGCATGGCTGAAGAGGAGGGTTTGCATTTACTCGCTGGCGCGGCCTTTGACCATGCCGCCGCTGCCGACGTTGCAAGAGGAGAAGGAGGAGGAGCGGAACCCTGCGGTGGTGGAGAAGTAA
[truncated: 1 more rows]
