# Supplementary material for: Pan-viral ORFs discovery using Massively Parallel Ribosome Profiling
Source: Science. Author manuscript; Available in PMC 2025 Sep 24. (PMC12459998; doi:10.1126/science.ado6670)
Supplement: Data_Table_S3_pan_viral_library_Polio_IRES_MPRP_ORFs_PRICE.txt [file NIHMS2100651-supplement-Data_Table_S3_pan_viral_library_Polio_IRES_MPRP_ORFs_PRICE_txt.txt]

orf_price_id	oligo_index	gb_accession_id	virus_name	virus_family	virus_genus	gene_name	ORF_type	oligo_type	ORF_length_on_viral_transcript(aa)	orf_start_pos_rel_cds_start_codon	orf_stop_pos_rel_cds_start_codon	price_start_codon	orf_pval	orf_fdr_pval	reads_chx	ORF_seq_on_viral_transcript
72_ncRNA_0	72	NC_038235	Human_orthopneumovirus_(HRSV)	Pneumoviridae	Orthopneumovirus	NS1	uORF	CDS	6.0	-56	-38	ATG	0.0022268	0.0246961538763493	87.1	ATGGGGCAAATAAGAATTTGA
69_ncRNA_0	69	NC_009333	Human_gammaherpesvirus_8_(Kaposi's_sarcoma-associated_herpesvirus)	Herpesviridae	Rhadinovirus	K15	uORF	CDS	16.0	-56	-8	ATC	0.0018324	0.02155169625	161.6	ATCACAAACCCCATTTACAACAACTCTATTGTAAGCCCTGTGGATACCTAG
69_ncRNA_0	69	GQ994935	Human_gammaherpesvirus_8_(Kaposi's_sarcoma-associated_herpesvirus)	Herpesviridae	Rhadinovirus	K15	uORF	CDS	16.0	-56	-8	ATC	0.0018324	0.02155169625	161.6	ATCACAAACCCCATTTACAACAACTCTATTGTAAGCCCTGTGGATACCTAG
71_ncRNA_0	71	NC_001803	Respiratory_syncytial_virus	Pneumoviridae	unknown	NS1	uORF	CDS	6.0	-56	-38	ATG	0.0022268	0.0246961538763493	87.1	ATGGGGCAAATAAGAATTTGA
85_ncRNA_1	85	NC_011203	Human_mastadenovirus_B_(HAdV-B)	Adenoviridae	Mastadenovirus	E3	uORF	CDS	8.0	-55	-31	ATG	0.00070921	0.0102443796716417	12.4	ATGAACAAAAAGGTGATGCATTACTAA
138_ncRNA_0	138	NC_001611	Variola_virus	Poxviridae	Orthopoxvirus	E8R	iORF	CDS	6.0	40	58	ATG	0.0022268	0.0246961538763493	30.8	ATGCACAGCGAAGAATTCTAG
142_ncRNA_0	142	NC_006998	Vaccinia_virus	Poxviridae	Orthopoxvirus	O1L	uORF	5UTR	46.0	-247	-109	ATG	0.00076291	0.0108534441117177	67.3	ATGAAATTGTCGATATTAAAGAATTTAAACCCGAAAATGAATTGCGTGACTATTTTGAACAAATTACTGGTGGTAGAACTGTTCCTAGAATCTTTTTTGGGAAAACTTCTATTGGTGGATATAGCGACCTGTTGGAAATAG
166_ncRNA_0	166	NC_003310	Monkeypox_virus_Zaire-96-I-16	Poxviridae	Orthopoxvirus	A25R	ouORF	5UTR	31.0	-92	1	ATG	0.00021027	0.0035972099545454	46.7	ATGATAGAAATGATGAAGGAAAGATCGACTATTTTAAATAGCATAGATATAGAAACGGAATCGGTAGATCGTCTAAAAGAATTGCTTCTAAAATGA
167_ncRNA_0	167	NC_003663	Cowpox_virus	Poxviridae	Orthopoxvirus	rpo132	ouORF	5UTR	31.0	-92	1	ATG	0.00021027	0.0035972099545454	46.7	ATGATAGAAATGATGAAGGAAAGATCGACTATTTTAAATAGCATAGATATAGAAACGGAATCGGTAGATCGTCTAAAAGAATTGCTTCTAAAATGA
167_ncRNA_0	167	NC_006998	Vaccinia_virus	Poxviridae	Orthopoxvirus	A24R	ouORF	5UTR	31.0	-92	1	ATG	0.00021027	0.0035972099545454	46.7	ATGATAGAAATGATGAAGGAAAGATCGACTATTTTAAATAGCATAGATATAGAAACGGAATCGGTAGATCGTCTAAAAGAATTGCTTCTAAAATGA
168_ncRNA_0	168	NC_001611	Variola_virus	Poxviridae	Orthopoxvirus	A24R	ouORF	5UTR	31.0	-92	1	ATG	0.00021027	0.0035972099545454	46.7	ATGATAGAAATGATGAAGGAAAGATCGACTATTTTAAATAGCATAGATATAGAAACGGAATCGGTAGATCGTCTAAAAGATTTGCTTCTAAAATGA
145_ncRNA_0	145	NC_003663	Cowpox_virus	Poxviridae	Orthopoxvirus	CPXV013_CDS	uORF	5UTR	8.0	-100	-76	ATG	0.0046088	0.0438152911591355	23.4	ATGTGCGCTACCAGAACCATTAATTAG
157_ncRNA_1	157	NC_023891	Human_papillomavirus_178	Papillomaviridae	Gammapapillomavirus	E7	uORF	5UTR	15.0	-251	-206	TTG	0.0016084	0.019616588336933	10.2	TTGCTATGCTGCATGTGTGAGATGTGTTGCACGCACAGCTGCGTATGA
181_ncRNA_0	181	NC_011203	Human_mastadenovirus_B_(HAdV-B)	Adenoviridae	Mastadenovirus	E3	uORF	CDS	15.0	-57	-12	ATG	0.00019622	0.0033963004905467	45.3	ATGAGCCACAACCTTCACTGCCCCCTGCCATTAGTTACTTCAACCTAA
190_ncRNA_0	190	NC_003310	Monkeypox_virus_Zaire-96-I-16	Poxviridae	Orthopoxvirus	L2R	uORF	5UTR	27.0	-240	-159	ATT	0.0028858	0.0307102429783223	39.3	ATTTTAAAAAACTGTTTAACAAGGTCCCTATTGTTACAGATGGAAGGGTCAAACTTAATAAAGGATATTTGTTCGACTTTGTGA
213_ncRNA_0	213	NC_003461	Human_respirovirus_1	Paramyxoviridae	Respirovirus	C	N_ext	CDS	219.0	-45	612	GTG	0.00059813	0.0089135316717993	140.0	GTGGATACCTCAGCATCCAAAACTCTCCTTCCCGAATGGATCAGGATGCCTTCTTTTTTGAGAGGGATCCTGAAGCCGAAGGAGAGGCACCACGAAAACAAGAATCACTCTCAGATGTCATCGGACTCCTTGACGTCGTCTTATCCTACAAGCCCACAGAAATTGGAGAAGACAGAAGCTGGCTCCATGGTATCATCGACAACCCAAAAGAAAACAAGCCATCATGCAAAGCCGACGATAACAACAAAGACAGAGCAATCTCAACGTCGACCCAAGATCATAGATCAAGTGAGGGGAGTGGAATCTCTAGGAGAACAAGTGAGTCAAAAACAGAGACACATGCTAGAATCCTTGATCAACAAGGTATACACAGGGCCTCTAGGCGAGGAACTAGTCCAA…
267_ncRNA_0	267	NC_006430	Mammalian_rubulavirus_5	Paramyxoviridae	Rubulavirus	SH	N_trunc	CDS	10.0	102	132	ATT	8.5768e-05	0.0016871193170731	31.4	ATTGTTCCAACTCTAAGACACTTGCTGTCCTAA
378_ncRNA_0	378	NC_000898	Human_betaherpesvirus_6B_(HHV-6B)	Herpesviridae	Roseolovirus	U47	mORF	CDS	738.0	0	2214	ATG	7.9531e-05	0.0015809586637323	96.7	ATGCTTCACATCTCGCGACTCGGCCTTTTTCTGGCCCTTTTCGCGATAGTCATGCACTCCGTTAATCTAATAAAATACACATCTGATCCCTTAGAAGCTTTCAAAACCGTCAACCGCCACAATTGGAGCGACGAACAAAGAGAACATTTTTACGACCTCCGAAACTTGTATACAACTTTTTGTCAGAGAAATCTATCCCTCGACTGCTTCACTCAAATTTTAACTAACGTTTTCTCTTGGAACATTCGAGATTTACAATGCAAGTCTGCGGTTAACTTGTCTCCATTACAGAATTTACCGCGGGCAGAAACCAAAATAGTGCTATCCTCAACAGCTGCAAACAAATCTATCGTCGCTAGCAGTTTTTCTCTATTTTATCTTCTGTTTGCCACACTATCT…
453_ncRNA_1	453	NC_039195	Avian_avulavirus_8_(APMV-8)	Paramyxoviridae	Avulavirus	L	uORF	CDS	3.0	-42	-33	ATG	0.0019531	0.0223109550910316	11.0	ATGACGAATTAA
539_ncRNA_0	539	NC_003663	Cowpox_virus	Poxviridae	Orthopoxvirus	CPXV033_CDS	iORF	CDS	15.0	22	67	ATC	0.0018497	0.0216798920761245	39.2	ATCATGGAGAGTTTGATACTATTAGAAATGAATTGGTCAACTTGTTAA
516_ncRNA_0	516	NC_003663	Cowpox_virus	Poxviridae	Orthopoxvirus	CPXV069_CDS	uORF	5UTR	5.0	-197	-182	ATG	0.0007212	0.0103425942421676	19.6	ATGAAAACAAGGAAATAA
732_ncRNA_0	732	NC_001664	Human_betaherpesvirus_6A	Herpesviridae	Roseolovirus	U32	N_trunc	CDS	73.0	45	264	ATT	0.0022244	0.0246961538763493	108.8	ATTTCAGGTTCTTCAAAAAAAGAAGAAGAAAAGAAAAAGCAGCAGATGCTTACCGGTGTTTTGGGGCTGCAGCCTAATATGGCCAGTCATCCCGTTCTTGGGGTTTTTTTGCCAAAATATGCTAAGCAGAACGGCGGTAACGTGGATAAAACGGCGTTCCGACTCGATTTGATAAGAATGCTGGCGCTGCATAGACTGAACACAAAAACAGGGAGTGATTGA
783_ncRNA_0	783	NC_006273	Human_betaherpesvirus_5_(HHV-5_HCMV)	Herpesviridae	Cytomegalovirus	US14	uORF	5UTR	68.0	-251	-47	TTG	2.64e-05	0.0005941841860465	114.1	TTGTCCTTCAGCGTGCTCATTACCTGTCTAGCCGTCTCGCATTTCCACGAAGCGGCCCTGGCTGTACGCTACGAGACGCCGCTGGAACGCGCGCTTTTGGCGGCCGTCAAGGTGTTTCTCAGCCTGGTTTTCACTCTGCTGATGGTGCTGAGAATCATGACCCTGCGCACCTTTTTGCAAACCTACTTTTCCTCTGACAAGCTGTAG
897_ncRNA_1	897	NC_003663	Cowpox_virus	Poxviridae	Orthopoxvirus	CPXV024_CDS	iORF	CDS	6.0	122	140	ATG	0.00021027	0.0035972099545454	15.5	ATGTGTGGAACATATGCCTGA
901_ncRNA_0	901	NC_001611	Variola_virus	Poxviridae	Orthopoxvirus	L5L	uORF	5UTR	4.0	-248	-236	ATG	0.0001	0.0019104906937394	176.0	ATGCCCCATCCATAG
902_ncRNA_0	902	NC_003663	Cowpox_virus	Poxviridae	Orthopoxvirus	CPXV108_CDS	uORF	5UTR	4.0	-248	-236	ATG	0.0001	0.0019104906937394	176.0	ATGCCCCATCCATAG
902_ncRNA_0	902	NC_006998	Vaccinia_virus	Poxviridae	Orthopoxvirus	J5L	uORF	5UTR	4.0	-248	-236	ATG	0.0001	0.0019104906937394	176.0	ATGCCCCATCCATAG
903_ncRNA_0	903	NC_003310	Monkeypox_virus_Zaire-96-I-16	Poxviridae	Orthopoxvirus	L5L	uORF	5UTR	4.0	-248	-236	ATG	0.0001	0.0019104906937394	176.0	ATGCCCCATCCATAG
923_ncRNA_0	923	NC_001538	Human_polyomavirus_1	Polyomaviridae	Betapolyomavirus	VP3	uORF	CDS	9.0	-50	-23	ATG	0.00010681	0.0020178333128834	40.4	ATGATTGGGATCACAAAGTTTCCACTGTAG
956_ncRNA_0	956	NC_001802	Human_immunodeficiency_virus_1_(HIV-1)	Retroviridae	Lentivirus	vpr	iORF	CDS	4.0	46	58	ATG	0.0016	0.0195726977248104	59.2	ATGAATGGACACTAG
927_ncRNA_0	927	NC_001611	Variola_virus	Poxviridae	Orthopoxvirus	I6R	uORF	5UTR	14.0	-131	-89	AGG	0.0010854	0.0144179428235294	37.7	AGGATGTTCAAGCAGCTGGTATCTCTAGACAATTTACTTCTATGA
936_ncRNA_0	936	NC_006273	Human_betaherpesvirus_5_(HHV-5_HCMV)	Herpesviridae	Cytomegalovirus	UL142	uORF	CDS	9.0	-46	-19	ATG	0.0013428	0.0170610144036009	18.9	ATGTTAAAAAATGCAGTGTGTGAAATGTGA
983_ncRNA_0	983	NC_002642	Yaba-like_disease_virus	Poxviridae	Yatapoxvirus	13L	uORF	5UTR	7.0	-129	-108	ATG	0.003468	0.0354094335443037	25.8	ATGAAATGCGAAATGAAAAATTAA
984_ncRNA_0	984	NC_030231	Avian_paramyxovirus_goose/Shimane/67/2000	Paramyxoviridae	Avulavirus	M	iORF	CDS	18.0	82	136	AAG	0.0053386	0.0493678399672399	27.0	AAGAGATCGATGGAGGAAGGAAAGAAATTACACCACAGTTTCGCACCCAAAAAATAG
986_ncRNA_0	986	NC_038235	Human_orthopneumovirus_(HRSV)	Pneumoviridae	Orthopneumovirus	NS2	ouORF	CDS	17.0	-34	17	ATG	0.00062997	0.0092679351975683	61.8	ATGGGGCAAATAAATCAATTCAGCCAACCCAACCATGGACACAACCCACAATGA
1054_ncRNA_0	1054	NC_001716	Human_betaherpesvirus_7_(HHV-7)	Herpesviridae	Roseolovirus	U48	uORF	5UTR	13.0	-256	-217	ATG	0.002398	0.0262362577519379	41.1	ATGCAGTTCTTCTGGAAAAAGATTGCCCAAAAAAAAATTTAA
1067_ncRNA_0	1067	NC_002642	Yaba-like_disease_virus	Poxviridae	Yatapoxvirus	117L	iORF	CDS	25.0	79	154	AAG	0.0030777	0.0323459299100217	22.1	AAGAAGCAGAAAAAAATAATAAAAATGTTGACGAAAATGTTAAAATCAATAAAGAAAACATCAAAAAAGAAATTTTAG
1108_ncRNA_1	1108	NC_003663	Cowpox_virus	Poxviridae	Orthopoxvirus	CPXV203_CDS	mORF	CDS	225.0	0	675	ATG	0.00026031	0.0043307861640471	51.7	ATGAGGTCCCTGGTTATAGTTCTGCTGTTCCCCTCTATCATTTACTCCATGGTCATTAGACGATGTGAGAAGATGGAAGAGGAAACGTGGAAATTGAAAATAGGAATGTGTATACAGGCTAAAGATTTCTATTCCAAAAGAACTGACTGCAGTGTCCATCGTCCAGATGTAGGTGGAGGATTGATAACAGAAGGCAATGGATACAGAGTAGTCGTTCATGATCAATGTGAAGAGCCCAATCCATTTATTATTGCTACCACAAAACAAACCCATTTTGGTGTCACCCATTCATACATTGAATTCAGCAATAGTAACACCGGTGCACCAGAGAATATCCCAGATTGTAGTAAACATATTTTGATTTCTGTATATTGTGATCAAGAGGCAAGTGGACTAGAT…
1094_ncRNA_0	1094	NC_001798	Human_alphaherpesvirus_2_(Herpes_simplex_virus_2)	Herpesviridae	Simplexvirus	US4	uORF	5UTR	26.0	-249	-171	GTG	0.00020412	0.0035154215658362	79.0	GTGGACCCGACCGGCGTGGACCCGCTACTACAAGATCCACACAGACGTCGAATATCTCATATGCAAAGCCCTTACCTTTGA
1098_ncRNA_0	1098	NC_005336	Orf_virus	Poxviridae	Parapoxvirus	ORF088_virion_core_protein	mORF	CDS	260.0	0	780	ATG	5.2319e-05	0.0010959811298701	70.9	ATGGCGTCCGAAAAAATGGCGCAGCGCCCGCAGAGCAGCTACGACGACTACGTGAACACCTTGCAGAAGATCGCGCCGCATCTGCGATCTCTCCTGACTCAGCTCAACAACGAGCAGGTCATTCGTGGAGGCGCCACCTCCGGCGACGTGGATTGCGTGGGCGGCGCCGGCGCGCTGGAGGCTAGTTCGTCGTCTACCCGCCGCGGAAGCTCCTCCTCTTCGTCCAGAAAGCGCACTACCGGCACCAGGTCGACCGGCAGCCGGTCCACGGGCTCTAGGTCATCCGGAACTCGGTCCAGCAGCAGCACCAGGAGTCGCCGCAGCGGCGCGCCTTCTCGAAGAAACAACGACGGTGTGTACAGCGGAATGAACGCCTGTGACGACGAGACCACCATCCAG…
1169_ncRNA_0	1169	NC_003310	Monkeypox_virus_Zaire-96-I-16	Poxviridae	Orthopoxvirus	I5L	N_trunc	CDS	75.0	12	237	ATA	0.00054114	0.0081684648930481	119.2	ATAACCGTTCTAACTGCGATCTGTATAACTGTATTAATGCTTTTGATGGTAATTTCTGGCACCGCCATGATAGTCAAGGAGTTAAATCCTAATGATATATTCACTATGCAATCATTAAAGTTTAATCGAACCGTAACGATTTTCAAATATATAGGACTCTTTATCTATATACCAGGAACGATAATTTTGTACGCTACATACGTCAAATCCCTATTAATGAAAAATTAA
1171_ncRNA_0	1171	NC_001611	Variola_virus	Poxviridae	Orthopoxvirus	K5L	mORF	CDS	79.0	0	237	ATG	3.9385e-05	0.0008515373892788	130.4	ATGGCGGATGCTATAACCGTTCTAACTGCGATCGGTATAACTGTATTAATGCTTTTGATGGTAATTTCTGGCACCGCCATGATAGTCAAGGAGTTAAATCCTAATGATATATTCACAATGCAATCATTAAAGTTTAATCGAGCCGTAACGATTTTCAAATATATAGGACTCTTTATCTATATACCAGGAACGATAATTTTGTACGCTACGTACATCAAATCCCTATTAATGAAAAGTTAA
1190_ncRNA_0	1190	NC_003977	Hepatitis_B_virus	Hepadnaviridae	Orthohepadnavirus	C0_uORF	ouORF	CDS	101.0	-38	268	ATG	0.00013819	0.0025234015471698	425.2	ATGCAACTTTTTCACCTCTGCCTAATCATCTCTTGTTCATGTCCTACTGTTCAAGCCTCCAAGCTGTGCCTTGGGTGGCTTTGGGGCATGGACATCGACCCTTATAAAGAATTTGGAGCTACTGTGGAGTTACTCTCGTTTTTGCCTTCTGACTTCTTTCCTTCAGTACGAGATCTTCTAGATACCGCCTCAGCTCTGTATCGGGAAGCCTTAGAGTCTCCTGAGCATTGTTCACCTCACCATACTGCACTCAGGCAAGCAATTCTTTGCTGGGGGGAACTAATGACTCTAGCTACCTGGGTGGGT
1212_ncRNA_0	1212	KF373730	Human_gammaherpesvirus_4_(Epstein-Barr_virus)	Herpesviridae	Lymphocryptovirus	BBLF2/BBLF3	N_trunc	CDS	708.0	3	2127	ATG	0.0028233	0.0301778608078258	133.8	ATGGAAACACCCGCGGAGAGCGTCAGGGCCCGGGTCAGCTCGGTTACCTTTTATAATGTCACCCAGACCGCAGGGCGGTGGTGGGCGATTTGGGTCGTGGGCATCGTGCCCATCAAAAGGGAGGACGTTGAGACTCTGATCGTGGTGCAGGCCTGCCAGCCGCCGCTTGGAGGCTCCCTGGAGCCCCCCGTGGTCAACGCGCCCTCGACTACCGAACTCAACTTTTTGCGATGGGAGCGGGAGCTCAGGCGCAGCGGGGGGCTCATTGCTATGCTCGCCGATGCCGCCGAGAAGGACCTATTTGACCTTTCATTTAGAACCCGAGACCGCAGACTCTTGTCCGCTGCCCGGGTGGAGGATGAGCAGGGCCTCATCTTCCAGCCTCTCTTTCCAGCACAG…
1241_ncRNA_0	1241	NC_001611	Variola_virus	Poxviridae	Orthopoxvirus	L2R	uORF	5UTR	27.0	-238	-157	ATT	0.0050033	0.0467393218146718	39.3	ATTTTAAAAAACTGTTTAACAAGGTCCCTATTGTTACAGATGGAAGGGTCAAACTTAATAAAGGATATTTGTTCGACTTTGTGA
1277_ncRNA_0	1277	NC_001591	Human_papillomavirus_type_49	Papillomaviridae	Betapapillomavirus	E1	uORF	5UTR	7.0	-227	-206	ATG	6.1035e-05	0.0012492075861027	32.8	ATGCTACGAGAATCTAACAGCTGA
1261_ncRNA_0	1261	NC_002642	Yaba-like_disease_virus	Poxviridae	Yatapoxvirus	34L	N_trunc	CDS	145.0	120	555	ATA	6.8804e-05	0.00138726065	9.2	ATAAATAAAAAAAAAATTAATCAGCAGTTGTATAAGTTACAAAAAGAAGATACTGTAAAAATGGTTCCCTCTAATCCACCAAAATGGTTTAAAAATTACAATTGCGACAATGGTGAAAAACATGATAGTAAATTAGAGCAAAAAAACCACATTCCAAACCATATATTTAGTGATACTGTACCATATAAAAAAATAATTAATTGGAAAGATAAAAATCCTTGCATTGTTCTTAATGAGTATTGTCAGTTTACTTGTAGAGATTGGTCAATAGATATAACAACGTCTGGTAAAAGTCACTGCCCGATGTTTACTGCAACTGTTATAATAAGCGGAATAAAATTTAAACCGGCAATAGGAAATACAAAAAGGGAAGCAAAATATAACGCGTCTAAAATAACT…
1309_ncRNA_0	1309	NC_003663	Cowpox_virus	Poxviridae	Orthopoxvirus	CPXV161_CDS	uORF	5UTR	8.0	-257	-233	ATG	0.0046088	0.0438152911591355	65.4	ATGAAGAAACTCTCAAACAACGACTAA
1482_ncRNA_0	1482	NC_006998	Vaccinia_virus	Poxviridae	Orthopoxvirus	E3L	uORF	5UTR	5.0	-198	-183	ATG	0.0007212	0.0103425942421676	19.6	ATGAAAACAAGGAAATAA
1507_ncRNA_0	1507	NC_007605	Human_gammaherpesvirus_4_(Epstein-Barr_virus)	Herpesviridae	Lymphocryptovirus	LMP-1	uORF	5UTR	36.0	-189	-81	ATG	0.0018884	0.0218985871961656	39.2	ATGCACACACACACCGCCGCTTTCGGGAAATCTGTACCCGTACTGCCTCCGGCAGACCCCGCAAATCCCCCCGGGCCTACATCCCAAGAAACACGCGTTACTCTGACGTAG
1533_ncRNA_0	1533	NC_001348	Human_alphaherpesvirus_3_(HHV-3)	Herpesviridae	Varicellovirus	ORF23	uORF	CDS	12.0	-45	-9	ATG	9.6887e-05	0.0018636305229982	50.8	ATGTACGTGTATGCTGTTATCGATTGTCCCGTAAACTAA
1598_ncRNA_0	1598	NC_006383	Small_ruminant_morbillivirus	Paramyxoviridae	Morbillivirus	N	uORF	5UTR	5.0	-68	-53	ATG	0.0001286	0.0023648576547231	26.5	ATGGACTGGCAAACTTAG
1582_ncRNA_0	1582	NC_023891	Human_papillomavirus_178	Papillomaviridae	Gammapapillomavirus	L2	uORF	CDS	14.0	-58	-16	ATG	0.00045613	0.0070458311354309	70.5	ATGTTCATTTTCCCAAACACACATCATATGCTTTCGGAAAACTAG
1763_ncRNA_0	1763	NC_001544	Ross_River_virus	Togaviridae	Alphavirus	nonstructural_polyprotein	iORF	CDS	19.0	88	145	AGG	0.0016841	0.0201871573248407	30.9	AGGTCACACCTAATGACCATGCTAATGCCAGAGCTTTTTCGCATCTGGCCACAAAGTTAA
1896_ncRNA_1	1896	NC_001803	Respiratory_syncytial_virus	Pneumoviridae	unknown	NS1	uORF	5UTR	9.0	-73	-46	TTG	0.00011762	0.0021890891538461	30.0	TTGCGTAAACCAAAAAAATGGGGCAAATAA
1900_ncRNA_0	1900	NC_001348	Human_alphaherpesvirus_3_(HHV-3)	Herpesviridae	Varicellovirus	ORF42	uORF	CDS	5.0	-29	-14	ATG	0.00022505	0.0038172852528793	60.0	ATGAGGCGGATTCCGTGA
1950_ncRNA_0	1950	NC_006998	Vaccinia_virus	Poxviridae	Orthopoxvirus	B15R	uORF	5UTR	29.0	-250	-163	ATG	0.0011365	0.0150242295489891	97.4	ATGTCAATGAAGAGTATACAGAAGCAGCTGCAGCAACTTGTGCACTGGTGTCAGACTGTGCATCAACAATTACAAATGAGTTCTGTGTAG
1952_ncRNA_0	1952	NC_006998	Vaccinia_virus	Poxviridae	Orthopoxvirus	H1L	mORF	CDS	171.0	0	513	ATG	0.001613	0.0196395215672178	201.1	ATGGATAAGAAAAGTTTGTATAAATACTTACTACTACGTTCAACTGGAGATATGCACAGAGCCAAATCTCCCACTATAATGACAAGGGTAACCAATAATGTGTATTTGGGAAATTATAAAAATGCTATGGATGCACCATCATCTGAAGTTAAGTTCAAATATGTTTTAAATTTGACGATGGATAAATATACATTACCTAACTCTAATATTAATATTATTCATATACCGTTGGTAGATGATACAACTACCGATATTAGTAAATATTTTGACGACGTAACCGCCTTTTTATCTAAATGTGATCAACGAAACGAGCCCGTGTTGGTTCATTGTGCTGCGGGAGTAAATAGAAGCGGGGCTATGATTTTGGCATATCTAATGTCTAAAAATAAGGAGTCATTG…
1967_ncRNA_0	1967	NC_003663	Cowpox_virus	Poxviridae	Orthopoxvirus	CPXV105_CDS	uORF	CDS	12.0	-58	-22	GTG	0.0052838	0.048954638238512	41.7	GTGATGGATATATTAAAGTCGAATAAAGTGAACAAATAA
1969_ncRNA_0	1969	NC_003310	Monkeypox_virus_Zaire-96-I-16	Poxviridae	Orthopoxvirus	L2R	uORF	CDS	12.0	-58	-22	GTG	5.3102e-05	0.001108954405672	41.8	GTGATGGATATATTAAAGTCGAATAAAGTTGAACAATAA
1957_ncRNA_0	1957	NC_003310	Monkeypox_virus_Zaire-96-I-16	Poxviridae	Orthopoxvirus	H1L	mORF	CDS	171.0	0	513	ATG	0.0022988	0.0253804603650586	205.3	ATGGATAAGAAAAGTTTGTATAAATACTTACTACTACGTTCAACTGGAGATATGCACAGAGCCAAATCTCCCACTATAATGACAAGAGTAACAAATAATGTGTATTTGGGAAATTATAAAAATGCTATGGATGCACCATCATCTGAAGTTAAGTTCAAATATGTTTTAAATTTGACGATGGATAAATATACATTACCTAACTCTAATATTAATATTATTCATATACCGTTGGTAGATGATACAACTACTGATATTAGTAAATATTTTGACGACGTGACCGCCTTCTTATCTAAATGTGATCAACGAAACGAGCCCGTGTTGGTTCATTGTGTTGCGGGAGTAAATAGAAGCGGGGCTATGATTTTGGCATATCTAATGTCTAAAAATAAGGAGTCATCA…
2069_ncRNA_0	2069	NC_001731	Molluscum_contagiosum_virus_subtype_1	Poxviridae	Molluscipoxvirus	MC082L	N_trunc	CDS	133.0	108	507	CTG	2.5706e-05	0.0005797199320905	26.5	CTGGGCAGCTACAACAACGCCATGGCACTGGAAAGCAGCGGCGTGCCGTTCCGCTACGTGCTGAACATGTCCATGGTCCGCTACTCGCTGCCGGGCAGCAGCGCCACCATCGTCCACATCCCCATTCCCGACAACGACCAGGTGCACATCGCGAAGTACTTCGACGGCGTGGCGGCGTTCCTGGAACGCTGCGAGAAGAGCCACACGCCGGTGCTGGTGCACTGCATTGCGGGCGTGAACCGCAGCGGCGCCATGATCATGGCCTACCTGCTGCACACGCGCAACCGGCAAATCCCGGCCGTGATCTACTTCCTCTACGTGTACCACGGCATCAAGGACATCCGCGGCGCGTTCCTGGAGAACGCGTCCTTCAAGCGGCAGCTGGTGGACCACTACCTG…
2098_ncRNA_0	2098	NC_006273	Human_betaherpesvirus_5_(HHV-5_HCMV)	Herpesviridae	Cytomegalovirus	UL16	uORF	5UTR	12.0	-259	-223	CTG	0.0011719	0.0153265516216216	18.4	CTGTGTTCGTGGTTGGCGATGCGGTATCGCGCACAATAA
2102_ncRNA_0	2102	NC_001405	Human_mastadenovirus_C	Adenoviridae	Mastadenovirus	E4	iORF	CDS	4.0	115	127	AAG	0.0021085	0.0237043546299369	21.1	AAGGAGTTTACATAG
2176_ncRNA_0	2176	NC_003663	Cowpox_virus	Poxviridae	Orthopoxvirus	CPXV044_CDS	mORF	CDS	424.0	0	1272	ATG	0.0016049	0.0196126136363636	67.0	ATGAATCCGGATAAAACAATCGCAGTGATTACAGAGACTATTCCTATAGGTATGCAATTTGATAAAGTATATTTGTCTACATTTAACGTGTGGAGGGAAATTCTATCCAATACCACAAAAACACTAGATATATCATCTTTTTATTGGAGTTTATCGGATGAAGTGGGTACGAATTTCGGCACGATAATATTAAATGAGATTATACAATTACCCAAAAGAGGAGTACGCGTTAGAGTAGCCGTCAATAAATCCAACAAACCATTAAAGGATGTTGAAACGCTACAAATGGCCGGAGTTGAAGTAAGATACATAGATATTACAAATATCCTAGGAGGAGTTCTTCATACAAAATTTTGGATATCCGATAATACACATATTTATTTAGGAAGCGCTAACATG…
2136_ncRNA_0	2136	NC_003310	Monkeypox_virus_Zaire-96-I-16	Poxviridae	Orthopoxvirus	D15L	uORF	5UTR	5.0	-247	-232	ATG	0.0033436	0.0344667567863664	14.6	ATGGAAAGTTATATGTAA
2201_ncRNA_0	2201	NC_009539	WU_Polyomavirus	Polyomaviridae	Betapolyomavirus	Major_capsid_protein_VP1	uORF	5UTR	34.0	-246	-144	ATG	0.0051311	0.0476833334156378	28.9	ATGCAACTCAAAGACTATCACAAGCAACCTACAACTTTGTTTATGATGCTTCTACCCTTCCAAGGGATGGCTTTAATGCACTTAGTGATGGAGTTCACAGACTAG
2213_ncRNA_0	2213	NC_001437	Japanese_encephalitis_virus	Flaviviridae	Flavivirus	POLY	mORF	5UTR	3432.0	0	10296	ATG	0.00045289	0.0070049054657534	70.8	ATGACTAAAAAACCAGGAGGGCCCGGTAAAAACCGGGCTATCAATATGCTGAAACGCGGCCTACCCCGCGTATTCCCACTAGTGGGAGTGAAGAGGGTAGTAATGAGCTTGTTGGACGGCAGAGGGCCAGTACGTTTCGTGCTGGCTCTTATCACGTTCTTCAAGTTTACAGCATTAGCCCCGACCAAGGCGCTTTTAGGCCGATGGAAAGCAGTGGAAAAGAGTGTGGCAATGAAACATCTTACTAGTTTCAAACGAGAACTTGGAACACTCATTGACGCCGTGAACAAGCGGGGCAGAAAACAAAACAAAAGAGGAGGAAATGAAGGCTCAATCATGTGGCTCGCAAGCTTGGCAGTTGTCATAGCTTACGCAGGAGCAATGAAGTTGTCGAATTTC…
2213_ncRNA_0	2213	NC_001437	Japanese_encephalitis_virus	Flaviviridae	Flavivirus	truncated_JEV_polyprotein	mORF	5UTR	1198.0	0	3594	ATG	0.00045289	0.0070049054657534	70.8	ATGACTAAAAAACCAGGAGGGCCCGGTAAAAACCGGGCTATCAATATGCTGAAACGCGGCCTACCCCGCGTATTCCCACTAGTGGGAGTGAAGAGGGTAGTAATGAGCTTGTTGGACGGCAGAGGGCCAGTACGTTTCGTGCTGGCTCTTATCACGTTCTTCAAGTTTACAGCATTAGCCCCGACCAAGGCGCTTTTAGGCCGATGGAAAGCAGTGGAAAAGAGTGTGGCAATGAAACATCTTACTAGTTTCAAACGAGAACTTGGAACACTCATTGACGCCGTGAACAAGCGGGGCAGAAAACAAAACAAAAGAGGAGGAAATGAAGGCTCAATCATGTGGCTCGCAAGCTTGGCAGTTGTCATAGCTTACGCAGGAGCAATGAAGTTGTCGAATTTC…
2254_ncRNA_0	2254	NC_003266	Human_mastadenovirus_E	Adenoviridae	Mastadenovirus	E3	uORF	5UTR	19.0	-207	-150	ATG	0.0026063	0.0281605103349282	80.3	ATGAAGATTCCTTTGTTGCTAATACTCCCACACACCTCGGACCGCAATGTCCAGGGTTAG
2271_ncRNA_0	2271	NC_010956	Human_mastadenovirus_D	Adenoviridae	Mastadenovirus	E1B	uORF	5UTR	16.0	-203	-155	ATG	0.0017325	0.0206345505448154	12.7	ATGGGTGGGGATGAACCTTTGGACCTGAGCTTGAAACGCCCCAGGAACTAG
2330_ncRNA_0	2330	NC_001357	Alphapapillomavirus_7	Papillomaviridae	Alphapapillomavirus	E7	uORF	5UTR	17.0	-148	-97	ATC	2.183e-05	0.00049962675	22.7	ATCCAGCAGAAAAACTTAGACACCTTAATGAAAAACGACGATTTCACAACATAG
2374_ncRNA_0	2374	NC_005283	Dolphin_morbillivirus	Paramyxoviridae	Morbillivirus	L	uORF	5UTR	22.0	-100	-34	ATG	0.0039548	0.0391584157848582	18.2	ATGCCGCACCATCAGCACTCCCACTCTCCAATCCATCCTCTAATCAGTGGTCGCTCTAGACCCCATTAA
2375_ncRNA_0	2375	NC_001591	Human_papillomavirus_type_49	Papillomaviridae	Betapapillomavirus	E7	iORF	CDS	7.0	71	92	ATG	8.2217e-05	0.0016286178017543	32.7	ATGCTACGAGAATCTAACAGCTGA
2364_ncRNA_0	2364	NC_001348	Human_alphaherpesvirus_3_(HHV-3)	Herpesviridae	Varicellovirus	ORF64	iORF	CDS	17.0	43	94	ATG	1.0348e-08	3.705262198731501e-07	55.6	ATGCCGGACTTTACTGCACACGACACGATACCCCCGCGCACCAGGCTCTCATGA
2364_ncRNA_0	2364	NC_001348	Human_alphaherpesvirus_3_(HHV-3)	Herpesviridae	Varicellovirus	ORF64	iORF	CDS	17.0	43	94	ATG	1.0348e-08	3.705262198731501e-07	55.6	ATGCCGGACTTTACTGCACACGACACGATACCCCCGCGCACCAGGCTCTCATGA
2367_ncRNA_0	2367	NC_001460	Human_mastadenovirus_A	Adenoviridae	Mastadenovirus	L4	mORF	CDS	233.0	0	699	ATG	0.0012685	0.0163812049180327	68.4	ATGAGTAAAGATATTCCCACGCCTTACATGTGGAGCTTTCAACCCCAAATGGGACTGGCGGCCGGCGCGGCTCAAGACTATTCTAGCAAAATGAATTGGTTAAGCGCCGGACCCCACATGATTTCCAGGGTGAATGGGGTACGAGCCCGGCGTAACCAAATACTGCTAGAACAAGCCGCTCTCACCGCTACACCACGTAATCAACTTAACCCTCCCTCTTGGCCAGCTGCCCTGATATATCAGGAAAATCCCCCTCCTACCACTGTACTTTTGCCTCGCGACGCCCAGGCCGAAGTCCATATGACTAACGCTGGGGCACAGCTTGCGGGCGGTGCACGTCACAGTTTCAGGTATAAAGGTCGCACTGAGCCCTATCCGTCTCCAGCTATAAAAAGAGTA…
2355_ncRNA_0	2355	NC_010956	Human_mastadenovirus_D	Adenoviridae	Mastadenovirus	L3	N_ext	CDS	953.0	-30	2829	ATG	0.00024788	0.0041711074217585	85.6	ATGTGCCTTACCGCCAGAGAACGCGCGAAGATGGCCACCCCCTCGATGATGCCGCAGTGGGCGTACATGCACATCGCCGGGCAGGACGCCTCGGAGTACCTGAGCCCGGGTCTGGTGCAGTTTGCCCGCGCCACCGACACGTACTTCAGCCTGGGCAACAAGTTTAGGAACCCCACGGTGGCCCCGACCCACGATGTGACCACGGACCGGTCCCAGCGTCTGACGCTGCGCTTCGTGCCCGTGGATCGCGAGGACACCACGTACTCGTACAAGGCGCGCTTCACTCTGGCCGTGGGCGACAACCGGGTGCTAGACATGGCCAGCACTTACTTTGACATCCGCGGCGTCCTGGACCGCGGTCCCAGCTTCAAACCCTACTCGGGCACAGCTTACAACAGT…
2423_ncRNA_0	2423	NC_001672	Tick-borne_encephalitis_virus	Flaviviridae	Flavivirus	POLY	ouORF	5UTR	24.0	-46	26	GTG	0.00085843	0.0119513355487053	111.7	GTGAACGTGTTGAGAAAAAGACAGCTTAGGAGAACAAGAGCTGGGGATGGTCAAGAAGGCCATCCTGAAAGGTAA
2479_ncRNA_0	2479	NC_007359	Influenza_A_virus_(A/goose/Guangdong/1/1996(H5N1))	Orthomyxoviridae	Alphainfluenzavirus	PA	mORF	CDS	716.0	0	2148	ATG	0.0023459	0.0258123481325105	40.1	ATGGAAGACTTTGTGCGACAATGCTTCAATCCAATGATTGTCGAGCTTGCGGAAAAGGCAATGAAAGAATATGGGGAAGATCCGAAAATCGAAACGAACAAATTTGCCGCAATATGCACGCACTTAGAAGTCTGTTTCATGTATTCAGATTTCCACTTTATTGATGAACGGGGCGAATCAACAATTATAGAATCTGGCGATCCCAATGCATTATTGAAACACCGGTTTGAAATAATCGAAGGGAGGGACCGAACAATGGCCTGGACAGTGGTGAATAGTATCTGCAACACCACAGGAGTTGAGAAGCCTAAATTTCTCCCAGATTTGTATGACTACAAGGAGAACCGATTTATTGAAATTGGAGTGACACGGAGGGAAGTTCACACATACTATCTAGAA…
2479_ncRNA_0	2479	NC_007359	Influenza_A_virus_(A/goose/Guangdong/1/1996(H5N1))	Orthomyxoviridae	Alphainfluenzavirus	PA-X	mORF	CDS	252.0	0	756	ATG	0.0023459	0.0258123481325105	40.1	ATGGAAGACTTTGTGCGACAATGCTTCAATCCAATGATTGTCGAGCTTGCGGAAAAGGCAATGAAAGAATATGGGGAAGATCCGAAAATCGAAACGAACAAATTTGCCGCAATATGCACGCACTTAGAAGTCTGTTTCATGTATTCAGATTTCCACTTTATTGATGAACGGGGCGAATCAACAATTATAGAATCTGGCGATCCCAATGCATTATTGAAACACCGGTTTGAAATAATCGAAGGGAGGGACCGAACAATGGCCTGGACAGTGGTGAATAGTATCTGCAACACCACAGGAGTTGAGAAGCCTAAATTTCTCCCAGATTTGTATGACTACAAGGAGAACCGATTTATTGAAATTGGAGTGACACGGAGGGAAGTTCACACATACTATCTAGAA…
2481_ncRNA_0	2481	NC_007371	Influenza_A_virus_(A/New_York/392/2004(H3N2))	Orthomyxoviridae	Alphainfluenzavirus	PA	mORF	CDS	716.0	0	2148	ATG	0.0023459	0.0258123481325105	123.4	ATGGAAGATTTTGTGCGACAATGCTTCAACCCGATGATTGTCGAACTTGCAGAAAAAGCAATGAAAGAGTATGGAGAGGATCTGAAAATTGAAACAAACAAATTTGCAGCAATATGCACCCACTTGGAGGTATGTTTCATGTATTCAGATTTTCATTTCATCAATGAACAAGGCGAATCAATAGTGGTAGAACTTGATGATCCAAATGCACTGTTAAAGCACAGATTTGAAATAATCGAGGGGAGAGACAGAACAATGGCCTGGACAGTAGTAAACAGTATCTGCAACACTACTGGAGCAGAAAAACCAAAGTTTCTACCAGATTTGTATGATTACAAGGAGAATAGATTCATCGAAATTGGAGTGACAAGAAGAGAAGTCCACATATATTACCTTGAA…
2481_ncRNA_0	2481	NC_007371	Influenza_A_virus_(A/New_York/392/2004(H3N2))	Orthomyxoviridae	Alphainfluenzavirus	PA-X	mORF	CDS	252.0	0	756	ATG	0.0023459	0.0258123481325105	123.4	ATGGAAGATTTTGTGCGACAATGCTTCAACCCGATGATTGTCGAACTTGCAGAAAAAGCAATGAAAGAGTATGGAGAGGATCTGAAAATTGAAACAAACAAATTTGCAGCAATATGCACCCACTTGGAGGTATGTTTCATGTATTCAGATTTTCATTTCATCAATGAACAAGGCGAATCAATAGTGGTAGAACTTGATGATCCAAATGCACTGTTAAAGCACAGATTTGAAATAATCGAGGGGAGAGACAGAACAATGGCCTGGACAGTAGTAAACAGTATCTGCAACACTACTGGAGCAGAAAAACCAAAGTTTCTACCAGATTTGTATGATTACAAGGAGAATAGATTCATCGAAATTGGAGTGACAAGAAGAGAAGTCCACATATATTACCTTGAA…
2460_ncRNA_0	2460	NC_002019	Influenza_A_virus_(A/Puerto_Rico/8/1934(H1N1))	Orthomyxoviridae	Alphainfluenzavirus	NP	mORF	CDS	498.0	0	1494	ATG	0.00041465	0.0065388451815642	63.0	ATGGCGTCCCAAGGCACCAAACGGTCTTACGAACAGATGGAGACTGATGGAGAACGCCAGAATGCCACTGAAATCAGAGCATCCGTCGGAAAAATGATTGGTGGAATTGGACGATTCTACATCCAAATGTGCACAGAACTTAAACTCAGTGATTATGAGGGACGGTTGATCCAAAACAGCTTAACAATAGAGAGAATGGTGCTCTCTGCTTTTGACGAAAGGAGAAATAAATACCTGGAAGAACATCCCAGTGCGGGGAAGGATCCTAAGAAAACTGGAGGACCTATATACAGAAGAGTAAACGGAAAGTGGATGAGAGAACTCATCCTTTATGACAAAGAAGAAATAAGGCGAATCTGGCGCCAAGCTAATAATGGTGACGATGCAACGGCTGGTCTG…
2492_ncRNA_0	2492	NC_007367	Influenza_A_virus_(A/New_York/392/2004(H3N2))	Orthomyxoviridae	Alphainfluenzavirus	M1	iORF	CDS	16.0	88	136	ATG	0.00092553	0.0126719796645109	30.6	ATGTCTTTGCTGGGAAAAACACAGATCTTGAGGCTCTCATGGAATGGCTAA
2498_ncRNA_0	2498	NC_007378	Influenza_A_virus_(A/Korea/426/1968(H2N2))	Orthomyxoviridae	Alphainfluenzavirus	PB2	N_ext	CDS	763.0	-12	2277	ATT	0.0019921	0.022674194657258	67.0	ATTATATTCAATATGGAAAGAATAAAAGAACTACGGAATCTGATGTCGCAGTCTCGCACTCGCGAGATACTAACAAAAACCACAGTGGACCATATGGCCATAATTAAGAAGTACACATCAGGGAGACAGGAAAAGAACCCGTCACTTAGGATGAAATGGATGATGGCAATGAAATATCCAATTACAGCTGACAAGAGGATAACAGAAATGGTTCCTGAGAGAAATGAGCAAGGACAAACTCTATGGAGTAAAATGAGTGATGCCGGGTCAGATCGAGTAATGGTATCACCTTTGGCAGTGACATGGTGGAATAGAAATGGACCAATGACAAGTACGGTTCATTATCCAAAAATCTACAAGACTTATTTTGAGAAAGTCGAAAGGTTAAAACATGGAACC…
2503_ncRNA_1	2503	NC_003977	Hepatitis_B_virus	Hepadnaviridae	Orthohepadnavirus	X	ouORF	CDS	14.0	-34	8	CTG	0.0010055	0.0135102346291154	27.0	CTGTTGTCCTATCCCGCAAATATACATCGTTTCCATGGCTGCTAG
2485_ncRNA_0	2485	NC_007363	Influenza_A_virus_(A/goose/Guangdong/1/1996(H5N1))	Orthomyxoviridae	Alphainfluenzavirus	M2	iORF	CDS	7.0	47	68	GTG	0.00024188	0.0040741925609149	52.5	GTGCAAATGCAGCGATTCAAGTGA
2566_ncRNA_0	2566	NC_036621	Influenza_D_virus_(D/swine/Oklahoma/1334/2011)	Orthomyxoviridae	Deltainfluenzavirus	NS2	mORF	CDS	184.0	0	552	ATG	2.0459e-05	0.0004704736639511	52.3	ATGTCTGAAAATAAGTCAGTGAACACAACAAATATCAGAGCAGCAATCTCCGAATTGGCATTGGGCGCAGCCAGCTGGATGGATTCCTCTGGGTTAATGACTTTCGAGAAAATGAGAAAGTCTGCTGAGAATTCACTGAGAGTCGAACAGGTTTATGAACCGAGAACTTGGGAAGATGCAGTGGCTGAAGAAACACTGAGAAACCAGCTTACTGCCTTAAGAATTTCCGTAGAGGAGATGACCCAGAGAAGTCAGTACGAAAGATACTCAGAATTTGGAGAAGTGGACTTGTTGTTGCCGTTGATGCGGAATCTAGAGATGAAATCAGACGATACAAATCTGGATGTGAAACAGATCCCTTCTGGAGAAGAGAAGGCGCAACTACTGGAGAGGTTCAGG…
2566_ncRNA_0	2566	NC_036621	Influenza_D_virus_(D/swine/Oklahoma/1334/2011)	Orthomyxoviridae	Deltainfluenzavirus	NS1	mORF	CDS	243.0	0	729	ATG	2.0459e-05	0.0004704736639511	52.3	ATGTCTGAAAATAAGTCAGTGAACACAACAAATATCAGAGCAGCAATCTCCGAATTGGCATTGGGCGCAGCCAGCTGGATGGATTCCTCTGGGTTAATGACTTTCGAGAAAATGAGAAAGTCTGCTGAGAATTCACTGAGAGTCGAACAGGTTTATGAACCGAGAACTTGGGAAGATGCAGTGGCTGAAGGTAGAGAAATTCTAGGATTCACTACTATTGCTGCCTTAAGAAAACCAGAGGAGACTCATGCTGTTGAATTGGGGAAGAACATTATCTATCCCTTAGGAGGAAACCCTTTCTATCTAAGCCCATGTACCATTGACACTCTGTATGAGCCAAAGCTCATAAGACAAGGAGAAGTCTTTGGAGTAAAATATCGGAACTGCAATTGCTTTGTA…
2597_ncRNA_2	2597	NC_003663	Cowpox_virus	Poxviridae	Orthopoxvirus	CPXV061_CDS	uORF	CDS	6.0	-25	-7	ATG	0.0049044	0.046018487867036	20.8	ATGTATAAGTTTTTATGTTAA
2554_ncRNA_0	2554	NC_006273	Human_betaherpesvirus_5_(HHV-5_HCMV)	Herpesviridae	Cytomegalovirus	UL48A	mORF	CDS	75.0	0	225	ATG	0.0048014	0.0453282670568561	72.8	ATGTCTAACACCGCGCCGGGACCCACGGTGGCCAACAAGCGGGACGAAAAACACCGTCACGTCGTCAACGTCGTTTTGGAGTTGCCGACCGAGATCTCAGAGGCCACCCACCCGGTGCTGGCCACCATGCTGAGCAAGTATACGCGCATGTCCAGTCTGTTTAACGACAAGTGCGCCTTTAAGCTGGACCTGTTGCGCATGATAGCCGTGTCGCGCACCCGACGCTGA
2608_ncRNA_0	2608	NC_006273	Human_betaherpesvirus_5_(HHV-5_HCMV)	Herpesviridae	Cytomegalovirus	UL112	uORF	5UTR	7.0	-200	-179	ATG	0.001613	0.0196395215672178	30.2	ATGTCGTTCACCCAGTTACTTTAA
2636_ncRNA_0	2636	NC_007605	Human_gammaherpesvirus_4_(Epstein-Barr_virus)	Herpesviridae	Lymphocryptovirus	BKRF3	uORF	5UTR	4.0	-231	-219	ATG	0.0016	0.0195726977248104	23.4	ATGCGACGGCTTTAG
2636_ncRNA_0	2636	NC_009334	Human_herpesvirus_4_type_2_(Epstein-Barr_virus_type_2)	Herpesviridae	Lymphocryptovirus	uracil_DNA_glycosylase	uORF	5UTR	4.0	-231	-219	ATG	0.0016	0.0195726977248104	23.4	ATGCGACGGCTTTAG
2632_ncRNA_0	2632	NC_002023	Influenza_A_virus_(A/Puerto_Rico/8/1934(H1N1))	Orthomyxoviridae	Alphainfluenzavirus	PB2	N_ext	CDS	763.0	-12	2277	ATT	4.6006e-08	1.5537001375872384e-06	90.6	ATTATATTCAATATGGAAAGAATAAAAGAACTAAGAAATCTAATGTCGCAGTCTCGCACCCGCGAGATACTCACAAAAACCACCGTGGACCATATGGCCATAATCAAGAAGTACACATCAGGAAGACAGGAGAAGAACCCAGCACTTAGGATGAAATGGATGATGGCAATGAAATATCCAATTACAGCAGACAAGAGGATAACGGAAATGATTCCTGAGAGAAATGAGCAAGGACAAACTTTATGGAGTAAAATGAATGATGCCGGATCAGACCGAGTGATGGTATCACCTCTGGCTGTGACATGGTGGAATAGGAATGGACCAATGACAAATACAGTTCATTATCCAAAAATCTACAAAACTTATTTTGAAAGAGTCGAAAGGCTAAAGCATGGAACC…
2736_ncRNA_0	2736	NC_014076	Torque_teno_virus_10	Anelloviridae	Alphatorquevirus	hypothetical_protein	iORF	CDS	50.0	28	178	ATG	0.0012531	0.0162504809724349	34.0	ATGTCCCGGGGCTCGAGCACCTCTGGTACGAGTCAGTGCATCGTAGCCATGCTGCTGTTTGTGGTTGTGGGGATTTTGTACGCCATATTACTGCTCTGGCTGAGAGATACGGCCACCCCGGGGGCCCGCGCGCGCCTGGGGCTCCGGGAGTAG
2736_ncRNA_0	2736	NC_014076	Torque_teno_virus_10	Anelloviridae	Alphatorquevirus	hypothetical_protein	iORF	CDS	50.0	28	178	ATG	0.0012531	0.0162504809724349	34.0	ATGTCCCGGGGCTCGAGCACCTCTGGTACGAGTCAGTGCATCGTAGCCATGCTGCTGTTTGTGGTTGTGGGGATTTTGTACGCCATATTACTGCTCTGGCTGAGAGATACGGCCACCCCGGGGGCCCGCGCGCGCCTGGGGCTCCGGGAGTAG
2736_ncRNA_0	2736	NC_014076	Torque_teno_virus_10	Anelloviridae	Alphatorquevirus	hypothetical_protein	iORF	CDS	50.0	28	178	ATG	0.0012531	0.0162504809724349	34.0	ATGTCCCGGGGCTCGAGCACCTCTGGTACGAGTCAGTGCATCGTAGCCATGCTGCTGTTTGTGGTTGTGGGGATTTTGTACGCCATATTACTGCTCTGGCTGAGAGATACGGCCACCCCGGGGGCCCGCGCGCGCCTGGGGCTCCGGGAGTAG
2760_ncRNA_0	2760	NC_003663	Cowpox_virus	Poxviridae	Orthopoxvirus	CPXV123_CDS	iORF	CDS	10.0	40	70	ATA	4.0453e-05	0.0008700091866666	26.6	ATAGTATACCAACTATATTACCTCATCAGTTAG
2760_ncRNA_0	2760	NC_006998	Vaccinia_virus	Poxviridae	Orthopoxvirus	D6R	iORF	CDS	10.0	40	70	ATA	4.0453e-05	0.0008700091866666	26.6	ATAGTATACCAACTATATTACCTCATCAGTTAG
2762_ncRNA_0	2762	NC_001611	Variola_virus	Poxviridae	Orthopoxvirus	F6R	iORF	CDS	10.0	40	70	ATA	4.0453e-05	0.0008700091866666	26.6	ATAGTATACCAACTATATTACCTCATCAGTTAG
2810_ncRNA_0	2810	NC_012959	Human_adenovirus_54	Adenoviridae	Mastadenovirus	pTP	N_ext	CDS	637.0	-9	1902	ACG	1.4059e-05	0.000334894871308	36.7	ACGCACGCTATGGCCTTGAGCGTCAATGACTGCGCGCGTCTTACCGGCCAGACCGTGCCGACCATGGACTATTTCCTACCGCTGCGCAACATCTGGAACCGCGTCCGCGAGTTCCCGCGCGCCTCCACCACCGCCGCCGGCATTACCTGGATGTCCCGCTACCTCTACGGCTACCACCGCCTCATGCTCGAGGACCTGGCCCCGGGCGCGCCGGCCACCCAGCGCTGGCCGCTGTACCGCCAGCCGCCGCCGCACTTCCTAGTTGGATACCAGTACCTTGTGCGCACCTGCAACGACTACGTCTTTGACTCGCGCGCCTTCTCGCGGCTTAGGTACTCCGAGGTTGTGCAGCCCGGCCTGCAGACCGTTAACTGGTCGCTTATGGCCAACTGCACCTAC…
2785_ncRNA_0	2785	NC_035135	Torque_teno_Leptonychotes_weddellii_virus-2	Anelloviridae	unknown	hypothetical_protein	ouORF	CDS	49.0	-41	106	ATC	0.0040883	0.0401828104929374	74.7	ATCGGGCAGCCGATCCGTACAGCAAAACTGGGCAAGCTAAGATGGAAGAAACCTTACATCTTTACAAAGTGTGTTTTGATCTACTCTATGACACTGGTCTTTGTTTTACAGGTATGGACAATTTTCAGCTATATTTATGGAAACTGGTGA
2829_ncRNA_0	2829	NC_001802	Human_immunodeficiency_virus_1_(HIV-1)	Retroviridae	Lentivirus	gag-pol	iORF	CDS	11.0	104	137	ATG	0.0012085	0.015768690485362	10.9	ATGGGCAAGCAGGGAGCTAGAACGATTCGCAGTTAA
2829_ncRNA_0	2829	NC_001802	Human_immunodeficiency_virus_1_(HIV-1)	Retroviridae	Lentivirus	gag	iORF	CDS	11.0	104	137	ATG	0.0012085	0.015768690485362	10.9	ATGGGCAAGCAGGGAGCTAGAACGATTCGCAGTTAA
2916_ncRNA_0	2916	NC_003663	Cowpox_virus	Poxviridae	Orthopoxvirus	CPXV168_CDS	N_trunc	CDS	147.0	120	561	ATG	0.00080838	0.0113370799917218	45.3	ATGGTTATTTCACTACTATCTATGATTACCATGTCCGCGTTTCTCATAGTGCGACTAAATCAATGCATGTCTGCTAACGAGGCTGCTATTACCGACGCTGCTGTTGCCGTTGCTGCTGCATCATCATCTACCAATAGAAAGGTTGCTGCTTCTAGCACTACACAATATGATCACAAAGAAAGCTGTAATGGTTTATATTACCAGGGTTCTTGTTATATATTCCATTCAGACTACAAGTCATTCTCGGATGCTAAAGCAAACTGCACTGCGGAATCATCAACACTACCCAATAAATCCGATGTCTTGACTACCTGGCTCATTGAATATGTTGAGGATACATGGGGATCTGATGGTAATCCAATTACAAAAACTACATCCGATTATCAAGATTCTGATGTA…
2933_ncRNA_1	2933	NC_004108	La_Crosse_virus	Peribunyaviridae	Orthobunyavirus	Pol	iORF	5UTR	11.0	100	133	ATG	0.0013738	0.0174026654450261	20.8	ATGATTATTTTGGTAGAGAGCTGTGCAAGTCCTTAA
2939_ncRNA_0	2939	NC_034500	Kaeng_Khoi_virus	Peribunyaviridae	Orthobunyavirus	glycoprotein_precursor	iORF	CDS	13.0	121	160	ATG	0.00080597	0.0113370799917218	22.3	ATGGATTATCAGAAATTTGTATTAAAGATGATATTAGCATGA
2968_ncRNA_0	2968	NC_009942	West_Nile_virus_(WNV)	Flaviviridae	Flavivirus	POLY	uORF	5UTR	8.0	-62	-38	GTG	0.00044117	0.0068455114109024	41.3	GTGTTTGTGAGGATTAACAACAATTAA
2968_ncRNA_0	2968	NC_009942	West_Nile_virus_(WNV)	Flaviviridae	Flavivirus	POLY	uORF	5UTR	8.0	-62	-38	GTG	0.00044117	0.0068455114109024	41.3	GTGTTTGTGAGGATTAACAACAATTAA
2968_ncRNA_0	2968	NC_009942	West_Nile_virus_(WNV)	Flaviviridae	Flavivirus	POLY	uORF	5UTR	8.0	-62	-38	GTG	0.00044117	0.0068455114109024	41.3	GTGTTTGTGAGGATTAACAACAATTAA
2969_ncRNA_0	2969	NC_001563	West_Nile_virus_(WNV)	Flaviviridae	Flavivirus	POLY	uORF	5UTR	8.0	-62	-38	GTG	0.00098863	0.0133324559331476	41.3	GTGTTTGTGAGGATTAACAACAATTAA
2978_ncRNA_0	2978	NC_001906	Hendra_henipavirus	Paramyxoviridae	Henipavirus	M	uORF	5UTR	18.0	-257	-203	ATG	0.00025045	0.0042059954635597	32.1	ATGCATTCAAATACTAAACCACATTCAGACAGAGTTAGACATTCAAGCAATCAATAA
3020_ncRNA_0	3020	NC_001498	Measles_morbillivirus	Paramyxoviridae	Morbillivirus	P/V/C	uORF	5UTR	25.0	-221	-146	ATG	0.0033704	0.0346796959902794	104.8	ATGGCAGGAATCTTGGAAGAACAAGGCTCAGACACGGACACCCCTAGGGTATACAATGACAGAGATCTTCTAGACTAG
3001_ncRNA_0	3001	NC_011202	Human_mastadenovirus_B_(HAdV-B)	Adenoviridae	Mastadenovirus	L1	uORF	5UTR	12.0	-239	-203	ACG	0.0054137	0.0499260169071603	48.7	ACGGAGAAAATGAAAGCGTTCAGCGACTCGACTCCGTAG
2871_ncRNA_0	2871	NC_009333	Human_gammaherpesvirus_8_(Kaposi's_sarcoma-associated_herpesvirus)	Herpesviridae	Rhadinovirus	ORF49	uORF	5UTR	35.0	-251	-146	ATG	0.00042133	0.0066212602597402	32.4	ATGTTAATGTCTGTAAACAGACCACATAGCGCACCAAGCTTGGAACATTCTTTCATAATCCGAATGCACACATCTTCCACCACTCTATTTAGGTCACTGGGATCGTAG
2871_ncRNA_0	2871	GQ994935	Human_gammaherpesvirus_8_(Kaposi's_sarcoma-associated_herpesvirus)	Herpesviridae	Rhadinovirus	ORF49	uORF	5UTR	35.0	-251	-146	ATG	0.00042133	0.0066212602597402	32.4	ATGTTAATGTCTGTAAACAGACCACATAGCGCACCAAGCTTGGAACATTCTTTCATAATCCGAATGCACACATCTTCCACCACTCTATTTAGGTCACTGGGATCGTAG
3118_ncRNA_0	3118	NC_001475	Dengue_virus_3	Flaviviridae	Flavivirus	POLY	mORF	5UTR	3390.0	0	10170	ATG	2.0229e-05	0.000465817074779	51.7	ATGAACAACCAACGGAAGAAGACGGGAAAACCGTCTATCAATATGCTGAAACGCGTGAGAAACCGTGTGTCAACTGGATCACAGTTGGCGAAGAGATTCTCAAAAGGACTGCTGAACGGCCAGGGACCAATGAAATTGGTTATGGCGTTCATAGCTTTCCTCAGATTTCTAGCCATTCCACCAACAGCAGGAGTCTTGGCTAGATGGGGAACCTTCAAGAAGTCGGGGGCCATTAAGGTCCTGAAAGGCTTCAAGAAGGAGATCTCAAACATGCTGAGCATAATCAACCAACGGAAAAAGACATCGCTCTGTCTCATGATGATATTGCCAGCAGCACTTGCTTTCCACTTGACTTCACGAGATGGAGAGCCGCGCATGATTGTGGGGAAGAATGAAAGA…
3123_ncRNA_0	3123	NC_039223	Avian_avulavirus_1	Paramyxoviridae	Avulavirus	L	uORF	5UTR	26.0	-180	-102	ATG	0.00013092	0.0024062144112859	29.1	ATGCTTAGAGTCAAGCTGAATATTAACATAAGCCAGGATCCCATGTTGTTGGGCAGCCACAATCAGACAATGCTGACATGA
3126_ncRNA_1	3126	NC_027779	Human_papillomavirus	Papillomaviridae	unknown	L2	iORF	CDS	5.0	53	68	ATG	0.0033436	0.0344667567863664	19.7	ATGCAAAATATCTGGTAA
3140_ncRNA_1	3140	NC_003663	Cowpox_virus	Poxviridae	Orthopoxvirus	CPXV016_CDS	uORF	5UTR	4.0	-242	-230	ATA	0.0037	0.037025140324963	7.0	ATAGTCATAAGATAG
3144_ncRNA_0	3144	NC_008604	Culex_flavivirus	Flaviviridae	Flavivirus	POLY	N_trunc	5UTR	3357.0	18	10089	AAG	0.0039938	0.0395214687116564	55.0	AAGAAGAAGAAGGGGCCGGGCTCCTCCGGATGGTTGTTACCACCGGGGCGCGCTGGCTTAGGAAGGAAGGAGGAGAAAAAGAAGAAGGAGAAGAGGGGTGTGCGGAGCACATCTCAGCCGGTCTCCGGCGGTGCGCAGCACCGCCGCGGAGGCGGAACAGGTCCTAGGGCCGGAGGTCTACTAGGACGTTTGGGAGCTGGCTGGGGATCGATTCTCCAGGAGGACATTGTGCACGCACTCATGCACTTAGTGCTGGTGCTACACTCTGTTTTCATCGCAATTGATCGACGCTTGCGCTCACTGACACGGCGCGTGACTGCTCTTGAGGCTAAACGCTCTGCGAAGAACGCTGTACGGATCGCATTCATGCTCACCGGCGTGATGATGGTGCTGGGCGCC…
3156_ncRNA_0	3156	NC_001611	Variola_virus	Poxviridae	Orthopoxvirus	L6R	iORF	CDS	11.0	88	121	ACG	0.0049651	0.0464593459392265	23.2	ACGACGATATCGGTACCGTTAAAGATGGTAGACTAG
3159_ncRNA_0	3159	NC_003663	Cowpox_virus	Poxviridae	Orthopoxvirus	CPXV109_CDS	iORF	CDS	26.0	43	121	AAG	0.0029828	0.031580627550702	30.5	AAGAGATTAATGCTACAGATATTATCATTAGTCATGTTAAAAATGACGACGATATCGGTACCGTTAAAGATGGTAGACTAG
3159_ncRNA_0	3159	NC_006998	Vaccinia_virus	Poxviridae	Orthopoxvirus	J6R	iORF	CDS	26.0	43	121	AAG	0.0029828	0.031580627550702	30.5	AAGAGATTAATGCTACAGATATTATCATTAGTCATGTTAAAAATGACGACGATATCGGTACCGTTAAAGATGGTAGACTAG
3162_ncRNA_0	3162	NC_001803	Respiratory_syncytial_virus	Pneumoviridae	unknown	M2	mORF	CDS	194.0	0	582	ATG	0.0012806	0.0164434282789992	49.4	ATGTCACGAAGGAATCCTTGCAAATTTGAAATTCGAGGTCATTGCTTGAATGGTAAGAGGTGTCATTTTAGTCATAATTATTTTGAATGGCCACCCCATGCACTGCTTGTAAGACAAAACTTTATGTTAAACAGAATACTTAAGTCTATGGATAAAAGCATCGATACTTTATCAGAAATAAGTGGAGCTGCAGAGTTGGACAGAACAGAAGAGTATGCCCTCGGTGTAGTTGGAGTGCTAGAGAGTTATATAGGATCTATAAATAATATAACTAAACAATCAGCATGTGTTGCCATGAGCAAACTCCTCACTGAACTCAACAGTGATGACATCAAAAAACTGAGGGACAATGAAGAGCCAAATTCACCCAAGATAAGAGTGTACAATACTGTCATATCA…
3175_ncRNA_0	3175	NC_006998	Vaccinia_virus	Poxviridae	Orthopoxvirus	C12L	iORF	CDS	11.0	103	136	CTG	0.002541	0.02754281376	19.2	CTGGTTCTACAGCTGAACAACTATCAAAATATATAG
3205_ncRNA_0	3205	NC_006998	Vaccinia_virus	Poxviridae	Orthopoxvirus	hypothetical_protein	uORF	5UTR	10.0	-226	-196	ATG	7.193e-05	0.0014417070355029	30.8	ATGTTTGTAACCTCGAGCATCCATTCGACTTAG
3282_ncRNA_0	3282	NC_003443	Human_rubulavirus_2	Paramyxoviridae	Rubulavirus	HN	uORF	5UTR	14.0	-248	-206	ATG	0.00094446	0.0129155000322971	6.0	ATGAATATATCTCTTAGAAAACCTGATTATTATGTGATAGCGTAG
3307_ncRNA_0	3307	NC_019843	Middle_East_respiratory_syndrome-related_coronavirus_(MERS-CoV)	Coronaviridae	Betacoronavirus	orf3	uORF	CDS	4.0	-25	-13	ATG	0.0016	0.0195726977248104	81.0	ATGTTCACTAATTAA
3390_ncRNA_0	3390	NC_006998	Vaccinia_virus	Poxviridae	Orthopoxvirus	I1L	iORF	CDS	9.0	110	137	ATG	0.0042909	0.0413854372722095	125.9	ATGTCCACAAAAGAAAAAATCACAAGCTAA
3392_ncRNA_0	3392	NC_003310	Monkeypox_virus_Zaire-96-I-16	Poxviridae	Orthopoxvirus	I1L	iORF	CDS	9.0	110	137	ATG	0.0038011	0.0378913067392583	124.6	ATGTCCGCAAAAGAAAAAATCACAAGCTAA
3408_ncRNA_3	3408	NC_001611	Variola_virus	Poxviridae	Orthopoxvirus	A32L	iORF	CDS	11.0	92	125	ATG	9.9151e-05	0.0018996277279411	44.0	ATGGCCCTTGTTAAACATTGGAATAGTTTTGTCTAA
3410_ncRNA_0	3410	NC_006998	Vaccinia_virus	Poxviridae	Orthopoxvirus	A29L	iORF	CDS	11.0	92	125	ATG	0.00075177	0.0107174685227272	67.0	ATGGCCCTTGTTAAACATTGGAATAGTTTTGTCTAA
3533_ncRNA_1	3533	NC_001664	Human_betaherpesvirus_6A	Herpesviridae	Roseolovirus	U2	mORF	CDS	366.0	0	1098	ATG	0.00068575	0.0099479270877944	65.6	ATGTTTTGTGGCTCTCCGTTTCTCGGCATATCTTCTTGGAGTCTGGCATCTGCGGCTCTGTGTCCTCCTTCGTGCTCTTTCTCTGCGGGACGTGACCTGCGGTGCGATGCGGAGGTCCCGGAGGTTAAATGGACGGCGTTCGTTCGCACTCTCGTCACCCGGCCGCTGTCGGCGGACGACGTGTGGGACTTCGTCTCTACTTTTGCACATTGCAGGTTGGCGCTCTCGTGGCCCGTGGGGGCCGAACTGAGGTTCGCCACCTCCGACATGCTCGGGATCACGCAGGCCGAGGTGGCCAAGCTGTCTCGCCGATACGGATGCTGTCCCGGTATGGATCTCACGGTCATCGGGGTCACTATCTTCGCAGAAGTTTCCGCGCTGGTGCTGGTCGGAGAGTGC…
3459_ncRNA_0	3459	MK059756	Human_lung-associated_brisavirus_MD	Redondoviridae	Redondoviruses	replication-associated_protein	uORF	5UTR	13.0	-84	-45	ATG	0.0014694	0.0182854468038207	36.0	ATGCTAACCACAATTAAAGCAAAGCAAAAGCCCTATATATAA
3611_ncRNA_0	3611	NC_000898	Human_betaherpesvirus_6B_(HHV-6B)	Herpesviridae	Roseolovirus	U13	uORF	5UTR	18.0	-226	-172	AAG	0.00081065	0.011360838829127	39.3	AAGAAACCGATTTACCACCTGTTTCCAATGTCCATTTTTTCCCAAAAGACTATGTAG
3612_ncRNA_1	3612	NC_001803	Respiratory_syncytial_virus	Pneumoviridae	unknown	L	uORF	CDS	8.0	-54	-30	ATG	1.9584e-06	5.437449442622951e-05	53.8	ATGCTTACCACATCATCAAACTATTAA
3624_ncRNA_2	3624	NC_001806	Human_alphaherpesvirus_1_(Herpes_simplex_virus_1)	Herpesviridae	Simplexvirus	UL20	mORF	CDS	222.0	0	666	ATG	0.00035507	0.0056839726417769	565.4	ATGACCATGCGGGATGACCTTCCTCTGGTGGATCGAGATCTGGTCGACGAGGCCGCCTTCGGGGGGGAGGAGGGAGAACTGCCGCTGGAGGAACAGTTTTCATTGTCCTCGTACGGCACCTCTGATTTTTTTGTCAGTTCGGCATACTCGCGTCTTCCGCCCCATACCCAGCCGGTCTTTTCAAAGCGCGTGATTCTGTTCCTTTGGTCGTTTTTGGTCCTGAAGCCGTTGGAGATGGTGGCAGCGGGCATGTATTACGGGCTGACCGGAAGGGTGGTGGCGCCGGCCTGTATCCTGGCCGCCATCGTCGGCTACTACGTTACGTGGGCGGTGCGGGCGCTCCTCCTGTACGTTAACATCAAGAGGGATCGTCTGCCGTTGTCGGCGCCCGTGTTTTGG…
3740_ncRNA_0	3740	NC_006429	Mokola_lyssavirus	Rhabdoviridae	Lyssavirus	G	uORF	5UTR	8.0	-235	-211	ATG	0.0022123	0.0246961538763493	44.0	ATGATGAAAACACCTCACTTTTATTAG
3788_ncRNA_0	3788	NC_012959	Human_adenovirus_54	Adenoviridae	Mastadenovirus	early_E1A_13s	uORF	5UTR	3.0	-260	-251	ATG	0.0019531	0.0223109550910316	45.1	ATGAGGAAGTGA
3788_ncRNA_0	3788	NC_012959	Human_adenovirus_54	Adenoviridae	Mastadenovirus	Early_E1A_12s	uORF	5UTR	3.0	-260	-251	ATG	0.0019531	0.0223109550910316	45.1	ATGAGGAAGTGA
3861_ncRNA_1	3861	NC_007380	Influenza_A_virus_(A/Korea/426/1968(H2N2))	Orthomyxoviridae	Alphainfluenzavirus	NS1	iORF	CDS	6.0	49	67	ATG	0.0022268	0.0246961538763493	23.7	ATGTCCGAAAACAAGTTGTAG
3883_ncRNA_0	3883	NC_003417	Mayaro_virus	Togaviridae	Alphavirus	nonstructural_polyprotein_nsP1-nsP2-nsP3-nsP4	iORF	5UTR	9.0	47	74	ATC	0.0021492	0.0241059111258278	41.0	ATCACTACAAAGAGCATTTCCAGCATTTGA
3883_ncRNA_0	3883	NC_003417	Mayaro_virus	Togaviridae	Alphavirus	nonstructural_polyprotein_nsP1-nsP2-nsP3	iORF	5UTR	9.0	47	74	ATC	0.0021492	0.0241059111258278	41.0	ATCACTACAAAGAGCATTTCCAGCATTTGA
3893_ncRNA_1	3893	MK059762	Human_lung-associated_vientovirus_ES	Redondoviridae	Redondoviruses	capsid_protein	iORF	CDS	200.0	13	613	ATG	0.0035483	0.0360178501348516	310.1	ATGCATCAAGAAAGAGAGTTTATCGTCGAAAAGCGCGGAAACCTATTAAAAGGTTTCGTCGATATCGTGTTAAAGCACGTTCGACAGCTAAACGTTATTACAGGCTTAAGAGGGCTGCTAGGAATTATTCGAAAGTCAAGAAGATTAGAAGGGCTAAAAGGCAATATAAAACGATTTCTGGCAAAGGTGTTAAGAATAAATTGGCTAAGCTCACAATATCAGAATTTATTCAATTGCCTTATTATGATCTTATTAGACTTGCTTCTATGGTTTGTAGTAAAGTTACTCCAGTTGGTTACCATCTTCCTGAGAATGATGTTAAAAATTTCCACGATTTTTATATGTCCAAGTTTCTTTACAAACTGGGTGCTATATTACCTGAGAAGCTTTTTACTGCTT…
3893_ncRNA_1	3893	MK059762	Human_lung-associated_vientovirus_ES	Redondoviridae	Redondoviruses	ORF3	mORF	CDS	200.0	0	600	ATG	0.0035483	0.0360178501348516	310.1	ATGCATCAAGAAAGAGAGTTTATCGTCGAAAAGCGCGGAAACCTATTAAAAGGTTTCGTCGATATCGTGTTAAAGCACGTTCGACAGCTAAACGTTATTACAGGCTTAAGAGGGCTGCTAGGAATTATTCGAAAGTCAAGAAGATTAGAAGGGCTAAAAGGCAATATAAAACGATTTCTGGCAAAGGTGTTAAGAATAAATTGGCTAAGCTCACAATATCAGAATTTATTCAATTGCCTTATTATGATCTTATTAGACTTGCTTCTATGGTTTGTAGTAAAGTTACTCCAGTTGGTTACCATCTTCCTGAGAATGATGTTAAAAATTTCCACGATTTTTATATGTCCAAGTTTCTTTACAAACTGGGTGCTATATTACCTGAGAAGCTTTTTACTGCTT…
3896_ncRNA_1	3896	MK059767	Human_oral-associated_vientovirus_AV	Redondoviridae	Redondoviruses	capsid_protein	iORF	CDS	200.0	13	613	ATG	0.004199	0.0406707874500855	439.2	ATGCATCAAGAAAGAGAGTTTATCGTCGAAAAACGCGGAAACCTTTTAGAAGGGTTCGTCGATATCGTGTTAAAGCACGTTCGACAGCTAAACGTTATTACAGGCTTAAGAGGGCTGCTAGGAATTATTCGAAAGTTAAGAAGATTAGAAGGGCTAAAAGGCAATATAAAACGATTTCTGGCAAAGGTGTTAAGAATAAATTGGCTAAGCTCACAATATCAGAATTTATTCAATTGCCTTATTATGATCTTATTAGACTTGCTTCTATGGTTTGTAGTAAAGTTACTCCAGTTGGTTACCCTATTCCTGAGCAAGATGTACGAAATTTCCACGATTTTTATATGTCCAAGTTTCTTTACAAACTGGGTGCTATATTACCTGAGAAGCTTTTTACTGCTT…
3896_ncRNA_1	3896	MK059767	Human_oral-associated_vientovirus_AV	Redondoviridae	Redondoviruses	ORF3	mORF	CDS	200.0	0	600	ATG	0.004199	0.0406707874500855	439.2	ATGCATCAAGAAAGAGAGTTTATCGTCGAAAAACGCGGAAACCTTTTAGAAGGGTTCGTCGATATCGTGTTAAAGCACGTTCGACAGCTAAACGTTATTACAGGCTTAAGAGGGCTGCTAGGAATTATTCGAAAGTTAAGAAGATTAGAAGGGCTAAAAGGCAATATAAAACGATTTCTGGCAAAGGTGTTAAGAATAAATTGGCTAAGCTCACAATATCAGAATTTATTCAATTGCCTTATTATGATCTTATTAGACTTGCTTCTATGGTTTGTAGTAAAGTTACTCCAGTTGGTTACCCTATTCCTGAGCAAGATGTACGAAATTTCCACGATTTTTATATGTCCAAGTTTCTTTACAAACTGGGTGCTATATTACCTGAGAAGCTTTTTACTGCTT…
3897_ncRNA_0	3897	MK059757	Human_lung-associated_brisavirus_RC	Redondoviridae	Redondoviruses	capsid_protein	iORF	CDS	200.0	13	613	ATG	0.0040822	0.0401828104929374	359.1	ATGCATCAAGAAAGAGAGTTTATCGTCGAAAAACGCGGAAACCTTTTAGAAGGGTTCGTCGATATCGTGTTAAGGCACGTTCGACAGCTAAACGTTATTACAGGCTTAAGAGGGCTGCTAGGAATTATTCGAAAGTCAAGAAGATTAGAAGGGCTAAGAGGCAATATAAGACAATGTCTGGCAAAGGTGTTAAGAATAAATTGGCTAAGCTCACAATATCAGAATTTATTCAATTGCCTTATTATGATCTTATTAGACTTGCTTCTATGGTTTGCAGTAGAATTACTCCAACTGGTTATCCTCTTAATAACGAACAGATGGAATCTTTTGTTAAGGAATATTTACCCGGCTTTCTTTACAAAATGGGTGCTATACTACCTGAGAAGCTTTTTACTGCTT…
3897_ncRNA_0	3897	MK059757	Human_lung-associated_brisavirus_RC	Redondoviridae	Redondoviruses	ORF3	mORF	CDS	200.0	0	600	ATG	0.0040822	0.0401828104929374	359.1	ATGCATCAAGAAAGAGAGTTTATCGTCGAAAAACGCGGAAACCTTTTAGAAGGGTTCGTCGATATCGTGTTAAGGCACGTTCGACAGCTAAACGTTATTACAGGCTTAAGAGGGCTGCTAGGAATTATTCGAAAGTCAAGAAGATTAGAAGGGCTAAGAGGCAATATAAGACAATGTCTGGCAAAGGTGTTAAGAATAAATTGGCTAAGCTCACAATATCAGAATTTATTCAATTGCCTTATTATGATCTTATTAGACTTGCTTCTATGGTTTGCAGTAGAATTACTCCAACTGGTTATCCTCTTAATAACGAACAGATGGAATCTTTTGTTAAGGAATATTTACCCGGCTTTCTTTACAAAATGGGTGCTATACTACCTGAGAAGCTTTTTACTGCTT…
3898_ncRNA_1	3898	MK059758	Human_oral-associated_brisavirus_YH	Redondoviridae	Redondoviruses	capsid_protein	iORF	CDS	200.0	13	613	ATG	0.0038822	0.0386088551379917	425.5	ATGCATCAAGAAAGAGAGTTTATCGTCGAAAAGCGCGGAAACCTATTAAAAGGTTTCGTCGATATCGTGTTAAAGCACGTTCGACAGCTAAACGTTATTACAGGCTTAAGAGGGCTGCTAGGAATTATTCGAAAGTCAAGAAGATTAGAAGGGCTAAAAGGCAATATAAAACGATTTCTGGCAAAGGTGTTAAGAATAAATTGGCTAAGCTCACAATATCAGAATTTATTCAATTGCCTTATTATGATCTTATTAGACTTGCTTCTATGGTTTGTAGTAAAGTTACTCCAGTTGGTTACCATCTTCCTGAGCAAGATGTTAAAAATTTCCACGATTTTTATATGTTCAAGTTTCTTTACAAACTGGGTGCTATATTACCTGAGAAGCTTTTTACTGCTT…
3898_ncRNA_1	3898	MK059758	Human_oral-associated_brisavirus_YH	Redondoviridae	Redondoviruses	ORF3	mORF	CDS	200.0	0	600	ATG	0.0038822	0.0386088551379917	425.5	ATGCATCAAGAAAGAGAGTTTATCGTCGAAAAGCGCGGAAACCTATTAAAAGGTTTCGTCGATATCGTGTTAAAGCACGTTCGACAGCTAAACGTTATTACAGGCTTAAGAGGGCTGCTAGGAATTATTCGAAAGTCAAGAAGATTAGAAGGGCTAAAAGGCAATATAAAACGATTTCTGGCAAAGGTGTTAAGAATAAATTGGCTAAGCTCACAATATCAGAATTTATTCAATTGCCTTATTATGATCTTATTAGACTTGCTTCTATGGTTTGTAGTAAAGTTACTCCAGTTGGTTACCATCTTCCTGAGCAAGATGTTAAAAATTTCCACGATTTTTATATGTTCAAGTTTCTTTACAAACTGGGTGCTATATTACCTGAGAAGCTTTTTACTGCTT…
3899_ncRNA_1	3899	MK059754	Human_lung-associated_brisavirus_AA	Redondoviridae	Redondoviruses	capsid_protein	iORF	CDS	200.0	13	613	ATG	0.0053612	0.049536259574468	418.5	ATGCATCAAGAAAGAGAGTTTATCGTCGAAAAGCGCGGAAACCTTTTAGAAGGGTTCGTCGATATCGTGTTAAAGCACGTTCGACAGCTAAACGTTATTACAGGCTTAAGAGGGCTGCTAGGAATTATTCGAAAGTCAAGAAGATTAGAAGGGCTAAAAGGCAATATAAAACGATTTCTGGCAAAGGTGTTAAGAATAAATTGGCTAAGCTTTCAATATCAGAATTTATTCAATTGCCTTATTATGACCTTATTAGACTTGCTTCTATGGTTTGTAGTAAAGTTACTCCAGTTGGTTACCTTCTTCCTGAGAATGATGTTAAAAATTTCCACGATTTTTATATGTACAAGTTTCTTTACAAACTGGGTGCTATATTACCTGAGAAGCTTTTTACTGCTT…
3899_ncRNA_1	3899	MK059754	Human_lung-associated_brisavirus_AA	Redondoviridae	Redondoviruses	ORF3	mORF	CDS	200.0	0	600	ATG	0.0053612	0.049536259574468	418.5	ATGCATCAAGAAAGAGAGTTTATCGTCGAAAAGCGCGGAAACCTTTTAGAAGGGTTCGTCGATATCGTGTTAAAGCACGTTCGACAGCTAAACGTTATTACAGGCTTAAGAGGGCTGCTAGGAATTATTCGAAAGTCAAGAAGATTAGAAGGGCTAAAAGGCAATATAAAACGATTTCTGGCAAAGGTGTTAAGAATAAATTGGCTAAGCTTTCAATATCAGAATTTATTCAATTGCCTTATTATGACCTTATTAGACTTGCTTCTATGGTTTGTAGTAAAGTTACTCCAGTTGGTTACCTTCTTCCTGAGAATGATGTTAAAAATTTCCACGATTTTTATATGTACAAGTTTCTTTACAAACTGGGTGCTATATTACCTGAGAAGCTTTTTACTGCTT…
3901_ncRNA_1	3901	MK059756	Human_lung-associated_brisavirus_MD	Redondoviridae	Redondoviruses	capsid_protein	iORF	CDS	200.0	13	613	ATG	0.0012665	0.0163616149885583	422.5	ATGCATCAAGAAAGAGAGTTTATCGTCGAAAAGCTCGTAAACCTATTAAAAGGTTTCGTCGATATCGTGTTAAAGCACGTTCGACAGCTAAACGTTATTACAGGCTTAAGAGGGCTGCTAGGAATTATTCGAAAGTCAAGAAGATTAGAAGGGCTAAAAGGCAATATAAAACGATTTCTGGCAAAGGTGTTAAGAATAAATTGGCTAAGCTCACAATATCAGAATTTATTCAATTGCCTTATTATGATCTTATTAGACTTGCTTCTATGGTTTGTAGTAAAGTTACTCCAGTTGGTTACCCTATTCCTGAGCAAGATGTACGAAATTTCCACGATTTTTATATGTCCAAGTTTCTTTACAAACTGGGTGCTATATTACCTGAGAAGCTTTTTACTGCTT…
3901_ncRNA_1	3901	MK059756	Human_lung-associated_brisavirus_MD	Redondoviridae	Redondoviruses	ORF3	mORF	CDS	200.0	0	600	ATG	0.0012665	0.0163616149885583	422.5	ATGCATCAAGAAAGAGAGTTTATCGTCGAAAAGCTCGTAAACCTATTAAAAGGTTTCGTCGATATCGTGTTAAAGCACGTTCGACAGCTAAACGTTATTACAGGCTTAAGAGGGCTGCTAGGAATTATTCGAAAGTCAAGAAGATTAGAAGGGCTAAAAGGCAATATAAAACGATTTCTGGCAAAGGTGTTAAGAATAAATTGGCTAAGCTCACAATATCAGAATTTATTCAATTGCCTTATTATGATCTTATTAGACTTGCTTCTATGGTTTGTAGTAAAGTTACTCCAGTTGGTTACCCTATTCCTGAGCAAGATGTACGAAATTTCCACGATTTTTATATGTCCAAGTTTCTTTACAAACTGGGTGCTATATTACCTGAGAAGCTTTTTACTGCTT…
3901_ncRNA_1	3901	MK059761	Human_lung-associated_vientovirus_DC	Redondoviridae	Redondoviruses	capsid_protein	iORF	CDS	200.0	13	613	ATG	0.0012665	0.0163616149885583	422.5	ATGCATCAAGAAAGAGAGTTTATCGTCGAAAAGCTCGTAAACCTATTAAAAGGTTTCGTCGATATCGTGTTAAAGCACGTTCGACAGCTAAACGTTATTACAGGCTTAAGAGGGCTGCTAGGAATTATTCGAAAGTCAAGAAGATTAGAAGGGCTAAAAGGCAATATAAAACGATTTCTGGCAAAGGTGTTAAGAATAAATTGGCTAAGCTCACAATATCAGAATTTATTCAATTGCCTTATTATGATCTTATTAGACTTGCTTCTATGGTTTGTAGTAAAGTTACTCCAGTTGGTTACCCTATTCCTGAGCAAGATGTACGAAATTTCCACGATTTTTATATGTCCAAGTTTCTTTACAAACTGGGTGCTATATTACCTGAGAAGCTTTTTACTGCTT…
3901_ncRNA_1	3901	MK059761	Human_lung-associated_vientovirus_DC	Redondoviridae	Redondoviruses	ORF3	mORF	CDS	200.0	0	600	ATG	0.0012665	0.0163616149885583	422.5	ATGCATCAAGAAAGAGAGTTTATCGTCGAAAAGCTCGTAAACCTATTAAAAGGTTTCGTCGATATCGTGTTAAAGCACGTTCGACAGCTAAACGTTATTACAGGCTTAAGAGGGCTGCTAGGAATTATTCGAAAGTCAAGAAGATTAGAAGGGCTAAAAGGCAATATAAAACGATTTCTGGCAAAGGTGTTAAGAATAAATTGGCTAAGCTCACAATATCAGAATTTATTCAATTGCCTTATTATGATCTTATTAGACTTGCTTCTATGGTTTGTAGTAAAGTTACTCCAGTTGGTTACCCTATTCCTGAGCAAGATGTACGAAATTTCCACGATTTTTATATGTCCAAGTTTCTTTACAAACTGGGTGCTATATTACCTGAGAAGCTTTTTACTGCTT…
3901_ncRNA_1	3901	MK059769	Human_oral-associated_vientovirus_LZ	Redondoviridae	Redondoviruses	capsid_protein	iORF	CDS	200.0	13	613	ATG	0.0012665	0.0163616149885583	422.5	ATGCATCAAGAAAGAGAGTTTATCGTCGAAAAGCTCGTAAACCTATTAAAAGGTTTCGTCGATATCGTGTTAAAGCACGTTCGACAGCTAAACGTTATTACAGGCTTAAGAGGGCTGCTAGGAATTATTCGAAAGTCAAGAAGATTAGAAGGGCTAAAAGGCAATATAAAACGATTTCTGGCAAAGGTGTTAAGAATAAATTGGCTAAGCTCACAATATCAGAATTTATTCAATTGCCTTATTATGATCTTATTAGACTTGCTTCTATGGTTTGTAGTAAAGTTACTCCAGTTGGTTACCCTATTCCTGAGAATGATGTTAAAAATTTCCACGATTTTTATATGTCCAAGTTTCTTTACAAACTGGGTGCTATATTACCTGAGAAGCTTTTTACTGCTT…
3901_ncRNA_1	3901	MK059769	Human_oral-associated_vientovirus_LZ	Redondoviridae	Redondoviruses	ORF3	mORF	CDS	200.0	0	600	ATG	0.0012665	0.0163616149885583	422.5	ATGCATCAAGAAAGAGAGTTTATCGTCGAAAAGCTCGTAAACCTATTAAAAGGTTTCGTCGATATCGTGTTAAAGCACGTTCGACAGCTAAACGTTATTACAGGCTTAAGAGGGCTGCTAGGAATTATTCGAAAGTCAAGAAGATTAGAAGGGCTAAAAGGCAATATAAAACGATTTCTGGCAAAGGTGTTAAGAATAAATTGGCTAAGCTCACAATATCAGAATTTATTCAATTGCCTTATTATGATCTTATTAGACTTGCTTCTATGGTTTGTAGTAAAGTTACTCCAGTTGGTTACCCTATTCCTGAGAATGATGTTAAAAATTTCCACGATTTTTATATGTCCAAGTTTCTTTACAAACTGGGTGCTATATTACCTGAGAAGCTTTTTACTGCTT…
3902_ncRNA_0	3902	MK059764	Human_lung-associated_vientovirus_JB	Redondoviridae	Redondoviruses	capsid_protein	iORF	CDS	200.0	13	613	ATG	6.3613e-05	0.001297268602649	410.2	ATGCATCAAGAAAGAGAGTTTATCGTCGAAAAGCTCGTAAACCTATTAAAAGGTTTCGTCGATATCGTGTTAAGGCTCGTTCAACAGCTAAACGTTATTACAGGCTTAAGAGGGCTGCTAGGAATTATTCGAAAGTTAAGAAGATTAGAAGGGCTAAAAGGCAATATAAAACGATTTCTGGCAAAGGTGTTAAGAATAAATTGGCTAAGCTTTCAATATCAGAATTTATTCAATTGCCTTATTATGACCTTATTAGACTTGCTTCTATGGTTTGTAGTAAAGTTACTCCAGTTGGTTACCATCTTCCTGAGAATGATGTTAAAAATTTCCACGATTTTTATATGTTCAAGTTTCTTTACAAACTGGGTGCTATATTACCTGAGAAGCTTTTTACTGCTT…
3902_ncRNA_0	3902	MK059764	Human_lung-associated_vientovirus_JB	Redondoviridae	Redondoviruses	ORF3	mORF	CDS	200.0	0	600	ATG	6.3613e-05	0.001297268602649	410.2	ATGCATCAAGAAAGAGAGTTTATCGTCGAAAAGCTCGTAAACCTATTAAAAGGTTTCGTCGATATCGTGTTAAGGCTCGTTCAACAGCTAAACGTTATTACAGGCTTAAGAGGGCTGCTAGGAATTATTCGAAAGTTAAGAAGATTAGAAGGGCTAAAAGGCAATATAAAACGATTTCTGGCAAAGGTGTTAAGAATAAATTGGCTAAGCTTTCAATATCAGAATTTATTCAATTGCCTTATTATGACCTTATTAGACTTGCTTCTATGGTTTGTAGTAAAGTTACTCCAGTTGGTTACCATCTTCCTGAGAATGATGTTAAAAATTTCCACGATTTTTATATGTTCAAGTTTCTTTACAAACTGGGTGCTATATTACCTGAGAAGCTTTTTACTGCTT…
3914_ncRNA_0	3914	MK059759	Human_gut-associated_brisavirus_VW	Redondoviridae	Redondoviruses	capsid_protein	iORF	CDS	200.0	13	613	ATG	0.0012665	0.0163616149885583	453.1	ATGCATCAAGAAAGAGAGTTTATCGTCGAAAAACGCGTAAACCTATTAAAAGGTTTCGTCGATATCGTGTTAAAGCACGTTCGACAGCTAAACGTTATTACAGGCTTAAGAGGGCTGCTAGGAATTATTCGAAAGTCAAGAAGATTAGAAGGGCTAAAAGGCAATATAAAACGATTTCTGGCAAAGGTGTTAAGAATAAATTGGCTAAGCTTTCAATATCAGAATTTATTCAATTGCCTTATTATGACCTTATTAGACTTGCTTCTATGGTTTGCAGTAAAGTTACTCCGACTGGTTATTCTCTTACTGAGCAAGATATGCAACAATTTTATAATATTTATAAGCGCGACTTTCTTTACAAACTGGGTGCTATATTACCTGAGAAGCTTTTTACTGCTT…
3914_ncRNA_0	3914	MK059759	Human_gut-associated_brisavirus_VW	Redondoviridae	Redondoviruses	ORF3	mORF	CDS	200.0	0	600	ATG	0.0012665	0.0163616149885583	453.1	ATGCATCAAGAAAGAGAGTTTATCGTCGAAAAACGCGTAAACCTATTAAAAGGTTTCGTCGATATCGTGTTAAAGCACGTTCGACAGCTAAACGTTATTACAGGCTTAAGAGGGCTGCTAGGAATTATTCGAAAGTCAAGAAGATTAGAAGGGCTAAAAGGCAATATAAAACGATTTCTGGCAAAGGTGTTAAGAATAAATTGGCTAAGCTTTCAATATCAGAATTTATTCAATTGCCTTATTATGACCTTATTAGACTTGCTTCTATGGTTTGCAGTAAAGTTACTCCGACTGGTTATTCTCTTACTGAGCAAGATATGCAACAATTTTATAATATTTATAAGCGCGACTTTCTTTACAAACTGGGTGCTATATTACCTGAGAAGCTTTTTACTGCTT…
3915_ncRNA_1	3915	MK059765	Human_lung-associated_vientovirus_JY	Redondoviridae	Redondoviruses	capsid_protein	iORF	CDS	200.0	13	613	ATG	0.001263	0.016335089347079	393.2	ATGCATCAAGAAAGAGAGTTTATCGTCGAAAAGCTCGTAAACCTATTAAAAGGTTTCGTCGATATCGTGCTAAGGCTCGTTCAACTGCTAAACGATATTTTAGGCTTAAGAGGGCTGCTAGGAATTATTCAAAAGTCAAGAAGATTAGAAGGGCTAAAAGGCAATATAAAACGATTTCTGGCAAAGGTGTTAAGAATAAATTATCAAAGCTTTCAATATCAGAATTTATTCAATTGCCTTATTATGACCTTATTAGACTTGCTTCAATGGTTTGTACTAGGCATTCTCCGACTGGTTATCCTCTTACTGAGCAAACTATGCAATCTTTTGCTGAATTATATTCAGAACAATATCTTTACAAATTGGGTGCTATACTTCCTGAGAAGTTGTTTGTTAATT…
3915_ncRNA_1	3915	MK059765	Human_lung-associated_vientovirus_JY	Redondoviridae	Redondoviruses	ORF3	mORF	CDS	200.0	0	600	ATG	0.001263	0.016335089347079	393.2	ATGCATCAAGAAAGAGAGTTTATCGTCGAAAAGCTCGTAAACCTATTAAAAGGTTTCGTCGATATCGTGCTAAGGCTCGTTCAACTGCTAAACGATATTTTAGGCTTAAGAGGGCTGCTAGGAATTATTCAAAAGTCAAGAAGATTAGAAGGGCTAAAAGGCAATATAAAACGATTTCTGGCAAAGGTGTTAAGAATAAATTATCAAAGCTTTCAATATCAGAATTTATTCAATTGCCTTATTATGACCTTATTAGACTTGCTTCAATGGTTTGTACTAGGCATTCTCCGACTGGTTATCCTCTTACTGAGCAAACTATGCAATCTTTTGCTGAATTATATTCAGAACAATATCTTTACAAATTGGGTGCTATACTTCCTGAGAAGTTGTTTGTTAATT…
3911_ncRNA_0	3911	MK059760	Human_lung-associated_vientovirus_AL	Redondoviridae	Redondoviruses	capsid_protein	iORF	CDS	200.0	13	613	ATG	0.0039429	0.0390827823581041	336.5	ATGCATCAAGAAAGAGAGTTTATCGTCGAAAAACGCGGAAACCTTTTAGAAGGGTTCGTCGATATCGTGTTAAGGCACGTTCGACAGCTAAACGTTATTACAGGCTTAAGAGGGCTGCTAGGAATTATTCAAAGGCTAAGAAGATTAGAAGGGCTAAAAGGCAATACAAGACTATGTCTGGTAAAGGTGTTAAGAATAAATTGTCCAAGCTCACAATATCGGAATTTATTCAATTGCCTTATTATGATGTTGTTAGGCCCTCTGCTTTACTATATGCAGGTATTAAGCCTATTGGTTATTCTTCACTTACTCAAGATGATTTTAACAGGTTTGAAGATCTTACTCAGACTGTTATTAGAAAAATGGGAGCAATACTTCCTGAGAAGATGTTTGCTTCTG…
3912_ncRNA_0	3912	MK059771	Human_oral-associated_vientovirus_XM	Redondoviridae	Redondoviruses	capsid_protein	iORF	CDS	200.0	13	613	ATG	0.00025006	0.0042015289583333	372.7	ATGCATCAAGAAAGAGAGTTTATCGTCGAAAAACGCGGAAACCTTTTAGAAGGGTTCGTCGATATCGTGTTAAGGCACGTTCGACAGCTAAACGTTATTACAGGCTTAAGAGGGCTGCTAGGAATTATTCAAAGGCTAAGAAGATTAGAAGGGCTAAAAGGCAATATAAGACAATGTCTGGCAAAGGTGTTAAGAATAAATTGTCCAAGCTTTCTATATCGGAATTTATTCAATTGCCTTATTATGACCTTATTAGACTTGCTTCTATGGTTTGTAGTAAGATTGCTCCAACTGGTTATCCTCTTACTGACACTCAGATGGATAATTTTACTAAATTATATACAAACAGTTTTCTTTACAAAATGGGTGCTATACTACCTGAGAAGCTTTTTACTGCTT…
3912_ncRNA_0	3912	MK059771	Human_oral-associated_vientovirus_XM	Redondoviridae	Redondoviruses	ORF3	mORF	CDS	200.0	0	600	ATG	0.00025006	0.0042015289583333	372.7	ATGCATCAAGAAAGAGAGTTTATCGTCGAAAAACGCGGAAACCTTTTAGAAGGGTTCGTCGATATCGTGTTAAGGCACGTTCGACAGCTAAACGTTATTACAGGCTTAAGAGGGCTGCTAGGAATTATTCAAAGGCTAAGAAGATTAGAAGGGCTAAAAGGCAATATAAGACAATGTCTGGCAAAGGTGTTAAGAATAAATTGTCCAAGCTTTCTATATCGGAATTTATTCAATTGCCTTATTATGACCTTATTAGACTTGCTTCTATGGTTTGTAGTAAGATTGCTCCAACTGGTTATCCTCTTACTGACACTCAGATGGATAATTTTACTAAATTATATACAAACAGTTTTCTTTACAAAATGGGTGCTATACTACCTGAGAAGCTTTTTACTGCTT…
3913_ncRNA_0	3913	MK059770	Human_oral-associated_vientovirus_MC	Redondoviridae	Redondoviruses	capsid_protein	iORF	CDS	200.0	13	613	ATG	0.0014455	0.0180423024318349	369.5	ATGCATCAAGAAAGAGAGTTTATCGTCGAAAAACGCGGAAACCTTTTAGAAGGGTTCGTCGATATCGTGTTAAGGCACGTTCGACAGCTAAACGTTATTATAGGCTTAAGAGGGCTGCTAGGAATTATTCGAAAGTCAAGAAGATTAGAAGGGCTAAAAGGCAATATAAGACAATGTCTGGCAAAGGTGTTAAGAATAAATTGTCCAAGCTTTCAATATCGGAATTTATTCAATTGCCTTATTATGATCTTATTAGACTTGCTTCTATGGTTTGTAGTAAGATTTCTCCAACTGGTTATCCTCTTAATGACGACCAGATGGATTCTTTTGTTAATGAATATACAAGCAGGTTCCTTTACAAAATGGGTGCTATACTACCTGAGAAGCTTTTTACTGCTT…
3895_ncRNA_1	3895	MK059772	Human_gut-associated_vientovirus_MW	Redondoviridae	Redondoviruses	capsid_protein	iORF	CDS	200.0	13	613	ATG	0.0013848	0.0175223497945461	451.3	ATGCATCAAGAAAGAGAGTTTATCGTCGAAAAACGCGGAAACCTTTTAGAAGGGTTCGTCGATATCGTGTTAAAGCACGTTCGACAGCTAAACGTTATTACAGGCTTAAGAGGGCTGCTAGGAATTATTCGAAAGTCAAGAAGATTAGAAGGGCTAAAAGGCAATATAAAACGATTTCTGGCAAAGGTGTTAAGAATAAATTGGCTAAGCTCACAATATCAGAATTTATTCAATTGCCTTATTATGATCTTATTAGACTTGCTTCTATGGTTTGTAGTAAAGTTACTCCAGTTGGTTACCCTCTTCCTGAGCAAGATGTACGAAATTTCCACGATTTTTATATGTCCAAGTTTCTTTACAAACTGGGTGCTATATTACCTGAGAAGCTTTTTACTGCTT…
3895_ncRNA_1	3895	MK059772	Human_gut-associated_vientovirus_MW	Redondoviridae	Redondoviruses	ORF3	mORF	CDS	200.0	0	600	ATG	0.0013848	0.0175223497945461	451.3	ATGCATCAAGAAAGAGAGTTTATCGTCGAAAAACGCGGAAACCTTTTAGAAGGGTTCGTCGATATCGTGTTAAAGCACGTTCGACAGCTAAACGTTATTACAGGCTTAAGAGGGCTGCTAGGAATTATTCGAAAGTCAAGAAGATTAGAAGGGCTAAAAGGCAATATAAAACGATTTCTGGCAAAGGTGTTAAGAATAAATTGGCTAAGCTCACAATATCAGAATTTATTCAATTGCCTTATTATGATCTTATTAGACTTGCTTCTATGGTTTGTAGTAAAGTTACTCCAGTTGGTTACCCTCTTCCTGAGCAAGATGTACGAAATTTCCACGATTTTTATATGTCCAAGTTTCTTTACAAACTGGGTGCTATATTACCTGAGAAGCTTTTTACTGCTT…
3916_ncRNA_0	3916	MK059755	Human_lung-associated_brisavirus_II	Redondoviridae	Redondoviruses	capsid_protein	iORF	CDS	200.0	13	613	ATG	0.0012665	0.0163616149885583	441.3	ATGCATCAAGAAAGAGAGTTTATCGTCGAAAAGCTCGTAAACCTATTAAAAGGTTTCGTCGATATCGTGTTAAAGCACGTTCGACAGCTAAACGTTATTACAGGCTTAAGAGGGCTGCTAGGAATTATTCGAAAGTCAAGAAGATTAGAAGGGCTAAAAGGCAATATAAAACGATTTCTGGCAAAGGTGTTAAGAATAAATTGGCTAAGCTCACAATATCAGAATTTATTCAATTGCCTTATTATGATCTTATTAGACTTGCTTCTATGGTTTGTAGTAAAGTTACTCCAGTTGGTTACCATCTTCCTGAGCAAGATGTTAAAAATTTCCACGATTTTTATATGTTCAAGTTTCTTTACAAACTGGGTGCTATATTACCTGAGAAGCTTTTTACTGCTT…
3916_ncRNA_0	3916	MK059755	Human_lung-associated_brisavirus_II	Redondoviridae	Redondoviruses	ORF3	mORF	CDS	200.0	0	600	ATG	0.0012665	0.0163616149885583	441.3	ATGCATCAAGAAAGAGAGTTTATCGTCGAAAAGCTCGTAAACCTATTAAAAGGTTTCGTCGATATCGTGTTAAAGCACGTTCGACAGCTAAACGTTATTACAGGCTTAAGAGGGCTGCTAGGAATTATTCGAAAGTCAAGAAGATTAGAAGGGCTAAAAGGCAATATAAAACGATTTCTGGCAAAGGTGTTAAGAATAAATTGGCTAAGCTCACAATATCAGAATTTATTCAATTGCCTTATTATGATCTTATTAGACTTGCTTCTATGGTTTGTAGTAAAGTTACTCCAGTTGGTTACCATCTTCCTGAGCAAGATGTTAAAAATTTCCACGATTTTTATATGTTCAAGTTTCTTTACAAACTGGGTGCTATATTACCTGAGAAGCTTTTTACTGCTT…
3918_ncRNA_0	3918	MK059766	Human_lung-associated_vientovirus_LT	Redondoviridae	Redondoviruses	capsid_protein	mORF	CDS	530.0	0	1590	ATG	0.0027043	0.0291264718282988	396.8	ATGGCTAAGCGATATGCATCAAGAAAGAGAGTTTATCGTCGAAAAGTGCGTAAACCTATTAAAAGGTTTCGTCGATATCGTGCTAAGGCTCGTTCAACTGCTAAACGATATTTTAGGCTTAAGAGGGCTGCTAGGAATTATTCAAAAGTCAAGAAGATTAGAAGGGCTAAAAGGCAATATAAAACGATTTCTGGCAAAGGTGTTAAGAATAAATTGTCAAAGCTTTCAATATCAGAATTTATTCAATTGCCTTATTATGACCTTATTAGACTTGCTTCAATGGTTTGTGCTAGGCATTCTCCGACTGGTTATCCTCTTACTGAGCAAGTTATGCAATCTTTTGCTAATTTATATTCAGAACAATTTCTTTACAAATTGGGTGCTATACTTCCTGAGAAG…
3918_ncRNA_0	3918	MK059766	Human_lung-associated_vientovirus_LT	Redondoviridae	Redondoviruses	ORF3	ouORF	CDS	271.0	-13	803	ATG	0.0027043	0.0291264718282988	396.8	ATGGCTAAGCGATATGCATCAAGAAAGAGAGTTTATCGTCGAAAAGTGCGTAAACCTATTAAAAGGTTTCGTCGATATCGTGCTAAGGCTCGTTCAACTGCTAAACGATATTTTAGGCTTAAGAGGGCTGCTAGGAATTATTCAAAAGTCAAGAAGATTAGAAGGGCTAAAAGGCAATATAAAACGATTTCTGGCAAAGGTGTTAAGAATAAATTGTCAAAGCTTTCAATATCAGAATTTATTCAATTGCCTTATTATGACCTTATTAGACTTGCTTCAATGGTTTGTGCTAGGCATTCTCCGACTGGTTATCCTCTTACTGAGCAAGTTATGCAATCTTTTGCTAATTTATATTCAGAACAATTTCTTTACAAATTGGGTGCTATACTTCCTGAGAAG…
3934_ncRNA_0	3934	NC_013228	Mammalian_orthoreovirus_3	Reoviridae	Orthoreovirus	M2	iORF	CDS	18.0	46	100	ATG	0.0011452	0.0150529140861466	41.4	ATGGCAATGTGTTCAAACCATCAGCTGAGACTTCATCCACCGCCGTACCGTCGTTAA
3935_ncRNA_0	3935	NC_003675	Rio_Bravo_virus	Flaviviridae	Flavivirus	POLY	mORF	CDS	3379.0	0	10137	ATG	0.0018313	0.02155169625	98.5	ATGGTAGGTAAATTGAAAAACGCAAAAAATAAAGGGAGAACCCGGCTACGCCGGCCTCCCAAAGGGAAAGCCATGGGCATGGGACTGATTCTCGGAATCATGAACTACGCCTCCCACATCGCTCTTGGCATGAAAGTCAACAGCAGGCTAACGAGTTTCTGGAAAATGACTCCACCTGGGAAATTAGCTAAGGGGATAACCACTCTGATGAACATCCTCCGGACTCTGCTAAACGGAATCTTGGGACGCAAAAAACAAAGGAGAGGAGGAACTGAAAGCCTGTTCCCCATAATGTTTCTAACTGGATTGATGGCTATGCAGGTATCCCAAAATGGTGATGGTTGGCTGCTTTCACCTGATCAAATGGATATAGGAAAAACCTACAAAGTTGGTACTGGA…
3992_ncRNA_0	3992	NC_012959	Human_adenovirus_54	Adenoviridae	Mastadenovirus	13.6_kDa_protein	mORF	CDS	117.0	0	351	ATG	0.00068575	0.0099479270877944	41.4	ATGAAGGTTTGCCTGATTATGAAAGTGGAGGGGGCGCTATGGGAGCTTTTCCACATGTGCGGAGTGGACTTACACCAACAATTTGTAGAAATAATCCAAGGCTGGAAAAATGAGAATTACCTGGGGATGGTGCAGGAATGTAACATGATGATTGATGAAATCGATGGAGGGCCGGCCTTTAATGTGATTCTTATGCTGGATGTACGCGTAGAGCCACTGCTTGAAGCCACAGTTGATCACCTTGAAAATAGAGTGGGTTTTGACCTGGCTGTATGTTTTCACCAACACAGCGGCGGTGAACGCTGTCACCTGCGTGACTTGCACTTTATCGTCCTTCGAGACCGTTTGGAATAA
4002_ncRNA_0	4002	NC_010956	Human_mastadenovirus_D	Adenoviridae	Mastadenovirus	E3	uORF	5UTR	37.0	-250	-139	ATA	1.1965e-06	3.4259547337278106e-05	69.9	ATACCAGAGAACCTCCTGCTGTACAAGAAAAACAGTTTGAATTACAAGATGCAGAAACTGATGAAAACGAATCAAAAATTCCCTCAGCTACTGTGGCAATCGTGGTGGGAGTGA
4005_ncRNA_0	4005	NC_001611	Variola_virus	Poxviridae	Orthopoxvirus	C12L	iORF	CDS	25.0	43	118	AAG	0.00018804	0.0032673909682377	89.5	AAGAACAGGAACAGCACCGTCCACGTACACCGCCATCCTATGAAGAAATTGCAAAATATGGACACTCATTTAACGTGA
4022_ncRNA_0	4022	NC_006998	Vaccinia_virus	Poxviridae	Orthopoxvirus	D12L	uORF	CDS	5.0	-48	-33	ATG	0.0007212	0.0103425942421676	175.1	ATGGGAGATAATAACTAA
4022_ncRNA_1	4022	NC_006998	Vaccinia_virus	Poxviridae	Orthopoxvirus	D12L	ouORF	CDS	10.0	-25	5	ATG	0.00062515	0.0092429969227411	36.4	ATGAAAACAAACTATAGAGTTGTAAATGGATGA
4023_ncRNA_0	4023	NC_003310	Monkeypox_virus_Zaire-96-I-16	Poxviridae	Orthopoxvirus	E12L	uORF	CDS	5.0	-48	-33	ATG	0.0007212	0.0103425942421676	175.1	ATGGGAGATAATAACTAA
4023_ncRNA_1	4023	NC_003310	Monkeypox_virus_Zaire-96-I-16	Poxviridae	Orthopoxvirus	E12L	ouORF	CDS	10.0	-25	5	ATG	0.00062458	0.0092386018951965	36.4	ATGAAAACAAACTATAGAGTTGTAAATGGATGA
4024_ncRNA_0	4024	NC_003663	Cowpox_virus	Poxviridae	Orthopoxvirus	CPXV129_CDS	uORF	CDS	5.0	-48	-33	ATG	0.0007212	0.0103425942421676	175.1	ATGGGAGATAATAACTAA
4024_ncRNA_1	4024	NC_003663	Cowpox_virus	Poxviridae	Orthopoxvirus	CPXV129_CDS	ouORF	CDS	10.0	-25	5	ATG	0.0015247	0.0188765216008771	36.4	ATGAAAACAAACTATAGAGTTGTAAATGGATGA
3948_ncRNA_0	3948	NC_007803	Beilong_virus	Paramyxoviridae	unknown	M	uORF	5UTR	7.0	-260	-239	ATG	2.8007e-06	7.607707385725742e-05	47.5	ATGTCAAACGTCAGCAAGAGTTGA
3976_ncRNA_1	3976	NC_003310	Monkeypox_virus_Zaire-96-I-16	Poxviridae	Orthopoxvirus	D16L	iORF	CDS	5.0	40	55	ATG	0.0033436	0.0344667567863664	14.6	ATGGAAAGTTATATGTAA
4038_ncRNA_0	4038	NC_006273	Human_betaherpesvirus_5_(HHV-5_HCMV)	Herpesviridae	Cytomegalovirus	US29	uORF	CDS	5.0	-39	-24	ATG	0.00097656	0.0132401190287769	57.1	ATGGGGAAAAAGACGTAG
4178_ncRNA_0	4178	NC_006998	Vaccinia_virus	Poxviridae	Orthopoxvirus	F11L	uORF	5UTR	36.0	-153	-45	ATG	1.953e-06	5.435823253903041e-05	52.0	ATGGAAACCATAGATCCGGTGTATATATCTCAGTTCAGTTATAAAGAATTATACGTTAGTAGCTCTTATAAAGATATTAATGAATCCATGAGTCAGATGGTAAAATTATAA
4165_ncRNA_0	4165	NC_001716	Human_betaherpesvirus_7_(HHV-7)	Herpesviridae	Roseolovirus	U15	uORF	5UTR	15.0	-233	-188	ATA	0.00011238	0.0021054467588495	63.2	ATACATCTGATGAAGACGAAATTTAACCCGGTCAAAATGTGCCAATAA
4139_ncRNA_0	4139	NC_001611	Variola_virus	Poxviridae	Orthopoxvirus	D10L	ouORF	CDS	27.0	-49	32	ATG	0.0025164	0.0273725167630057	21.6	ATGAAAATGGATTTTATTTTATGCGGCTATCATAACGTACCGCGCAATCATGGATACGTATATGAACAGATTAGATCTCGATAA
4298_ncRNA_0	4298	NC_001611	Variola_virus	Poxviridae	Orthopoxvirus	A50L	iORF	CDS	10.0	76	106	ATG	0.0012177	0.0158338395777351	30.0	ATGTTCAAGAAATCAGAGTTATCAATGTCGTAG
4386_ncRNA_0	4386	NC_001731	Molluscum_contagiosum_virus_subtype_1	Poxviridae	Molluscipoxvirus	MC068R	uORF	CDS	5.0	-50	-35	ATG	0.0001286	0.0023648576547231	47.2	ATGGCCTTCCAGGACTAG
4483_ncRNA_0	4483	NC_001545	Rubella_virus	Togaviridae	Rubivirus	non-structural_polyprotein	ouORF	CDS	14.0	-29	13	ATC	0.00094446	0.0129155000322971	19.0	ATCGGACCTCGCTTAGGACTCCCATTCCCATGGAGAAACTCCTAG
4492_ncRNA_0	4492	NC_020810	Duvenhage_lyssavirus	Rhabdoviridae	Lyssavirus	P	ouORF	CDS	14.0	-41	1	ATG	0.0012724	0.016387834676806	62.8	ATGAAAAAAACTAACACCACTCCGCAGGTCCATCAATCATCATGA
4723_ncRNA_0	4723	NC_009333	Human_gammaherpesvirus_8_(Kaposi's_sarcoma-associated_herpesvirus)	Herpesviridae	Rhadinovirus	ORF70	mORF	CDS	337.0	0	1011	ATG	0.00013513	0.0024795549783315	77.4	ATGTTTCCGTTTGTACCTTTAAGCTTGTATGTCGCCAAAAAGTTATTCCGTGCCAGGGGGTTTCGCTTCTGTCAAAAGCCTGGCGTCTTGGCTTTGGCCCCCGAGGTTGACCCTTGTTCGATTCAGCATGAGGTAACTGGGGCTGAGACGCCCCACGAGGAACTTCAGTATCTCAGGCAGTTGAGGGAAATTTTGTGCCGTGGCAGCGATCGACTCGACCGCACCGGCATAGGCACCCTCTCTCTATTTGGCATGCAGGCCAGGTATAGTCTGCGGGACCACTTTCCCTTACTAACCACAAAGCGGGTGTTTTGGCGAGGCGTAGTGCAAGAGCTGCTTTGGTTTCTGAAGGGGAGTACTGACTCCAGGGAGCTTTCAAGAACAGGAGTCAAGATATGG…
4725_ncRNA_0	4725	GQ994935	Human_gammaherpesvirus_8_(Kaposi's_sarcoma-associated_herpesvirus)	Herpesviridae	Rhadinovirus	ORF70	N_ext	CDS	353.0	-48	1011	ATG	3.4532e-05	0.0007541601779497	137.1	ATGGGTGTCTCTCCGGGCACAGGGCTTCACAAACTTCCAGGATCTATCATGTTTCCGTTTGTACCTTTAAGCTTGTATGTCGCCAAAAAGTTATTCCGTGCCAGGGGGTTTCGCTTCTGTCAAAAGCCTGGCGTCTTGGCTTTGGCCCCCGAGGTTGACCCTTGTTCGATTCAGCATGAGGTAACTGGGGCTGAGACGCCCCACGAGGAACTTCAGTATCTCAGGCAGTTGAGGGAAATTTTGTGCCGTGGCAGCGATCGACTCGACCGCACCGGCATAGGCACCCTCTCTCTATTTGGCATGCAGGCCAGGTATAGTCTGCGGGACCACTTTCCCTTACTAACCACAAAGCGGGTGTTTTGGCGAGGCGTAGTGCAAGAGCTGCTTTGGTTTCTGAAG…
4693_ncRNA_0	4693	NC_006273	Human_betaherpesvirus_5_(HHV-5_HCMV)	Herpesviridae	Cytomegalovirus	UL75	uORF	5UTR	29.0	-196	-109	ATG	6.6629e-05	0.0013474173832835	717.7	ATGGCTTACTCGCGTGTCCCCTCTTCTCCCTTCGCAGCGGCCAATGACATCGTATTAAATAGACGGAGACGCGACTTTTGTAACCCGTAG
4763_ncRNA_0	4763	NC_000898	Human_betaherpesvirus_6B_(HHV-6B)	Herpesviridae	Roseolovirus	U46	mORF	CDS	84.0	0	252	ATG	0.0012575	0.0162888326959847	47.4	ATGAGTTGTAAGAAAGGCGCAAGGCAACGCTTATATGTCAGTCTCTGGCTCTTTTACATTCTTGTTTTTGCGGCCGCTACGGAAATGGACTTTTATTCTTCAGAGTGCCATTCGCACACCTATGAGATCGTCTTGAATTCATTTTCTTCGATCTGGCTTTTGATAAATCTTTTTTTACTCTTGTGTTCTTTTGCGATTTTCTTGAAGTACTGGTGTTATAAGACTTTTGCTTCAGAGACGGTGAAGGGCTATTAG
4801_ncRNA_0	4801	GQ994935	Human_gammaherpesvirus_8_(Kaposi's_sarcoma-associated_herpesvirus)	Herpesviridae	Rhadinovirus	ORF54	N_ext	CDS	323.0	-15	954	GTG	0.0011784	0.015405612967966	98.6	GTGGACGCTGTCATTATGAACAACCGCCGAGGCTCCAAGCCGTCTATCCAACGTTCCGCGTTCGCCTCTTATATACACTCTGCAATGCAGTCCGACTCTGCCCCTCTACCCAGGGTGGAATATGTGTTCGAAACAAGCAAATTTAGAATGACGTCGAGAGCAAATGAAGCCAGACTCAGACTGACAAATGAGTGTCCGATACTGGTGAGACCCCACGAGCCGTTCATCATGCCCACCGGAATACACTTCACGCGAACCCCTAGCTGCGCTTTCATCCTGACCGGAGAGACCGACAAGGACGTATTTTGCCACACGGGCCTAATCGACGGAGGCTACCGCGGGGAGATACAGGTTATTTTACTCAACAAGAGGAAGTACCCTGTGACGCTGTATCGCGGG…
4875_ncRNA_0	4875	NC_001405	Human_mastadenovirus_C	Adenoviridae	Mastadenovirus	E3B	iORF	CDS	65.0	35	230	TTG	0.0017996	0.0212470724294179	105.1	TTGCGCCCTACCTGTGCTTTGCTCCCAAACCTCAGCGCCTCCCAAAAGACATATTTCCTGCAGATTCACTCAAATATGGAACATTCCCAGCTGCTACAACAAACAGAGCGATTTGTCAGAAGCCTGGTTATACGCCATCATCTCTGTCATGGTTTTTTGCAGTACCATTTTTGCCCTAGCCATATATCCATACCTTGA
5002_ncRNA_0	5002	NC_003310	Monkeypox_virus_Zaire-96-I-16	Poxviridae	Orthopoxvirus	I4L	N_trunc	CDS	768.0	9	2313	ATT	0.00047342	0.0072463423678264	78.1	ATTAAACGAAATGGATACAAGGAAAATGTCATGTTTGATAAAATCACGTCTCGTATTAGAAAATTGTGCTATGGCTTAAACACGGATCATATAGATCCTATTAAAATAGCTATGAAGGTTATTCAAGGAATATATAATGGAGTAACAACGGTAGAATTGGACACTCTGGCAGCCGAAATAGCAGCCACTTGTACTACACAACATCCGGATTATGCCATTCTAGCCGCCAGAATAGCCATATCAAATCTACACAAGGAAACAAAAAAACTATTTAGTGAAGTGATGGAGGATTTATTCAACTATGTTAATCCTAAAAATGGGAAACATTCTCCGATTATTTCAAGTATTACCATGGATATAGTTAACAAATATAAGGATAAGCTCAATTCGGTTATTATT…
5041_ncRNA_0	5041	NC_006998	Vaccinia_virus	Poxviridae	Orthopoxvirus	D8L	iORF	CDS	13.0	85	124	ATG	0.0013288	0.0169914844847112	34.9	ATGAGTCGAAACCAACCACTATCCAGAACACTGGAAAACTAG
5045_ncRNA_0	5045	NC_006273	Human_betaherpesvirus_5_(HHV-5_HCMV)	Herpesviridae	Cytomegalovirus	US12	uORF	5UTR	59.0	-259	-82	ATC	2.208e-05	0.0005043262575859	55.6	ATCCGCGACGAACTGCCGGCTGCTCAGACGTTACGCGGCTCGCTGCTGATCTACGTAGGACTGGTGACCATGTTTAAAATCACGCTGATCGTGCTCAGTCCCAACCTCTGGCGCCTGCCCTGGACGACCGTCTTTGCCGCCTTCAGATCCTCGTATTGCGAAGGTGGCGGTGGCTCGTAG
5071_ncRNA_0	5071	NC_009528	European_bat_2_lyssavirus	Rhabdoviridae	Lyssavirus	L	ouORF	CDS	20.0	-59	1	ATG	0.0043644	0.0419867427435387	43.4	ATGAAAAAAACGTCCTGTCGGAAAGGAACAACACCTCTCTTCAGAGAGATCATTTCAAGATGA
5163_ncRNA_0	5163	NC_006998	Vaccinia_virus	Poxviridae	Orthopoxvirus	E2L	uORF	5UTR	16.0	-212	-164	ATG	0.0031312	0.0328470540724682	25.1	ATGGAAAATCTAAACGAGATGCTAAAAATAATGCAGCTAAATTGGCAGTAG
5251_ncRNA_0	5251	NC_005336	Orf_virus	Poxviridae	Parapoxvirus	ORF008_ankyrin_repeat_protein	uORF	5UTR	17.0	-193	-142	ATT	0.00066344	0.0097074311533477	22.8	ATTGCTGGCGCCGGCTACCGGCTCACCGGCTCCGGCGAGGGCGTCCCAGTGTAG
5241_ncRNA_0	5241	NC_010956	Human_mastadenovirus_D	Adenoviridae	Mastadenovirus	L5	ouORF	CDS	68.0	-44	160	ATG	3.7615e-08	1.2844081602822582e-06	215.7	ATGTCAAATTCCTGGTCCACAATTTTCATTGTCTTCCCTCTCAGATGTCAAAGAGGCTCCGGGTGGAAGATGACTTCAACCCCGTCTACCCCTATGGCTACGCGCGGAATCAGAATATCCCCTTCCTCACTCCCCCCTTTGTCTCCTCCGATGGATTCCAAAACTTCCCCCCTGGGGTCCTGTCACTCAAACTGGCTGACCCAATAG
5242_ncRNA_0	5242	NC_012959	Human_adenovirus_54	Adenoviridae	Mastadenovirus	fiber	ouORF	CDS	83.0	-44	205	ATG	0.00042896	0.0067132687482678	212.2	ATGTCAAATTCCTGGTCCACAATTTTCATTGTCTTCCCTCTCAGATGTCAAAGAGGCTCCGGGTGGAAGATGACTTCAATCCCGTCTACCCCTATGGCTACGCGCGGAATCAAAATATCCCCTTCCTTACTCCCCCCTTTGTCTCCTCCAATGGATTCCAAAACTTCCCCCCTGGGGTTCTGTCACTCAAACTGGCTAACCCAATCACCATCACCAATGGAAATGTCTCACTCAAGGTTGGAGGTGGGCTAA
5278_ncRNA_0	5278	NC_001802	Human_immunodeficiency_virus_1_(HIV-1)	Retroviridae	Lentivirus	tat	uORF	5UTR	4.0	-226	-214	ATG	0.0016	0.0195726977248104	59.1	ATGAATGGACACTAG
5292_ncRNA_0	5292	NC_001669	Macaca_mulatta_polyomavirus_1	Polyomaviridae	Betapolyomavirus	hypothetical_protein	uORF	5UTR	17.0	-226	-175	AAG	0.00073767	0.0105564410266159	53.6	AAGTCCCCAGGCTCCCCAGCAGGCAGAAGTATGCAAAGCATGCATCTCAATTAG
5292_ncRNA_1	5292	NC_001669	Macaca_mulatta_polyomavirus_1	Polyomaviridae	Betapolyomavirus	hypothetical_protein	uORF	5UTR	7.0	-124	-103	ATG	0.003468	0.0354094335443037	42.7	ATGCAAAGCATGCATCTCAATTAG
5264_ncRNA_0	5264	NC_006273	Human_betaherpesvirus_5_(HHV-5_HCMV)	Herpesviridae	Cytomegalovirus	UL34	mORF	CDS	407.0	0	1221	ATG	0.00068575	0.0099479270877944	82.6	ATGAACTTCATCATCACCACCCGAGACTTCTCCAACGACGATTCAGTCCTGCGAGCCGCCGAGATGCGTGACAACGTGGCAGGCTCGATTTCCAAAGCGTACAAGGGCACGGTACGCGCCGAAGGCAAGAAGAAGCTGCTGCTGAAGCACTTGCCCGTGCCGCCCGGCGGCTGCTCGCGCCGCAACAGCAACCTCTTCGTTTTCTGCACCGAGCGCGACTACCGCAAGTTCCACCAGGGCATCGCACAGCTCAAGCGCGCGCCGGCCGAACTGGACCCCCACGAGATCCAGCAAGTCACGGCCAGTATCCGCTGCCGCCTGCAGCCCAGTCTCCGCGAGCCGCCCACGCCGGCCGACGAGCTGCAGACGGCTGTGTCGCGCGTGTGCGCGCTCTTCAAC…
5313_ncRNA_0	5313	NC_009333	Human_gammaherpesvirus_8_(Kaposi's_sarcoma-associated_herpesvirus)	Herpesviridae	Rhadinovirus	ORF67A	uORF	5UTR	12.0	-198	-162	ATG	0.00012734	0.0023480608709853	46.0	ATGGCCACTGGACGGTGGTTTCCCTGGATCGTGAGTTGA
5313_ncRNA_0	5313	GQ994935	Human_gammaherpesvirus_8_(Kaposi's_sarcoma-associated_herpesvirus)	Herpesviridae	Rhadinovirus	ORF67A	uORF	5UTR	12.0	-198	-162	ATG	0.00012734	0.0023480608709853	46.0	ATGGCCACTGGACGGTGGTTTCCCTGGATCGTGAGTTGA
5348_ncRNA_0	5348	NC_002645	Human_coronavirus_229E	Coronaviridae	Alphacoronavirus	N	uORF	CDS	14.0	-58	-16	ATG	0.00014121	0.0025716163064516	151.0	ATGAGCAACATGACAGAAAACGAAAGATTGCTTCATTTTTTCTAA
5367_ncRNA_0	5367	NC_006998	Vaccinia_virus	Poxviridae	Orthopoxvirus	A27L	uORF	CDS	7.0	-58	-37	ATG	0.003468	0.0354094335443037	24.5	ATGTGTTGTACCAAATATAAATAA
5450_ncRNA_0	5450	NC_001806	Human_alphaherpesvirus_1_(Herpes_simplex_virus_1)	Herpesviridae	Simplexvirus	UL40	N_ext	CDS	346.0	-18	1020	ACG	0.0013408	0.0170610144036009	187.9	ACGCTCTCCCCTGCTGCCATGGATTCCGCGGCCCCAGCCCTCTCCCCCGCTCTGACGGCCCTTACGGGCCAGAGCGCGACGGCGGACCTGGCGATCCAGATTCCAAAGTGCCCCGACCCCGAGAGGTACTTCTACACCTCCCAGTGTCCCGACATTAACCACCTGCGCTCCCTCAGCATCCTTAACCGCTGGCTGGAAACCGAGCTTGTTTTCGTGGGGGACGAGGAGGACGTCTCCAAGCTTTCCGAGGGCGAGCTCAGCTTTTACCGCTTCCTCTTCGCTTTCCTGTCGGCCGCCGACGACCTGGTTACGGAAAACCTGGGCGGCCTCTCCGGCCTGTTTGAGCAGAAGGACATTCTCCACTACTACGTGGAGCAGGAATGCATCGAAGTCGTACAC…
5480_ncRNA_0	5480	NC_001348	Human_alphaherpesvirus_3_(HHV-3)	Herpesviridae	Varicellovirus	ORF8	uORF	5UTR	3.0	-190	-181	ATG	0.0019531	0.0223109550910316	17.2	ATGATAAGCTAA
5506_ncRNA_0	5506	NC_001806	Human_alphaherpesvirus_1_(Herpes_simplex_virus_1)	Herpesviridae	Simplexvirus	UL8	uORF	CDS	7.0	-41	-20	ATG	0.00025528	0.004257557577548	26.0	ATGGGACCCACAGACCGCCCGTGA
5556_ncRNA_0	5556	NC_007605	Human_gammaherpesvirus_4_(Epstein-Barr_virus)	Herpesviridae	Lymphocryptovirus	EBNA-1	iORF	CDS	370.0	115	1225	ATG	0.0016842	0.0201871573248407	17.9	ATGGACGAGGACGGGGAAGAGGACGAGGACGAGGAGGCGGAAGACCAGGAGCCCCGGGCGGCTCAGGATCAGGGCCAAGACATAGAGATGGTGTCCGGAGACCCCAAAAACGTCCAAGTTGCATTGGCTGCAAAGGGACCCACGGTGGAACAGGAGCAGGAGCAGGAGCGGGAGGGGCAGGAGCAGGAGGGGCAGGAGCAGGAGGAGGGGCAGGAGCAGGAGGAGGGGCAGGAGGGGCAGGAGGGGCAGGAGGGGCAGGAGCAGGAGGAGGGGCAGGAGCAGGAGGAGGGGCAGGAGGGGCAGGAGGGGCAGGAGCAGGAGGAGGGGCAGGAGCAGGAGGAGGGGCAGGAGGGGCAGGAGCAGGAGGAGGGGCAGGAGGGGCAGGAGGGGCAGGAGCAG…
5553_ncRNA_0	5553	NC_009334	Human_herpesvirus_4_type_2_(Epstein-Barr_virus_type_2)	Herpesviridae	Lymphocryptovirus	EBNA-1	iORF	CDS	370.0	115	1225	ATG	0.0016842	0.0201871573248407	17.9	ATGGACGAGGACGGGGAAGAGGACGAGGACGAGGAGGCGGAAGACCAGGAGCTCCGGGCGGCTCAGGATCAGGGCCAAGACATAGAGATGGTGTCCGGAGACCCCAAAAACGTCCAAGTTGCATTGGCTGCAAAGGGGCCCACGGTGGAACAGGAGCAGGAGGAGGGGCAGGAGCAGGAGGGGCAGGAGCAGGAGGGGCAGGAGCAGGAGGGGCAGGAGCAGGAGGGGCAGGAGCAGGAGGGGCAGGAGCAGGAGGGGCAGGAGCAGGAGGGGCAGGAGCAGGAGGGGCAGGAGCAGGAGGGGCAGGAGCAGGAGGAGGGGCAGGAGCAGGAGGGGCAGGAGCAGGAGGGGCAGGAGCAGGAGGAGGGGCAGGAGCAGGAGGAGGGGCAGGAGCAGGAG…
5555_ncRNA_0	5555	KF373730	Human_gammaherpesvirus_4_(Epstein-Barr_virus)	Herpesviridae	Lymphocryptovirus	EBNA-1	iORF	CDS	374.0	115	1237	ATG	0.0016842	0.0201871573248407	17.9	ATGGACGAGGACGGGGAAGAGGACGAGGACGAGGAGGCGGAAGACCAGGAGCTCCGGGCGGCTCAGGATCAGGGCCAAGACATAGAGATGGTGTCCGGAGACCCCAAAAACGTCCAAGTTGCATTGGCTGCAAAGGGGCCCACGGTGGAACAGGAACAGGAGGGGCAGGAGGGGCAGGAGCCGGAGGGGCAGGAGGGGCAGGAGCCGGAGGGGCAGGAGGGGCAGGAGCAGGAGGGGCAGGAGGGGCAGGAGCCGGAGGGGCAGGAGGGGCAGGAGCCGGAGGGGCAGGAGGGGCAGGAGCCGGAGGGGCAGGAGGGGCAGGAGCCGGAGGGGCAGGAGGGGCAGGAGCCGGAGGGGCTGGAGGGGCAGGAGCCGGAGGGGCAGGAGGGGCAGGAGCCG…
5605_ncRNA_0	5605	NC_001596	Human_papillomavirus_9	Papillomaviridae	Betapapillomavirus	E6	uORF	5UTR	9.0	-50	-23	ATG	0.00089092	0.012288065179153	66.2	ATGACCGCCTTCGTTAATAAGCTTATATAG
5605_ncRNA_0	5605	NC_001596	Human_papillomavirus_9	Papillomaviridae	Betapapillomavirus	E6	uORF	5UTR	9.0	-71	-44	ATG	0.00089092	0.012288065179153	66.2	ATGACCGCCTTCGTTAATAAGCTTATATAG
5900_ncRNA_0	5900	NC_001664	Human_betaherpesvirus_6A	Herpesviridae	Roseolovirus	U26	ouORF	CDS	18.0	-44	10	ATG	0.003786	0.037785261638185	51.8	ATGCATTTTGACTACAGCTCTAATCCCAATCCCAAGAGGCAGAGATGCGTCGTCTGA
5927_ncRNA_0	5927	NC_001664	Human_betaherpesvirus_6A	Herpesviridae	Roseolovirus	U56	uORF	5UTR	23.0	-167	-98	ATG	0.0053379	0.0493678399672399	36.0	ATGCCAGTTCTTACAAAACGCTCTGCCTCTTCACTGTTCATCCAACCAAGCTCTATTAGAGAGTCGGTCTAA
6010_ncRNA_0	6010	NC_007605	Human_gammaherpesvirus_4_(Epstein-Barr_virus)	Herpesviridae	Lymphocryptovirus	EBNA-1	uORF	5UTR	12.0	-219	-183	TTG	0.003087	0.0324135	35.8	TTGAGGATGTTCAGCGGGAGTTTTCCGGGCTGCGAGTAA
6001_ncRNA_0	6001	NC_004162	Chikungunya_virus	Togaviridae	Alphavirus	structural_polyprotein	uORF	5UTR	26.0	-146	-68	ATG	3.6046e-07	1.0901662125e-05	25.0	ATGGCCACCTTTGCAAGCTCCAGATCCAACTTCGAGAAGCTCAGAGGACCCGTCGTAACTTTGTACGGCGGTCCTAAATAG
6040_ncRNA_0	6040	NC_006273	Human_betaherpesvirus_5_(HHV-5_HCMV)	Herpesviridae	Cytomegalovirus	UL140	uORF	5UTR	14.0	-113	-71	ATG	0.0012724	0.016387834676806	221.8	ATGACGTTCGTAGACACGTTGATCATAAAACACCGTAGAGGCTAA
6106_ncRNA_0	6106	NC_016152	Luna_mammarenavirus	Arenaviridae	Mammarenavirus	NP	iORF	CDS	12.0	88	124	AGG	0.00071499	0.0103015126626967	28.8	AGGTCATTAAAGATGCGCAAGCACTCTTACATGGCCTAG
6142_ncRNA_0	6142	NC_016153	Luna_mammarenavirus	Arenaviridae	Mammarenavirus	Z	mORF	5UTR	98.0	0	294	ATG	0.0036842	0.037025140324963	51.9	ATGGGGAAAGCCCAGTCCAAACAAAACCACATAGCCCAAGGCTCTGAGCCCAGGACGGAGCTGATACCTGACGCCTCAGGCTATGGGCCTGAGTTCTGCAAAAGCTGCTGGTTTGAGAGAAGGGGTCTTGTCAAATGTTATGACCATTATTTATGCATGAATTGTCTGACATTGCTTCTTACAATCTCCGACAGATGCCCAATCTGCAAGTATCCTCTGCCAACAAAACTGCAGATCAACAAAACACCAACCGCTCCCAAAGAGTCGGCCAGCAATCCCCCGCCGTACAGTCCCTGA
6200_ncRNA_0	6200	NC_011203	Human_mastadenovirus_B_(HAdV-B)	Adenoviridae	Mastadenovirus	L2	N_trunc	CDS	317.0	96	1047	AAG	0.0023824	0.026107743513426	23.7	AAGCGGGTCAAAAATAACAAAAAGGAAGAAGATGACGATGATGGGCTGGTGGAGTTTGTGCGCGAGTTCGCCCCAAGACGGCGCGTGCAGTGGCGCGGGCGCAAAGTGCGTCAAGTGCTCAGACCCGGGACCACTGTGGTTTTTACACCTGGCGAGCGTTCCAGCACTACTTTTAAACGGTCCTATGATGAGGTGTACGGGGATGACGATATTCTTGAGCAGGCGGCAGACCGCCTTGACGAGTTTGCTTATGGCAAGCGCACTAGATCCAGTCCCAAAGAGGAGGCTGTGTCCATTCCTTTGGATCATGGAAATCCCACCCCCAGCCTCAAACCAGTCACCCTGCAGCAAGTGCTGCCCGTGCCTGCGCGGAGAGGCGTAAAGCGCGAGGGTGAGGAC…
6263_ncRNA_0	6263	NC_005336	Orf_virus	Poxviridae	Parapoxvirus	ORF045_late_transcription_factor_VLTF-1	mORF	CDS	266.0	0	798	ATG	0.00019763	0.0034172133690658	45.6	ATGACTCTGCGCATCAAACTCGAGAAGCTCAAGCAGATCGTAACCTACTTCTCGGAGTTCAGCGAGGAGGTCTCGGTGAACGTGGACGTCGGCGATGGACTCATGTACATATTCGCGGCACTGGGCGGGTCCGTGAACATCTGGACCATCGTGCCGCTCAGCGCGAGCGTGGTATACGACGGCGATGTCAGCCGCGTGTTCAACCTGCCCGTGCTCAAGGTGAAGGCCTGTCTGTGCAGCTTCCACCCCGACTCGGTGGTGAGCCTGGAGCCCGACCTCGAGGACAACGTGGTGCGGCTCTCGAGCCACCACGTGGTCAGCGTGGACTGCGACAACGAGCCCGTGGCGCACCGCACGAACACCGCCATCTGCCTGGGCATCAACCAGCGCAAGTCCTAC…
6462_ncRNA_0	6462	NC_006273	Human_betaherpesvirus_5_(HHV-5_HCMV)	Herpesviridae	Cytomegalovirus	US19	ouORF	CDS	22.0	-47	19	ATG	0.0010883	0.0144394774383078	69.5	ATGCCTATAAAACCGCGCCCGTTTTCACAGCAGCCGCGCTTGTCGCCATGCTTCATGTCGTCCCGCTAG
6513_ncRNA_0	6513	NC_001664	Human_betaherpesvirus_6A	Herpesviridae	Roseolovirus	U27	uORF	CDS	9.0	-29	-2	ATG	6.4234e-05	0.0013075710829326	16.8	ATGTTGGCGCCAAAAAAATACAGTATATAA
6538_ncRNA_0	6538	NC_011202	Human_mastadenovirus_B_(HAdV-B)	Adenoviridae	Mastadenovirus	L3	N_trunc	CDS	942.0	18	2844	CTG	4.5668e-05	0.0009710685273069	88.6	CTGCCCCAATGGGCATACATGCACATCGCCGGACAGGATGCTTCGGAGTACCTGAGTCCGGGTCTGGTGCAGTTCGCCCGCGCCACAGACACCTACTTCAATCTGGGAAATAAGTTTAGAAATCCCACCGTAGCGCCGACCCACGATGTGACCACCGACCGTAGCCAGCGGCTCATGTTGCGCTTCGTGCCCGTTGACCGGGAGGACAATACATACTCTTACAAAGTGCGGTACACCCTGGCCGTGGGCGACAACAGAGTGCTGGATATGGCCAGCACGTTCTTTGACATTAGGGGTGTGTTGGACAGAGGTCCCAGTTTCAAACCCTATTCTGGTACGGCTTACAACTCCCTGGCTCCTAAAGGCGCTCCAAATACATCTCAGTGGATTGCAGAAGGT…
6556_ncRNA_0	6556	NC_001664	Human_betaherpesvirus_6A	Herpesviridae	Roseolovirus	U81	iORF	CDS	11.0	34	67	AGG	0.0019654	0.022407941501178	35.5	AGGATGAAGAAAAAAACTGTGAAAACCTTTCAATAG
6546_ncRNA_0	6546	NC_001348	Human_alphaherpesvirus_3_(HHV-3)	Herpesviridae	Varicellovirus	ORF39	uORF	5UTR	20.0	-254	-194	ATG	0.0021436	0.0240590333996023	16.5	ATGAAAAGATCCAATCAATCCAATCAACCACACCTCCTACCGTTTAGCACGTCAGCTATGTGA
6577_ncRNA_0	6577	NC_001454	Human_mastadenovirus_F	Adenoviridae	Mastadenovirus	E2B	N_trunc	CDS	628.0	54	1938	ATG	0.0010114	0.0135733566561014	41.0	ATGGAACGCTTCTCCCCGTTGCGTAACATCTGGAACCGCGTTCGCGAATACGCCCGCGCCGCCACTACCGCCGCCGGCATCACCTGGCTCTCTCGATATGTTTACCACTACCATCGCCTTATGCTGGAGGACCTGGCCCCCGGTACGCCCGCCACACTTCGCTGGCCCCTTTACCGCGAGCCGCCGCCCCACTTCCTTGTTGGCTACCAGTACTTGGTTCGCACCTGCAACGACTACGTTTTTGAATCCAGAGCCTACTCGCGCCTTAGGTATACCGAGATTACACAGCCCGGGATGCAAGTAGTCAACTGGTCCGTCATGGCCAACTGCACGTACACCATCAACACCGGTTCCTACCACCGCTTTGTGGACTTGGATGATTTCCAAAACACTTTAACT…
6621_ncRNA_0	6621	NC_009333	Human_gammaherpesvirus_8_(Kaposi's_sarcoma-associated_herpesvirus)	Herpesviridae	Rhadinovirus	ORF59	uORF	5UTR	12.0	-116	-80	ATG	0.00084459	0.0117795484149855	28.0	ATGTCGCACACTTCCACCTCCCCTAAAAGTTCTATTTAA
6621_ncRNA_0	6621	GQ994935	Human_gammaherpesvirus_8_(Kaposi's_sarcoma-associated_herpesvirus)	Herpesviridae	Rhadinovirus	ORF59	uORF	5UTR	12.0	-116	-80	ATG	0.00084459	0.0117795484149855	28.0	ATGTCGCACACTTCCACCTCCCCTAAAAGTTCTATTTAA
6625_ncRNA_0	6625	NC_001437	Japanese_encephalitis_virus	Flaviviridae	Flavivirus	POLY	mORF	CDS	3432.0	0	10296	ATG	0.00068575	0.0099479270877944	74.6	ATGACTAAAAAACCAGGAGGGCCCGGTAAAAACCGGGCTATCAATATGCTGAAACGCGGCCTACCCCGCGTATTCCCACTAGTGGGAGTGAAGAGGGTAGTAATGAGCTTGTTGGACGGCAGAGGGCCAGTACGTTTCGTGCTGGCTCTTATCACGTTCTTCAAGTTTACAGCATTAGCCCCGACCAAGGCGCTTTTAGGCCGATGGAAAGCAGTGGAAAAGAGTGTGGCAATGAAACATCTTACTAGTTTCAAACGAGAACTTGGAACACTCATTGACGCCGTGAACAAGCGGGGCAGAAAACAAAACAAAAGAGGAGGAAATGAAGGCTCAATCATGTGGCTCGCAAGCTTGGCAGTTGTCATAGCTTACGCAGGAGCAATGAAGTTGTCGAATTTC…
6625_ncRNA_0	6625	NC_001437	Japanese_encephalitis_virus	Flaviviridae	Flavivirus	truncated_JEV_polyprotein	mORF	CDS	1198.0	0	3594	ATG	0.00068575	0.0099479270877944	74.6	ATGACTAAAAAACCAGGAGGGCCCGGTAAAAACCGGGCTATCAATATGCTGAAACGCGGCCTACCCCGCGTATTCCCACTAGTGGGAGTGAAGAGGGTAGTAATGAGCTTGTTGGACGGCAGAGGGCCAGTACGTTTCGTGCTGGCTCTTATCACGTTCTTCAAGTTTACAGCATTAGCCCCGACCAAGGCGCTTTTAGGCCGATGGAAAGCAGTGGAAAAGAGTGTGGCAATGAAACATCTTACTAGTTTCAAACGAGAACTTGGAACACTCATTGACGCCGTGAACAAGCGGGGCAGAAAACAAAACAAAAGAGGAGGAAATGAAGGCTCAATCATGTGGCTCGCAAGCTTGGCAGTTGTCATAGCTTACGCAGGAGCAATGAAGTTGTCGAATTTC…
6702_ncRNA_0	6702	NC_003310	Monkeypox_virus_Zaire-96-I-16	Poxviridae	Orthopoxvirus	G4L	iORF	CDS	5.0	52	67	ATG	0.0033436	0.0344667567863664	46.0	ATGTCAGTGAGGCAGTAG
6704_ncRNA_0	6704	NC_001611	Variola_virus	Poxviridae	Orthopoxvirus	H4L	iORF	CDS	5.0	52	67	ATG	0.0033436	0.0344667567863664	47.0	ATGTCAGTGAGGCAGTAG
6705_ncRNA_0	6705	NC_003663	Cowpox_virus	Poxviridae	Orthopoxvirus	CPXV091_CDS	iORF	CDS	5.0	52	67	ATG	0.0033436	0.0344667567863664	46.0	ATGTCAGTGAGGCAGTAG
6770_ncRNA_0	6770	NC_006577	Human_coronavirus_HKU1_(HCoV-HKU1)	Coronaviridae	Betacoronavirus	N	uORF	5UTR	29.0	-113	-26	ATA	7.2056e-05	0.0014433784080425	19.5	ATAGTGGTTTTGCTGTTTTTGTTAAGTCTAAAGTTGGTAACTATCGTTTACCGTCTAGTAAACCTAGTGGTATGGATACTGCCTTGTTAA
6894_ncRNA_0	6894	KF373730	Human_gammaherpesvirus_4_(Epstein-Barr_virus)	Herpesviridae	Lymphocryptovirus	BLLF2	mORF	CDS	148.0	0	444	ATG	0.0003135	0.005125089527027	95.0	ATGTGTCCACCAGTTCGCCAGCGCCCCGCCCAGGCACCACCAGCCAAGCGTCAGGCCCTGGAAACAGTTCCACATCCACAAAACCGGGGGAGGTTAATGTCACCAAAGGCACGCCCCCCAAAAATGCAACGTCGCCCCAGGCCCCCAGTGGCCAAAAGACGGCGGTTCCCACGGTCACCTCAACAGGTGGAAAGGCCAATTCTACCACCGGTGGAAAGCACACCACAGGACATGGAGCCCGGACAAGTACAGAGCCCACCACAGATTACGGCGATGATTCAACTACGCCAAGACCGAGATACAATGCGACCACCTATCTACCTCCCAGCACTTCTAGCAAACTGCGGCCCCGCTGGACTTTTACGAGCCCACCGGTTACCACAGCCCAAGCCACCGTGC…
7023_ncRNA_0	7023	NC_006879	Simian_adenovirus_1_(SAdV-1)	Adenoviridae	Mastadenovirus	fiber-2	iORF	CDS	38.0	19	133	ATG	0.00086093	0.0119812168816762	37.6	ATGAAGACTTCAACCCAGTGTACCCTTATGACCCCCCACATGCTCCTGTTATGCCCTTCATTACTCCACCTTTTACCTCCTCGGATGGGTTGCAGGAAAAACCACTTGGAGTGTTAA
6938_ncRNA_0	6938	NC_021928	Human_parainfluenza_virus_4a	Paramyxoviridae	Rubulavirus	F	N_trunc	CDS	526.0	51	1629	ATT	0.0022981	0.0253804603650586	25.4	ATTACCAATCTGGATATAACTCATTTAATGAATCTAGGAACGGTACCGACTGCAATTAGATCTCTAGTTTACTACACTTATACCAAACCATCTTATCTCACTGTAGATTTGATTCCCAATTTGAAGAATCTGGACCAAAATTGCAATTACTCAAGCTTAAACTACTACAACAAAACTGCACTAAGCCTAATTCAACCAATTGCAGATAACATCAATCGCCTTACAAAGCCCATCACAAGCTCAGAAATTCAAAGTCGTTTCTTTGGGGCAGTCATAGGTACAATTGCTCTTGGTGTAGCCACCGCTGCACAAGTTACAGCAGCAATCGGTCTAGCAAAAGCTCAAGAAAATGCAAAACTTATACTAACTCTCAAAAAAGCTGCGACAGAAACAAATGAG…
7167_ncRNA_0	7167	NC_001731	Molluscum_contagiosum_virus_subtype_1	Poxviridae	Molluscipoxvirus	MC031L	N_trunc	CDS	453.0	51	1410	ACG	0.004081	0.0401828104929374	25.5	ACGCTCAACCAGTACTTCATCTTCAAGCCGCAGGCGCGCGCCATCCAGCGCATCATGCGCTTCGATACCGACGTTTTCTTTGCGCTCATCAAGAAGAACAAGAAGCGCTTCTTTGCGCGCATCGGCGGCAGCGCCAGCGAGATCAACGCGCGCGTGCTGTCCTACTTCGTCAAGCAGCGCGCCACCACCAAGGTGGGGCGCATCCTCTCCATCATCGAGCTGCAGAGCGTGCTGGTCAACAGCTACACCGAGATCATGGGCGTGCTCACGCTGCCCGCGCCGCCCGTGTACAACTCGGTGGTGCGCCTGCACTACTGCTCCATGGAGCGCCTTGCCGAGGAGGTGCTCTGGTCCTACAACGTGGCCTTCCGCAGCGGCAAGGTCATGGGCCGCCACTGC…
7215_ncRNA_0	7215	NC_007605	Human_gammaherpesvirus_4_(Epstein-Barr_virus)	Herpesviridae	Lymphocryptovirus	BBRF3	uORF	5UTR	17.0	-205	-154	ATG	0.00025573	0.0042608668421052	38.8	ATGCCCACGACCCAAATCGCCCACCACCGCCCTGCGGTCTGGGTAACATTATAA
7216_ncRNA_0	7216	KF373730	Human_gammaherpesvirus_4_(Epstein-Barr_virus)	Herpesviridae	Lymphocryptovirus	BBRF3	uORF	5UTR	17.0	-205	-154	ATG	0.0018473	0.0216742614825077	37.7	ATGCCCACGACCCAAATCGCCCACCACCGCCCTGCGGTCTGGGTGACATTATAA
7217_ncRNA_0	7217	NC_009334	Human_herpesvirus_4_type_2_(Epstein-Barr_virus_type_2)	Herpesviridae	Lymphocryptovirus	BBRF3	uORF	5UTR	17.0	-205	-154	ATG	0.0018473	0.0216742614825077	37.7	ATGCCCACGACCCAAATCGCCCACCACCGCCCTGCGGTCTGGGTGACATTATAA
7069_ncRNA_0	7069	NC_001405	Human_mastadenovirus_C	Adenoviridae	Mastadenovirus	E1A	N_ext	CDS	291.0	-6	867	CTG	3.227e-12	1.5056221900826443e-10	5717.7	CTGAAAATGAGACATATTATCTGCCACGGAGGTGTTATTACCGAAGAAATGGCCGCCAGTCTTTTGGACCAGCTGATCGAAGAGGTACTGGCTGATAATCTTCCACCTCCTAGCCATTTTGAACCACCTACCCTTCACGAACTGTATGATTTAGACGTGACGGCCCCCGAAGATCCCAACGAGGAGGCGGTTTCGCAGATTTTTCCCGAGTCTGTAATGTTGGCGGTGCAGGAAGGGATTGACTTATTCACTTTTCCGCCGGCGCCCGGTTCTCCGGAGCCGCCTCACCTTTCCCGGCAGCCCGAGCAGCCGGAGCAGAGAGCCTTGGGTCCGGTTTCTATGCCAAACCTTGTGCCGGAGGTGATCGATCTTACCTGCCACGAGGCTGGCTTTCCACCC…
7069_ncRNA_0	7069	NC_001405	Human_mastadenovirus_C	Adenoviridae	Mastadenovirus	E1A	N_ext	CDS	245.0	-6	729	CTG	3.227e-12	1.5056221900826443e-10	5717.7	CTGAAAATGAGACATATTATCTGCCACGGAGGTGTTATTACCGAAGAAATGGCCGCCAGTCTTTTGGACCAGCTGATCGAAGAGGTACTGGCTGATAATCTTCCACCTCCTAGCCATTTTGAACCACCTACCCTTCACGAACTGTATGATTTAGACGTGACGGCCCCCGAAGATCCCAACGAGGAGGCGGTTTCGCAGATTTTTCCCGAGTCTGTAATGTTGGCGGTGCAGGAAGGGATTGACTTATTCACTTTTCCGCCGGCGCCCGGTTCTCCGGAGCCGCCTCACCTTTCCCGGCAGCCCGAGCAGCCGGAGCAGAGAGCCTTGGGTCCGGTTTCTATGCCAAACCTTGTGCCGGAGGTGATCGATCTTACCTGCCACGAGGCTGGCTTTCCACCC…
7320_ncRNA_0	7320	NC_001815	Simian_T-lymphotropic_virus_2	Retroviridae	Deltaretrovirus	rex_protein	mORF	CDS	170.0	0	510	ATG	1.2619e-05	0.000303275940594	152.4	ATGCCCAAGGCCAGACGGCAGCGAACTCGTCGCACACGCAGCAACAGACCACCAACACCATGGCCCACTTTCCAGGTTTCGGACAGAGCCTCCTCTATGGATACCCAGTCTACGTGTTTGGCGATTGTGTTCAAGCCGATTGGTGTCCCGTTTCAGGTGGGCTTTGTTCCACCCGCCTGCACCGGCATGCCCTTCTCGCCACCTGCCCGGAGCACCAGCTCACCTGGGACCCCATCGATGGACGCGTTGTCGGCTCTCCTCTCCAATACCTTATCCCTCGGCTCCCCTCCTTCCCCACCCAGAGAACCTCCAAGACCCTCAAGGTCCTCACTCCCCCTACCACTCCTGTCTCCCCCAAGATTCCACCCGCCTTTTTCCAATCCATGCGTAAACTCTCCC…
7321_ncRNA_1	7321	NC_001815	Simian_T-lymphotropic_virus_2	Retroviridae	Deltaretrovirus	hypothetical_protein	mORF	CDS	60.0	0	180	ATG	0.0011491	0.0150983181923972	122.8	ATGCCCAAGGCCAGACGGCAGCGAACTCGTCGCACACGCAGCAACAGACCACCAACACCATGGCCGCTCCCTTCTGCGCTGCTCCTTCTCCTCGCGTTGTTTCAGAATTTCCATGATTTCCTTCTGCTCTTCCGCCAGCGCCCTCCGGCGACCATCCCGTACATCCTCTCCGACCGACCCTGA
7549_ncRNA_0	7549	NC_001608	Marburg_marburgvirus	Filoviridae	Marburgvirus	L	uORF	CDS	8.0	-45	-21	ATG	0.00044117	0.0068455114109024	34.1	ATGTTAGATGCCAGTTATCCATTTTAA
7551_ncRNA_0	7551	NC_001731	Molluscum_contagiosum_virus_subtype_1	Poxviridae	Molluscipoxvirus	MC150R	N_trunc	CDS	88.0	66	330	AGG	0.0023932	0.0262006669683257	79.1	AGGTGTATTGTACAAGGGAATATGTACCGTCTTTGCATCCGATCAGCAAAAAGACAAAGAAAAAAAAAACCAAACGTCATACAGAAAAAACAGCAAACGTCATTCAGAAGAGGGAAGACGTTCCCGGCACCAAGTGTAGTCCTTTGGGGGTGCTTACTTTCCCTTTTCCATCTAGACACAGCCGGAGCTCGCCGTGCTGCGCACGCCGCAGCACGGCGCGCTCGCGGGCACGCCACGACACGGGGCCGGCAAGGTGCCGTGTCGTGA
7676_ncRNA_0	7676	NC_001348	Human_alphaherpesvirus_3_(HHV-3)	Herpesviridae	Varicellovirus	ORF34	uORF	5UTR	29.0	-259	-172	AAG	1.4368e-06	4.079524425817267e-05	40.6	AAGACGTCTATGCAAAAAGAAAATTCACGTATGTTCTCTTGCGAAAAAGCGTGCGAAATCATGCCATCGTTCCGCTTTAACAAAGTTTGA
7694_ncRNA_0	7694	NC_012959	Human_adenovirus_54	Adenoviridae	Mastadenovirus	hexon	mORF	CDS	953.0	0	2859	ATG	0.0012806	0.0164434282789992	76.8	ATGTGCCTTACCGCCAGAGAACGCGCGAAGATGGCCACCCCCTCGATGATGCCGCAGTGGGCGTACATGCACATCGCCGGGCAGGACGCCTCGGAGTACCTGAGCCCGGGTCTGGTGCAGTTTGCCCGCGCCACCGACACGTACTTCAGCCTGGGCAACAAGTTTAGAAACCCCACGGTGGCTCCCACCCACGATGTGACCACGGACCGGTCCCAGCGTCTGACGCTGCGCTTTGTGCCCGTGGATCGCGAGGACACCACGTACTCGTACAAGGCGCGCTTCACTCTGGCCGTGGGCGACAACCGGGTGCTAGACATGGCCAGCACGTACTTTGACATCCGCGGCGTTTTGGACCGCGGTCCCAGCTTTAAACCCTACTCGGGCACGGCTTACAACAGT…
7697_ncRNA_0	7697	NC_006273	Human_betaherpesvirus_5_(HHV-5_HCMV)	Herpesviridae	Cytomegalovirus	UL24	uORF	5UTR	22.0	-172	-106	GTG	0.0042096	0.0406707874500855	79.5	GTGCTCGTGAAAACGCTGTCCTCCGCCTCCTCATCCGCCGGCGTGTCCTCGTTGCTCGAGGGGATATAA
7740_ncRNA_0	7740	NC_006998	Vaccinia_virus	Poxviridae	Orthopoxvirus	A40R	uORF	CDS	10.0	-58	-28	ATG	4.8039e-06	0.0001259462110681	24.2	ATGCCACAAATGAAAAAAATACTTAAAATGTAA
8044_ncRNA_0	8044	NC_001716	Human_betaherpesvirus_7_(HHV-7)	Herpesviridae	Roseolovirus	U11	ouORF	CDS	8.0	-23	1	ATG	0.0046088	0.0438152911591355	22.0	ATGCTCAACAGAAAAAACGAGTCATGA
8150_ncRNA_0	8150	NC_003310	Monkeypox_virus_Zaire-96-I-16	Poxviridae	Orthopoxvirus	E6R	iORF	CDS	10.0	40	70	ATA	4.0453e-05	0.0008700091866666	18.2	ATAGTATACCAACTATATTACCTCATCAGTTAG
8176_ncRNA_0	8176	NC_009333	Human_gammaherpesvirus_8_(Kaposi's_sarcoma-associated_herpesvirus)	Herpesviridae	Rhadinovirus	ORF38	uORF	5UTR	10.0	-166	-136	CTG	0.00071845	0.01034256559711	12.6	CTGTCAACTGTACCATCGGTGGCGATGCTTTAG
8176_ncRNA_0	8176	GQ994935	Human_gammaherpesvirus_8_(Kaposi's_sarcoma-associated_herpesvirus)	Herpesviridae	Rhadinovirus	ORF38	uORF	5UTR	10.0	-166	-136	CTG	0.00071845	0.01034256559711	12.6	CTGTCAACTGTACCATCGGTGGCGATGCTTTAG
8240_ncRNA_0	8240	NC_001611	Variola_virus	Poxviridae	Orthopoxvirus	O1L	uORF	5UTR	4.0	-247	-235	ATG	0.0021085	0.0237043546299369	17.0	ATGGATCCTGTGTGA
8246_ncRNA_0	8246	NC_003663	Cowpox_virus	Poxviridae	Orthopoxvirus	CPXV081_CDS	ouORF	CDS	38.0	-56	58	TTG	2.8277e-07	8.660278670886075e-06	195.8	TTGAAGATGAATATGATGAAGATAGCGATAAAGAAAAGCCAATATTCAATGTATAAATGGATAAGTTGTACACCGCTATATTTGGTGTATTTATGGGTTCTCCGGAAGATGATTTGA
8249_ncRNA_0	8249	NC_003310	Monkeypox_virus_Zaire-96-I-16	Poxviridae	Orthopoxvirus	I2L	ouORF	CDS	36.0	-50	58	ATG	5.5656e-05	0.0011530493504587	200.1	ATGAATATGATGAAGATAGCGATAAAGAAAAGCCAATATTCAATGTATAAATGGATAAGTTGTACGCTGCTATATTTGGTGTATTTATGGGTTCTCAGGAAGATGATTTGA
8570_ncRNA_0	8570	NC_001798	Human_alphaherpesvirus_2_(Herpes_simplex_virus_2)	Herpesviridae	Simplexvirus	UL13	iORF	CDS	80.0	4	244	ATG	4.795e-06	0.0001259077790697	31.0	ATGAGTCCGGGCGACAGCGACCTGCTAGTCATGTGGCAGCTGACATCAGCCCCCAAGGTGCACACCGACGCTCCTTCAAGGCCTGGCTCGCGTCCTACATACACTCCCTCAGCCGCCGGGCGTCCGGACGCCCAAGCGGCCCCTCCCCCCGAGACGGCGCCGTCTCCGGAGCCCGCCCCGGGTCCCGCCGCCGATCCAGCTTCCGGGAGCGGCTTCGCGCGGGACTGTCCCGATGGCGAGTGA
8591_ncRNA_1	8591	NC_006998	Vaccinia_virus	Poxviridae	Orthopoxvirus	A20R	iORF	CDS	12.0	116	152	ATC	1.716e-05	0.000402814054054	30.9	ATCTACTTACTGGAAAATAGGCGTGCAAAAGGTAGCTAA
8592_ncRNA_1	8592	NC_003663	Cowpox_virus	Poxviridae	Orthopoxvirus	CPXV154_CDS	iORF	CDS	12.0	116	152	ATC	1.716e-05	0.000402814054054	30.9	ATCTACTTACTGGAAAATAGGCGTGCAAAAGGTAGCTAA
8592_ncRNA_1	8592	NC_001611	Variola_virus	Poxviridae	Orthopoxvirus	A21R	iORF	CDS	12.0	116	152	ATC	1.716e-05	0.000402814054054	30.9	ATCTACTTACTGGAAAATAGGCGTACAAAAGGTAGCTAA
8593_ncRNA_1	8593	NC_003310	Monkeypox_virus_Zaire-96-I-16	Poxviridae	Orthopoxvirus	A22R	iORF	CDS	12.0	116	152	ATC	0.00016769	0.0029553399427679	30.9	ATCTACTTACTGGAAAATAGGCGTACAAAAGGTAACTAA
8604_ncRNA_0	8604	NC_000898	Human_betaherpesvirus_6B_(HHV-6B)	Herpesviridae	Roseolovirus	U19	uORF	CDS	7.0	-41	-20	ATG	0.00063012	0.0092679351975683	18.1	ATGGCCGATTATCTTAATCATTAA
8634_ncRNA_1	8634	NC_006998	Vaccinia_virus	Poxviridae	Orthopoxvirus	F16L	uORF	5UTR	6.0	-219	-201	ATG	0.0022268	0.0246961538763493	37.1	ATGAGGGTTTATCTACTTTGA
8634_ncRNA_0	8634	NC_006998	Vaccinia_virus	Poxviridae	Orthopoxvirus	F16L	uORF	5UTR	10.0	-89	-59	ATG	0.0019536	0.0223109550910316	44.7	ATGAGCAGATGCAAAATGAGAATTCATTTATAG
8635_ncRNA_0	8635	NC_003663	Cowpox_virus	Poxviridae	Orthopoxvirus	CPXV065_CDS	uORF	5UTR	10.0	-89	-59	ATG	0.0019536	0.0223109550910316	44.7	ATGAGCAGATGCAAAATGAGAATTCATTTATAG
8636_ncRNA_0	8636	NC_001611	Variola_virus	Poxviridae	Orthopoxvirus	C20L	uORF	5UTR	6.0	-219	-201	ATG	0.0022268	0.0246961538763493	37.5	ATGAGGGTTTATCTACTTTGA
8690_ncRNA_1	8690	NC_006998	Vaccinia_virus	Poxviridae	Orthopoxvirus	B2R	uORF	5UTR	8.0	-244	-220	ATG	0.0027248	0.0293192980940279	18.8	ATGTTAACAATACTGCGACTTTGTTAA
8719_ncRNA_0	8719	NC_001731	Molluscum_contagiosum_virus_subtype_1	Poxviridae	Molluscipoxvirus	MC125L	N_trunc	CDS	98.0	48	342	ATG	0.0011528	0.0151351916279069	128.8	ATGCTCGTGCCCGCGATCGCAGAGAAGCTGCGCGTGGAGCACGACGCTTTCGCGGCTCTGCGGCAGCTGCACCGCGAGCGATTCGTGTGCGTGAACGGCACACTGAGCACCTTCGAGTACACGCCGTTCGGGGTACAGGCGCTGCTACCCGTGGACGCGAAGGGATCGCCGCTGCCGTGCGCGCTCCGCGACGCTGCCGAGAGCAGCCATCTCGTGAGCTGCGAGTCGGGCGCGGGCGTTGGGCGCCTGCGCGACGCGTGTGCAGGCGCTTACGCAGAGCTATTTCTCCGCATCTAA
9014_ncRNA_0	9014	NC_012959	Human_adenovirus_54	Adenoviridae	Mastadenovirus	polymerase	mORF	CDS	1091.0	0	3273	ATG	0.00068575	0.0099479270877944	46.6	ATGCAATGCGTGGACACGGCCACCAACTCACCCGTGGAGATCAAGTACCATCTGCATCTTAAGCACGCCCTCTCCCGCCTCTACGAGGTCAACCTTAAAACCCTGCCCCCGGACCTGGATCTCCGCAACACCATGGACAGCTCCCAACTGCGCGCCCTCGTCTTCGCTCTCCGCCCCCGCCGCGCCGAGATTTGGACCTGGCTCCCGCGCGGGCTTGTCAGCCTCTCCGTCCTCGAGGAGCCCCAGGGTAAGTCCTACGCAGGCGAACATGAAAACCACCAGCCAGGGCCGCCACTCCTGAAGTTCCTCCTCAAGGGACGCGCTGTGTATCTTGTGGATGAGGTACAGCCCGTGCAGCGCTGCGAGTACTGCGGACGCTTTTACAAGCATCAGCACGAG…
9018_ncRNA_0	9018	NC_001798	Human_alphaherpesvirus_2_(Herpes_simplex_virus_2)	Herpesviridae	Simplexvirus	UL50	iORF	CDS	7.0	61	82	ATG	0.00051451	0.0077942742531305	17.3	ATGGGGACTGGCAAGCGGCCGTAG
9051_ncRNA_0	9051	NC_005081	Argentinian_mammarenavirus	Arenaviridae	Mammarenavirus	GPC	N_ext	5UTR	492.0	-21	1455	ATC	9.4091e-05	0.0018209590879497	70.8	ATCAAAAACATCCATTGCACAATGGGGCAGTTCATTAGCTTCATGCAAGAAATACCAACCTTTTTGCAGGAGGCTCTGAACATTGCTCTTGTTGCAGTCAGTCTCATTGCCATCATTAAGGGTATAGTGAACTTGTACAAAAGTGGTTTATTCCAATTCTTTGTATTCCTAGCGCTTGCAGGAAGATCCTGCACAGAAGAAGCTTTCAAAATCGGACTGCACACTGAGTTCCAGACTGTGTCCTTCTCAATGGTGGGTCTCTTTTCCAACAATCCACATGACCTACCTTTGTTGTGTACCTTAAACAAGAGCCATCTTTACATTAAGGGGGGCAATGCTTCATTTCAGATCAGCTTTGATGATATTGCAGTATTGTTGCCACAGTATGATGTTATAATA…
9272_ncRNA_0	9272	NC_001454	Human_mastadenovirus_F	Adenoviridae	Mastadenovirus	L2	uORF	CDS	4.0	-49	-37	ATG	0.0037	0.037025140324963	18.0	ATGGACGAAGACTGA
9321_ncRNA_0	9321	NC_009333	Human_gammaherpesvirus_8_(Kaposi's_sarcoma-associated_herpesvirus)	Herpesviridae	Rhadinovirus	ORF32	uORF	CDS	4.0	-51	-39	ATG	0.0021085	0.0237043546299369	24.5	ATGCACAAAGAATAA
9321_ncRNA_0	9321	GQ994935	Human_gammaherpesvirus_8_(Kaposi's_sarcoma-associated_herpesvirus)	Herpesviridae	Rhadinovirus	ORF32	uORF	CDS	4.0	-51	-39	ATG	0.0021085	0.0237043546299369	24.5	ATGCACAAAGAATAA
9387_ncRNA_0	9387	NC_000898	Human_betaherpesvirus_6B_(HHV-6B)	Herpesviridae	Roseolovirus	U27	uORF	5UTR	9.0	-103	-76	ATG	0.00039702	0.0062842329252336	16.8	ATGTTGGCGCCAAAAAAATACAGTATATAA
9402_ncRNA_0	9402	NC_009333	Human_gammaherpesvirus_8_(Kaposi's_sarcoma-associated_herpesvirus)	Herpesviridae	Rhadinovirus	ORF6	ouORF	CDS	21.0	-56	7	AAG	0.0047164	0.0446869954735959	47.1	AAGCGCCAAGCCATTATACACACGGGTTTTTTGTTGTCTTGGCCAATCGTGTCTCCATGGCGCTAA
9428_ncRNA_0	9428	NC_011203	Human_mastadenovirus_B_(HAdV-B)	Adenoviridae	Mastadenovirus	L4	N_ext	CDS	845.0	-51	2484	ATT	0.00061746	0.0091773683984203	72.5	ATTTCCTCCGCGGCTGGCCATTGTGTTCTCCTAGGCAGAGAAACAACAGACATGGAAACTCAGCCATCACTGCCAACATCGCTGCAAGCACCATCACACCTCGCCCCCAGCAGCGACGAGGAGGAGAGCTTAACCACCCCACCACCCAGTCCCGCTACCACCACCTCTACCCTCGATGATGAGGAGGAGGTCGACGCAGCCCAGGAGATGCAGGCGCAGGATAATGTGAAAACGGAAGAGATTGAGGCAGATGTCGAGCAGGACCCGGGCTATGTGACGCCGGCGGAGCACCAGGAGGAGCTGAAACGCTTTCTAGACAGAGAGGATGACGACCGCCCAGAGCATCAAGCAGATGGCGTTTACCAGGAGGCTGGGATCAGGGATCATGTCGCCGACTAC…
9481_ncRNA_0	9481	NC_003663	Cowpox_virus	Poxviridae	Orthopoxvirus	CPXV007_CDS	uORF	5UTR	13.0	-78	-39	ATG	0.00078535	0.0110955969557964	33.0	ATGGAGATACAACGCGAAATACTTTATTACTCCATTAAATAA
9481_ncRNA_0	9481	NC_003663	Cowpox_virus	Poxviridae	Orthopoxvirus	CPXV224_CDS	uORF	5UTR	13.0	-78	-39	ATG	0.00078535	0.0110955969557964	33.0	ATGGAGATACAACGCGAAATACTTTATTACTCCATTAAATAA
9596_ncRNA_2	9596	NC_001356	Mupapillomavirus_1	Papillomaviridae	Mupapillomavirus	E6	uORF	CDS	6.0	-52	-34	ATG	0.0022268	0.0246961538763493	33.7	ATGCCAGAAGTAAGCCTATAA
9586_ncRNA_0	9586	NC_001348	Human_alphaherpesvirus_3_(HHV-3)	Herpesviridae	Varicellovirus	ORF18	iORF	CDS	7.0	118	139	ATT	0.0029584	0.0313940736842105	14.0	ATTATCAATACTTGGACTGTTTAA
9682_ncRNA_0	9682	NC_006296	Rinderpest_virus_(strain_Kabete_O)	Paramyxoviridae	Morbillivirus	P_protein	ouORF	5UTR	57.0	-85	86	ATG	0.0018497	0.0216798920761245	17.0	ATGCAAAGCGCCATTATAAAAAACTTAGGACCCAGGTCTACAAATCCGCTCACCCCGGGACAACCCGCCCCAGCGACCGACCCAGATGGCAGAGGAGCAAGCTTACCATGTCAACAAAGGCCTGGAATGCATCAAGGCTCTCAGGGCCCGACCCCTCGACCCCCTGGTCGTTGA
9912_ncRNA_0	9912	NC_007545	Rotavirus_C	Reoviridae	Rotavirus	NSP2	iORF	CDS	4.0	53	65	ATG	0.0037	0.037025140324963	24.6	ATGGTATCCAATTAA
9980_ncRNA_0	9980	KF373730	Human_gammaherpesvirus_4_(Epstein-Barr_virus)	Herpesviridae	Lymphocryptovirus	BSLF2/BMLF1	mORF	CDS	479.0	0	1437	ATG	5.5967e-05	0.00115878373533	103.0	ATGGTTCCTTCTCAGAGACTCTCCCGAACTAGCAGCATTTCCTCCAACGAGGATCCCGCAGAGAGCCACATTCTGGAACTCGAAGCGGTCTCAGACACCAACACAGACTGCGATATGGACCCTATGGACGGCAGCGAAGAACACTCCACAGATGGAGAGATTTCATCCTCAGAGGAGGAGGATGAAGATCCAACTCCGGCCCACGCCATACCTGCACAGCCCTCCAGCGTGGTCATAACCCCTACCTCGGCATCGTTTGTGATTCCCAGAAAGAAGTGGGACCTACAGGACAAGACGGTCACGCTGCATCGCTCACCCCTGTGCAGGGACGAGGACGAGAAGGAGGAGACTGGCAACTCCTCTTACACCAGAGGCCACAAAAGGCGACGCGGAGAGGTC…
9981_ncRNA_0	9981	NC_009334	Human_herpesvirus_4_type_2_(Epstein-Barr_virus_type_2)	Herpesviridae	Lymphocryptovirus	BSLF2/BMLF1	mORF	CDS	479.0	0	1437	ATG	1.6881e-06	4.737449154929577e-05	96.3	ATGGTTCCTTCTCAGAGACTCTCCCGAACTAGCAGCATTTCCTCCAACGAGGATCCCGCAGAGAGCCACATTCTGGAACTCGAAGCGGTCTCAGACACCAACACAGACTGCGATATGGACCCTATGGAGGGCAGCGAAGAACACTCCACAGATGGAGAGATTTCATCCTCAGAGGAGGAGGATGAAGATCCAACTCCGGCCCACACCATACCTGCACGGCCCTCCAGCGTGGTCATAACCCCTACCTCGGCATCGTTTGTGATTCCCAGAAAGAAGTGGGACCTACAGGACAAGACAGTCACATTGCATCGCTCACCCCTGTGCAGGGACGAGGACGAGAAGGAGGAGACTGGCAACTCCTCTTACACCAGAGGCCACAAAAGGCGACGCGGAGAGGTC…
9982_ncRNA_0	9982	NC_007605	Human_gammaherpesvirus_4_(Epstein-Barr_virus)	Herpesviridae	Lymphocryptovirus	BSLF2/BMLF1	mORF	CDS	479.0	0	1437	ATG	0.00016379	0.0029047427591623	76.5	ATGGTTCCTTCTCAGAGACTCTCCCGAACTAGCAGCATTTCCTCCAACGAGGATCCCGCAGAGAGCCACATTCTGGAACTCGAAGCGGTCTCAGACACCAACACAGACTGCGATCTGGACCCTATGGAGGGCAGCGAAGAACACTCCACAGATGGAGAGATTTCATCCTCAGAGGAGGAGGATGAAGATCCAACTCCGGCCCACGCCATACCTGCACGGCCCTCCAGCGTGGTCATAACCCCTACCTCGGCATCGTTTGTGATTCCCAGAAAGAAGTGGGACCTACAGGACAAGACAGTCACATTGCATCGCTCACCCCTGTGCAGGGACGAGGACGAGAAGGAGGAGACTGGCAACTCCTCTTACACCAGAGGCCACAAAAGGCGACGCGGAGAGGTC…
9995_ncRNA_0	9995	NC_009333	Human_gammaherpesvirus_8_(Kaposi's_sarcoma-associated_herpesvirus)	Herpesviridae	Rhadinovirus	ORF63	uORF	5UTR	16.0	-184	-136	ATG	0.0019407	0.0223109550910316	12.0	ATGCAGCGAGCCAACCGTGGGTCGTGTGGACGCCGCATATTTAGAGAGTAA
9995_ncRNA_0	9995	GQ994935	Human_gammaherpesvirus_8_(Kaposi's_sarcoma-associated_herpesvirus)	Herpesviridae	Rhadinovirus	ORF63	uORF	5UTR	16.0	-184	-136	ATG	0.0019407	0.0223109550910316	12.0	ATGCAGCGAGCCAACCGTGGGTCGTGTGGACGCCGCATATTTAGAGAGTAA
9972_ncRNA_0	9972	NC_001669	Macaca_mulatta_polyomavirus_1	Polyomaviridae	Betapolyomavirus	hypothetical_protein	uORF	5UTR	18.0	-137	-83	ATG	0.00038934	0.0061799971040299	285.5	ATGCATGCTTTGCATACTTCTGCCTGCTGGGGAGCCTGGGGACTTTCCACACCCTAA
10047_ncRNA_1	10047	NC_025360	Salmon_aquaparamyxovirus	Paramyxoviridae	Aquaparamyxovirus	P/V/C	uORF	5UTR	10.0	-99	-69	ATG	0.0044545	0.0427927619115144	9.6	ATGTCACTTGTCAATGGATTAAAGAAAACTTAG
10067_ncRNA_0	10067	NC_006273	Human_betaherpesvirus_5_(HHV-5_HCMV)	Herpesviridae	Cytomegalovirus	UL1	N_trunc	CDS	196.0	66	654	ATT	0.0005002	0.0076218059379217	23.6	ATTCTGGTACAGGCAATTCCACATAAACAAAAAACATCCTACCAGCAGCTCTTGCTGCAAAGTGAACATGTACAAATACCCATCACAGTAGCCGAAGGAGATACAATTTGCTTTAACGTTAGTGATAACCCCTGCAACTTTTCTAGTTACTGGAATCACAATAACTGCGAACTTTGCGGTTGGACACCATTTTACTCGGAATATGCTGGATATTCCGAAAACAAGTCGTGTCACCCACGATTTACCTGTCTTCACGATACTAAAGGTCTGAAACTACACAACGTAACTACAAATGATTCAGGAATTTATACCCGAAACGTTTATTACTGTGACATTCCATGCAACATCAGCGATGATCATAAACATAACGTAGAGGACTTTGACAACTGTAACACCACT…
10110_ncRNA_0	10110	NC_001405	Human_mastadenovirus_C	Adenoviridae	Mastadenovirus	IX	uORF	5UTR	31.0	-192	-99	GTG	0.0011324	0.0149776591956267	658.6	GTGATGCTGGATGTGACCGAGGAGCTGAGGCCCGATCACTTGGTGCTGGCCTGCACCCGCGCTGAGTTTGGCTCTAGCGATGAAGATACAGATTGA
10163_ncRNA_0	10163	NC_006998	Vaccinia_virus	Poxviridae	Orthopoxvirus	A33R	N_trunc	CDS	145.0	120	555	ATG	0.0027739	0.0297436893637226	45.3	ATGGTTATTTCACTACTATCTATGATTACCATGTCCGCGTTTCTCATAGTGCGCCTAAATCAATGCATGTCTGCTAACGAGGCTGCTATTACTGACGCCGCTGTTGCCGTTGCTGCTGCATCATCTACTCATAGAAAGGTTGCGTCTAGCACTACACAATATGATCACAAAGAAAGCTGTAATGGTTTATATTACCAGGGTTCTTGTTATATATTACATTCAGACTACCAGTTATTCTCGGATGCTAAAGCAAATTGCACTGCGGAATCATCAACACTACCCAATAAATCCGATGTCTTGATTACCTGGCTCATTGATTATGTTGAGGATACATGGGGATCTGATGGTAATCCAATTACAAAAACTACATCCGATTATCAAGATTCTGATGTATCACAA…
10165_ncRNA_0	10165	NC_001611	Variola_virus	Poxviridae	Orthopoxvirus	A36R	N_trunc	CDS	144.0	120	552	ATG	0.00019622	0.0033963004905467	45.3	ATGGTTATTTCACTACTATCTATGATTACCATGTCCGCGTTTCTCATAGTGCGTCTAAATCAATGCATGTCTGCTAACGAGGCTGCTATTACTGACGCCACTGCAGTTGCTGCTGCATTATCTACTCATAGAAAGGTTGCGTCTAGCACTACACAATATAAACACCAAGAAAGCTGTAATGGTTTATATTACCAGGGTTCTTGTTATATATTCCATTCAGACTACCAGTTATTCTCGGATGCTAAAGCAAATTGCGCCACAGAATCATCAACACTACCCAATAAATCTGATGTCTTGACTACCTGGCTCATTGATTATGTTGAGGATACATGGGGATCTGATGGTAATCCAATTACAAAAACTACAACCGATTATCAAGATTCCGATGTATCACAAGAA…
10167_ncRNA_0	10167	NC_003310	Monkeypox_virus_Zaire-96-I-16	Poxviridae	Orthopoxvirus	A35R	N_trunc	CDS	141.0	120	543	ATG	0.00080838	0.0113370799917218	45.3	ATGGTTATTTCACTACTATCTATGATTACCATGTCCGCGTTTCTCATAGTGCGCCAAAATCAATGCATGTCTGCTAACGAGGCTGCTATTACTGACTCCGCTGTTGCCGTTGCTGCGGCATCATCTACTCATAGAAAGGTTGCGTCTAGCACTACACAATATGATCACAAAGAAAGCTGTAATGGTTTATATTACCAGGGTTCTTGTTATATATTACATTCAGACTATAAGTCATTCGAGGATGCTAAAGCAAACTGCGCTGCGGAATCATCAACGCTACCCAATAAATCCGATGTCTTGACTACCTGGCTCATTGATTATGTTGAGGATACATGGGGATCTGATGGTAATCCAATTACAAAAACTACATCCGATTATCAAGATTCTGATGTATCACAA…
10232_ncRNA_0	10232	NC_001798	Human_alphaherpesvirus_2_(Herpes_simplex_virus_2)	Herpesviridae	Simplexvirus	UL17	uORF	5UTR	6.0	-238	-220	ATG	0.00034717	0.0055918637232524	9.2	ATGATCTTGCAGTTGGCCTGA
10275_ncRNA_0	10275	NC_014525	Great_Island_virus_(GIV)	Reoviridae	Orbivirus	NS1	iORF	CDS	21.0	80	143	ATG	0.0011295	0.0149451380859375	93.9	ATGGACGTGCGGCCACAAGCGATTCTCATGCATGTACCAAGGCCAGTGTGTTGTGCAGAACCTTGA
10318_ncRNA_0	10318	NC_001664	Human_betaherpesvirus_6A	Herpesviridae	Roseolovirus	U56	mORF	CDS	296.0	0	888	ATG	0.00089836	0.0123675677163754	107.2	ATGGAAACCGTCTACTGCACTTTCGATCACAAACTGTCACTTTCCGATATCAGCACCCTATGCAAGCTCATGAACATCGTCATACCGATCCCAGCTCACCACCATCTAATAGGTAGCGGCAATTTAGGTCTTTATCCCATCGTCTCCTCCAACAAAGATTACGTCCACGTCCGAAACGTATTACGGACCATGGTCGTAACCATTCTGCAAAAGGTGGAAGGCAATCAACTGGTTTTGAGAAAGCCGGTGACCGGCCATCAGTATGCCATAAAGAACACAGGACCCTTCCCCTGGGAAAAGGGTGACACCTTGACATTGATTCCACCTTTATCGACGCACTCGGAAGAAAAGCTATTGAAACTAGGTGATTGGGAGCTCACTGTACCTTTAGTCGTTCCG…
10012_ncRNA_0	10012	NC_001405	Human_mastadenovirus_C	Adenoviridae	Mastadenovirus	E1B	N_ext	CDS	187.0	-36	525	ATG	2.1966e-09	8.322755234899328e-08	13045.2	ATGCGCCGTGGGCTAATCTTGGTTACATCTGACCTCATGGAGGCTTGGGAGTGTTTGGAAGATTTTTCTGCTGTGCGTAACTTGCTGGAACAGAGCTCTAACAGTACCTCTTGGTTTTGGAGGTTTCTGTGGGGCTCCTCCCAGGCAAAGTTAGTCTGCAGAATTAAGGAGGATTACAAGTGGGAATTTGAAGAGCTTTTGAAATCCTGTGGTGAGCTGTTTGATTCTTTGAATCTGGGTCACCAGGCGCTTTTCCAAGAGAAGGTCATCAAGACTTTGGATTTTTCCACACCGGGGCGCGCTGCGGCTGCTGTTGCTTTTTTGAGTTTTATAAAGGATAAATGGAGCGAAGAAACCCATCTGAGCGGGGGGTACCTGCTGGATTTTCTGGCCATGCAT…
10326_ncRNA_0	10326	NC_006273	Human_betaherpesvirus_5_(HHV-5_HCMV)	Herpesviridae	Cytomegalovirus	UL74	N_trunc	CDS	466.0	18	1416	ATA	0.0036113	0.036503079433681	48.2	ATAATGGTGAAAGGCATTCCTAAAATTATGCTCCTGATCTCTATAACGTTCTTGCTCCTTTCCCTCATAAATTGTAATGTATTGGTAAACTCCAGAGGAACAAGACGTTCCTGGCCGTATACCGTGCTATCTTATCGAGGTAAAGAGATTCTGAAGAAACAGAAGGAAGATATCTTAAAACGATTGATGTCTACATCATCTGACGGATACCGGTTTTTAATGTACCCCAGTCAGCAAAAATTTCATGCCATCGTTATTAGCATGGATAAATTTCCTCAAGACTACATTTTAGCGGGTCCCATTAGAAATGATAGCATTACCCATATGTGGTTTGACTTTTACAGTACTCAACTCCGAAAACCAGCCAAGTACGTATATTCCGAATATAATCACACGGCC…
10424_ncRNA_0	10424	NC_001552	Murine_respirovirus	Paramyxoviridae	Respirovirus	L	uORF	5UTR	28.0	-222	-138	ATC	0.0025146	0.0273617236749116	27.6	ATCGAGATCAACCAAAAGAGCTTGAACACCCTGCAACCTATGCTCTTTAAGACCAGCATTCCGAAGTTATGCAAGGCCGAGTCGTGA
10492_ncRNA_0	10492	NC_001731	Molluscum_contagiosum_virus_subtype_1	Poxviridae	Molluscipoxvirus	MC055R	uORF	5UTR	26.0	-145	-67	ATA	0.00041997	0.0066042914623955	14.2	ATATCAAACTCACATGAGTGTGGTTCGTGCAGCCGAGACATGTTAATATCGTCGTTCCATTTGGACCAACTTGCGTGCTGA
10500_ncRNA_0	10500	NC_001498	Measles_morbillivirus	Paramyxoviridae	Morbillivirus	P/V/C	uORF	5UTR	25.0	-199	-124	ATG	0.0033704	0.0346796959902794	104.8	ATGGCAGGAATCTTGGAAGAACAAGGCTCAGACACGGACACCCCTAGGGTATACAATGACAGAGATCTTCTAGACTAG
10500_ncRNA_0	10500	NC_001498	Measles_morbillivirus	Paramyxoviridae	Morbillivirus	P/V/C	uORF	5UTR	25.0	-199	-124	ATG	0.0033704	0.0346796959902794	104.8	ATGGCAGGAATCTTGGAAGAACAAGGCTCAGACACGGACACCCCTAGGGTATACAATGACAGAGATCTTCTAGACTAG
10721_ncRNA_0	10721	NC_010624	Sapovirus_Mc10	Caliciviridae	Sapovirus	polyprotein_precursor	N_trunc	CDS	2275.0	9	6834	AAG	5.2608e-05	0.0011006737393452	65.5	AAGCCATTCTACCCAATAGAGTTCAACCCGAGTGTTGAGCTTCAAGTGCTCCGATCGGCCCACCTCAGGGTGGGTGGTCGTGAGCAAATGTTTGAAACCATTAATGACCTCAATGATCATGTCAGGGGTGTGGTGGCCAAACTGTGGTGCAAGCATTTGCACCGTAGTTTGGCTGCCGCCCCCACATTCACGGAGGAGGGCTTGTTAGACTCTTTCCTTTCAAAACCACCGGTTGACATCAATCCTGACACAACGTTCCGTGAGCTGTTTGGTATTAATCCCCACGAGCAGTTCCCGCTGTCCATTCATGATTTGGCAAAATTACAGGGTGAGCTTGTGGATGCGGCACGCAACCCAGGCCATGTGTTGCGGCGTCATTATTCCACCGATTCGCTCACC…
10774_ncRNA_0	10774	NC_003323	Simian_T-lymphotropic_virus_3	Retroviridae	Deltaretrovirus	pol	ouORF	CDS	29.0	-40	47	ATG	0.0044913	0.0431096075092094	35.6	ATGCTCTGCAACAGTGTCAAAGCTCCCTCTACCTTGCTGACCAACCCTCAAGTGTTCTCCCTGTCCAAACACCCAAGCTTATTGGGTTAG
10814_ncRNA_0	10814	NC_001489	Hepatovirus_A	Picornaviridae	Hepatovirus	hypothetical_protein	mORF	CDS	2227.0	0	6681	ATG	0.0016049	0.0196126136363636	66.9	ATGAACATGTCTAGACAAGGTATTTTCCAGACTGTTGGGAGTGGTCTTGACCACATCCTGTCTTTGGCAGACATTGAGGAAGAGCAAATGATTCAATCAGTTGATAGGACTGCAGTGACTGGTGCTTCTTATTTTACTTCTGTGGATCAATCTTCAGTTCATACAGCTGAGGTTGGATCACACCAGGTTGAACCTTTGAGAACCTCTGTTGATAAACCCGGTTCAAAGAAGACTCAGGGAGAGAAATTTTTCTTGATTCATTCTGCAGATTGGCTTACTACACATGCTCTTTTCCATGAAGTTGCAAAATTGGATGTGGTGAAATTATTATACAATGAGCAGTTTGCTGTTCAAGGGTTGTTGAGATACCATACATATGCAAGATTTGGCATTGAAATT…
10825_ncRNA_0	10825	NC_006998	Vaccinia_virus	Poxviridae	Orthopoxvirus	N1L	iORF	CDS	19.0	43	100	ACG	0.00024069	0.0040602053635458	13.7	ACGATCAAACCTATTATAATGATGATTTTAAAAAGCTTATGTTGTTGGATGAATTGGTAG
10786_ncRNA_0	10786	NC_011202	Human_mastadenovirus_B_(HAdV-B)	Adenoviridae	Mastadenovirus	E4	uORF	5UTR	24.0	-252	-180	ATG	4.1131e-05	0.0008829089752851	63.3	ATGACGTTGCAAGTTAGTGGGATATCACGTACCGTGAGAAAGAGGAAGTTACGCCTGTTGGGATTGCGGAAGTGA
10787_ncRNA_0	10787	NC_001405	Human_mastadenovirus_C	Adenoviridae	Mastadenovirus	E1B	uORF	5UTR	24.0	-243	-171	GTG	1.6746e-06	4.72697715e-05	1331.1	GTGGAATGTATCGAGGACTTGCTTAACGAGTCTGGGCAACCTTTGGACTTGAGCTGTAAACGCCCCAGGCCATAA
10790_ncRNA_0	10790	NC_001348	Human_alphaherpesvirus_3_(HHV-3)	Herpesviridae	Varicellovirus	ORF28	mORF	CDS	1194.0	0	3582	ATG	6.7801e-05	0.0013686670280095	48.6	ATGGCGATCAGAACGGGGTTTTGTAATCCCTTTTTAACCCAAGCATCAGGGATTAAATATAACCCAAGAACCGGGCGCGGTAGTAACAGAGAATTTCTTCATAGTTACAAAACTACCATGTCATCGTTTCAATTTTTGGCCCCTAAATGTTTAGATGAAGATGTGCCCATGGAAGAACGAAAGGGGGTTCACGTCGGTACACTTAGTCGACCGCCTAAAGTTTACTGTAATGGAAAAGAAGTTCCGATTCTGGATTTTCGTTGTTCCAGCCCCTGGCCTAGACGCGTGAATATTTGGGGGGAAATCGACTTTCGTGGGGATAAGTTTGACCCCCGCTTTAACACATTCCATGTATATGATATTGTCGAAACAACAGAAGCCGCGTCTAATGGAGATGTA…
10882_ncRNA_0	10882	NC_001356	Mupapillomavirus_1	Papillomaviridae	Mupapillomavirus	E6	uORF	5UTR	6.0	-52	-34	ATG	0.0022268	0.0246961538763493	43.5	ATGCCAGAAGTAAGCCTATAA
10882_ncRNA_0	10882	NC_001356	Mupapillomavirus_1	Papillomaviridae	Mupapillomavirus	E8	uORF	5UTR	6.0	-113	-95	ATG	0.0022268	0.0246961538763493	43.5	ATGCCAGAAGTAAGCCTATAA
10888_ncRNA_0	10888	NC_012777	Lujo_mammarenavirus	Arenaviridae	Mammarenavirus	multifunctional_matrix-like_protein	iORF	CDS	17.0	61	112	ATG	0.0010379	0.0138684289826498	24.1	ATGAAGCGAGAAGGTCAGAGCTTCACTCGGACGCCTCCCATCTCGGACCTCTGA
10891_ncRNA_0	10891	AY700211	Murine_hepatitis_virus	Coronaviridae	Betacoronavirus	hemagglutinin-esterase	iORF	CDS	17.0	82	133	ATG	0.0018473	0.0216742614825077	33.0	ATGCCTATGGAGGTAATGCAAAGCCCGCCTCCATTTGCAAAGACAATACTTTAA
10942_ncRNA_0	10942	NC_000883	Human_parvovirus_B19	Parvoviridae	Erythroparvovirus	VP1	uORF	5UTR	9.0	-255	-228	TTG	0.00089092	0.012288065179153	27.6	TTGGGGTTGATTATGTGTGGGACGGTGTAA
10992_ncRNA_0	10992	NC_023891	Human_papillomavirus_178	Papillomaviridae	Gammapapillomavirus	E7	N_trunc	CDS	88.0	21	285	ATC	0.00029025	0.0047680107904946	61.5	ATCAAAGATATTACATTAGATATGAAAAAAATTGCTTTGCCCTGTAACCTATTGTGTGGAGAAGAGAGTTTGTCACCAGATTCAGAGGAGGAGCATCCAGTATATAAAGTTGACAGCTGTTGCGACAACTGTTGCCGAGTAATTCGTGTCGTTGTTGTTGCTACTGAAACTGGCATTAGAGCATTTCAGCAACTATTGACCGAAGAAATTTCGTTTCTTTGCCCCAACTGTTCCAGGAGTCATTTGCAACATGGCAGATTCCACTAA
10959_ncRNA_0	10959	NC_007737	Liao_ning_virus	Reoviridae	Seadornavirus	VP2	N_trunc	CDS	910.0	159	2889	ATC	0.00021337	0.0036392155135951	19.1	ATCAGAGAAGTTCCACGTAATACAGATCCAATTCTGGGAAGCATCGCAACGTCGAGTATACAGTATAAAGATGTAGCTGGTCCACAGCCCGCAGATAGAGATAACGCCGTTAAGGAGGGTAATCTTCCACCAGCCGAACTTAAAATTCCTGCTGACACTACTGTTGTAGCGGGGCGTTTGGCTACGATGGTTACTGATCCAATGACGACTAAGAATCAAACTGAAGTAGTTGACAAGCTCAGAGCCGCAATGTCTGATGGCATGGCTAAAGACATGCCGACGCGTGAGGTTCAAGTTGATATTTCTCGAGGTGTTGATCAGGCTAGTATTGATGCGCAACATCAGGTTCTGATGGCTATGACAAGGCAGACTCCAAATGTAATCAAAGAGCTTAAGAAG…
10945_ncRNA_0	10945	NC_007746	Liao_ning_virus	Reoviridae	Seadornavirus	VP11	mORF	5UTR	198.0	0	594	ATG	3.8365e-07	1.15617228202847e-05	128.2	ATGGCTGAAAAGAAAAGAATAAACAACGCAGTCGGATTAATGCAGGAATACGCAATTAAACTCAGTGAATCGGCACCTTCATATGAAGACGTCGGCTTTGAGGGCCCGCCTCACAACCGAAGCTTCACGATCTCAGCTACATTTAGGGACAAGAAGTATGAAGGTATCGGCCCGTCGAAGAAAGTAGCCCGTAGCGTTGCCGCCAATAAGATACTTGACGATGTGGCTGAGGAAATTGCGAATATTGATCTGGACGATCCGTCTACGCGTAAAAGTGTTTTCGCGCTTGCGTGCGAATTAGCATCGCATAAAATAGCCAGAGGTCTGCTGTCTGGAGTGATTTCCCAGGTCGGTGGATCGGTTGATCTGATTAGACTTTGTCGCAACACAACGTATGAT…
11076_ncRNA_0	11076	NC_009996	Rhinovirus_C	Picornaviridae	Enterovirus	genome_polyprotein	ouORF	CDS	34.0	-32	70	ATG	0.00071422	0.0102991801021711	62.5	ATGGTGACAAATAGTGTATACTGTTTGACACCATGGGCGCACAGGTCAGCAAGCAAAATGTCGGCTCGCATGAAAACTCAGTCTCAGCCACAGGTGGATCCGTGA
11124_ncRNA_0	11124	NC_001716	Human_betaherpesvirus_7_(HHV-7)	Herpesviridae	Roseolovirus	U25	iORF	CDS	38.0	77	191	ATC	0.0018287	0.0215491189565217	30.9	ATCTTTCGTATTGCCTTTCCCAGAAGAATGGCGAGTTACATTTCACTCATTAGAAACAATCCCAGAAATTTCAAAGGAAGACATCGAAGAAATTCGAAACACTTACTTGTGTTGTGA
11152_ncRNA_0	11152	NC_038235	Human_orthopneumovirus_(HRSV)	Pneumoviridae	Orthopneumovirus	M2	N_ext	CDS	211.0	-51	582	ATT	0.0029498	0.0313420876411543	84.1	ATTGAATGCCAGATTAACTTACCATCTGTAAAAATGAAAACTGGGGCAAATATGTCACGAAGGAATCCTTGCAAATTTGAAATTCGAGGTCATTGCTTAAATGGTAAGAGGTGTCATTTTAGTCATAATTATTTTGAATGGCCACCCCATGCACTGCTTGTAAGACAAAACTTTATGTTAAACAGAATACTTAAGTCTATGGATAAAAGTATAGATACCTTATCAGAAATAAGTGGAGCTGCAGAGTTGGACAGAACAGAAGAGTATGCTCTTGGTGTAGTTGGAGTGCTAGAGAGTTATATAGGATCAATAAACAATATAACTAAACAATCAGCATGTGTTGCCATGAGCAAACTCCTCACTGAACTCAATAGTGATGATATCAAAAAGCTGAGGGAC…
11248_ncRNA_0	11248	NC_006998	Vaccinia_virus	Poxviridae	Orthopoxvirus	E9L	uORF	5UTR	4.0	-252	-240	CTG	0.0037	0.037025140324963	19.0	CTGATGAAAAAATAA
11249_ncRNA_0	11249	NC_003663	Cowpox_virus	Poxviridae	Orthopoxvirus	CPXV075_CDS	uORF	5UTR	4.0	-252	-240	CTG	0.0037	0.037025140324963	19.0	CTGATGAAAAAATAA
11250_ncRNA_0	11250	NC_003310	Monkeypox_virus_Zaire-96-I-16	Poxviridae	Orthopoxvirus	F8L	uORF	5UTR	4.0	-252	-240	CTG	0.0037	0.037025140324963	19.0	CTGATGAAAAAATAA
11257_ncRNA_0	11257	NC_003663	Cowpox_virus	Poxviridae	Orthopoxvirus	CPXV166_CDS	iORF	CDS	5.0	52	67	ATT	0.00086769	0.0120540679918032	10.5	ATTGCAACGATTCAATAA
11263_ncRNA_0	11263	NC_006273	Human_betaherpesvirus_5_(HHV-5_HCMV)	Herpesviridae	Cytomegalovirus	UL120	N_trunc	CDS	191.0	30	603	GTG	0.0010074	0.0135250337693222	43.6	GTGGCGGTGGTAAGTTTCGGGAGATGGGACTCGGTGACGGTGGCAACTACAATTAGGGTAGGGTGGTGGTATGAACCTCAAGTAAAAATGGCTTATATCTATGAGCACAATGATACTAACCTGACTATTTTTTGTAACACAACAGCTTATGATTCGCCCTTTTTGGCCTCAGGGATGATGATCGTTCTCCCGCACCGTACACAGTTTCTCACCAGAAAAGTTAATTACAGCGAGGACATGGAAAACATTAAACAGAATTATACCCACCAACTGACACACATGCTGACAGGAGAGCCGGGAACCTACGTGAACGGCAGCGTTACTTGCTGGGGCTCTAATGGAACTTTTGGCGCCGGGACTTTCATAGTACGATCCATGGTCAACAAAACGGCCGGTAAC…
11265_ncRNA_0	11265	NC_003663	Cowpox_virus	Poxviridae	Orthopoxvirus	CPXV027_CDS	ouORF	CDS	15.0	-40	5	ATG	0.00080838	0.0113370799917218	76.4	ATGAAAGAATCAAAAATATGCGATAACATCACCCACGATCATGATTAA
11387_ncRNA_0	11387	NC_001716	Human_betaherpesvirus_7_(HHV-7)	Herpesviridae	Roseolovirus	U29	iORF	CDS	9.0	67	94	ATG	0.00089092	0.012288065179153	16.4	ATGAGAAAAAAAAGATCAGAAGTTTGCTAG
11595_ncRNA_0	11595	NC_009334	Human_herpesvirus_4_type_2_(Epstein-Barr_virus_type_2)	Herpesviridae	Lymphocryptovirus	hypothetical_protein	uORF	5UTR	4.0	-186	-174	ATG	0.0016	0.0195726977248104	64.3	ATGGCGTTCGTGTAG
11596_ncRNA_0	11596	KF373730	Human_gammaherpesvirus_4_(Epstein-Barr_virus)	Herpesviridae	Lymphocryptovirus	BcRF1	uORF	5UTR	4.0	-186	-174	ATG	0.0016	0.0195726977248104	64.3	ATGGCGTTCGTGTAG
11563_ncRNA_0	11563	NC_001460	Human_mastadenovirus_A	Adenoviridae	Mastadenovirus	L1	uORF	5UTR	7.0	-253	-232	ATG	8.1472e-06	0.0002047255976261	100.0	ATGACCGAATCCACAAAGCAGTAA
11594_ncRNA_1	11594	NC_007605	Human_gammaherpesvirus_4_(Epstein-Barr_virus)	Herpesviridae	Lymphocryptovirus	BcRF1	uORF	5UTR	4.0	-186	-174	ATG	0.0016	0.0195726977248104	64.3	ATGGCGTTCGTGTAG
11624_ncRNA_0	11624	GQ994935	Human_gammaherpesvirus_8_(Kaposi's_sarcoma-associated_herpesvirus)	Herpesviridae	Rhadinovirus	K1	N_ext	5UTR	297.0	-39	852	CTG	6.48e-05	0.0013167188962207	112.9	CTGTCTTTCAGACCTTGTTGGACATCCCGTACAATCAAGATGTTCCTGTATGTTGTTTGCAGTCTGGCGGTTTGCTTTCGAGGACTATTAAGCCTTTCTCTGCAATCGTCTCCAAATTTGTGCCCTGGAGTGATTTCAACGCCTTACACGTTGACCTGTCCGTCTAATACATCCTTGCCAACATCCTGGTATTGCAACGATACTCGGCTTCTCCGACTGACGCAGCAAACAATCACTGTTGTCACCCTTATCTGCAATTTTAGTTGTGTGGGACAATCTGGGCATCGACACAGCCTTTGGATTACATGGTATCCACAACCTGTCTTACAAACCTTGTGTGGACAACCATCAAACACAGTCACTTGTGGTCAGCATGTTACTTTGTATTGTTCTACCTCT…
11660_ncRNA_0	11660	NC_005084	Reptilian_ferlavirus	Paramyxoviridae	Ferlavirus	HN	uORF	CDS	3.0	-50	-41	ATG	0.0019531	0.0223109550910316	32.0	ATGTACGATTAA
11680_ncRNA_0	11680	NC_009238	Human_polyomavirus_3	Polyomaviridae	Betapolyomavirus	Major_capsid_protein_VP1	uORF	CDS	11.0	-48	-15	ATG	0.0046088	0.0438152911591355	44.1	ATGCTGATACCTATAAAATTCCTACACAGGCAGTAA
11853_ncRNA_0	11853	NC_010708	Thottopalayam_virus	Hantaviridae	Orthohantavirus	envelope_glycoprotein_precursor	iORF	CDS	5.0	44	59	ATG	0.0033436	0.0344667567863664	18.3	ATGTATAAGTGCAACTGA
11853_ncRNA_1	11853	NC_010708	Thottopalayam_virus	Hantaviridae	Orthohantavirus	envelope_glycoprotein_precursor	iORF	CDS	19.0	94	151	ATG	0.0016964	0.0203046491872791	19.1	ATGGTGTTATTGGGGCTGAGTATGTCTGGGGGACTACAAGAATTGGACACTTCCCACTAG
11801_ncRNA_0	11801	NC_003977	Hepatitis_B_virus	Hepadnaviridae	Orthohepadnavirus	C	mORF	CDS	212.0	0	636	ATG	4.3685e-05	0.0009347706917245	406.1	ATGCAACTTTTTCACCTCTGCCTAATCATCTCTTGTTCATGTCCTACTGTTCAAGCCTCCAAGCTGTGCCTTGGGTGGCTTTGGGGCATGGACATCGACCCTTATAAAGAATTTGGAGCTACTGTGGAGTTACTCTCGTTTTTGCCTTCTGACTTCTTTCCTTCAGTACGAGATCTTCTAGATACCGCCTCAGCTCTGTATCGGGAAGCCTTAGAGTCTCCTGAGCATTGTTCACCTCACCATACTGCACTCAGGCAAGCAATTCTTTGCTGGGGGGAACTAATGACTCTAGCTACCTGGGTGGGTGTTAATTTGGAAGATCCAGCGTCTAGAGACCTAGTAGTCAGTTATGTCAACACTAATATGGGCCTAAAGTTCAGGCAACTCTTGTGGTTTCAC…
11788_ncRNA_0	11788	NC_006273	Human_betaherpesvirus_5_(HHV-5_HCMV)	Herpesviridae	Cytomegalovirus	UL140	ouORF	CDS	12.0	-35	1	ATG	2.6554e-05	0.0005963353996023	208.4	ATGAGCACCCGCGCTCTCATCTCTTCAGACTTGTCATGA
11793_ncRNA_0	11793	NC_003310	Monkeypox_virus_Zaire-96-I-16	Poxviridae	Orthopoxvirus	B2R	iORF	CDS	17.0	82	133	ATG	0.00021337	0.0036392155135951	10.9	ATGATGCAACTATATCATGTAGTCGAAATAATACAAATTACTACGTTGTTATGA
11914_ncRNA_0	11914	NC_003310	Monkeypox_virus_Zaire-96-I-16	Poxviridae	Orthopoxvirus	A13L	iORF	CDS	10.0	61	91	ATA	0.0007915	0.0111617316819317	47.9	ATAAGATTACACCACAGCTTAAAAATCTACTAG
11980_ncRNA_0	11980	NC_017825	Chimpanzee_adenovirus_Y25	Adenoviridae	Mastadenovirus	E4Orf2	uORF	5UTR	21.0	-228	-165	ATG	0.0048292	0.0455019448122392	52.8	ATGTTCCCGGAGTGTATGCTTCTTCTCGAATCATCCATGCCGGCCACCGGGAAGGTCTCTCGGTGA
12069_ncRNA_0	12069	NC_003310	Monkeypox_virus_Zaire-96-I-16	Poxviridae	Orthopoxvirus	D2L	uORF	CDS	15.0	-56	-11	ACG	0.00016889	0.0029733944750519	45.4	ACGAAGTTACAAATATACATGGCTAGTATGCTCGAACATGGATCCTGA
12035_ncRNA_0	12035	NC_038235	Human_orthopneumovirus_(HRSV)	Pneumoviridae	Orthopneumovirus	F	ouORF	CDS	44.0	-46	86	ATG	0.0005231	0.0079102528125	191.6	ATGACCAACTTAAACAGAATCAAAATAAACTCTGGGGCAAATAACAATGGAGTTGCTAATCCTCAAAGCAAATGCAATTACCACAATCCTCACTGCAGTCACATTTTGTTTTGCTTCTGGTCAAAACATCACTGA
12082_ncRNA_0	12082	NC_001815	Simian_T-lymphotropic_virus_2	Retroviridae	Deltaretrovirus	tax_protein	ouORF	CDS	170.0	-59	451	ATG	0.0001758	0.0030854266321243	256.1	ATGCCCAAGGCCAGACGGCAGCGAACTCGTCGCACACGCAGCAACAGACCACCAACACCATGGCCCACTTTCCAGGTTTCGGACAGAGCCTCCTCTATGGATACCCAGTCTACGTGTTTGGCGATTGTGTTCAAGCCGATTGGTGTCCCGTTTCAGGTGGGCTTTGTTCCACCCGCCTGCACCGGCATGCCCTTCTCGCCACCTGCCCGGAGCACCAGCTCACCTGGGACCCCATCGATGGACGCGTTGTCGGCTCTCCTCTCCAATACCTTATCCCTCGGCTCCCCTCCTTCCCCACCCAGAGAACCTCCAAGACCCTCAAGGTCCTCACTCCCCCTACCACTCCTGTCTCCCCCAAGATTCCACCCGCCTTTTTCCAATCCATGCGTAAACTCTCCC…
12083_ncRNA_0	12083	NC_001815	Simian_T-lymphotropic_virus_2	Retroviridae	Deltaretrovirus	hypothetical_protein	ouORF	CDS	35.0	-59	46	ATG	4.8292e-06	0.0001264138265842	183.0	ATGCCCAAGGCCAGACGGCAGCGAACTCGTCGCACACGCAGCAACAGACCACCAACACCATGGCGCCCTCCGGCGACCATCCCGTACATCCTCTCCGACCGACCCTGA
12083_ncRNA_1	12083	NC_001815	Simian_T-lymphotropic_virus_2	Retroviridae	Deltaretrovirus	hypothetical_protein	iORF	CDS	88.0	80	347	AGG	0.0017583	0.0208539551470588	22.2	AGGCCTCCTCCAGAACACGATACACCAGTCACCACCACCTCAGGATCCCCCAATGGCAGCCTTCTGAAATACTCTAAACAAAATACATGCCTTTCTTCAGCCCACTTTCCAGGTTTCGGACAGAGCCTCCTCTATGGATACCCAGTCTACGTGTTTGGCGATTGTGTTCAAGCCGATTGGTGTCCCGTTTCAGGTGGGCTTTGTTCCACCCGCCTGCACCGGCATGCCCTTCTCGCCACCTGCCCGGAGCACCAGCTCACCTGGGAC
12084_ncRNA_0	12084	NC_001815	Simian_T-lymphotropic_virus_2	Retroviridae	Deltaretrovirus	env	ouORF	CDS	23.0	-59	10	ATG	0.00018829	0.0032673909682377	163.2	ATGCCCAAGGCCAGACGGCAGCGAACTCGTCGCACACGCAGCAACAGACCACCAACACCATGGGTAAGATAA
12104_ncRNA_0	12104	NC_003310	Monkeypox_virus_Zaire-96-I-16	Poxviridae	Orthopoxvirus	D15L	iORF	CDS	8.0	119	143	ATG	0.001513	0.0187659644818747	14.0	ATGGATAGAATTGTACATGTACTTTAA
12118_ncRNA_0	12118	NC_003310	Monkeypox_virus_Zaire-96-I-16	Poxviridae	Orthopoxvirus	E10R	iORF	CDS	28.0	79	163	ATG	0.0018956	0.0219295282786885	22.5	ATGACTCTCAAATTATTACACTCACGGCATTCGTTAACCAATGCCTATGGTGTCATAAACGAGTATCCGTGTCCGCTATTTTATTAA
12120_ncRNA_0	12120	NC_006998	Vaccinia_virus	Poxviridae	Orthopoxvirus	D10R	iORF	CDS	28.0	79	163	ATG	0.0018956	0.0219295282786885	22.5	ATGACTCTCAAATTATTACACTCACGGCATTCGTTAACCAATGCCTATGGTGTCATAAACGAGTATCCGTGTCCGCTATTTTATTAA
12122_ncRNA_0	12122	NC_003663	Cowpox_virus	Poxviridae	Orthopoxvirus	CPXV127_CDS	iORF	CDS	28.0	79	163	ATG	0.0018956	0.0219295282786885	22.5	ATGACTCTCAAATTATTACACTCACGGCATTCGTTAACCAATGCCTATGGTGTCATAAACGAGTATCCGTGTCCGCTATTTTATTAA
12131_ncRNA_0	12131	NC_001611	Variola_virus	Poxviridae	Orthopoxvirus	A2L	uORF	5UTR	12.0	-124	-88	ATA	0.0011719	0.0153265516216216	28.0	ATATTAGGGCGATACTTTATTCACAACCCCAAAAACTAA
12096_ncRNA_0	12096	NC_012959	Human_adenovirus_54	Adenoviridae	Mastadenovirus	29.3_kDa_protein	uORF	CDS	10.0	-59	-29	ATG	0.0004695	0.0072091448322756	43.3	ATGGTAGACCCACTACTCAGCTTCTCCTACTAA
12163_ncRNA_0	12163	NC_001803	Respiratory_syncytial_virus	Pneumoviridae	unknown	F	ouORF	CDS	44.0	-46	86	ATG	0.00037161	0.0059319253204524	118.8	ATGACCAAATCAACCAGAATCAAAATCAACTCTGGGGCAAATAACAATGGAGTTGCCAATCCTCAAAACAAATGCAATTACCGCAATCCTTGCTGCAGTCACACTCTGTTTTGCTTCCAGTCAAAACATCACTGA
12205_ncRNA_0	12205	NC_006998	Vaccinia_virus	Poxviridae	Orthopoxvirus	E10R	uORF	CDS	9.0	-48	-21	ATG	7.7966e-05	0.0015525821975308	48.2	ATGCACCGAACATCCATTTATAGAATTTAG
12227_ncRNA_0	12227	NC_001781	Human_orthopneumovirus_(HRSV)	Pneumoviridae	Orthopneumovirus	SH	uORF	5UTR	26.0	-202	-124	ATG	0.00041978	0.0066042914623955	27.8	ATGAACATCTACACTACACACTTCATCACACAAACCAATCCCACTCAAAATCCAAAATCACTACCAGCCACTATCTGCTAG
12284_ncRNA_0	12284	NC_004718	Severe_acute_respiratory_syndrome-related_coronavirus	Coronaviridae	Betacoronavirus	hypothetical_protein_sars8a	uORF	5UTR	44.0	-141	-9	ATG	0.0018333	0.0215547972578965	84.2	ATGAATGAGCTCACTTTAATTGACTTCTATTTGTGCTTTTTAGCCTTTCTGCTATTCCTTGTTTTAATAATGCTTATTATATTTTGGTTTTCACTCGAAATCCAGGATCTAGAAGAACCTTGTACCAAAGTCTAA
12268_ncRNA_0	12268	NC_003663	Cowpox_virus	Poxviridae	Orthopoxvirus	CPXV002_CDS	iORF	CDS	25.0	85	160	ATG	0.0028822	0.0306944113486325	71.0	ATGTTCTTAACTACATTCACAAAAAGTTACCTCTCGCGACTTCTTCTTTTTCTGTCTCAATATGTGATACGATTATGA
12268_ncRNA_0	12268	NC_003663	Cowpox_virus	Poxviridae	Orthopoxvirus	CPXV228_CDS	iORF	CDS	25.0	85	160	ATG	0.0028822	0.0306944113486325	71.0	ATGTTCTTAACTACATTCACAAAAAGTTACCTCTCGCGACTTCTTCTTTTTCTGTCTCAATATGTGATACGATTATGA
12347_ncRNA_0	12347	NC_003266	Human_mastadenovirus_E	Adenoviridae	Mastadenovirus	E3	iORF	CDS	26.0	76	154	ATG	0.0019591	0.0223511600875715	43.0	ATGCGAGTCCAGACTGCATTGGACCGTTCGCCTCCTACGTGCTCTTTGCCTTCATCACCTGCATCTGCTGCTGTAGCATAG
12363_ncRNA_0	12363	NC_023891	Human_papillomavirus_178	Papillomaviridae	Gammapapillomavirus	E4	uORF	CDS	15.0	-54	-9	ATT	0.00011238	0.0021054467588495	56.2	ATTACCAAGATGCTAATGATGTATGGCACAAAGTACAAGGACTTGTAG
12375_ncRNA_1	12375	NC_011202	Human_mastadenovirus_B_(HAdV-B)	Adenoviridae	Mastadenovirus	E3	uORF	CDS	8.0	-58	-34	ATC	0.00012369	0.0022894816229508	32.2	ATCCTAAAAAACAAGATCTCCTACTAA
12375_ncRNA_0	12375	NC_011202	Human_mastadenovirus_B_(HAdV-B)	Adenoviridae	Mastadenovirus	E3	mORF	CDS	187.0	0	561	ATG	0.0024666	0.0268653189067524	58.9	ATGGTTTCCACTACCACATTCCTTATGCTTACTAGTCTCGCAACTCTGACTTCTGCTCGCTCACACCTCACTGTAACTATAGGCTCAAACTGCACACTAAAAGGACCTCAAGGTGGTCATGTCTTTTGGTGGAGAATATATGACAATGGATGGTTTACAAAACCATGTGACCAACCTGGTAGATTTTTCTGCAACGGCAGAGACCTAACCATTATCAACGTGACAGCAAATGACAAAGGCTTCTATTATGGAACCGACTATAAAAGTAGTTTAGATTATAACATTATTGTACTGCCATCTACCACTCCAGCACCCCGCACAACTACTTTCTCTAGCAGCAGTGTCGCTAACAATACAATTTCCAATCCAACCTTTGCCGCGCTTTTAAAACGCACTGTG…
12399_ncRNA_0	12399	NC_000898	Human_betaherpesvirus_6B_(HHV-6B)	Herpesviridae	Roseolovirus	U83	ouORF	5UTR	86.0	-131	127	ATC	1.2483e-05	0.000303275940594	23.0	ATCGCTTTCGAGAAGGTTAGTAATATGAGTGACATTACAAATAGTAAAAGTTCCATGGTTATTTTTTATTTGGAGAAGTTAACACGACGGGAACAACATCTTATATACAGTAGGGAAAAAGACTTGTCGAAATGTTCATTTGGCTTTTTATTGTTTTTTTTTATGCGGCATATATTGGTATGGCTATCGGATTTATCGGTAGTTCCCCCGATGCGGAGCTGTCTTCAGAAAATTCACGTATTTCGTCTTCTGTCTTATTAG
12411_ncRNA_0	12411	NC_001906	Hendra_henipavirus	Paramyxoviridae	Henipavirus	G	N_trunc	CDS	603.0	3	1812	ATG	0.00025489	0.004257557577548	38.3	ATGGCTGATTCCAAATTGGTAAGCCTGAACAATAATCTATCTGGTAAAATCAAGGATCAAGGTAAAGTTATCAAGAATTATTACGGCACAATGGACATCAAGAAAATTAACGATGGGTTATTAGATAGTAAGATACTTGGGGCGTTTAACACAGTGATAGCTTTGTTGGGATCAATCATCATCATTGTGATGAATATCATGATAATTCAAAATTACACCAGAACGACTGATAATCAGGCACTAATCAAAGAGTCACTCCAGAGTGTACAGCAACAAATCAAAGCTTTAACAGACAAAATCGGGACAGAGATAGGCCCCAAAGTCTCACTAATTGACACATCCAGCACCATCACAATTCCTGCTAACATAGGGTTACTGGGATCCAAGATAAGTCAGTCT…
12453_ncRNA_0	12453	NC_003663	Cowpox_virus	Poxviridae	Orthopoxvirus	CPXV174_CDS	ouORF	CDS	34.0	-52	50	ACG	0.0003197	0.0052038433925997	63.7	ACGAAAATGCTGCTACAAATGAAAAAAAAGCTGTTACTAAATACTATTCAGAATGAATTCATTCTTCTCTTCTCTTTTTATGAAACTCTGTTGTATATCTACTGA
12522_ncRNA_0	12522	NC_005084	Reptilian_ferlavirus	Paramyxoviridae	Ferlavirus	M	uORF	5UTR	35.0	-252	-147	ATG	0.00050316	0.0076600173842696	31.5	ATGTCCGGCCTGGACAATGACACTCAAAGCACACTTGAAGGAATAATTATGAGTGCCACAAGAGTAGATCAGCTAATTGAGGTTCATGAGATACTCTTGGAACCATAA
12532_ncRNA_0	12532	NC_028459	Human_associated_gemyvongvirus_1	Genomoviridae	Gemyvongvirus	ORF3	uORF	5UTR	26.0	-169	-91	ATG	0.0029828	0.031580627550702	23.2	ATGAAACGCGCCGGCTGTTGCCTAGTCTTGGCGAAAAACACACCCAACACAGTTGGGATGGGTAGACAGAATCTTATTTAG
12576_ncRNA_0	12576	NC_009334	Human_herpesvirus_4_type_2_(Epstein-Barr_virus_type_2)	Herpesviridae	Lymphocryptovirus	BGLF3	N_ext	CDS	349.0	-51	996	AGG	2.4686e-06	6.770760145748987e-05	92.2	AGGGCGTTTCTTAGGTTCTCGGTCAGACGGCCGCGCTGCGAGGCATACAGCATGTTCAACGCGGTCAAGGCCGATATGCCCGATGACCCGATGCTCGCCCGCAGGTATGGGCAGTGTCTGGAACTGGCACTGGAGGCCTGCCAGGACACGCCCGAGCAATTTAAGCTGGTGGAGACGCCACTCAAGAGCTTCCTGCTCGTGTCCAATATCCTCCCCCAGGACAACAGGCCCTGGCACGAGGCCCGGAGCTCCGGCCGTGTGGCCGAGGATGACTATGACTTCTCGAGCCTGGCTTTGGAGCTCTTGCCCCTCAATCCCCGTTTACCAGAAGAATGGCAGTTTGGTGGACAAGGGTGGTCGAGCCGGATGGAGCCCTCTCAGCCTGAAATGGGCATGGGT…
12574_ncRNA_0	12574	NC_007605	Human_gammaherpesvirus_4_(Epstein-Barr_virus)	Herpesviridae	Lymphocryptovirus	BGLF3	mORF	CDS	332.0	0	996	ATG	3.211e-05	0.0007044443199481	77.0	ATGTTCAACGCGGTCAAGGCCGATATGCCCGATGACCCGATGCTCGCCCGCAGGTATGGGCAGTGTCTGGAACTGGCACTGGAGGCCTGCCAGGACACGCCCGAGCAATTTAAGCTGGTGGAGACGCCACTCAAGAGCTTCCTGCTCGTGTCCAATATCCTCCCCCAGGACAACAGGCCCTGGCACGAGGCCCGGAGCTCCGGCCGTGTGGCCGAGGATGACTATGACTTCTCGAGCCTGGCTTTGGAGCTCTTGCCCCTCAACCCCCGTTTACCAGAAGAATGGCAGTTTGGTGGACAAGGTTGGTCGAGCCGGATGGAGCCCTCTCAGCCTGAAATGGGCATGGGTCTGTGTTTTGAGGTGTTTGATGGGGACCTTATGCGAATTGCGCTGGCCTGG…
12574_ncRNA_0	12574	KF373730	Human_gammaherpesvirus_4_(Epstein-Barr_virus)	Herpesviridae	Lymphocryptovirus	BGLF3	mORF	CDS	332.0	0	996	ATG	3.211e-05	0.0007044443199481	77.0	ATGTTCAACGCGGTCAAGGCCGATATGCCCGATGACCCGATGCTCGCCCGCAGGTATGGGCAGTGTCTGGAACTGGCACTGGAGGCCTGCCAGGACACGCCCGAGCAATTTAAGCTGGTGGAGACGCCACTCAAGAGCTTCCTGCTCGTGTCCAATATCCTCCCTCAGGACAACAGGCCCTGGCACGAGGCCCGGAGCTCCGGCCGTGTGGCCGAGGATGACTATGACTTCTCGAGCCTGGCTTTGGAGCTCTTGCCCCTCAACCCCCGTTTACCAGAAGAATGGCAGTTTGGTGGACAAGGGTGGTCGAGCCGGATGGAGCCCTCTCAGCCTGAAATGGGCATGGGTCTGTGTTTTGAGGTGTTTGATGGGGACCTTATGCGAATTGCGCTGGCCTGG…
12445_ncRNA_1	12445	NC_001669	Macaca_mulatta_polyomavirus_1	Polyomaviridae	Betapolyomavirus	large_T_antigen	iORF	CDS	23.0	59	128	AAG	0.00067007	0.0097980247432024	1144.1	AAGGAGTGCCTGGGGGAATATTCCTCTGATGAGAAAGGCATATTTAAAAAAATGCAAGGAGTTTCATCCTGA
12445_ncRNA_1	12445	NC_001669	Macaca_mulatta_polyomavirus_1	Polyomaviridae	Betapolyomavirus	hypothetical_protein	iORF	CDS	23.0	59	128	AAG	0.00067007	0.0097980247432024	1144.1	AAGGAGTGCCTGGGGGAATATTCCTCTGATGAGAAAGGCATATTTAAAAAAATGCAAGGAGTTTCATCCTGA
12672_ncRNA_0	12672	NC_006273	Human_betaherpesvirus_5_(HHV-5_HCMV)	Herpesviridae	Cytomegalovirus	RL6	uORF	5UTR	31.0	-252	-159	CTG	1.1765e-05	0.0002875175407354	28.3	CTGACAGTTTACGAATTGCTAAACAAGATGGTCAGGAACACAACAAGCGGGGCTTTGCCTGGTAGGATTTCCTGTGGAAACAATAACCGGATGTGA
12635_ncRNA_0	12635	NC_021546	Human_rotavirus_B	Reoviridae	Rotavirus	NSP1-3	ouORF	CDS	11.0	-32	1	ATG	0.0020522	0.0232445110330992	59.7	ATGGCCTTGTGGACTAAAATCAATGAAAATCAATGA
12730_ncRNA_0	12730	NC_006998	Vaccinia_virus	Poxviridae	Orthopoxvirus	K7R	uORF	5UTR	5.0	-228	-213	ATG	0.0041152	0.0401828104929374	46.0	ATGACTTATGAATACTAA
12783_ncRNA_0	12783	NC_005336	Orf_virus	Poxviridae	Parapoxvirus	ORF108_DNA_packaging_protein/ATPase	uORF	5UTR	23.0	-93	-24	ATG	0.0017774	0.0210362928721174	16.0	ATGTGCCATCTTGCCGATGAGCCTCGGTGTGCTCTAGGAGGCTCTAATTTCTATATTTCTCGGAGCCGGTAA
12747_ncRNA_0	12747	NC_003663	Cowpox_virus	Poxviridae	Orthopoxvirus	CPXV028_CDS	uORF	CDS	5.0	-51	-36	ATG	0.0033436	0.0344667567863664	20.6	ATGCCACTTACTAAATAG
12848_ncRNA_0	12848	NC_011202	Human_mastadenovirus_B_(HAdV-B)	Adenoviridae	Mastadenovirus	E3	ouORF	5UTR	36.0	-100	8	CTG	0.0021436	0.0240590333996023	14.1	CTGTCTACTTCAACCCCTTCTCCGGATCTCCTGGGCATTACCCGGACGAGTTCATACCGAACTTCGACGCGATTAGCGAGTCAGTGGACGGCTACGATTGATGTCTGGTGA
12875_ncRNA_0	12875	NC_012986	Salivirus_A	Picornaviridae	Salivirus	polyprotein	N_trunc	CDS	2369.0	3	7110	ATG	0.00014352	0.0026066771903485	77.4	ATGGAGGGCTCTAACGGATTTTCGAGTTCGTTGGCTGGCCTTTCCTCATCACGCTCTTCACTTCGCCTCCTCACTCATCTTCTTTCCCTCCCCCCCCCGAATCGCGACGCCCGCCGCCACTCTGGCTGGTACCGCTCCCCCCCCACCCTCCCCGTCAATGTCTACCTCAATGAACAATTTGACAATCTTTGCCTGGCGGCTTTGCGCTACCCAGGCTGCAAATTATACCCCTCTGTTTACACTCTATTTCCAGATGTCTCACCCTTCAAGATCCCCCAATCCATCCCCGCCTTTGCCCACCTTGTCCAGCGACAGGGGTTGCGACGGCAAGGCAACCCCACCACCAACATCTATGGCAATGGCAACGAAGTCACGACCGACGTCGGTGCCAATGGGATG…
12906_ncRNA_0	12906	GQ994935	Human_gammaherpesvirus_8_(Kaposi's_sarcoma-associated_herpesvirus)	Herpesviridae	Rhadinovirus	K1	N_ext	CDS	297.0	-39	852	CTG	1.8127e-06	5.078708610421836e-05	136.7	CTGTCTTTCAGACCTTGTTGGACATCCCGTACAATCAAGATGTTCCTGTATGTTGTTTGCAGTCTGGCGGTTTGCTTTCGAGGACTATTAAGCCTTTCTCTGCAATCGTCTCCAAATTTGTGCCCTGGAGTGATTTCAACGCCTTACACGTTGACCTGTCCGTCTAATACATCCTTGCCAACATCCTGGTATTGCAACGATACTCGGCTTCTCCGACTGACGCAGCAAACAATCACTGTTGTCACCCTTATCTGCAATTTTAGTTGTGTGGGACAATCTGGGCATCGACACAGCCTTTGGATTACATGGTATCCACAACCTGTCTTACAAACCTTGTGTGGACAACCATCAAACACAGTCACTTGTGGTCAGCATGTTACTTTGTATTGTTCTACCTCT…
12908_ncRNA_0	12908	NC_006273	Human_betaherpesvirus_5_(HHV-5_HCMV)	Herpesviridae	Cytomegalovirus	UL27	iORF	CDS	32.0	82	178	ACG	0.0039937	0.0395214687116564	76.0	ACGAGCGCCTATTTCGCGATCCGCTCACCACGTACGAGTATCTCGACGACTGTCGTGATGATGAGGAGTTTTGTCACCAGTTCCTGCGCGCCTACCTGA
12940_ncRNA_0	12940	NC_005831	Human_coronavirus_NL63_(HCoV-NL63)	Coronaviridae	Alphacoronavirus	nucleocapsid_protein	uORF	5UTR	17.0	-237	-186	ATG	0.0018473	0.0216742614825077	48.0	ATGGCCATAAGATTGCTACTCGTGTTCAAGTGGGTCAGTTGCCTAAATATGTAA
12991_ncRNA_0	12991	NC_035135	Torque_teno_Leptonychotes_weddellii_virus-2	Anelloviridae	unknown	ORF1	uORF	5UTR	20.0	-231	-171	ATG	0.002608	0.0281641523430028	40.4	ATGACACTGGTCTTTGTTTTACAGGTATGGACAATTTTCAGCTATATTTATGGAAACTGGTGA
13015_ncRNA_0	13015	NC_009333	Human_gammaherpesvirus_8_(Kaposi's_sarcoma-associated_herpesvirus)	Herpesviridae	Rhadinovirus	ORF47	uORF	5UTR	17.0	-178	-127	ATG	0.0018473	0.0216742614825077	15.7	ATGTCGTGGGAAATAGACCTCACCCCCGTGTCGCGAAAAGGTCAATTTCAGTAA
13015_ncRNA_0	13015	GQ994935	Human_gammaherpesvirus_8_(Kaposi's_sarcoma-associated_herpesvirus)	Herpesviridae	Rhadinovirus	ORF47	uORF	5UTR	17.0	-178	-127	ATG	0.0018473	0.0216742614825077	15.7	ATGTCGTGGGAAATAGACCTCACCCCCGTGTCGCGAAAAGGTCAATTTCAGTAA
13003_ncRNA_1	13003	NC_001611	Variola_virus	Poxviridae	Orthopoxvirus	E4L	uORF	5UTR	3.0	-119	-110	ATG	0.0019531	0.0223109550910316	9.0	ATGAAATTGTAG
13130_ncRNA_0	13130	NC_006273	Human_betaherpesvirus_5_(HHV-5_HCMV)	Herpesviridae	Cytomegalovirus	UL22A	uORF	5UTR	42.0	-224	-98	ATG	5.3373e-05	0.0011118718505535	361.4	ATGGCTAAATACCGTGAATCCCCTGACGTCGTCTTTCGTCCCGAACGCGTCATGTTGGGGGCGAGGCGTAAACCGTCGAGGTTGAAAAACCGCGTATCTGCGACCCGTCCGGACTACGTTGTTTTTTAG
13248_ncRNA_0	13248	NC_035135	Torque_teno_Leptonychotes_weddellii_virus-2	Anelloviridae	unknown	ORF2	ouORF	CDS	20.0	-49	11	ATG	0.0010432	0.0139174137849547	38.3	ATGACACTGGTCTTTGTTTTACAGGTATGGACAATTTTCAGCTATATTTATGGAAACTGGTGA
13253_ncRNA_0	13253	NC_002200	Mumps_rubulavirus	Paramyxoviridae	Rubulavirus	F	uORF	5UTR	18.0	-222	-168	ATG	0.0019409	0.0223109550910316	19.8	ATGCGGCCAACTATAAAGGAGTATCCTGGAGTCCATTCAGGAAGTCTGCCTCAATGA
13349_ncRNA_0	13349	NC_009334	Human_herpesvirus_4_type_2_(Epstein-Barr_virus_type_2)	Herpesviridae	Lymphocryptovirus	helicase-primase_subunit_BBLF2/3	uORF	5UTR	25.0	-205	-130	ATG	0.0043856	0.0421547754824063	82.4	ATGGCGGTGATGGGGACCACCGCCGACATGACAAACATCACAAAGTACACAACAAGCGTTTTGAACCACGTTCTATAG
13350_ncRNA_0	13350	NC_007605	Human_gammaherpesvirus_4_(Epstein-Barr_virus)	Herpesviridae	Lymphocryptovirus	BBLF2/BBLF3	uORF	5UTR	25.0	-205	-130	ATG	0.0043856	0.0421547754824063	87.4	ATGGCGGTGATGGGGACCACCGCCGACATGACAAACATCACAAAGTACACAACAAGCGTTTTGACCCACGTTCTATAG
13350_ncRNA_0	13350	KF373730	Human_gammaherpesvirus_4_(Epstein-Barr_virus)	Herpesviridae	Lymphocryptovirus	BBLF2/BBLF3	uORF	5UTR	25.0	-205	-130	ATG	0.0043856	0.0421547754824063	87.4	ATGGCGGTGATGGGGACCACCGCCGACATGACAAACATCACAAAGTACACAACAAGCGTTTTGACCCACGTTCTATAG
13455_ncRNA_0	13455	NC_001731	Molluscum_contagiosum_virus_subtype_1	Poxviridae	Molluscipoxvirus	MC006L	ouORF	CDS	11.0	-32	1	ATG	0.0049651	0.0464593459392265	30.2	ATGAAAATATATCTCCAACTAGACAAGGGGCCATGA
13418_ncRNA_0	13418	NC_003310	Monkeypox_virus_Zaire-96-I-16	Poxviridae	Orthopoxvirus	I4L	uORF	5UTR	75.0	-256	-31	ATA	0.00015355	0.0027799033404596	100.9	ATAACCGTTCTAACTGCGATCTGTATAACTGTATTAATGCTTTTGATGGTAATTTCTGGCACCGCCATGATAGTCAAGGAGTTAAATCCTAATGATATATTCACTATGCAATCATTAAAGTTTAATCGAACCGTAACGATTTTCAAATATATAGGACTCTTTATCTATATACCAGGAACGATAATTTTGTACGCTACATACGTCAAATCCCTATTAATGAAAAATTAA
13569_ncRNA_0	13569	NC_009333	Human_gammaherpesvirus_8_(Kaposi's_sarcoma-associated_herpesvirus)	Herpesviridae	Rhadinovirus	ORF32	ouORF	5UTR	49.0	-116	31	ATG	0.00087421	0.0121261733538083	22.0	ATGTATCTGCACGTTATCGTCTCCATCTATTCGACAAAAACGGTGTACAACAGTATGCTATTTAAATGCACAAAGAATAAAAAGTACGACTGCATTGCCAAGCGGGTGCGGACAAAATGGATGCGCATGCTATCAACGAAAGATACGTAG
13569_ncRNA_0	13569	GQ994935	Human_gammaherpesvirus_8_(Kaposi's_sarcoma-associated_herpesvirus)	Herpesviridae	Rhadinovirus	ORF32	ouORF	5UTR	49.0	-116	31	ATG	0.00087421	0.0121261733538083	22.0	ATGTATCTGCACGTTATCGTCTCCATCTATTCGACAAAAACGGTGTACAACAGTATGCTATTTAAATGCACAAAGAATAAAAAGTACGACTGCATTGCCAAGCGGGTGCGGACAAAATGGATGCGCATGCTATCAACGAAAGATACGTAG
13612_ncRNA_0	13612	NC_003663	Cowpox_virus	Poxviridae	Orthopoxvirus	CPXV130_CDS	ouORF	CDS	27.0	-31	50	CTG	0.0018956	0.0219295282786885	45.0	CTGGCAATGTTTCATAAAATGGAAGAAGGACATGCGTCCCCTCCCGGATATTTTTTACAATTTCATCCATTTACAACTCTATAG
13604_ncRNA_0	13604	NC_009333	Human_gammaherpesvirus_8_(Kaposi's_sarcoma-associated_herpesvirus)	Herpesviridae	Rhadinovirus	ORF23	uORF	5UTR	8.0	-224	-200	ATG	0.0046088	0.0438152911591355	37.1	ATGCCCGAAACAAGAAGACCAGGCTAG
13604_ncRNA_0	13604	GQ994935	Human_gammaherpesvirus_8_(Kaposi's_sarcoma-associated_herpesvirus)	Herpesviridae	Rhadinovirus	ORF23	uORF	5UTR	8.0	-224	-200	ATG	0.0046088	0.0438152911591355	37.1	ATGCCCGAAACAAGAAGACCAGGCTAG
13659_ncRNA_0	13659	NC_001806	Human_alphaherpesvirus_1_(Herpes_simplex_virus_1)	Herpesviridae	Simplexvirus	UL25	N_ext	CDS	588.0	-24	1740	ATT	0.00043529	0.0067884798204419	287.3	ATTTTCGCTCTCCGCCTCTCGCAGATGGACCCGTACTGCCCATTTGACGCTCTGGACGTCTGGGAACACAGGCGCTTCATAGTCGCCGATTCCCGAAACTTCATCACCCCCGAGTTCCCCCGGGACTTTTGGATGTCGCCCGTCTTTAACCTCCCCCGGGAGACGGCGGCGGAGCAGGTGGTCGTCCTACAGGCCCAGCGCACAGCGGCTGCCGCTGCCCTGGAGAACGCCGCCATGCAGGCGGCCGAGCTCCCCGTCGATATCGAGCGCCGGTTACGCCCGATCGAACGGAACGTGCACGAGATCGCAGGCGCCCTGGAGGCGCTGGAGACGGCGGCGGCCGCCGCCGAAGAGGCGGATGCCGCGCGCGGGGATGAGCCGGCGGGTGGGGGCGACGGG…
13730_ncRNA_0	13730	NC_001591	Human_papillomavirus_type_49	Papillomaviridae	Betapapillomavirus	E2	uORF	5UTR	23.0	-102	-33	ATG	0.00063195	0.0092867862689804	20.2	ATGGTACCCCTGTATTTCAACTTACTGACCAAAGCTGGAAATCTTTTTTTGAAAGGCTTTGGACACAATTAG
13731_ncRNA_0	13731	NC_001611	Variola_virus	Poxviridae	Orthopoxvirus	B16L	uORF	5UTR	20.0	-149	-89	ATC	8.794e-05	0.0017238377430555	9.0	ATCTGCATCCGTTGTGGGAGGTCTCAACGATACTTTACACACAATAGTCAAATTACTACCTAG
13694_ncRNA_0	13694	NC_006273	Human_betaherpesvirus_5_(HHV-5_HCMV)	Herpesviridae	Cytomegalovirus	UL83	uORF	5UTR	5.0	-255	-240	ATG	0.00017114	0.0030093708354955	18.0	ATGGAAAACGGACACTAG
13687_ncRNA_0	13687	NC_020810	Duvenhage_lyssavirus	Rhabdoviridae	Lyssavirus	G	uORF	5UTR	19.0	-251	-194	ATG	0.0040843	0.0401828104929374	25.8	ATGTCTCTCAAAACCCAGCAGTCTGATGAAGACAAGAACACCTCTCTCCTGTTGGAATGA
13687_ncRNA_1	13687	NC_020810	Duvenhage_lyssavirus	Rhabdoviridae	Lyssavirus	G	uORF	5UTR	11.0	-109	-76	GTG	0.00078535	0.0110955969557964	6.0	GTGCCACACAATAGCTGCATAACTCCAAACTTGTGA
13866_ncRNA_0	13866	NC_001352	Alphapapillomavirus_4	Papillomaviridae	Alphapapillomavirus	L2	ouORF	CDS	6.0	-7	11	ATG	0.0022268	0.0246961538763493	35.0	ATGTTCAATGTCTGTTGGTGA
13881_ncRNA_0	13881	NC_001405	Human_mastadenovirus_C	Adenoviridae	Mastadenovirus	E4	mORF	CDS	116.0	0	348	ATG	0.0035796	0.0362812061041292	59.8	ATGATTCGCTGCTTGAGGCTGAAGGTGGAGGGCGCTCTGGAGCAGATTTTTACAATGGCCGGACTTAATATTCGGGATTTGCTTAGAGACATATTGATAAGGTGGCGAGATGAAAATTATTTGGGCATGGTTGAAGGTGCTGGAATGTTTATAGAGGAGATTCACCCTGAAGGGTTTAGCCTTTACGTCCACTTGGACGTGAGGGCAGTTTGCCTTTTGGAAGCCATTGTGCAACATCTTACAAATGCCATTATCTGTTCTTTGGCTGTAGAGTTTGACCACGCCACCGGAGGGGAGCGCGTTCACTTAATAGATCTTCATTTTGAGGTTTTGGATAATCTTTTGGAATAA
13886_ncRNA_0	13886	NC_006998	Vaccinia_virus	Poxviridae	Orthopoxvirus	B13R	N_trunc	CDS	341.0	12	1035	AGG	0.00044913	0.0069530989442413	38.3	AGGGAAATCGCATCTTCTATGAAAGGAGAGAATGTATTCATTTCTCCAGCGTCAATCTCGTCAGTATTGACAATACTGTATTATGGAGCTAATGGATCCACTGCTGAACAGCTATCAAAATATGTAGAAAAGGAGGAGAACATGGATAAGGTTAGCGCTCAAAATATCTCATTCAAATCCATAAATAAAGTATATGGGCGATATTCTGCCGTGTTTAAAGATTCCTTTTTGAGAAAAATTGGCGATAAGTTTCAAACTGTTGACTTCACTGATTGTCGCACTATAGATGCAATCAACAAGTGTGTAGATATCTTTACTGAGGGGAAAATCAATCCACTATTGGATGAACCATTGTCTCCTGATACCTGTCTCCTAGCAATTAGTGCCGTATACTTTAAA…
13936_ncRNA_0	13936	MK059770	Human_oral-associated_vientovirus_MC	Redondoviridae	Redondoviruses	ORF3	uORF	5UTR	21.0	-213	-150	CTG	0.0003387	0.0054710467811158	11.2	CTGGTCCTGCTATCTTCTTTTCTTTGTCCATATAAGTCAGATATATGTTGGTGTTCTGGAGTCTAA
13940_ncRNA_0	13940	NC_001672	Tick-borne_encephalitis_virus	Flaviviridae	Flavivirus	POLY	ouORF	CDS	24.0	-46	26	GTG	0.0026016	0.0281276721353335	111.7	GTGAACGTGTTGAGAAAAAGACAGCTTAGGAGAACAAGAGCTGGGGATGGTCAAGAAGGCCATCCTGAAAGGTAA
13978_ncRNA_0	13978	NC_011202	Human_mastadenovirus_B_(HAdV-B)	Adenoviridae	Mastadenovirus	L4	mORF	CDS	227.0	0	681	ATG	0.0034	0.034920618556701	80.1	ATGAGTAAAGAAATTCCCACGCCTTACATGTGGAGTTATCAACCCCAAATGGGATTGGCGGCAGGCGCCTCCCAGGACTACTCCACCCGCATGAATTGGCTCAGCGCCGGGCCTTCTATGATTTCTCGAGTTAATGATATACGCGCCTACCGAAACCAAATACTTTTGGAACAGTCAGCTCTTACCACCACGCCCCGCCAACACCTTAATCCCAGAAATTGGCCCGCCGCCCTAGTGTACCAGGAAAGTCCCGCTCCCACCACTGTATTACTTCCTCGAGACGCCCAGGCCGAAGTCCAAATGACTAATGCAGGTGCGCAGTTAGCTGGCGGCTCCACCCTATGTCGTCACAGGCCTCGGCATAATATAAAACGCCTGATGATCAGAGGCCGAGGTATC…
13980_ncRNA_0	13980	MK059758	Human_oral-associated_brisavirus_YH	Redondoviridae	Redondoviruses	replication-associated_protein	N_ext	CDS	337.0	-6	1005	ATT	5.1475e-06	0.0001338152475057	82.9	ATTACAATGTTAAGTCATTCATCCTGCAAACTCCTTAACGCTAAGCGCTTCCTATTAACATACAATGACGTAGAAGAGAAAATACCATCAGCATTAGACCTATCAGAGCATTTAATTAATTTAACATCAGAGAAAATGGAATTTGTAGTCGTAAGTGAAGAAACTGCACCCACTACTGGTATGAAACATTACCATGCTTTGGTAATTCTCAAGGATAATTTGTACAGCAGAAAGTTGGACTACTTTGATTATCTCATGATACATCCCAATATAGAAGCTGTAAGAGGAAATGCACAGAAAGCCTACGAGTACGTAATCAAAGACGGAAAATACTGGCAATCAGATTTAAATTATTTCAAAGTAGATTATGGAAAAAAGAATAATGAAAGAATTAAAAGA…
13957_ncRNA_0	13957	NC_001664	Human_betaherpesvirus_6A	Herpesviridae	Roseolovirus	U15	N_trunc	CDS	150.0	123	573	ATG	0.00016502	0.0029173916805845	30.6	ATGGACTTTTCTACTATGTATAGATATATTTTACCGGCTCTTACGTTGAGTATGACGGTTACAAAATCCCTAGTTATTGAAATGTTATTTATTTTAAAAAGATGGGAAGATATTGATCAATTTTTTAGATTGAACATCCGGAAAGTAAACGACTGTTTCATCGTAGCTCAGTTCAACCATATTCCTATAAAAAGGAAGTTAATTGTGTTGTTGTATATGTTAACCAGTAGACAAGAAAAACAGCTTTTCCTCAATATGATATATGCGTTTTTAGAGAAGAGTCACCTTAGACTTGGTGATGATGAAGAACAGAATGCTATTCGTTTTTTTTCTTACGTTGATGATTTACACCTAACGCGGGATATTTTATTGGAGATGATCCACAAGCTCAAGAATACG…
13959_ncRNA_0	13959	NC_000898	Human_betaherpesvirus_6B_(HHV-6B)	Herpesviridae	Roseolovirus	U15	N_trunc	CDS	150.0	123	573	ATG	0.00018679	0.0032496855007704	30.6	ATGGACTTTTCTACTATGTATAGATTTATTTTGCCGGCTCTGACGTTGAGTATGACGGTTACTAAATCCGTAGTTATTGAAATGTTATTTATTTTAAAAAGATGGGAAGAGATTAATCAATTTTTTAGATTGAACATCCGGAAAGTAAACGACTGTTTCGTCGTAGCTCAGTTCACCAATATTCCTGTAAAAAGGAAGATAATTGTGTTGTTGTACATGTTAACCAGTAGACAAGAGAAACAGCTTTTCCTTAATATGATATATGCGTTTTTAGAGAAGAGTCACCTTAGACTTGGTGATGATGAAGAACAGAATGCTATTCGTTTTTTTTCTTACGTTGATGAGTTACATCTAACGCGGGATGTTCTATTGGAAATTATCTACAAGCTCAAGAATACG…
14035_ncRNA_0	14035	NC_002549	Zaire_ebolavirus	Filoviridae	Ebolavirus	GP	uORF	5UTR	23.0	-223	-154	ATG	0.00032052	0.0052071817553956	53.7	ATGTGGAGAAAAAATCGGGACCCATTTCTAGGTTGTTCACAATCCAAGTACAGACATTGCCCTTCTAATTAA
14035_ncRNA_0	14035	NC_002549	Zaire_ebolavirus	Filoviridae	Ebolavirus	GP	uORF	5UTR	23.0	-223	-154	ATG	0.00032052	0.0052071817553956	53.7	ATGTGGAGAAAAAATCGGGACCCATTTCTAGGTTGTTCACAATCCAAGTACAGACATTGCCCTTCTAATTAA
14035_ncRNA_0	14035	NC_002549	Zaire_ebolavirus	Filoviridae	Ebolavirus	GP	uORF	5UTR	23.0	-223	-154	ATG	0.00032052	0.0052071817553956	53.7	ATGTGGAGAAAAAATCGGGACCCATTTCTAGGTTGTTCACAATCCAAGTACAGACATTGCCCTTCTAATTAA
14094_ncRNA_0	14094	NC_006879	Simian_adenovirus_1_(SAdV-1)	Adenoviridae	Mastadenovirus	E3_RID-beta	ouORF	CDS	16.0	-43	5	CTG	9.25e-05	0.0017914536878216	144.7	CTGAATACAGAAATCAAAACGTTGCCTCCTTACTTTGTTTGGCATGATTAA
14137_ncRNA_0	14137	NC_003310	Monkeypox_virus_Zaire-96-I-16	Poxviridae	Orthopoxvirus	R1R	mORF	CDS	105.0	0	315	ATG	0.0034612	0.0354094335443037	70.7	ATGTTCGGATCTATAGGCTTGATTTTCGCATTGACTTTACACAGACATAAACATCCCCTGAATCTGTACCTACTTTGTGGATTTACACTGTTAGAATCTCTAACGCTGGCCTCTGTTGTTACTTTCTATGATGCGCGTATCGTTATACAAGCTTTCATGTTGACTACTGCAGTGTTTCTTGCTCTGACTACATGTACTCTACAATCAAAGAGAGATTTCAGTAAACTTGTAACAGGATTGTTTGCTGCTTTCTGGATTTTAATTTTGTCAGGAGTCTTGAGGATAAAGTTTAAAATAGAATTAATAAAGAACATATAG
14142_ncRNA_0	14142	NC_006577	Human_coronavirus_HKU1_(HCoV-HKU1)	Coronaviridae	Betacoronavirus	N2	uORF	5UTR	29.0	-135	-48	ATA	0.00052091	0.0078806540553818	17.4	ATAGTGGTTTTGCTGTTTTTGTTAAGTCTAAAGTTGGTAACTATCGTTTACCGTCTAGTAAACCTAGTGGTATGGATACTGCCTTGTTAA
14158_ncRNA_0	14158	NC_001611	Variola_virus	Poxviridae	Orthopoxvirus	A2_5L	uORF	CDS	16.0	-58	-10	ATG	0.0018324	0.02155169625	60.6	ATGATCAATATATTAGCGCTAGACATATTACAGAACTATTTTAGATTATGA
14159_ncRNA_0	14159	NC_003310	Monkeypox_virus_Zaire-96-I-16	Poxviridae	Orthopoxvirus	A3L	uORF	CDS	16.0	-58	-10	ATG	0.0029881	0.031580627550702	60.6	ATGATCAATATATTAGCGCTAGACATATTACAGAACTATTTTAGATTATGA
14160_ncRNA_0	14160	NC_003663	Cowpox_virus	Poxviridae	Orthopoxvirus	CPXV134_CDS	uORF	CDS	16.0	-58	-10	ATG	0.0029881	0.031580627550702	60.6	ATGATCAATATATTAGCGCTAGACATATTACAGAACTATTTTAGATTATGA
14161_ncRNA_0	14161	NC_006998	Vaccinia_virus	Poxviridae	Orthopoxvirus	A2.5L	uORF	CDS	16.0	-58	-10	ATG	0.0029881	0.031580627550702	60.6	ATGATCAATATATTAGCGCTAGACATATTACAGAACTATTTTAGATTATGA
14291_ncRNA_0	14291	NC_001664	Human_betaherpesvirus_6A	Herpesviridae	Roseolovirus	U83	uORF	5UTR	8.0	-194	-170	ATG	0.0046088	0.0438152911591355	27.4	ATGGTTGAAAAGAGGTATTGCTTTTGA
14336_ncRNA_0	14336	NC_001731	Molluscum_contagiosum_virus_subtype_1	Poxviridae	Molluscipoxvirus	MC143R	uORF	5UTR	19.0	-242	-185	ATG	0.0038105	0.0379738353927625	36.3	ATGCACCCGAGCGGGGACGTAAATGGTGTACGAAAGTACTTTTGCGTGACGTCCGTGTGA
14373_ncRNA_0	14373	NC_002642	Yaba-like_disease_virus	Poxviridae	Yatapoxvirus	35L	uORF	5UTR	10.0	-162	-132	ATG	0.0023596	0.0259165793774319	6.0	ATGCATATTCATATCCTTTTTCATTGTATTTAG
14419_ncRNA_0	14419	NC_001664	Human_betaherpesvirus_6A	Herpesviridae	Roseolovirus	U55	uORF	5UTR	8.0	-206	-182	ATG	0.0046088	0.0438152911591355	28.3	ATGGCTACATGTATTTATAAAAATTAA
14440_ncRNA_0	14440	NC_011203	Human_mastadenovirus_B_(HAdV-B)	Adenoviridae	Mastadenovirus	E1A	mORF	CDS	261.0	0	783	ATG	8.566e-05	0.0016869541744186	43.0	ATGAGACACCTGCGCTTCCTGCCACAGGAGGTTATCTCCAGTGAGACCGGGATCGAAATACTGGAGTTTGTGGTAAATACCCTAATGGGAGACGACCCGGAACCGCCAGTGCAGCCTTTCGATCCACCTACGCTGCACGATCTGTATGATTTAGAGATAGACGGGCCGGAGGATCCCAATGAGGAAGCTGTGAATGGGTTTTTTACTGATTCTATGCTGCTAGCTGCTGATGAAGGATTGGACATAAACCCTCCTCCTGAGACACTTGTTACCCCAGGGGTGGTTGTGGAAAGCGGCATAGGTGGGAAAAAATTGCCTGATCTGGGAGCAGCTGAAATGGACTTGCGTTGTTATGAAGAGGGTTTTCCTCCCAGTGATGATGAAGATGGGGAAACTGAG…
14472_ncRNA_0	14472	NC_003663	Cowpox_virus	Poxviridae	Orthopoxvirus	CPXV099_CDS	ouORF	CDS	33.0	-40	59	ATC	0.00096441	0.0131458591267605	79.4	ATCTCTCTTGGTAATATGGATACTAATTGTAGCTATTTAAATGGGCGCCGCGGCAAGCATACAAACGACGGTGAATACACTCAGCGAACGTATCTCGTCTAA
14640_ncRNA_0	14640	NC_009334	Human_herpesvirus_4_type_2_(Epstein-Barr_virus_type_2)	Herpesviridae	Lymphocryptovirus	BLRF2	mORF	CDS	162.0	0	486	ATG	3.645e-05	0.0007929806358381	110.5	ATGTCAGCTCCACGCAAAGTCAGATTGCCTTCTGTTAAGGCTGTTGACATGAGCATGGAAGACATGGCCGCCCGCCTGGCTCGCCTGGAGTCTGAGAATAAGGCTCTGAAGCAACAGGTCCTCAGGGGGGGTGCCTGTGCCTCGTCTACCTCTGTTCCTTCTGCTCCAGTGCCTCCGCCTGAGCCGCTTACAGCTCGACAGCGAGAGGTAATGATTACGCAGGCCACGGGCCGTTTGGCGTCTCAGGCTATGAAGAAGATTGAAGACAAGGTGCGGAAATCAGTTGACGGTGTAACTACCCGCAATGAAATGGAAAATATATTGCAAAATCTGACCCTCCGCATTCAAGTATCTATGTTGGGTGCAAAAGGCCAACCCAGCCCTGGTGAGGGAACACGA…
14640_ncRNA_0	14640	KF373730	Human_gammaherpesvirus_4_(Epstein-Barr_virus)	Herpesviridae	Lymphocryptovirus	BLRF2	mORF	CDS	162.0	0	486	ATG	3.645e-05	0.0007929806358381	110.5	ATGTCAGCTCCACGCAAAGTCAGATTGCCTTCTGTTAAGGCTGTTGACATGAGCATGGAAGACATGGCCGCCCGCCTGGCTCGCCTGGAGTCTGAGAATAAGGCTCTGAAGCAACAGGTCCTCAGGGGGGGTGCCTGTGCCTCGTCTACCTCTGTTCCTTCTGCTCCAGTGCCTCCGCCTGAGCCGCTTACAGCTCGACAGCGAGAGGTAATGATTACGCAGGCCACGGGCCGTTTGGCGTCTCAGGCTATGAAGAAGATTGAAGACAAGGTGCGGAAATCAGTTGACGGTGTAACTACCCGCAATGAAATGGAAAATATATTGCAAAATCTGACCCTCCGCATTCAAGTATCTATGTTGGGTGCAAAAGGCCAACCCAGCCCTGGTGAGGGAACACGA…
14642_ncRNA_0	14642	NC_007605	Human_gammaherpesvirus_4_(Epstein-Barr_virus)	Herpesviridae	Lymphocryptovirus	BLRF2	mORF	CDS	162.0	0	486	ATG	1.0662e-05	0.0002627805752727	116.5	ATGTCAGCTCCACGCAAAGTCAGATTGCCTTCTGTTAAGGCTGTTGACATGAGCATGGAAGACATGGCCGCCCGCCTGGCTCGCCTGGAGTCTGAGAATAAGGCTCTGAAGCAACAGGTCCTCAGAGGGGGTGCCTGTGCCTCGTCTACCTCTGTTCCTTCTGCTCCAGTGCCTCCGCCTGAGCCGCTTACAGCTCGACAGCGAGAGGTAATGATTACGCAGGCCACGGGCCGTTTGGCGTCTCAGGCTATGAAGAAGATTGAAGACAAGGTTCGGAAATCTGTTGACGGTGTAACTACCCGCAATGAAATGGAAAATATATTGCAAAATCTGACCCTCCGCATTCAAGTATCTATGTTGGGTGCAAAAGGCCAACCCAGCCCTGGTGAGGGAACACGA…
14660_ncRNA_0	14660	NC_005134	Human_papillomavirus_type_96	Papillomaviridae	Betapapillomavirus	major_capsid_L1_protein	iORF	CDS	25.0	58	133	TTG	0.0013043	0.0167097405068078	29.2	TTGCCAGGGTGCAAAGCACGGACTCCTACATACAAAGAACAAACATCTATTATCATGCTAATACTGACCGCCTGTTAA
14662_ncRNA_1	14662	NC_005831	Human_coronavirus_NL63_(HCoV-NL63)	Coronaviridae	Alphacoronavirus	envelope_protein	uORF	CDS	8.0	-51	-27	TTG	0.00044117	0.0068455114109024	52.5	TTGCCGAAGAGCCTGTTGTTGGTATAG
14674_ncRNA_0	14674	NC_007605	Human_gammaherpesvirus_4_(Epstein-Barr_virus)	Herpesviridae	Lymphocryptovirus	BILF2	uORF	5UTR	7.0	-239	-218	ATG	0.00063012	0.0092679351975683	27.3	ATGAAGAGGCTAGTGCCTACGTGA
14674_ncRNA_0	14674	NC_009334	Human_herpesvirus_4_type_2_(Epstein-Barr_virus_type_2)	Herpesviridae	Lymphocryptovirus	BILF2	uORF	5UTR	7.0	-239	-218	ATG	0.00063012	0.0092679351975683	27.3	ATGAAGAGGCTAGTGCCTACGTGA
14674_ncRNA_0	14674	KF373730	Human_gammaherpesvirus_4_(Epstein-Barr_virus)	Herpesviridae	Lymphocryptovirus	BILF2	uORF	5UTR	7.0	-239	-218	ATG	0.00063012	0.0092679351975683	27.3	ATGAAGAGGCTAGTGCCTACGTGA
14693_ncRNA_0	14693	NC_006998	Vaccinia_virus	Poxviridae	Orthopoxvirus	A28L	iORF	CDS	19.0	88	145	ATG	0.0016841	0.0201871573248407	85.7	ATGGCAATATTAAGGAATTTAATGCTACTCATGCAGCATTCGAATATTCAAAATCTATAG
14502_ncRNA_0	14502	NC_001405	Human_mastadenovirus_C	Adenoviridae	Mastadenovirus	E1B	ouORF	5UTR	159.0	-257	220	CTG	8.8502e-09	3.189178985106383e-07	7523.9	CTGGAACAGAGCTCTAACAGTACCTCTTGGTTTTGGAGGTTTCTGTGGGGCTCCTCCCAGGCAAAGTTAGTCTGCAGAATTAAGGAGGATTACAAGTGGGAATTTGAAGAGCTTTTGAAATCCTGTGGTGAGCTGTTTGATTCTTTGAATCTGGGTCACCAGGCGCTTTTCCAAGAGAAGGTCATCAAGACTTTGGATTTTTCCACACCGGGGCGCGCTGCGGCTGCTGTTGCTTTTTTGAGTTTTATAAAGGATAAATGGAGCGAAGAAACCCATCTGAGCGGGGGGTACCTGCTGGATTTTCTGGCCATGCATCTGTGGAGAGCGGTGGTGAGACACAAGAATCGCCTGCTACTGTTGTCTTCCGTCCGCCCGGCAATAATACCGACGGAGGAGCAA…
14702_ncRNA_0	14702	NC_029647	Norovirus_Hu/GIV.1/LakeMacquarie/NSW268O/2010/AU	Caliciviridae	Norovirus	ORF3	uORF	5UTR	35.0	-217	-112	ATG	7.7416e-06	0.0001948225979197	69.4	ATGCTGCACTACTTAGGTATGTCAACCAGGAGACAAATAGAGTGTTGTTTGAGTGTAAACTTTATAGGGATGGCTACATCACAGTTGCAGCATCATCAGGATTATTAG
14702_ncRNA_0	14702	NC_029647	Norovirus_Hu/GIV.1/LakeMacquarie/NSW268O/2010/AU	Caliciviridae	Norovirus	ORF3	uORF	5UTR	35.0	-217	-112	ATG	7.7416e-06	0.0001948225979197	69.4	ATGCTGCACTACTTAGGTATGTCAACCAGGAGACAAATAGAGTGTTGTTTGAGTGTAAACTTTATAGGGATGGCTACATCACAGTTGCAGCATCATCAGGATTATTAG
14686_ncRNA_0	14686	NC_001348	Human_alphaherpesvirus_3_(HHV-3)	Herpesviridae	Varicellovirus	ORF20	uORF	5UTR	21.0	-247	-184	ATG	0.0030654	0.0322592986956521	22.7	ATGAAAAAGCTACATCCGTCCGGAATGAAAAGACATAAATGTAACATCAATAAAAACGCATGTTAA
14692_ncRNA_0	14692	NC_003663	Cowpox_virus	Poxviridae	Orthopoxvirus	CPXV163_CDS	iORF	CDS	19.0	88	145	ATG	0.00057553	0.008626074199115	78.5	ATGGCAATATTAAGGAATTTAATGCGACGCATGCAGCATTCGAATATTCGAAATCTATAG
14806_ncRNA_0	14806	NC_001716	Human_betaherpesvirus_7_(HHV-7)	Herpesviridae	Roseolovirus	U27	uORF	5UTR	28.0	-249	-165	ATG	0.0047925	0.0452694792247629	77.0	ATGGGTTTAAAACAGGAATTTATCAAGCTGTGTATAAAAATCAAAAGTGTGACGGTGTCAATCCATCAAAAAAATTTGATTTGCTGA
14782_ncRNA_0	14782	KF373730	Human_gammaherpesvirus_4_(Epstein-Barr_virus)	Herpesviridae	Lymphocryptovirus	EBNA-3A	uORF	5UTR	8.0	-192	-168	ATG	0.0046088	0.0438152911591355	43.1	ATGGGAATTCCGGAATCTCAACATTGA
14783_ncRNA_0	14783	NC_007605	Human_gammaherpesvirus_4_(Epstein-Barr_virus)	Herpesviridae	Lymphocryptovirus	EBNA-3A	uORF	5UTR	8.0	-192	-168	ATG	0.0046088	0.0438152911591355	43.1	ATGGGAATTCCGGAATCTCAACATTGA
14816_ncRNA_0	14816	NC_000898	Human_betaherpesvirus_6B_(HHV-6B)	Herpesviridae	Roseolovirus	U55	uORF	CDS	8.0	-27	-3	ATG	0.0046088	0.0438152911591355	28.3	ATGGCTACATGTATTTATAAAAATTAA
14836_ncRNA_0	14836	NC_006430	Mammalian_rubulavirus_5	Paramyxoviridae	Rubulavirus	M	uORF	CDS	4.0	-46	-34	ATT	0.0037	0.037025140324963	42.6	ATTAACGATAAATAA
14861_ncRNA_0	14861	NC_001731	Molluscum_contagiosum_virus_subtype_1	Poxviridae	Molluscipoxvirus	MC118L	mORF	CDS	94.0	0	282	ATG	0.00026804	0.0044506465294117	84.6	ATGGACGTGCTCCGCACCGTCAAGAACAATTACTCCAGCGTGGTGTTCGCCGGCATCGCGCTGCTGGTGCTCGCCTGCATCTTTGCCTTCGTGGAGTTTAGCAAGGTCACGACGAGCGACTACACCTGGCGAGCGCTCTGCATTGTGTGCTTCATCACCGGGATGGTCTCGCTGCTGGGCATCGTGCTCTTCGCGGGATACGGGCGCTATTGCGCGGCGCCCGCGAAAAACGTGACTGAGGGCGCTCGATTTAACTCTAGCGAGATCGAACTTAACGGCCAATAA
14970_ncRNA_0	14970	NC_005336	Orf_virus	Poxviridae	Parapoxvirus	ORF129_ankyrin_repeat_protein	ouORF	CDS	33.0	-32	67	GTG	0.005015	0.0467969958677686	27.8	GTGGGATTCGATCGCGCCGCCAACGCCACGCCATGGACGCCGCCGAGATGGAGGAGCTCGACATCAACGCAGAGTCGGTGCTGTACGACTACTTCATCCTGA
14954_ncRNA_0	14954	NC_001405	Human_mastadenovirus_C	Adenoviridae	Mastadenovirus	E1B	ouORF	CDS	80.0	-20	220	TTG	0.00061248	0.0091113460869565	5738.7	TTGAGTTTTATAAAGGATAAATGGAGCGAAGAAACCCATCTGAGCGGGGGGTACCTGCTGGATTTTCTGGCCATGCATCTGTGGAGAGCGGTGGTGAGACACAAGAATCGCCTGCTACTGTTGTCTTCCGTCCGCCCGGCAATAATACCGACGGAGGAGCAACAGCAGGAGGAAGCCAGGCGGCGGCGGCGGCAGGAGCAGAGCCCATGGAACCCGAGAGCCGGCCTGGACCCTCGGGAATGA
14958_ncRNA_1	14958	NC_012959	Human_adenovirus_54	Adenoviridae	Mastadenovirus	E1B_55_kDa_protein	iORF	CDS	61.0	58	241	CTG	0.00051359	0.0077873026275738	20.4	CTGTGGAGGGCCTGGATGAGGCAGCGGGGACAGAGAATCTTGAACTACTGGCTTTTACAGCCAGCAGCGTCGGGTCTTCTTCATCTACACAGACAAACATCCATGTTGGAGGAAGAAATGAGGGAGGCCATGGACGAGAACCCGAGGAGCGGCCTGGACCCTCCGTCGGAAGAGGAGCTGGATTAA
